# Supplementary material for: Proteogenomic Analysis of Mycobacterium smegmatis Using High Resolution Mass Spectrometry
Source: Front Microbiol. 2016 Apr 5;7:427. doi: 10.3389/fmicb.2016.00427 (PMC4821088; doi:10.3389/fmicb.2016.00427)
Supplement: Supplementary Table 1 — Combined ORF identifications. [file Table1.xlsx]

## Sheet: Supplementary Table 1.combine
Leading_Protein_ID Six_Frame_database	Unique_Peptides Six_Frame_database	Non_Unique_Peptides Six_Frame_database	PEP Six_Frame_database	Group_Members Six_Frame_database	Leading_Protein_ID Reference_proteome	Unique_Peptides Reference_proteome	Non_Unique_Peptides Reference_proteome	PEP Reference_proteome	Group_Members Reference_proteome	Leading_Protein_ID GeneMarkS_database	Unique_Peptides GeneMarkS_database	Non_Unique_Peptides GeneMarkS_database	PEP GeneMarkS_database	Group_Members GeneMarkS_database	Sequence_Start_Found	Most_Upstream_ID(s)	Reference IDs Mapped	Consensus Sequence	Consensus Coordinates	Consensus Start Codon	Consensus Start Translation	Consensus N-terminal Peptide Non-tryptic	Annotation_Type	Non-tryptic N-terminal Peptides	Non-tryptic N-terminal Peptides (Count)	Acetyl (Protein N-term) Peptides	Oxidation (M) Peptides	Stage Unique: Mid Log	Combined N-terminal Peptides	Combined N-terminal Peptides (count)	Stage Unique: Early Stationary	Non-Redundant Peptide Set	Alternate Start Translations	Specific Peptides	Validation Evidence	Upstream Evidence	Downstream Evidence	Frameshift Proteins	Frameshift Peptides	GSSP Peptides	Annotated Peptides	Alternate Start Peptides	Penultimate Met-AP Amino Acids	Multiple Initiation	Sequence	nr blastp	Sequence Length	Sequence Coverage (%)	gi IDs
>CP000480|M_START_Six_Frame_Translated_Orf_10031 (-)1898840:1900333 nr|tr|A0QTF7|A0QTF7_MYCS2|5'+4|3'+0. mpiplirSIAVAAASAVVLGTGVAWTQVRsfesginhisssalgeggedgaidillvgid srtdahgnplspeelatlragddvstntdtiilvrIPNNGTSATAISIPRdsyveapgwg kmkingvfgdvkldrmkQLVEVEGEDPAVAEPEATEAGREKlietvadltgvtvdhyaei gllgfalitdalggvnvclnepvyeplsgadfpagwqklngpqalsfvrqrhglprgdld rvtrQQAFMASLAHEAISSKtlsspatlgrlqdavqrsvvisdgwdimdf…	DLGGLPVHEDSSIPAGSVR DWVTGLLQDQDEGKTEELAYSPAK GFTPGDTGNHEDGPVAGSQVLAATSDDLGAQEVAK IPNNGTSATAISIPR QLVEVEGEDPAVAEPEATEAGREK QQAFMASLAHEAISSK SIAVAAASAVVLGTGVAWTQVR TTVEVLNGTDVNGLAASVSQVLTQK		2.2907e-41	1	>CP000480|Reference_Proteome_Sequence_5891 tr|A0QTF7|A0QTF7_MYCS2 Transcriptional regulator, LytR family protein OS=Mycobacterium smegmatis (strain ATCC 700084 / mc(2)155) GN=MSMEG_1824 PE=4 SV=1 Coordinates: (-)1898840:1900321 mirSIAVAAASAVVLGTGVAWTQVRsfesginhisssalgeggedgaidillvgidsrtd ahgnplspeelatlragddvstntdtiilvrIPNNGTSATAISIPRdsyveapgwgkmki ngvfgdvkldrmkQLVEVEGEDPAVAEPEATEAGREKlietvadltgvt…	DLGGLPVHEDSSIPAGSVR DWVTGLLQDQDEGKTEELAYSPAK GFTPGDTGNHEDGPVAGSQVLAATSDDLGAQEVAK IPNNGTSATAISIPR LQDAVQR QLVEVEGEDPAVAEPEATEAGREK QQAFMASLAHEAISSK SIAVAAASAVVLGTGVAWTQVR TTVEVLNGTDVNGLAASVSQVLTQK		1.8103e-54	1	>CP000480|M_START_GeneMarkS_Sequence_4436 (-)1898840:1900303 maaasavvlgtgvawtqvrsfesginhisssalgeggedgaidillvgidsrtdahgnpl speelatlragddvstntdtiilvrIPNNGTSATAISIPRdsyveapgwgkmkingvfgd vkldrmkQLVEVEGEDPAVAEPEATEAGREKlietvadltgvtvdhyaeigllgfalitd alggvnvclnepvyeplsgadfpagwqklngpqalsfvrqrhglprgdldrvtrQQAFMA SLAHEAISSKtlsspatlgrLQDAVQRsvvisdgwdimdfvsqlqnlaggnvafatipil redgwsddgmqsvvrvdpqqvrDWVTGLLQDQD…	DLGGLPVHEDSSIPAGSVR DWVTGLLQDQDEGKTEELAYSPAK GFTPGDTGNHEDGPVAGSQVLAATSDDLGAQEVAK IPNNGTSATAISIPR LQDAVQR QLVEVEGEDPAVAEPEATEAGREK QQAFMASLAHEAISSK TTVEVLNGTDVNGLAASVSQVLTQK		6.3223e-54	1		Six Frame database Reference proteome	>CP000480|Reference_Proteome_Sequence_5891 tr|A0QTF7|A0QTF7_MYCS2 Transcriptional regulator, LytR family protein OS=Mycobacterium smegmatis (strain ATCC 700084 / mc(2)155) GN=MSMEG_1824 PE=4 SV=1 Coordinates: (-)1898840:1900321 mirSIAVAAASAVVLGTGVAWTQVRsfesginhisssalgeggedgaidillvgidsrtd ahgnplspeelatlragddvstntdtiilvrIPNNGTSATAISIPRdsyveapgwgkmki ngvfgdvkldrmkQLVEVEGEDPAVAEPEATEAGREKlietvadltgvt…	>Consensus_Protein_Sequence_0 (-)1898840:1900321 mirSIAVAAASAVVLGTGVAWTQVRsfesginhisssalgeggedgaidillvgidsrtd ahgnplspeelatlragddvstntdtiilvrIPNNGTSATAISIPRdsyveapgwgkmki ngvfgdvkldrmkQLVEVEGEDPAVAEPEATEAGREKlietvadltgvtvdhyaeigllg falitdalggvnvclnepvyeplsgadfpagwqklngpqalsfvrqrhglprgdldrvtr QQAFMASLAHEAISSKtlsspatlgrLQDAVQRsvvisdgwdimdfvsqlqnlaggnvaf atipilredgwsddgmqsvvrvdpqqvrDWVTGLLQDQDEGKTEE…	(-)1898840:1900321	TTG	Not Verified				0					0		_QQAFMASLAHEAISSK_ _IPNNGTSATAISIPR_ _QLVEVEGEDPAVAEPEATEAGREK_ _SIAVAAASAVVLGTGVAWTQVR_ _TTVEVLNGTDVNGLAASVSQVLTQK_ _DLGGLPVHEDSSIPAGSVR_ _LQDAVQR_ _GFTPGDTGNHEDGPVAGSQVLAATSDDLGAQEVAK_ _DWVTGLLQDQDEGKTEELAYSPAK_	FALSE	GFTPGDTGNHEDGPVAGSQVLAATSDDLGAQEVAK SIAVAAASAVVLGTGVAWTQVR DWVTGLLQDQDEGKTEELAYSPAK QQAFMASLAHEAISSK TTVEVLNGTDVNGLAASVSQVLTQK IPNNGTSATAISIPR QLVEVEGEDPAVAEPEATEAGREK DLGGLPVHEDSSIPAGSVR LQDAVQR							GFTPGDTGNHEDGPVAGSQVLAATSDDLGAQEVAK SIAVAAASAVVLGTGVAWTQVR DWVTGLLQDQDEGKTEELAYSPAK QQAFMASLAHEAISSK TTVEVLNGTDVNGLAASVSQVLTQK IPNNGTSATAISIPR QLVEVEGEDPAVAEPEATEAGREK LQDAVQR DLGGLPVHEDSSIPAGSVR			FALSE	MIRSIAVAAASAVVLGTGVAWTQVRSFESGINHISSSALGEGGEDGAIDILLVGIDSRTDAHGNPLSPEELATLRAGDDVSTNTDTIILVRIPNNGTSATAISIPRDSYVEAPGWGKMKINGVFGDVKLDRMKQLVEVEGEDPAVAEPEATEAGREKLIETVADLTGVTVDHYAEIGLLGFALITDALGGVNVCLNEPVYEPLSGADFPAGWQKLNGPQALSFVRQRHGLPRGDLDRVTRQQAFMASLAHEAISSKTLSSPATLGRLQDAVQRSVVISDGWDIMDFVSQLQNLAGGNVAFATIPILREDGWSDDGMQSVVRVDPQQVRDWVTGLLQDQDEGKTEELAYSPAKTTVEVLNGTDVNGLAASVSQVLTQKGFTPGDTGNHEDGPVAGSQVLA…		493	37.93
>CP000480|M_START_Six_Frame_Translated_Orf_10048 (-)6719637:6719912 nr|tr|A0R6T5|A0R6T5_MYCS2|5'+0|3'+0. Non-Matching First Amino Acid. mstsqaiykplsmaisvaggllagkvfseiwqrvsrSDQEPPEPEDLSRstreaiiaaai hglivgviraglaraqakgfqaltdeeldsa	SDQEPPEPEDLSR		1.7442e-06	1	>CP000480|Reference_Proteome_Sequence_792 tr|A0R6T5|A0R6T5_MYCS2 Integral membrane protein OS=Mycobacterium smegmatis (strain ATCC 700084 / mc(2)155) GN=MSMEG_6665 PE=4 SV=1 Coordinates: (-)6719637:6719912 mstsqaiykplsmaisvaggllagkVFSEIWQRvsrSDQEPPEPEDLSRstreaiiaaai hglivgviraglaraqakgfqaltdeeldsa	SDQEPPEPEDLSR VFSEIWQR		3.6536e-07	1	>CP000480|M_START_GeneMarkS_Sequence_2282 (-)6719637:6719912 mstsqaiykplsmaisvaggllagkVFSEIWQRvsrSDQEPPEPEDLSRstreaiiaaai hglivgviraglaraqakgfqaltdeeldsa	SDQEPPEPEDLSR VFSEIWQR		3.4498e-07	1		Reference proteome GeneMarkS database	>CP000480|Reference_Proteome_Sequence_792 tr|A0R6T5|A0R6T5_MYCS2 Integral membrane protein OS=Mycobacterium smegmatis (strain ATCC 700084 / mc(2)155) GN=MSMEG_6665 PE=4 SV=1 Coordinates: (-)6719637:6719912 mstsqaiykplsmaisvaggllagkVFSEIWQRvsrSDQEPPEPEDLSRstreaiiaaai hglivgviraglaraqakgfqaltdeeldsa	>Consensus_Protein_Sequence_1.1 (-)6719637:6719837 VFSEIWQRvsrSDQEPPEPEDLSRstreaiiaaaihglivgviraglaraqakgfqaltd eeldsa	(-)6719637:6719837	GTG	V	FALSE			0					0		_VFSEIWQR_ _SDQEPPEPEDLSR_	FALSE	SDQEPPEPEDLSR VFSEIWQR							SDQEPPEPEDLSR VFSEIWQR			FALSE	VFSEIWQRVSRSDQEPPEPEDLSRSTREAIIAAAIHGLIVGVIRAGLARAQAKGFQALTDEELDSA		66	31.82
>CP000480|M_START_Six_Frame_Translated_Orf_10069 (+)2125043:2126242 nr|tr|A0QU20|A0QU20_MYCS2|5'+55|3'+0. mphmrftcqfsirtrlsshrpanrskkrhrcvrtsagascsssssanteraydgpvravv cstvgvlprvtempdpscpsdgvlvqvaatgvcrsdwhawrghdpvqlpiipghefagvi aavgadvsgwqvgdrvttpfvlgcgrcefcragdaqvcpnqeqpgftlpgsfaqlvavpr aaanlvrlpddvsfvaaaslgcrfatafralvnhgavkagqwvavhgcggvglsavmiak afgakVVAVDVTADALAAAQRLGADEIVNSTEIDDVATEIVQRtgggah…	LGADEIVNSTEIDDVATEIVQR VVAVDVTADALAAAQR		3.5974e-08	1	>CP000480|Reference_Proteome_Sequence_1755 tr|A0QU20|A0QU20_MYCS2 Alcohol dehydrogenase OS=Mycobacterium smegmatis (strain ATCC 700084 / mc(2)155) GN=MSMEG_2048 PE=3 SV=1 Coordinates: (+)2125208:2126242 mravvcstvgvlprvtempdpscpsdgvlvqvaatgvcrsdwhawrghdpvqlpiipghe fagviaavgadvsgwqvgdrvttpfvlgcgrcefcragdaqvcpnqeqpgftlpgsfaql vavpraaanlvrlpddvsfvaaaslgcrfatafralvnhgavkagqwvavhgcggvglsa vmiakafgakVVA…	LGADEIVNSTEIDDVATEIVQR VVAVDVTADALAAAQR		4.2225e-09	1	>CP000480|M_START_GeneMarkS_Sequence_941 (+)2125208:2126242 mravvcstvgvlprvtempdpscpsdgvlvqvaatgvcrsdwhawrghdpvqlpiipghe fagviaavgadvsgwqvgdrvttpfvlgcgrcefcragdaqvcpnqeqpgftlpgsfaql vavpraaanlvrlpddvsfvaaaslgcrfatafralvnhgavkagqwvavhgcggvglsa vmiakafgakVVAVDVTADALAAAQRLGADEIVNSTEIDDVATEIVQRtgggahigvdav gnpvsaaasvaslrrrgrhvqvglllgadahtafpmdrviaqelaifgshgmpavdypam ldllasgalqperlvtrrislddapdalagmdsf…	LGADEIVNSTEIDDVATEIVQR VVAVDVTADALAAAQR		1.0118e-09	1		Six Frame database Reference proteome GeneMarkS database	>CP000480|Reference_Proteome_Sequence_1755 tr|A0QU20|A0QU20_MYCS2 Alcohol dehydrogenase OS=Mycobacterium smegmatis (strain ATCC 700084 / mc(2)155) GN=MSMEG_2048 PE=3 SV=1 Coordinates: (+)2125208:2126242 mravvcstvgvlprvtempdpscpsdgvlvqvaatgvcrsdwhawrghdpvqlpiipghe fagviaavgadvsgwqvgdrvttpfvlgcgrcefcragdaqvcpnqeqpgftlpgsfaql vavpraaanlvrlpddvsfvaaaslgcrfatafralvnhgavkagqwvavhgcggvglsa vmiakafgakVVA…	>Consensus_Protein_Sequence_2.1 (+)2125778:2126242 VVAVDVTADALAAAQRLGADEIVNSTEIDDVATEIVQRtgggahigvdavgnpvsaaasv aslrrrgrhvqvglllgadahtafpmdrviaqelaifgshgmpavdypamldllasgalq perlvtrrislddapdalagmdsfagsgmtiiep	(+)2125778:2126242	GTG	V	FALSE			0					0		_LGADEIVNSTEIDDVATEIVQR_ _VVAVDVTADALAAAQR_	FALSE	LGADEIVNSTEIDDVATEIVQR VVAVDVTADALAAAQR							LGADEIVNSTEIDDVATEIVQR VVAVDVTADALAAAQR			FALSE	VVAVDVTADALAAAQRLGADEIVNSTEIDDVATEIVQRTGGGAHIGVDAVGNPVSAAASVASLRRRGRHVQVGLLLGADAHTAFPMDRVIAQELAIFGSHGMPAVDYPAMLDLLASGALQPERLVTRRISLDDAPDALAGMDSFAGSGMTIIEP		154	24.68
>CP000480|M_START_Six_Frame_Translated_Orf_10093 (+)2454205:2456061 nr|tr|A0QUX6|A0QUX6_MYCS2|5'+0|3'+0. Non-Matching First Amino Acid. mSAPTTRPPHTAAAPANGAPASTSDQPQPKRVAPEQLTGAQAVVRSLEEIGVDTIFGIPG GAVLPVYDPLFDSKklrhvlvrHEQGAGHAASGYAHATGKVGVMMATSGPGATNLITPLA DAQMDSIPVVAITGQVGRSLIGTDAFQEADITGMTMPITKhnflvrngddiprVIAEAFH IARSGRPGAVLVDIPKdilqgqctfswppkIDLPGYKPTTKPHNRqireaakliaqarKP VLYVGGGVIRGEATAELLE…	AEDVEDVINQAR AVIAELVQSLR AVIAELVQSLRK DIRPLFDDNEEGHA GEATAELLELAELTGIPVVTTLMAR HADVPIVGDVK HEQGAGHAASGYAHATGK IDLPGYKPTTKPHNR KPVLYVGGGVIR LDSFAPEAK QNMGMPGMHGTVAAVAALQR QWQTLFYDER RIPDFVK RVAPEQLTGAQAVVR SAPTTRPPHTAAAPANGAPASTSDQPQPK SDLLIALGTR SGRPGAVLVDIPK SLEEIGVDTIFGIPGGAVLPVYDPLFDSK SLIGTDAFQEADITGMTMPITK STYPLSYGPQSDGSLSPEFVIEK TGTTAEALQLDSWWEYLSGIR TWLNSGGLGTMGFAVPAAMGAK VALINNGNLGMVR VGV…		0	1	>CP000480|Reference_Proteome_Sequence_931 tr|A0QUX6|A0QUX6_MYCS2 Acetolactate synthase OS=Mycobacterium smegmatis (strain ATCC 700084 / mc(2)155) GN=ilvB PE=3 SV=1 Coordinates: (+)2454205:2456061 mSAPTTRPPHTAAAPANGAPASTSDQPQPKRVAPEQLTGAQAVVRSLEEIGVDTIFGIPG GAVLPVYDPLFDSKklrhvlvrHEQGAGHAASGYAHATGKVGVMMATSGPGATNLITPLA DAQMDSIPVVAITGQVGRSLIGTDAFQEADITGMTMPITKhnflvrngddiprVIAEAFH IARSGRPGAVLVDIPKdilq…	AEDVEDVINQAR AVIAELVQSLR AVIAELVQSLRK DIRPLFDDNEEGHA GEATAELLELAELTGIPVVTTLMAR HADVPIVGDVK HEQGAGHAASGYAHATGK IDLPGYKPTTKPHNR KPVLYVGGGVIR LDSFAPEAK QNMGMPGMHGTVAAVAALQR QWQTLFYDER RIPDFVK RVAPEQLTGAQAVVR SAPTTRPPHTAAAPANGAPASTSDQPQPK SDLLIALGTR SGRPGAVLVDIPK SLEEIGVDTIFGIPGGAVLPVYDPLFDSK SLIGTDAFQEADITGMTMPITK STYPLSYGPQSDGSLSPEFVIEK TGTTAEALQLDSWWEYLSGIR TWLNSGGLGTMGFAVPAAMGAK VALINNGNLGMVR VGV…		0	1	>CP000480|M_START_GeneMarkS_Sequence_5391 (+)2454343:2456061 meeigvdtifgipggavlpvydplfdskklrhvlvrHEQGAGHAASGYAHATGKVGVMMA TSGPGATNLITPLADAQMDSIPVVAITGQVGRSLIGTDAFQEADITGMTMPITKhnflvr ngddiprVIAEAFHIARSGRPGAVLVDIPKdilqgqctfswppkIDLPGYKPTTKPHNRq ireaakliaqarKPVLYVGGGVIRGEATAELLELAELTGIPVVTTLMARgafpdshrQNM GMPGMHGTVAAVAALQRSDLLIALGTRfddrvtgkLDSFAPEAKVIHADIDPAEIGKnrH ADVPIVGDVKAVIAELVQSLRKTGTTAEALQLD…	AEDVEDVINQAR AVIAELVQSLR AVIAELVQSLRK DIRPLFDDNEEGHA GEATAELLELAELTGIPVVTTLMAR HADVPIVGDVK HEQGAGHAASGYAHATGK IDLPGYKPTTKPHNR KPVLYVGGGVIR LDSFAPEAK QNMGMPGMHGTVAAVAALQR QWQTLFYDER RIPDFVK SDLLIALGTR SGRPGAVLVDIPK SLIGTDAFQEADITGMTMPITK STYPLSYGPQSDGSLSPEFVIEK TGTTAEALQLDSWWEYLSGIR TWLNSGGLGTMGFAVPAAMGAK VALINNGNLGMVR VGVMMATSGPGATNLITPLADAQMDSIPVVAITGQVGR VIAEAFHIAR VIHADIDPAEIGK YSQTNLSTHSR		2.0593e-304	1	Six_Frame_database Reference_proteome	Six Frame database Reference proteome	>CP000480|Reference_Proteome_Sequence_931 tr|A0QUX6|A0QUX6_MYCS2 Acetolactate synthase OS=Mycobacterium smegmatis (strain ATCC 700084 / mc(2)155) GN=ilvB PE=3 SV=1 Coordinates: (+)2454205:2456061 mSAPTTRPPHTAAAPANGAPASTSDQPQPKRVAPEQLTGAQAVVRSLEEIGVDTIFGIPG GAVLPVYDPLFDSKklrhvlvrHEQGAGHAASGYAHATGKVGVMMATSGPGATNLITPLA DAQMDSIPVVAITGQVGRSLIGTDAFQEADITGMTMPITKhnflvrngddiprVIAEAFH IARSGRPGAVLVDIPKdilq…	>Consensus_Protein_Sequence_3 (+)2454205:2456061 mSAPTTRPPHTAAAPANGAPASTSDQPQPKRVAPEQLTGAQAVVRSLEEIGVDTIFGIPG GAVLPVYDPLFDSKklrhvlvrHEQGAGHAASGYAHATGKVGVMMATSGPGATNLITPLA DAQMDSIPVVAITGQVGRSLIGTDAFQEADITGMTMPITKhnflvrngddiprVIAEAFH IARSGRPGAVLVDIPKdilqgqctfswppkIDLPGYKPTTKPHNRqireaakliaqarKP VLYVGGGVIRGEATAELLELAELTGIPVVTTLMARgafpdshrQNMGMPGMHGTVAAVAA LQRSDLLIALGTRfddrvtgkLDSFAPEAKVIHADIDPAEIGKnr…	(+)2454205:2456061	GTG	Not Verified	TRUE	Validated Start	SAPTTRPPHTAAAPANGAPASTSDQPQPK	1	_(ac)SAPTTRPPHTAAAPANGAPASTSDQPQPK_		_AEDVEDVINQAR_	SAPTTRPPHTAAAPANGAPASTSDQPQPK	1		_TGTTAEALQLDSWWEYLSGIR_ _HEQGAGHAASGYAHATGK_ _LDSFAPEAK_ _(ac)SAPTTRPPHTAAAPANGAPASTSDQPQPK_ _AVIAELVQSLR_ _SLEEIGVDTIFGIPGGAVLPVYDPLFDSK_ _VALINNGNLGMVR_ _SLIGTDAFQEADITGMTMPITK_ _VGVMMATSGPGATNLITPLADAQMDSIPVVAITGQVGR_ _YSQTNLSTHSR_ _DIRPLFDDNEEGHA_ _IDLPGYKPTTKPHNR_ _STYPLSYGPQSDGSLSPEFVIEK_ _TWLNSGGLGTMGFAVPAAMGAK_ _VIHADIDPAEIGK_ _SGRPGAVLVDIPK_ _AEDVEDVINQAR_ _SDLLIALGTR_ _QNMGMPGMHGTVAAVAA…	FALSE	AEDVEDVINQAR LDSFAPEAK SLEEIGVDTIFGIPGGAVLPVYDPLFDSK GEATAELLELAELTGIPVVTTLMAR SDLLIALGTR STYPLSYGPQSDGSLSPEFVIEK AVIAELVQSLR TWLNSGGLGTMGFAVPAAMGAK HADVPIVGDVK TGTTAEALQLDSWWEYLSGIR RIPDFVK RVAPEQLTGAQAVVR AVIAELVQSLRK YSQTNLSTHSR VGVMMATSGPGATNLITPLADAQMDSIPVVAITGQVGR IDLPGYKPTTKPHNR SLIGTDAFQEADITGMTMPITK DIRPLFDDNEEGHA VIHADIDPAEIGK SAPTTRPPHTAAAPANGAPASTSDQPQPK VALINNGNLGMVR VIAEAFHIAR QWQTL…	_(ac)SAPTTRPPHTAAAPANGAPASTSDQPQPK_						AEDVEDVINQAR LDSFAPEAK SLEEIGVDTIFGIPGGAVLPVYDPLFDSK GEATAELLELAELTGIPVVTTLMAR SDLLIALGTR STYPLSYGPQSDGSLSPEFVIEK AVIAELVQSLR TWLNSGGLGTMGFAVPAAMGAK HADVPIVGDVK TGTTAEALQLDSWWEYLSGIR RIPDFVK RVAPEQLTGAQAVVR AVIAELVQSLRK YSQTNLSTHSR VGVMMATSGPGATNLITPLADAQMDSIPVVAITGQVGR IDLPGYKPTTKPHNR SLIGTDAFQEADITGMTMPITK DIRPLFDDNEEGHA VIHADIDPAEIGK SAPTTRPPHTAAAPANGAPASTSDQPQPK VALINNGNLGMVR VIAEAFHIAR QWQTL…		S	FALSE	MSAPTTRPPHTAAAPANGAPASTSDQPQPKRVAPEQLTGAQAVVRSLEEIGVDTIFGIPGGAVLPVYDPLFDSKKLRHVLVRHEQGAGHAASGYAHATGKVGVMMATSGPGATNLITPLADAQMDSIPVVAITGQVGRSLIGTDAFQEADITGMTMPITKHNFLVRNGDDIPRVIAEAFHIARSGRPGAVLVDIPKDILQGQCTFSWPPKIDLPGYKPTTKPHNRQIREAAKLIAQARKPVLYVGGGVIRGEATAELLELAELTGIPVVTTLMARGAFPDSHRQNMGMPGMHGTVAAVAALQRSDLLIALGTRFDDRVTGKLDSFAPEAKVIHADIDPAEIGKNRHADVPIVGDVKAVIAELVQSLRKTGTTAEALQLDSWWEYLSGIRSTYPLSYGPQ…		618	70.23
>CP000480|M_START_Six_Frame_Translated_Orf_10108 (-)3932325:3933917 nr|tr|A0QZ14|A0QZ14_MYCS2|5'+0|3'+0. Non-Matching First Amino Acid. mttllingrIHSPAQPDATAMAIRdgvvawlgsddvgralhpdahivdldggfvapafvd shvhitatglnlvgldlhaatslqhclqlvadharrhpdglvwghgwdesgwperTPPGT DDLDAVLGDRPAYLARVDVHSAAATTALRrAVPDLAGASGFSPQGPLSADAHHLIRaaar aqltarqkhqarvaaldhaaahgivavhecagpeigglddwlelrALDHGVDVIGLWGEA ARdvdhakaliaetgaygl…	AAVLHHSPTAAISPR ALDHGVDVIGLWGEAAR AVPDLAGASGFSPQGPLSADAHHLIR IHSPAQPDATAMAIR TPPGTDDLDAVLGDRPAYLAR VDVHSAAATTALR YLDQDTVIAHLR		1.6323e-38	1	>CP000480|Reference_Proteome_Sequence_2914 tr|A0QZ14|A0QZ14_MYCS2 Amidohydrolase 3 OS=Mycobacterium smegmatis (strain ATCC 700084 / mc(2)155) GN=MSMEG_3861 PE=4 SV=1 Coordinates: (-)3932325:3933917 mttllingrIHSPAQPDATAMAIRdgvvawlgsddvgralhpdahivdldggfvapafvd shvhitatglnlvgldlhaatslqhclqlvadharrhpdglvwghgwdesgwperTPPGT DDLDAVLGDRPAYLARVDVHSAAATTALRrAVPDLAGASGFSPQGPLSADAHHLIRaaar aqltarqkhqarvaaldh…	AAVLHHSPTAAISPR ALDHGVDVIGLWGEAAR AVPDLAGASGFSPQGPLSADAHHLIR IHSPAQPDATAMAIR TPPGTDDLDAVLGDRPAYLAR VDVHSAAATTALR YLDQDTVIAHLR		2.7826e-40	1	>CP000480|M_START_GeneMarkS_Sequence_39 (-)3932325:3933917 mttllingrIHSPAQPDATAMAIRdgvvawlgsddvgralhpdahivdldggfvapafvd shvhitatglnlvgldlhaatslqhclqlvadharrhpdglvwghgwdesgwperTPPGT DDLDAVLGDRPAYLARVDVHSAAATTALRrAVPDLAGASGFSPQGPLSADAHHLIRaaar aqltarqkhqarvaaldhaaahgivavhecagpeigglddwlelrALDHGVDVIGLWGEA ARdvdhakaliaetgayglagdlfvdgalgsrtawlsapysdathtcgnrYLDQDTVIAH LRactqagipagfhvigdaavsavvdaladvverh…	AAVLHHSPTAAISPR ALDHGVDVIGLWGEAAR AVPDLAGASGFSPQGPLSADAHHLIR IHSPAQPDATAMAIR TPPGTDDLDAVLGDRPAYLAR VDVHSAAATTALR YLDQDTVIAHLR		1.7614e-39	1		Six Frame database Reference proteome GeneMarkS database	>CP000480|Reference_Proteome_Sequence_2914 tr|A0QZ14|A0QZ14_MYCS2 Amidohydrolase 3 OS=Mycobacterium smegmatis (strain ATCC 700084 / mc(2)155) GN=MSMEG_3861 PE=4 SV=1 Coordinates: (-)3932325:3933917 mttllingrIHSPAQPDATAMAIRdgvvawlgsddvgralhpdahivdldggfvapafvd shvhitatglnlvgldlhaatslqhclqlvadharrhpdglvwghgwdesgwperTPPGT DDLDAVLGDRPAYLARVDVHSAAATTALRrAVPDLAGASGFSPQGPLSADAHHLIRaaar aqltarqkhqarvaaldh…	>Consensus_Protein_Sequence_4 (-)3932325:3933917 mttllingrIHSPAQPDATAMAIRdgvvawlgsddvgralhpdahivdldggfvapafvd shvhitatglnlvgldlhaatslqhclqlvadharrhpdglvwghgwdesgwperTPPGT DDLDAVLGDRPAYLARVDVHSAAATTALRrAVPDLAGASGFSPQGPLSADAHHLIRaaar aqltarqkhqarvaaldhaaahgivavhecagpeigglddwlelrALDHGVDVIGLWGEA ARdvdhakaliaetgayglagdlfvdgalgsrtawlsapysdathtcgnrYLDQDTVIAH LRactqagipagfhvigdaavsavvdaladvverhgaptvarcgh…	(-)3932325:3933917	TTG	Not Verified				0					0		_YLDQDTVIAHLR_ _AVPDLAGASGFSPQGPLSADAHHLIR_ _TPPGTDDLDAVLGDRPAYLAR_ _ALDHGVDVIGLWGEAAR_ _VDVHSAAATTALR_ _IHSPAQPDATAMAIR_ _AAVLHHSPTAAISPR_	FALSE	ALDHGVDVIGLWGEAAR YLDQDTVIAHLR VDVHSAAATTALR AVPDLAGASGFSPQGPLSADAHHLIR AAVLHHSPTAAISPR TPPGTDDLDAVLGDRPAYLAR IHSPAQPDATAMAIR							ALDHGVDVIGLWGEAAR YLDQDTVIAHLR VDVHSAAATTALR AVPDLAGASGFSPQGPLSADAHHLIR AAVLHHSPTAAISPR TPPGTDDLDAVLGDRPAYLAR IHSPAQPDATAMAIR			FALSE	MTTLLINGRIHSPAQPDATAMAIRDGVVAWLGSDDVGRALHPDAHIVDLDGGFVAPAFVDSHVHITATGLNLVGLDLHAATSLQHCLQLVADHARRHPDGLVWGHGWDESGWPERTPPGTDDLDAVLGDRPAYLARVDVHSAAATTALRRAVPDLAGASGFSPQGPLSADAHHLIRAAARAQLTARQKHQARVAALDHAAAHGIVAVHECAGPEIGGLDDWLELRALDHGVDVIGLWGEAARDVDHAKALIAETGAYGLAGDLFVDGALGSRTAWLSAPYSDATHTCGNRYLDQDTVIAHLRACTQAGIPAGFHVIGDAAVSAVVDALADVVERHGAPTVARCGHRLEHLEMVTAAQAAQLGAWGVTASMQPMFDASWGGDHGMYAQRLGPQRVHQLNP…		530	22.45
>CP000480|M_START_Six_Frame_Translated_Orf_10146 (-)5099506:5102901 nr|tr|A0R266|A0R266_MYCS2|5'+254|3'+0. mavqgahlrphrrragrsarrrrharaggargrghprsrqeqavadphgrrrgragarrg alrgvggqalphrgrrqrpgvvlglarghqlrrhrirsrscaggrhrrerrapcgargvr eggalavrdaapfgghrprhrrpgpqpgpagrqgthrgapgpdgltdrdrqgqarrvpgp lrpafrrahhvgaahrhrghpgrrgvrrpgdrrirrrrsrrarghgtlggrrgrgcacra gvvaasgrprqggrvklhrlvltnyrgithrEIEFPDHGVVVVSGANE…	AATITELQAALVTAAEEAETAR EIEFPDHGVVVVSGANEIGK EQLAIVAR EQLSGDEAHQR EVVTAAEEEAER GQLDEAETEREHANAEYLR HQELSAEVSR LAGECEQATQR RLQAADAEVAR SAPDSVLAELADAQR TITLDDTAMR VATLRDELDR VLAMLAETVDTDLWQAQR VLQASSTAPVDLSGSDALAR VVPGTPAAETQAR YFTATGRPTGEWAAAVK		5.1463e-49	1	>CP000480|Reference_Proteome_Sequence_2410 tr|A0R266|A0R266_MYCS2 Conserved hydrolase OS=Mycobacterium smegmatis (strain ATCC 700084 / mc(2)155) GN=MSMEG_5002 PE=4 SV=1 Coordinates: (-)5099506:5102139 mklhrLVLTNYRgithrEIEFPDHGVVVVSGANEIGKssmiealdllieakdrsskkevk qvkpthadvgaevsaeistgpyrflyrkrfhkraetqltilspvrEQLSGDEAHQRVLAM LAETVDTDLWQAQRVLQASSTAPVDLSGSDALARaldvaageavslsgdepllieriege yqrYFTATGRPTGEW…	AATITELQAALVTAAEEAETAR EIEFPDHGVVVVSGANEIGK EQLAIVAR EQLSGDEAHQR EVVTAAEEEAER GQLDEAETEREHANAEYLR HQELSAEVSR LAGECEQATQR LVLTNYR MRAEIDER RLQAADAEVAR SAPDSVLAELADAQR TITLDDTAMR VATLRDELDR VLAMLAETVDTDLWQAQR VLQASSTAPVDLSGSDALAR VVPGTPAAETQAR YFTATGRPTGEWAAAVK		1.4047e-62	1	>CP000480|M_START_GeneMarkS_Sequence_2052 (-)5099506:5102139 mklhrLVLTNYRgithrEIEFPDHGVVVVSGANEIGKssmiealdllieakdrsskkevk qvkpthadvgaevsaeistgpyrflyrkrfhkraetqltilspvrEQLSGDEAHQRVLAM LAETVDTDLWQAQRVLQASSTAPVDLSGSDALARaldvaageavslsgdepllieriege yqrYFTATGRPTGEWAAAVKRLQAADAEVARcaaavaevddavhrHQELSAEVSRLAGEC EQATQRltatrtaadavdalrqqlkeaqvvaeaahvthaasvaalterrrMRAEIDERAA TITELQAALVTAAEEAETAREVVTAAEEEAERa…	AATITELQAALVTAAEEAETAR EIEFPDHGVVVVSGANEIGK EQLAIVAR EQLSGDEAHQR EVVTAAEEEAER GQLDEAETEREHANAEYLR HQELSAEVSR LAGECEQATQR LVLTNYR MRAEIDER RLQAADAEVAR SAPDSVLAELADAQR TITLDDTAMR VATLRDELDR VLAMLAETVDTDLWQAQR VLQASSTAPVDLSGSDALAR VVPGTPAAETQAR YFTATGRPTGEWAAAVK		9.1727e-63	1		Reference proteome GeneMarkS database	>CP000480|Reference_Proteome_Sequence_2410 tr|A0R266|A0R266_MYCS2 Conserved hydrolase OS=Mycobacterium smegmatis (strain ATCC 700084 / mc(2)155) GN=MSMEG_5002 PE=4 SV=1 Coordinates: (-)5099506:5102139 mklhrLVLTNYRgithrEIEFPDHGVVVVSGANEIGKssmiealdllieakdrsskkevk qvkpthadvgaevsaeistgpyrflyrkrfhkraetqltilspvrEQLSGDEAHQRVLAM LAETVDTDLWQAQRVLQASSTAPVDLSGSDALARaldvaageavslsgdepllieriege yqrYFTATGRPTGEW…	>Consensus_Protein_Sequence_5 (-)5099506:5102139 mklhrLVLTNYRgithrEIEFPDHGVVVVSGANEIGKssmiealdllieakdrsskkevk qvkpthadvgaevsaeistgpyrflyrkrfhkraetqltilspvrEQLSGDEAHQRVLAM LAETVDTDLWQAQRVLQASSTAPVDLSGSDALARaldvaageavslsgdepllieriege yqrYFTATGRPTGEWAAAVKRLQAADAEVARcaaavaevddavhrHQELSAEVSRLAGEC EQATQRltatrtaadavdalrqqlkeaqvvaeaahvthaasvaalterrrMRAEIDERAA TITELQAALVTAAEEAETAREVVTAAEEEAERakaavadhearvd…	(-)5099506:5102139	GTG	Not Verified				0					0		_EQLAIVAR_ _MRAEIDER_ _RLQAADAEVAR_ _VVPGTPAAETQAR_ _SAPDSVLAELADAQR_ _EIEFPDHGVVVVSGANEIGK_ _VATLRDELDR_ _YFTATGRPTGEWAAAVK_ _VLQASSTAPVDLSGSDALAR_ _AATITELQAALVTAAEEAETAR_ _HQELSAEVSR_ _EVVTAAEEEAER_ _EQLSGDEAHQR_ _VLAMLAETVDTDLWQAQR_ _LAGECEQATQR_ _TITLDDTAMR_ _LVLTNYR_ _GQLDEAETEREHANAEYLR_	FALSE	RLQAADAEVAR SAPDSVLAELADAQR HQELSAEVSR EIEFPDHGVVVVSGANEIGK VLQASSTAPVDLSGSDALAR VLAMLAETVDTDLWQAQR GQLDEAETEREHANAEYLR TITLDDTAMR VVPGTPAAETQAR EQLAIVAR EVVTAAEEEAER VATLRDELDR LAGECEQATQR EQLSGDEAHQR YFTATGRPTGEWAAAVK AATITELQAALVTAAEEAETAR MRAEIDER LVLTNYR							AATITELQAALVTAAEEAETAR SAPDSVLAELADAQR HQELSAEVSR EIEFPDHGVVVVSGANEIGK VLQASSTAPVDLSGSDALAR VATLRDELDR GQLDEAETEREHANAEYLR TITLDDTAMR EQLAIVAR LAGECEQATQR VVPGTPAAETQAR EVVTAAEEEAER VLAMLAETVDTDLWQAQR RLQAADAEVAR EQLSGDEAHQR MRAEIDER LVLTNYR YFTATGRPTGEWAAAVK			FALSE	MKLHRLVLTNYRGITHREIEFPDHGVVVVSGANEIGKSSMIEALDLLIEAKDRSSKKEVKQVKPTHADVGAEVSAEISTGPYRFLYRKRFHKRAETQLTILSPVREQLSGDEAHQRVLAMLAETVDTDLWQAQRVLQASSTAPVDLSGSDALARALDVAAGEAVSLSGDEPLLIERIEGEYQRYFTATGRPTGEWAAAVKRLQAADAEVARCAAAVAEVDDAVHRHQELSAEVSRLAGECEQATQRLTATRTAADAVDALRQQLKEAQVVAEAAHVTHAASVAALTERRRMRAEIDERAATITELQAALVTAAEEAETAREVVTAAEEEAERAKAAVADHEARVDAARAAVERLSDRDEADRLDMRLAKIDAATRELQAVTDELKTITLDDTAMRAIEK…		877	27.59
>CP000480|M_START_Six_Frame_Translated_Orf_10158 (+)410676:414047 nr|tr|A0QPE5|A0QPE5_MYCS2|5'+5|3'+0. mkwtpmaseptnqfylsrLQVINWGVFDGYHSIPFSPAGTLITGSSGSGKSSLLDAISLA FLPSHRrNFNASGDTTAAGSGTGKRtvdkyvrgawgerrdgtsrqimylrGTGPAWSAVA VTYSDRtgrAVTGLVLKwlaaektsdpgsryylidddrdifdlcnrWAAGGYDASVFRea gwnggrSESQYLAQLYSIIGIRASEAAQQLLGKakslkSVGGLEQFVREFMLDEPASLAG VDEALEQINPLVEARGMLDVARrkRNTLGNIEAVQARyadeaakfgvidtid…	AIGIPERDLMYVAELMELKPDESR ASEAAQQLLGK AVTDQGLRK AVTGLVLK DAVQTELER DLMYVAELMELKPDESR EFMLDEPASLAGVDEALEQINPLVEAR ELPDAYER FVNENDMR GMLDVAR GTGPAWSAVAVTYSDR HLAAVDELNEMAQR LITEQAPGAILNLHMIADNEAR LKPGEISQHAR LLAGNTPEDR LLVPEAHLDAALR LQDELDLLVSDNPDVEK LQVINWGVFDGYHSIPFSPAGTLITGSSGSGK LRPSDYIFVGGTEAK NEHNALMAQINSASVDLVPLQQR NFNASGDTTAAGSGTGK NFNASGDTTAAGSGTGKR RNTLGNIEAVQAR SDPQFAQQALSAFRK SESQYLAQLYS…		3.7877e-196	1	>CP000480|Reference_Proteome_Sequence_3390 tr|A0QPE5|A0QPE5_MYCS2 Uncharacterized protein OS=Mycobacterium smegmatis (strain ATCC 700084 / mc(2)155) GN=MSMEG_0370 PE=4 SV=1 Coordinates: (+)410691:414047 maseptnqfylsrLQVINWGVFDGYHSIPFSPAGTLITGSSGSGKSSLLDAISLAFLPSH RrNFNASGDTTAAGSGTGKRtvdkyvrgawgerrdgtsrqimylrGTGPAWSAVAVTYSD RtgrAVTGLVLKwlaaektsdpgsryylidddrdifdlcnrWAAGGYDASVFReagwngg rSESQYLAQLYSI…	AIGIPERDLMYVAELMELKPDESR ASEAAQQLLGK AVTDQGLRK AVTGLVLK DAVQTELER DLMYVAELMELKPDESR EFMLDEPASLAGVDEALEQINPLVEAR ELPDAYER ETLMEEADR ETLMEEADRLHR FVLYCEER FVNENDMR GMLDVAR GTGPAWSAVAVTYSDR HLAAVDELNEMAQR IQLQHVK LITEQAPGAILNLHMIADNEAR LKPGEISQHAR LLAGNTPEDR LLVPEAHLDAALR LQDELDLLVSDNPDVEK LQVINWGVFDGYHSIPFSPAGTLITGSSGSGK LRPSDYIFVGGTEAK NEHNALMAQINSASVDLVPLQQR NFNASGDTTAAGSGTGK NFNASGDTTAAGSGTGKR R…		1.0018e-218	1	>CP000480|M_START_GeneMarkS_Sequence_5813 (+)410691:414047 maseptnqfylsrLQVINWGVFDGYHSIPFSPAGTLITGSSGSGKSSLLDAISLAFLPSH RrNFNASGDTTAAGSGTGKRtvdkyvrgawgerrdgtsrqimylrGTGPAWSAVAVTYSD RtgrAVTGLVLKwlaaektsdpgsryylidddrdifdlcnrWAAGGYDASVFReagwngg rSESQYLAQLYSIIGIRASEAAQQLLGKakslkSVGGLEQFVREFMLDEPASLAGVDEAL EQINPLVEARGMLDVARrkRNTLGNIEAVQARyadeaakfgvidtidnamvrdyvdqlrl qqagpeienlddqinqlgaqrddfgaqqrqlkNEH…	AIGIPERDLMYVAELMELKPDESR ASEAAQQLLGK AVTDQGLRK AVTGLVLK DAVQTELER DLMYVAELMELKPDESR EFMLDEPASLAGVDEALEQINPLVEAR ELPDAYER ETLMEEADR ETLMEEADRLHR FVNENDMR GMLDVAR GTGPAWSAVAVTYSDR HLAAVDELNEMAQR IQLQHVK LITEQAPGAILNLHMIADNEAR LKPGEISQHAR LLAGNTPEDR LLVPEAHLDAALR LQDELDLLVSDNPDVEK LQVINWGVFDGYHSIPFSPAGTLITGSSGSGK LRPSDYIFVGGTEAK NEHNALMAQINSASVDLVPLQQR NFNASGDTTAAGSGTGK NFNASGDTTAAGSGTGKR RNTLGNIEAV…		5.2208e-221	1		Six Frame database Reference proteome GeneMarkS database	>CP000480|Reference_Proteome_Sequence_3390 tr|A0QPE5|A0QPE5_MYCS2 Uncharacterized protein OS=Mycobacterium smegmatis (strain ATCC 700084 / mc(2)155) GN=MSMEG_0370 PE=4 SV=1 Coordinates: (+)410691:414047 maseptnqfylsrLQVINWGVFDGYHSIPFSPAGTLITGSSGSGKSSLLDAISLAFLPSH RrNFNASGDTTAAGSGTGKRtvdkyvrgawgerrdgtsrqimylrGTGPAWSAVAVTYSD RtgrAVTGLVLKwlaaektsdpgsryylidddrdifdlcnrWAAGGYDASVFReagwngg rSESQYLAQLYSI…	>Consensus_Protein_Sequence_6 (+)410691:414047 maseptnqfylsrLQVINWGVFDGYHSIPFSPAGTLITGSSGSGKSSLLDAISLAFLPSH RrNFNASGDTTAAGSGTGKRtvdkyvrgawgerrdgtsrqimylrGTGPAWSAVAVTYSD RtgrAVTGLVLKwlaaektsdpgsryylidddrdifdlcnrWAAGGYDASVFReagwngg rSESQYLAQLYSIIGIRASEAAQQLLGKakslkSVGGLEQFVREFMLDEPASLAGVDEAL EQINPLVEARGMLDVARrkRNTLGNIEAVQARyadeaakfgvidtidnamvrdyvdqlrl qqagpeienlddqinqlgaqrddfgaqqrqlkNEHNALMAQINSASV…	(+)410691:414047	ATG	Not Verified				0			_RNTLGNIEAVQAR_ _FVLYCEER_		0	_IQLQHVK_	_VTALQLTPPDTAEEFWSLR_ _LLVPEAHLDAALR_ _VIQQIGSLNER_ _LRPSDYIFVGGTEAK_ _SSLLDAISLAFLPSHR_ _SVGGLEQFVR_ _NFNASGDTTAAGSGTGKR_ _VAALQADLAAAEDVYAAAR_ _ELPDAYER_ _LQDELDLLVSDNPDVEK_ _DAVQTELER_ _SESQYLAQLYSIIGIR_ _LLAGNTPEDR_ _AVTDQGLRK_ _RNTLGNIEAVQAR_ _NFNASGDTTAAGSGTGK_ _AVTGLVLK_ _LITEQAPGAILNLHMIADNEAR_ _GTGPAWSAVAVTYSDR_ _TALLELTER_ _FVNENDMR_ _LQVINWGVFDGYHSIPFSPAGTLITGSSGSGK_ _FVLYCEER_ _AIGIPE…	FALSE	WAAGGYDASVFR LLAGNTPEDR DLMYVAELMELKPDESR EFMLDEPASLAGVDEALEQINPLVEAR SDPQFAQQALSAFRK VIQQIGSLNER GMLDVAR RNTLGNIEAVQAR VTALQLTPPDTAEEFWSLR LQVINWGVFDGYHSIPFSPAGTLITGSSGSGK LRPSDYIFVGGTEAK NFNASGDTTAAGSGTGKR SSLLDAISLAFLPSHR SVGGLEQFVR LITEQAPGAILNLHMIADNEAR VAALQADLAAAEDVYAAAR AVTDQGLRK NEHNALMAQINSASVDLVPLQQR LQDELDLLVSDNPDVEK SESQYLAQLYSIIGIR TALLELTER FVNENDMR AIGIPERDLMYVAELMELKPDESR NFNASGD…							WAAGGYDASVFR LLAGNTPEDR DLMYVAELMELKPDESR EFMLDEPASLAGVDEALEQINPLVEAR SDPQFAQQALSAFRK VIQQIGSLNER ETLMEEADRLHR GMLDVAR RNTLGNIEAVQAR VTALQLTPPDTAEEFWSLR LQVINWGVFDGYHSIPFSPAGTLITGSSGSGK LRPSDYIFVGGTEAK NFNASGDTTAAGSGTGKR FVLYCEER SSLLDAISLAFLPSHR SVGGLEQFVR LITEQAPGAILNLHMIADNEAR VAALQADLAAAEDVYAAAR AVTDQGLRK AIGIPERDLMYVAELMELKPDESR LQDELDLLVSDNPDVEK LLVPEAHLDAALR SESQYLAQLYSIIGIR FVNENDMR NEHNA…			FALSE	MASEPTNQFYLSRLQVINWGVFDGYHSIPFSPAGTLITGSSGSGKSSLLDAISLAFLPSHRRNFNASGDTTAAGSGTGKRTVDKYVRGAWGERRDGTSRQIMYLRGTGPAWSAVAVTYSDRTGRAVTGLVLKWLAAEKTSDPGSRYYLIDDDRDIFDLCNRWAAGGYDASVFREAGWNGGRSESQYLAQLYSIIGIRASEAAQQLLGKAKSLKSVGGLEQFVREFMLDEPASLAGVDEALEQINPLVEARGMLDVARRKRNTLGNIEAVQARYADEAAKFGVIDTIDNAMVRDYVDQLRLQQAGPEIENLDDQINQLGAQRDDFGAQQRQLKNEHNALMAQINSASVDLVPLQQRLSEAEKLADEVGRRRGAYEDKVTALQLTPPDTAEEFWSLRETLM…		1118	41.95
>CP000480|M_START_Six_Frame_Translated_Orf_10166 (-)2731781:2732950 nr|tr|A0QVQ0|A0QVQ0_MYCS2|5'+4|3'+0. mTVSLHWFLPTYGDSRLIVGGGHGTPLGAAGGDREASIDYLASIVRaaerfgftgalipt gawcedafvtaallarettslaflvafrpglvsptlsaqmaatfakhapgrILLNVVVGG EAHEQRAFGDHLDKEERyarcdefldvvrRLWAGETVTHRgkYIDVEEASLAAPPNPVPP LYFGGSSAAAGPVAARHSDVYLTWGEPPEAVRekiewirklgeeqgrklrfgirlhtisr DTSEEAWAQADKLVAALDEETVRKaqeglarsqsegqrRMLALHEANRLN…	AFGDHLDK AFGDHLDKEER DTSEEAWAQADK EASIDYLASIVR HSDVYLTWGEPPEAVR ILLNVVVGGEAHEQR LIVGGGHGTPLGAAGGDR LIVGGGHGTPLGAAGGDREASIDYLASIVR LNGTWSDAR LVAALDEETVR LVAALDEETVRK LWAGETVTHR MLALHEANR RLWAGETVTHR RMLALHEANR SLEIAPNLWAGVGLVR TVSLHWFLPTYGDSR YIDVEEASLAAPPNPVPPLYFGGSSAAAGPVAAR	GGAGTALVGSHTEVADR	2.3278e-169	1	>CP000480|Reference_Proteome_Sequence_5766 tr|A0QVQ0|A0QVQ0_MYCS2 Alkanesulfonate monooxygenase family protein OS=Mycobacterium smegmatis (strain ATCC 700084 / mc(2)155) GN=MSMEG_2651 PE=4 SV=1 Coordinates: (-)2731781:2732938 mhwflptygdsrLIVGGGHGTPLGAAGGDREASIDYLASIVRaaerfgftgaliptgawc edafvtaallarettslaflvafrpglvsptlsaqmaatfakhapgrILLNVVVGGEAHE QRAFGDHLDKEERyarcdefldvvrRLWAGETVTHRgkYIDVEEASLAAPP…	AFGDHLDK AFGDHLDKEER DTSEEAWAQADK EASIDYLASIVR HSDVYLTWGEPPEAVR ILLNVVVGGEAHEQR LIVGGGHGTPLGAAGGDR LIVGGGHGTPLGAAGGDREASIDYLASIVR LNGTWSDAR LVAALDEETVR LVAALDEETVRK LWAGETVTHR MLALHEANR RLWAGETVTHR RMLALHEANR SLEIAPNLWAGVGLVR YIDVEEASLAAPPNPVPPLYFGGSSAAAGPVAAR	GGAGTALVGSHTEVADR	5.961e-164	1	>CP000480|M_START_GeneMarkS_Sequence_644 (-)2731781:2732938 mhwflptygdsrLIVGGGHGTPLGAAGGDREASIDYLASIVRaaerfgftgaliptgawc edafvtaallarettslaflvafrpglvsptlsaqmaatfakhapgrILLNVVVGGEAHE QRAFGDHLDKEERyarcdefldvvrRLWAGETVTHRgkYIDVEEASLAAPPNPVPPLYFG GSSAAAGPVAARHSDVYLTWGEPPEAVRekiewirklgeeqgrklrfgirlhtisrDTSE EAWAQADKLVAALDEETVRKaqeglarsqsegqrRMLALHEANRLNGTWSDARSLEIAPN LWAGVGLVRGGAGTALVGSHTEVADRiaeyaeig…	AFGDHLDK AFGDHLDKEER DTSEEAWAQADK EASIDYLASIVR HSDVYLTWGEPPEAVR ILLNVVVGGEAHEQR LIVGGGHGTPLGAAGGDR LIVGGGHGTPLGAAGGDREASIDYLASIVR LNGTWSDAR LVAALDEETVR LVAALDEETVRK LWAGETVTHR MLALHEANR RLWAGETVTHR RMLALHEANR SLEIAPNLWAGVGLVR YIDVEEASLAAPPNPVPPLYFGGSSAAAGPVAAR	GGAGTALVGSHTEVADR	5.7507e-164	1	Six_Frame_database	Six Frame database	>CP000480|Reference_Proteome_Sequence_5766 tr|A0QVQ0|A0QVQ0_MYCS2 Alkanesulfonate monooxygenase family protein OS=Mycobacterium smegmatis (strain ATCC 700084 / mc(2)155) GN=MSMEG_2651 PE=4 SV=1 Coordinates: (-)2731781:2732938 mhwflptygdsrLIVGGGHGTPLGAAGGDREASIDYLASIVRaaerfgftgaliptgawc edafvtaallarettslaflvafrpglvsptlsaqmaatfakhapgrILLNVVVGGEAHE QRAFGDHLDKEERyarcdefldvvrRLWAGETVTHRgkYIDVEEASLAAPP…	>Consensus_Protein_Sequence_7 (-)2731781:2732950 mTVSLHWFLPTYGDSRLIVGGGHGTPLGAAGGDREASIDYLASIVRaaerfgftgalipt gawcedafvtaallarettslaflvafrpglvsptlsaqmaatfakhapgrILLNVVVGG EAHEQRAFGDHLDKEERyarcdefldvvrRLWAGETVTHRgkYIDVEEASLAAPPNPVPP LYFGGSSAAAGPVAARHSDVYLTWGEPPEAVRekiewirklgeeqgrklrfgirlhtisr DTSEEAWAQADKLVAALDEETVRKaqeglarsqsegqrRMLALHEANRLNGTWSDARSLE IAPNLWAGVGLVRGGAGTALVGSHTEVADRiaeyaeigidefifs…	(-)2731781:2732950	GTG	Not Verified	TRUE	Upstream Start	TVSLHWFLPTYGDSR	1				TVSLHWFLPTYGDSR	1		_LNGTWSDAR_ _ILLNVVVGGEAHEQR_ _RLWAGETVTHR_ _HSDVYLTWGEPPEAVR_ _EASIDYLASIVR_ _MLALHEANR_ _AFGDHLDKEER_ _LVAALDEETVRK_ _LIVGGGHGTPLGAAGGDREASIDYLASIVR_ _LVAALDEETVR_ _SLEIAPNLWAGVGLVR_ _LIVGGGHGTPLGAAGGDR_ _RMLALHEANR_ _YIDVEEASLAAPPNPVPPLYFGGSSAAAGPVAAR_ _AFGDHLDK_ _GGAGTALVGSHTEVADR_ _LWAGETVTHR_ _TVSLHWFLPTYGDSR_ _DTSEEAWAQADK_	FALSE	MLALHEANR LIVGGGHGTPLGAAGGDREASIDYLASIVR TVSLHWFLPTYGDSR AFGDHLDK DTSEEAWAQADK SLEIAPNLWAGVGLVR LWAGETVTHR AFGDHLDKEER LVAALDEETVR RLWAGETVTHR EASIDYLASIVR LNGTWSDAR LVAALDEETVRK ILLNVVVGGEAHEQR HSDVYLTWGEPPEAVR RMLALHEANR YIDVEEASLAAPPNPVPPLYFGGSSAAAGPVAAR LIVGGGHGTPLGAAGGDR		TVSLHWFLPTYGDSR				TVSLHWFLPTYGDSR	MLALHEANR LIVGGGHGTPLGAAGGDREASIDYLASIVR AFGDHLDK HSDVYLTWGEPPEAVR SLEIAPNLWAGVGLVR LVAALDEETVR AFGDHLDKEER RLWAGETVTHR LWAGETVTHR LNGTWSDAR LVAALDEETVRK ILLNVVVGGEAHEQR DTSEEAWAQADK EASIDYLASIVR RMLALHEANR YIDVEEASLAAPPNPVPPLYFGGSSAAAGPVAAR LIVGGGHGTPLGAAGGDR		T	FALSE	MTVSLHWFLPTYGDSRLIVGGGHGTPLGAAGGDREASIDYLASIVRAAERFGFTGALIPTGAWCEDAFVTAALLARETTSLAFLVAFRPGLVSPTLSAQMAATFAKHAPGRILLNVVVGGEAHEQRAFGDHLDKEERYARCDEFLDVVRRLWAGETVTHRGKYIDVEEASLAAPPNPVPPLYFGGSSAAAGPVAARHSDVYLTWGEPPEAVREKIEWIRKLGEEQGRKLRFGIRLHTISRDTSEEAWAQADKLVAALDEETVRKAQEGLARSQSEGQRRMLALHEANRLNGTWSDARSLEIAPNLWAGVGLVRGGAGTALVGSHTEVADRIAEYAEIGIDEFIFSGYPHLEELFWFGEGVVPILRKRGLFDAGALDCAPASIPFVGAAR	Alignment E value: 0.0, length: 389, Feature: gi|504690352|ref|WP_014877454.1| alkanesulfonate monooxygenase [Mycobacterium smegmatis] >gi|399231563|gb|AFP39056.1| Alkanesulfonate monooxygenase [Mycobacterium smegmatis str. MC2 155] >gi|698941064|gb|AIU07826.1| alkanesulfonate monooxygenase [Mycobacterium smegmatis str. MC2 155] >gi|698950257|gb|AIU14451.1| alkanesulfonate monooxygenase [Mycobact…	389	53.47	399231563 698941064 504690352 698950257 698958539 777216733
>CP000480|M_START_Six_Frame_Translated_Orf_10176 (+)4799413:4800162 nr|tr|A0R1D1|A0R1D1_MYCS2|5'+0|3'+0. Non-Matching First Amino Acid. mADSVLVETSDRIAVITVNDPDRRNAVTFEMSAALRSAVEAAEADPDVHAVVVTGAGKAF CAGADLAALGTATEDGLRKiydgflavahctlptiaavngaavgaglnlalaadvrIAGP HALFDPRfqkLGIHPGGGATWMLQRaagpevarAALLFGMRFDAEAAVRHGLALTVADDP LAAARELASGPASAPRevvlatkasmrATANPGVIDTDQHRAAVDIELGPQARsiespef aarlaarrk	AALLFGMR AAVDIELGPQAR ADSVLVETSDR AFCAGADLAALGTATEDGLRK ATANPGVIDTDQHR ELASGPASAPR FDAEAAVR HGLALTVADDPLAAAR IAGPHALFDPR IAVITVNDPDRR LGIHPGGGATWMLQR NAVTFEMSAALR SAVEAAEADPDVHAVVVTGAGK		7.5449e-95	1	>CP000480|Reference_Proteome_Sequence_2381 tr|A0R1D1|A0R1D1_MYCS2 Enoyl-CoA hydratase OS=Mycobacterium smegmatis (strain ATCC 700084 / mc(2)155) GN=MSMEG_4709 PE=3 SV=1 Coordinates: (+)4799413:4800162 mADSVLVETSDRIAVITVNDPDRRNAVTFEMSAALRSAVEAAEADPDVHAVVVTGAGKAF CAGADLAALGTATEDGLRKiydgflavahctlptiaavngaavgaglnlalaadvrIAGP HALFDPRfqkLGIHPGGGATWMLQRaagpevarAALLFGMRFDAEAAVRHGLALTVADDP LAAARELASGPASAP…	AALLFGMR AAVDIELGPQAR ADSVLVETSDR AFCAGADLAALGTATEDGLRK ATANPGVIDTDQHR ELASGPASAPR FDAEAAVR HGLALTVADDPLAAAR IAGPHALFDPR IAVITVNDPDRR LGIHPGGGATWMLQR NAVTFEMSAALR SAVEAAEADPDVHAVVVTGAGK		6.8945e-96	1	>CP000480|M_START_GeneMarkS_Sequence_3420 (+)4799413:4800162 mADSVLVETSDRIAVITVNDPDRRNAVTFEMSAALRSAVEAAEADPDVHAVVVTGAGKAF CAGADLAALGTATEDGLRKiydgflavahctlptiaavngaavgaglnlalaadvrIAGP HALFDPRfqkLGIHPGGGATWMLQRaagpevarAALLFGMRFDAEAAVRHGLALTVADDP LAAARELASGPASAPRevvlatkasmrATANPGVIDTDQHRAAVDIELGPQARsiespef aarlaarrk	AALLFGMR AAVDIELGPQAR ADSVLVETSDR AFCAGADLAALGTATEDGLRK ATANPGVIDTDQHR ELASGPASAPR FDAEAAVR HGLALTVADDPLAAAR IAGPHALFDPR IAVITVNDPDRR LGIHPGGGATWMLQR NAVTFEMSAALR SAVEAAEADPDVHAVVVTGAGK		1.3295e-96	1	Six_Frame_database Reference_proteome GeneMarkS_database	Six Frame database Reference proteome GeneMarkS database	>CP000480|Reference_Proteome_Sequence_2381 tr|A0R1D1|A0R1D1_MYCS2 Enoyl-CoA hydratase OS=Mycobacterium smegmatis (strain ATCC 700084 / mc(2)155) GN=MSMEG_4709 PE=3 SV=1 Coordinates: (+)4799413:4800162 mADSVLVETSDRIAVITVNDPDRRNAVTFEMSAALRSAVEAAEADPDVHAVVVTGAGKAF CAGADLAALGTATEDGLRKiydgflavahctlptiaavngaavgaglnlalaadvrIAGP HALFDPRfqkLGIHPGGGATWMLQRaagpevarAALLFGMRFDAEAAVRHGLALTVADDP LAAARELASGPASAP…	>Consensus_Protein_Sequence_8 (+)4799413:4800162 mADSVLVETSDRIAVITVNDPDRRNAVTFEMSAALRSAVEAAEADPDVHAVVVTGAGKAF CAGADLAALGTATEDGLRKiydgflavahctlptiaavngaavgaglnlalaadvrIAGP HALFDPRfqkLGIHPGGGATWMLQRaagpevarAALLFGMRFDAEAAVRHGLALTVADDP LAAARELASGPASAPRevvlatkasmrATANPGVIDTDQHRAAVDIELGPQARsiespef aarlaarrk	(+)4799413:4800162	GTG	Not Verified	TRUE	Validated Start	ADSVLVETSDR	1				ADSVLVETSDR	1		_ADSVLVETSDR_ _LGIHPGGGATWMLQR_ _HGLALTVADDPLAAAR_ _IAGPHALFDPR_ _AALLFGMR_ _AAVDIELGPQAR_ _NAVTFEMSAALR_ _FDAEAAVR_ _ELASGPASAPR_ _SAVEAAEADPDVHAVVVTGAGK_ _IAVITVNDPDRR_ _ATANPGVIDTDQHR_ _AFCAGADLAALGTATEDGLRK_	FALSE	ELASGPASAPR AALLFGMR ADSVLVETSDR NAVTFEMSAALR AFCAGADLAALGTATEDGLRK ATANPGVIDTDQHR IAGPHALFDPR FDAEAAVR IAVITVNDPDRR AAVDIELGPQAR HGLALTVADDPLAAAR SAVEAAEADPDVHAVVVTGAGK LGIHPGGGATWMLQR	ADSVLVETSDR						ELASGPASAPR ADSVLVETSDR NAVTFEMSAALR IAVITVNDPDRR ATANPGVIDTDQHR AALLFGMR FDAEAAVR IAGPHALFDPR AFCAGADLAALGTATEDGLRK AAVDIELGPQAR HGLALTVADDPLAAAR SAVEAAEADPDVHAVVVTGAGK LGIHPGGGATWMLQR		A	FALSE	MADSVLVETSDRIAVITVNDPDRRNAVTFEMSAALRSAVEAAEADPDVHAVVVTGAGKAFCAGADLAALGTATEDGLRKIYDGFLAVAHCTLPTIAAVNGAAVGAGLNLALAADVRIAGPHALFDPRFQKLGIHPGGGATWMLQRAAGPEVARAALLFGMRFDAEAAVRHGLALTVADDPLAAARELASGPASAPREVVLATKASMRATANPGVIDTDQHRAAVDIELGPQARSIESPEFAARLAARRK		249	69.48
>CP000480|M_START_Six_Frame_Translated_Orf_10206 (+)3952554:3952973 tr|A0QZ33|A0QZ33_MYCS2 maasrgkattrLTTDALAFLTERHLAMLTTLRSDGSPHVVAVGFTFDPKthiarvittgg sqkavnaqergvavlsqvdgarWLSLEGKSTVSSDPDAVRDAELRyaqryrtprvnprRV VIEVRierVLGSSELLDRS	HLAMLTTLR LTTDALAFLTER RVVIEVR SDGSPHVVAVGFTFDPK STVSSDPDAVRDAELR VLGSSELLDRS WLSLEGK		1.2292e-28	1	>CP000480|Reference_Proteome_Sequence_2741 tr|A0QZ33|A0QZ33_MYCS2 Nitrilase/cyanide hydratase and apolipoprotein N-acyltransferase OS=Mycobacterium smegmatis (strain ATCC 700084 / mc(2)155) GN=MSMEG_3880 PE=4 SV=1 Coordinates: (+)3952554:3952973 maasrgkattrLTTDALAFLTERHLAMLTTLRSDGSPHVVAVGFTFDPKthiarvittgg sqkavnaqergvavlsqvdgarWLSLEGKSTVSSDPDAVRDAELRyaqryrtprvnprRV VIEVRierVLGSSELLDRS	HLAMLTTLR LTTDALAFLTER RVVIEVR SDGSPHVVAVGFTFDPK STVSSDPDAVRDAELR VLGSSELLDRS WLSLEGK		5.1616e-30	1	>CP000480|M_START_GeneMarkS_Sequence_4972 (+)3952554:3952973 maasrgkattrLTTDALAFLTERHLAMLTTLRSDGSPHVVAVGFTFDPKthiarvittgg sqkavnaqergvavlsqvdgarWLSLEGKSTVSSDPDAVRDAELRyaqryrtprvnprRV VIEVRierVLGSSELLDRS	HLAMLTTLR LTTDALAFLTER RVVIEVR SDGSPHVVAVGFTFDPK STVSSDPDAVRDAELR VLGSSELLDRS WLSLEGK		1.4044e-29	1		Six Frame database Reference proteome GeneMarkS database	>CP000480|Reference_Proteome_Sequence_2741 tr|A0QZ33|A0QZ33_MYCS2 Nitrilase/cyanide hydratase and apolipoprotein N-acyltransferase OS=Mycobacterium smegmatis (strain ATCC 700084 / mc(2)155) GN=MSMEG_3880 PE=4 SV=1 Coordinates: (+)3952554:3952973 maasrgkattrLTTDALAFLTERHLAMLTTLRSDGSPHVVAVGFTFDPKthiarvittgg sqkavnaqergvavlsqvdgarWLSLEGKSTVSSDPDAVRDAELRyaqryrtprvnprRV VIEVRierVLGSSELLDRS	>Consensus_Protein_Sequence_9 (+)3952554:3952973 maasrgkattrLTTDALAFLTERHLAMLTTLRSDGSPHVVAVGFTFDPKthiarvittgg sqkavnaqergvavlsqvdgarWLSLEGKSTVSSDPDAVRDAELRyaqryrtprvnprRV VIEVRierVLGSSELLDRS	(+)3952554:3952973	ATG	Not Verified				0					0		_RVVIEVR_ _HLAMLTTLR_ _LTTDALAFLTER_ _VLGSSELLDRS_ _SDGSPHVVAVGFTFDPK_ _WLSLEGK_ _STVSSDPDAVRDAELR_	FALSE	HLAMLTTLR STVSSDPDAVRDAELR SDGSPHVVAVGFTFDPK WLSLEGK LTTDALAFLTER VLGSSELLDRS RVVIEVR							HLAMLTTLR STVSSDPDAVRDAELR LTTDALAFLTER WLSLEGK SDGSPHVVAVGFTFDPK VLGSSELLDRS RVVIEVR			FALSE	MAASRGKATTRLTTDALAFLTERHLAMLTTLRSDGSPHVVAVGFTFDPKTHIARVITTGGSQKAVNAQERGVAVLSQVDGARWLSLEGKSTVSSDPDAVRDAELRYAQRYRTPRVNPRRVVIEVRIERVLGSSELLDRS		139	56.83
>CP000480|M_START_Six_Frame_Translated_Orf_10215 (-)6346190:6346627 tr|A0R5R3|A0R5R3_MYCS2 mGQVSAVSTVLINAEPAAVLAAISDYQTVRPKILSSHYSGYQVLEGGQGAGTVATWKlqa tksrvrdvkATVDVAGHTVIEKDANSSLVSNWTVAPAGTGSSVNLKTTWTGAGGVKgffe kTFAPLGLRRIQDEVLENLKKhveg	ATVDVAGHTVIEK DANSSLVSNWTVAPAGTGSSVNLK GQVSAVSTVLINAEPAAVLAAISDYQTVRPK ILSSHYSGYQVLEGGQGAGTVATWK IQDEVLENLK IQDEVLENLKK RIQDEVLENLK RIQDEVLENLKK TFAPLGLR TFAPLGLRR TTWTGAGGVK		6.0436e-299	1	>CP000480|Reference_Proteome_Sequence_655 tr|A0R5R3|A0R5R3_MYCS2 KanY protein OS=Mycobacterium smegmatis (strain ATCC 700084 / mc(2)155) GN=MSMEG_6282 PE=4 SV=1 Coordinates: (-)6346190:6346627 mGQVSAVSTVLINAEPAAVLAAISDYQTVRPKILSSHYSGYQVLEGGQGAGTVATWKlqa tksrvrdvkATVDVAGHTVIEKDANSSLVSNWTVAPAGTGSSVNLKTTWTGAGGVKgffe kTFAPLGLRRIQDEVLENLKKhveg	ATVDVAGHTVIEK DANSSLVSNWTVAPAGTGSSVNLK GQVSAVSTVLINAEPAAVLAAISDYQTVRPK ILSSHYSGYQVLEGGQGAGTVATWK IQDEVLENLK IQDEVLENLKK RIQDEVLENLK RIQDEVLENLKK TFAPLGLR TFAPLGLRR TTWTGAGGVK		5.5436e-300	1	>CP000480|M_START_GeneMarkS_Sequence_3428 (-)6346190:6346627 mGQVSAVSTVLINAEPAAVLAAISDYQTVRPKILSSHYSGYQVLEGGQGAGTVATWKlqa tksrvrdvkATVDVAGHTVIEKDANSSLVSNWTVAPAGTGSSVNLKTTWTGAGGVKgffe kTFAPLGLRRIQDEVLENLKKhveg	ATVDVAGHTVIEK DANSSLVSNWTVAPAGTGSSVNLK GQVSAVSTVLINAEPAAVLAAISDYQTVRPK ILSSHYSGYQVLEGGQGAGTVATWK IQDEVLENLK IQDEVLENLKK RIQDEVLENLK RIQDEVLENLKK TFAPLGLR TFAPLGLRR TTWTGAGGVK		2.0977e-300	1	Six_Frame_database Reference_proteome GeneMarkS_database	Six Frame database Reference proteome GeneMarkS database	>CP000480|Reference_Proteome_Sequence_655 tr|A0R5R3|A0R5R3_MYCS2 KanY protein OS=Mycobacterium smegmatis (strain ATCC 700084 / mc(2)155) GN=MSMEG_6282 PE=4 SV=1 Coordinates: (-)6346190:6346627 mGQVSAVSTVLINAEPAAVLAAISDYQTVRPKILSSHYSGYQVLEGGQGAGTVATWKlqa tksrvrdvkATVDVAGHTVIEKDANSSLVSNWTVAPAGTGSSVNLKTTWTGAGGVKgffe kTFAPLGLRRIQDEVLENLKKhveg	>Consensus_Protein_Sequence_10 (-)6346190:6346627 mGQVSAVSTVLINAEPAAVLAAISDYQTVRPKILSSHYSGYQVLEGGQGAGTVATWKlqa tksrvrdvkATVDVAGHTVIEKDANSSLVSNWTVAPAGTGSSVNLKTTWTGAGGVKgffe kTFAPLGLRRIQDEVLENLKKhveg	(-)6346190:6346627	ATG	Not Verified	TRUE	Validated Start	GQVSAVSTVLINAEPAAVLAAISDYQTVRPK	1				GQVSAVSTVLINAEPAAVLAAISDYQTVRPK	1		_GQVSAVSTVLINAEPAAVLAAISDYQTVRPK_ _IQDEVLENLK_ _DANSSLVSNWTVAPAGTGSSVNLK_ _IQDEVLENLKK_ _ILSSHYSGYQVLEGGQGAGTVATWK_ _TFAPLGLR_ _TFAPLGLRR_ _TTWTGAGGVK_ _RIQDEVLENLKK_ _ATVDVAGHTVIEK_ _RIQDEVLENLK_	FALSE	TTWTGAGGVK GQVSAVSTVLINAEPAAVLAAISDYQTVRPK RIQDEVLENLK IQDEVLENLK DANSSLVSNWTVAPAGTGSSVNLK TFAPLGLR IQDEVLENLKK ILSSHYSGYQVLEGGQGAGTVATWK TFAPLGLRR RIQDEVLENLKK ATVDVAGHTVIEK	GQVSAVSTVLINAEPAAVLAAISDYQTVRPK						TTWTGAGGVK TFAPLGLR RIQDEVLENLK IQDEVLENLKK DANSSLVSNWTVAPAGTGSSVNLK GQVSAVSTVLINAEPAAVLAAISDYQTVRPK IQDEVLENLK ILSSHYSGYQVLEGGQGAGTVATWK TFAPLGLRR RIQDEVLENLKK ATVDVAGHTVIEK		G	FALSE	MGQVSAVSTVLINAEPAAVLAAISDYQTVRPKILSSHYSGYQVLEGGQGAGTVATWKLQATKSRVRDVKATVDVAGHTVIEKDANSSLVSNWTVAPAGTGSSVNLKTTWTGAGGVKGFFEKTFAPLGLRRIQDEVLENLKKHVEG		145	84.83
>CP000480|M_START_Six_Frame_Translated_Orf_10221 (+)5641156:5643117 nr|tr|A0R3Q0|A0R3Q0_MYCS2|5'+37|3'+0. mhtdhdrknglgadrsrellltaskvtvathrgrwdemeqadesfeallrymrdsrGFDF TGYKRtslmrrvrhrmdqaghdtfeeyldvlqassdefsalfntilinvtaffrdpeawe firsdviprmlaergpddpirvwsagcasgqeaytlamllaealgpdafrqrvkIYATDV DEDALTEARaasydarAVESVPPTLLSTYFEHVNGRyifhkdlrravifgrndlvkdapi srVDLLVCRNTLMYLNAETQRnvisrlhfalgaqgtlflghaemllsha…	ASPVAQIVVTGEDTVAMINQQAESIFGLSAR AVESVPPTLLSTYFEHVNGR DLEISYRPVELR FAPLNLK GALLLMEDQLAAHS GFDFTGYK GFDFTGYKR IYATDVDEDALTEAR NTLMYLNAETQR VDLLVCR		3.4145e-82	1	>CP000480|Reference_Proteome_Sequence_4536 tr|A0R3Q0|A0R3Q0_MYCS2 CheR methyltransferase, SAM binding domain protein OS=Mycobacterium smegmatis (strain ATCC 700084 / mc(2)155) GN=cheR PE=4 SV=1 Coordinates: (+)5641267:5643117 MEQADESFEALLRymrdsrGFDFTGYKRtslmrrvrhrmdqaghdtfeeyldvlqassde fsalfntilinvtaffrdpeawefirsdviprmlaergpddpirvwsagcasgqeaytla mllaealgpdafrqrvkIYATDVDEDALTEARaasydarAVESVPPTLLST…	ASPVAQIVVTGEDTVAMINQQAESIFGLSAR AVESVPPTLLSTYFEHVNGR DLEISYRPVELR FAPLNLK GALLLMEDQLAAHS GFDFTGYK GFDFTGYKR IYATDVDEDALTEAR LLRDLEISYRPVELR MEQADESFEALLR NTLMYLNAETQR VDLLVCR		1.0183e-94	1	>CP000480|M_START_GeneMarkS_Sequence_1795 (+)5641267:5643117 MEQADESFEALLRymrdsrGFDFTGYKRtslmrrvrhrmdqaghdtfeeyldvlqassde fsalfntilinvtaffrdpeawefirsdviprmlaergpddpirvwsagcasgqeaytla mllaealgpdafrqrvkIYATDVDEDALTEARaasydarAVESVPPTLLSTYFEHVNGRy ifhkdlrravifgrndlvkdapisrVDLLVCRNTLMYLNAETQRnvisrlhfalgaqgtl flghaemllshadrFAPLNLKhrifrkaagshsgierydptaarydrhgdlpglttvrdl afrASPVAQIVVTGEDTVAMINQQAESIFGLSA…	ASPVAQIVVTGEDTVAMINQQAESIFGLSAR AVESVPPTLLSTYFEHVNGR DLEISYRPVELR FAPLNLK GALLLMEDQLAAHS GFDFTGYK GFDFTGYKR IYATDVDEDALTEAR LLRDLEISYRPVELR MEQADESFEALLR NTLMYLNAETQR VDLLVCR		4.0738e-95	1	Reference_proteome GeneMarkS_database	Reference proteome GeneMarkS database	>CP000480|Reference_Proteome_Sequence_4536 tr|A0R3Q0|A0R3Q0_MYCS2 CheR methyltransferase, SAM binding domain protein OS=Mycobacterium smegmatis (strain ATCC 700084 / mc(2)155) GN=cheR PE=4 SV=1 Coordinates: (+)5641267:5643117 MEQADESFEALLRymrdsrGFDFTGYKRtslmrrvrhrmdqaghdtfeeyldvlqassde fsalfntilinvtaffrdpeawefirsdviprmlaergpddpirvwsagcasgqeaytla mllaealgpdafrqrvkIYATDVDEDALTEARaasydarAVESVPPTLLST…	>Consensus_Protein_Sequence_11.1 (+)5641267:5643117 MEQADESFEALLRymrdsrGFDFTGYKRtslmrrvrhrmdqaghdtfeeyldvlqassde fsalfntilinvtaffrdpeawefirsdviprmlaergpddpirvwsagcasgqeaytla mllaealgpdafrqrvkIYATDVDEDALTEARaasydarAVESVPPTLLSTYFEHVNGRy ifhkdlrravifgrndlvkdapisrVDLLVCRNTLMYLNAETQRnvisrlhfalgaqgtl flghaemllshadrFAPLNLKhrifrkaagshsgierydptaarydrhgdlpglttvrdl afrASPVAQIVVTGEDTVAMINQQAESIFGLSARdigrLLRD…	(+)5641267:5643117	ATG	M	TRUE	Validated Start	MEQADESFEALLR	1			_GALLLMEDQLAAHS_	MEQADESFEALLR	1		_FAPLNLK_ _GFDFTGYKR_ _AVESVPPTLLSTYFEHVNGR_ _VDLLVCR_ _NTLMYLNAETQR_ _ASPVAQIVVTGEDTVAMINQQAESIFGLSAR_ _MEQADESFEALLR_ _GALLLMEDQLAAHS_ _LLRDLEISYRPVELR_ _IYATDVDEDALTEAR_ _GFDFTGYK_ _DLEISYRPVELR_	FALSE	ASPVAQIVVTGEDTVAMINQQAESIFGLSAR NTLMYLNAETQR IYATDVDEDALTEAR VDLLVCR GFDFTGYKR FAPLNLK GFDFTGYK AVESVPPTLLSTYFEHVNGR DLEISYRPVELR GALLLMEDQLAAHS MEQADESFEALLR LLRDLEISYRPVELR	MEQADESFEALLR						ASPVAQIVVTGEDTVAMINQQAESIFGLSAR NTLMYLNAETQR IYATDVDEDALTEAR VDLLVCR GFDFTGYKR FAPLNLK GFDFTGYK AVESVPPTLLSTYFEHVNGR MEQADESFEALLR LLRDLEISYRPVELR DLEISYRPVELR GALLLMEDQLAAHS			FALSE	MEQADESFEALLRYMRDSRGFDFTGYKRTSLMRRVRHRMDQAGHDTFEEYLDVLQASSDEFSALFNTILINVTAFFRDPEAWEFIRSDVIPRMLAERGPDDPIRVWSAGCASGQEAYTLAMLLAEALGPDAFRQRVKIYATDVDEDALTEARAASYDARAVESVPPTLLSTYFEHVNGRYIFHKDLRRAVIFGRNDLVKDAPISRVDLLVCRNTLMYLNAETQRNVISRLHFALGAQGTLFLGHAEMLLSHADRFAPLNLKHRIFRKAAGSHSGIERYDPTAARYDRHGDLPGLTTVRDLAFRASPVAQIVVTGEDTVAMINQQAESIFGLSARDIGRLLRDLEISYRPVELRAYIEQCKVERRSARIQDVKWQRPGSETVWFEIHVNPLVDNENGLLG…		616	23.21
>CP000480|M_START_Six_Frame_Translated_Orf_10259 (+)440756:441649 nr|tr|A0QPG6|A0QPG6_MYCS2|5'+35|3'+0. mmsedvptsedvptlqkrnglfatctaranamvgavanglsvrarLLTQAVRAEYWLARk llpdvysndalicfnshafmddpdfqrayrrgarALGDNDWYQWHWRVHVGLWAAASASK idgafvecgvsygflssaimeyldwdklgkTFYLLDTFAGLDPRYVTEAERasgalerse ehlrNGFYVDSVDSVRANFAQWKnqriivgavpetlaevdaeavaflhidmncappevat lryfwprLSPGAFVLLDDYANRgrdeqrvamdevaselgvqictlptgqgl…	AEYWLAR ALGDNDWYQWHWR ANFAQWK LLTQAVR LSPGAFVLLDDYANR NGFYVDSVDSVR TFYLLDTFAGLDPR VHVGLWAAASASK YVTEAER		8.0582e-55	1	>CP000480|Reference_Proteome_Sequence_6086 tr|A0QPG6|A0QPG6_MYCS2 Rmt3 protein OS=Mycobacterium smegmatis (strain ATCC 700084 / mc(2)155) GN=MSMEG_0391 PE=4 SV=1 Coordinates: (+)440861:441649 manglsvrarLLTQAVRAEYWLARkllpdvysndalicfnshafmddpdfqrayrrgarA LGDNDWYQWHWRVHVGLWAAASASKidgafvecgvsygflssaimeyldwdklgkTFYLL DTFAGLDPRYVTEAERasgalerseehlrNGFYVDSVDSVRANFAQWKnqriivgavpet laevdaeavaflhidmncappeva…	AEYWLAR ALGDNDWYQWHWR ANFAQWK LLTQAVR LSPGAFVLLDDYANR NGFYVDSVDSVR TFYLLDTFAGLDPR VHVGLWAAASASK YVTEAER		1.7447e-51	1	>CP000480|M_START_GeneMarkS_Sequence_3453 (+)440756:441649 mmsedvptsedvptlqkrnglfatctaranamvgavanglsvrarLLTQAVRAEYWLARk llpdvysndalicfnshafmddpdfqrayrrgarALGDNDWYQWHWRVHVGLWAAASASK idgafvecgvsygflssaimeyldwdklgkTFYLLDTFAGLDPRYVTEAERasgalerse ehlrNGFYVDSVDSVRANFAQWKnqriivgavpetlaevdaeavaflhidmncappevat lryfwprLSPGAFVLLDDYANRgrdeqrvamdevaselgvqictlptgqgllikppl	AEYWLAR ALGDNDWYQWHWR ANFAQWK LLTQAVR LSPGAFVLLDDYANR NGFYVDSVDSVR TFYLLDTFAGLDPR VHVGLWAAASASK YVTEAER		3.3794e-51	1		Six Frame database Reference proteome GeneMarkS database	>CP000480|Reference_Proteome_Sequence_6086 tr|A0QPG6|A0QPG6_MYCS2 Rmt3 protein OS=Mycobacterium smegmatis (strain ATCC 700084 / mc(2)155) GN=MSMEG_0391 PE=4 SV=1 Coordinates: (+)440861:441649 manglsvrarLLTQAVRAEYWLARkllpdvysndalicfnshafmddpdfqrayrrgarA LGDNDWYQWHWRVHVGLWAAASASKidgafvecgvsygflssaimeyldwdklgkTFYLL DTFAGLDPRYVTEAERasgalerseehlrNGFYVDSVDSVRANFAQWKnqriivgavpet laevdaeavaflhidmncappeva…	>Consensus_Protein_Sequence_12 (+)440861:441649 manglsvrarLLTQAVRAEYWLARkllpdvysndalicfnshafmddpdfqrayrrgarA LGDNDWYQWHWRVHVGLWAAASASKidgafvecgvsygflssaimeyldwdklgkTFYLL DTFAGLDPRYVTEAERasgalerseehlrNGFYVDSVDSVRANFAQWKnqriivgavpet laevdaeavaflhidmncappevatlryfwprLSPGAFVLLDDYANRgrdeqrvamdeva selgvqictlptgqgllikppl	(+)440861:441649	GTG	Not Verified				0					0		_LSPGAFVLLDDYANR_ _TFYLLDTFAGLDPR_ _NGFYVDSVDSVR_ _ALGDNDWYQWHWR_ _YVTEAER_ _AEYWLAR_ _LLTQAVR_ _ANFAQWK_ _VHVGLWAAASASK_	FALSE	TFYLLDTFAGLDPR LSPGAFVLLDDYANR ALGDNDWYQWHWR YVTEAER VHVGLWAAASASK NGFYVDSVDSVR LLTQAVR AEYWLAR ANFAQWK							TFYLLDTFAGLDPR LSPGAFVLLDDYANR ALGDNDWYQWHWR YVTEAER VHVGLWAAASASK NGFYVDSVDSVR LLTQAVR AEYWLAR ANFAQWK			FALSE	MANGLSVRARLLTQAVRAEYWLARKLLPDVYSNDALICFNSHAFMDDPDFQRAYRRGARALGDNDWYQWHWRVHVGLWAAASASKIDGAFVECGVSYGFLSSAIMEYLDWDKLGKTFYLLDTFAGLDPRYVTEAERASGALERSEEHLRNGFYVDSVDSVRANFAQWKNQRIIVGAVPETLAEVDAEAVAFLHIDMNCAPPEVATLRYFWPRLSPGAFVLLDDYANRGRDEQRVAMDEVASELGVQICTLPTGQGLLIKPPL		262	36.26
>CP000480|M_START_Six_Frame_Translated_Orf_10301 (-)6690221:6690898 nr|tr|A0R6R0|A0R6R0_MYCS2|5'+0|3'+0. Non-Matching First Amino Acid. mvgmdiggtvreraarelrdriltgalpagtridldaitaefatsrtpvreallelsfeg lvrvaprsgitvigissadvldsftilgvltgqaaawaaerVTDEELDQLRalaagvaeh sgddaigeanwrfhqaihraahsprllaaikqaarVVPTNFLVLFPEHEKhslseheell dalekrdadharVIAEHHVLEAGRsladwldrrndhrsgslptar	VIAEHHVLEAGR VTDEELDQLR VVPTNFLVLFPEHEK		3.6491e-10	1	>CP000480|Reference_Proteome_Sequence_2271 tr|A0R6R0|A0R6R0_MYCS2 Transcriptional regulator, GntR family OS=Mycobacterium smegmatis (strain ATCC 700084 / mc(2)155) GN=MSMEG_6639 PE=4 SV=1 Coordinates: (-)6690221:6690898 mvgmdiggtvreraarelrdriltgalpagtridldaitaefatsrtpvreallelsfeg lvrvaprsgitvigissadvldsftilgvltgqaaawaaerVTDEELDQLRalaagvaeh sgddaigeanwrfhqaihraahsprllaaikqaarVVPTNFLVLFPEHEKhslsehe…	VIAEHHVLEAGR VTDEELDQLR VVPTNFLVLFPEHEK		4.3238e-11	1	>CP000480|M_START_GeneMarkS_Sequence_3459 (-)6690221:6690898 mvgmdiggtvreraarelrdriltgalpagtridldaitaefatsrtpvreallelsfeg lvrvaprsgitvigissadvldsftilgvltgqaaawaaerVTDEELDQLRalaagvaeh sgddaigeanwrfhqaihraahsprllaaikqaarVVPTNFLVLFPEHEKhslseheell dalekrdadharVIAEHHVLEAGRsladwldrrndhrsgslptar	VIAEHHVLEAGR VTDEELDQLR VVPTNFLVLFPEHEK		3.7507e-11	1		Six Frame database Reference proteome GeneMarkS database	>CP000480|Reference_Proteome_Sequence_2271 tr|A0R6R0|A0R6R0_MYCS2 Transcriptional regulator, GntR family OS=Mycobacterium smegmatis (strain ATCC 700084 / mc(2)155) GN=MSMEG_6639 PE=4 SV=1 Coordinates: (-)6690221:6690898 mvgmdiggtvreraarelrdriltgalpagtridldaitaefatsrtpvreallelsfeg lvrvaprsgitvigissadvldsftilgvltgqaaawaaerVTDEELDQLRalaagvaeh sgddaigeanwrfhqaihraahsprllaaikqaarVVPTNFLVLFPEHEKhslsehe…	>Consensus_Protein_Sequence_13 (-)6690221:6690685 migissadvldsftilgvltgqaaawaaerVTDEELDQLRalaagvaehsgddaigeanw rfhqaihraahsprllaaikqaarVVPTNFLVLFPEHEKhslseheelldalekrdadha rVIAEHHVLEAGRsladwldrrndhrsgslptar	(-)6690221:6690685	GTG	Not Verified				0					0		_VVPTNFLVLFPEHEK_ _VIAEHHVLEAGR_ _VTDEELDQLR_	FALSE	VVPTNFLVLFPEHEK VIAEHHVLEAGR VTDEELDQLR							VVPTNFLVLFPEHEK VIAEHHVLEAGR VTDEELDQLR			FALSE	MIGISSADVLDSFTILGVLTGQAAAWAAERVTDEELDQLRALAAGVAEHSGDDAIGEANWRFHQAIHRAAHSPRLLAAIKQAARVVPTNFLVLFPEHEKHSLSEHEELLDALEKRDADHARVIAEHHVLEAGRSLADWLDRRNDHRSGSLPTAR		154	24.03
>CP000480|M_START_Six_Frame_Translated_Orf_10313 (+)3854687:3856615 nr|tr|A0QYU1|A0QYU1_MYCS2|5'+218|3'+0. mltpvdveadeprdartigeqpahqgparvrqrrgdaaavhdrgraegsrhlvaveevgs hrrggrpgtcvsarggalprrvgagdlrvgprgpcrigfdrgivdaallqcgadeypvlv gaeapekarrhtepretdrdvefgargmripgfgdedqrfteagdagpdrllhnpprlpp vghllttyrrhvrqvtaqfatcvalyattqvetdcdgdmrttttrAEHLSELDKALPSEA DGLSVQEFLATRPRlssfstpvltlddsaidqnlsamaawcadngidl…	AEHLSELDK ALPSEADGLSVQEFLATRPR SAMHAWAR WIPLLNGNGDDPHVVDMIR		2.6922e-16	1	>CP000480|Reference_Proteome_Sequence_4760 tr|A0QYU1|A0QYU1_MYCS2 D-amino acid deaminase OS=Mycobacterium smegmatis (strain ATCC 700084 / mc(2)155) GN=MSMEG_3786 PE=4 SV=1 Coordinates: (+)3855341:3856615 mrttttrAEHLSELDKALPSEADGLSVQEFLATRPRlssfstpvltlddsaidqnlsama awcadngidlaphgkttmsptlwerqlragataitlatfsqvrvavhfgvrrILLANALV DPGALRwlvqhmtddpelhvvawadstatvdamtaaladvpvaqpvpvlvelgasggrtg arsvddamvvae…	AEHLSELDK ALPSEADGLSVQEFLATRPR ILLANALVDPGALR SAMHAWAR VVSRPEPELALLDAGKR WIPLLNGNGDDPHVVDMIR		9.3915e-19	1	>CP000480|M_START_GeneMarkS_Sequence_1833 (+)3855341:3856615 mrttttrAEHLSELDKALPSEADGLSVQEFLATRPRlssfstpvltlddsaidqnlsama awcadngidlaphgkttmsptlwerqlragataitlatfsqvrvavhfgvrrILLANALV DPGALRwlvqhmtddpelhvvawadstatvdamtaaladvpvaqpvpvlvelgasggrtg arsvddamvvaeriaacgvlrlagvagyegalahdasepslarvraylqemarlhrtitd rglydptidvivtaggsayfdvvaevlaplagprvrvvvragayvihddgfytgitpfgr tpggyrlrSAMHAWARvvsrpepelalldagkr…	AEHLSELDK ALPSEADGLSVQEFLATRPR ILLANALVDPGALR SAMHAWAR WIPLLNGNGDDPHVVDMIR		4.6201e-19	1		Six Frame database Reference proteome GeneMarkS database	>CP000480|Reference_Proteome_Sequence_4760 tr|A0QYU1|A0QYU1_MYCS2 D-amino acid deaminase OS=Mycobacterium smegmatis (strain ATCC 700084 / mc(2)155) GN=MSMEG_3786 PE=4 SV=1 Coordinates: (+)3855341:3856615 mrttttrAEHLSELDKALPSEADGLSVQEFLATRPRlssfstpvltlddsaidqnlsama awcadngidlaphgkttmsptlwerqlragataitlatfsqvrvavhfgvrrILLANALV DPGALRwlvqhmtddpelhvvawadstatvdamtaaladvpvaqpvpvlvelgasggrtg arsvddamvvae…	>Consensus_Protein_Sequence_14 (+)3855341:3856615 mrttttrAEHLSELDKALPSEADGLSVQEFLATRPRlssfstpvltlddsaidqnlsama awcadngidlaphgkttmsptlwerqlragataitlatfsqvrvavhfgvrrILLANALV DPGALRwlvqhmtddpelhvvawadstatvdamtaaladvpvaqpvpvlvelgasggrtg arsvddamvvaeriaacgvlrlagvagyegalahdasepslarvraylqemarlhrtitd rglydptidvivtaggsayfdvvaevlaplagprvrvvvragayvihddgfytgitpfgr tpggyrlrSAMHAWARVVSRPEPELALLDAGKRdvpfdeglpvp…	(+)3855341:3856615	ATG	Not Verified				0					0		_AEHLSELDK_ _SAMHAWAR_ _WIPLLNGNGDDPHVVDMIR_ _VVSRPEPELALLDAGKR_ _ILLANALVDPGALR_ _ALPSEADGLSVQEFLATRPR_	FALSE	SAMHAWAR WIPLLNGNGDDPHVVDMIR AEHLSELDK ALPSEADGLSVQEFLATRPR VVSRPEPELALLDAGKR ILLANALVDPGALR							AEHLSELDK WIPLLNGNGDDPHVVDMIR VVSRPEPELALLDAGKR ILLANALVDPGALR SAMHAWAR ALPSEADGLSVQEFLATRPR			FALSE	MRTTTTRAEHLSELDKALPSEADGLSVQEFLATRPRLSSFSTPVLTLDDSAIDQNLSAMAAWCADNGIDLAPHGKTTMSPTLWERQLRAGATAITLATFSQVRVAVHFGVRRILLANALVDPGALRWLVQHMTDDPELHVVAWADSTATVDAMTAALADVPVAQPVPVLVELGASGGRTGARSVDDAMVVAERIAACGVLRLAGVAGYEGALAHDASEPSLARVRAYLQEMARLHRTITDRGLYDPTIDVIVTAGGSAYFDVVAEVLAPLAGPRVRVVVRAGAYVIHDDGFYTGITPFGRTPGGYRLRSAMHAWARVVSRPEPELALLDAGKRDVPFDEGLPVPQLVAAQLGAPARPLTGTQITAVNDQHAFLALPADSDVKVGDVVRLGLSHPCTAFD…		424	20.52
>CP000480|M_START_Six_Frame_Translated_Orf_10335 (+)2697070:2697684 nr|tr|A0QVL5|A0QVL5_MYCS2|5'+7|3'+0. mpqgqplvvpddglttrarRNAPVLAVHTGPGKgkSTAAFGMALRAWNQGFRVAVFQFVK sakWKVGEEAVFRelgrLHDEHGAGGPVEWHKMGSGWSWTRkHGSDDDHAAAAADGWAEI KrrLAAEQHDFYVLDEFTYPLKWGWVDVDDVVSTLTERPGRqhvvitgrDAPQALIDAAD LVTEMTKIKHPMDVGRkgqkgiew	AWNQGFR DAPQALIDAADLVTEMTK HGSDDDHAAAAADGWAEIK IKHPMDVGR LAAEQHDFYVLDEFTYPLK LHDEHGAGGPVEWHK MGSGWSWTR NAPVLAVHTGPGK RNAPVLAVHTGPGK STAAFGMALR VAVFQFVK VGEEAVFR WGWVDVDDVVSTLTERPGR WKVGEEAVFR		2.8457e-100	1	>CP000480|Reference_Proteome_Sequence_4466 tr|A0QVL5|A0QVL5_MYCS2 Cob(I)alamin adenosyltransferase OS=Mycobacterium smegmatis (strain ATCC 700084 / mc(2)155) GN=cobO PE=4 SV=1 Coordinates: (+)2697091:2697684 mvpddglttrarRNAPVLAVHTGPGKgkSTAAFGMALRAWNQGFRVAVFQFVKsakWKVG EEAVFRelgrLHDEHGAGGPVEWHKMGSGWSWTRkHGSDDDHAAAAADGWAEIKrrLAAE QHDFYVLDEFTYPLKWGWVDVDDVVSTLTERPGRqhvvitgrDAPQALIDAADLVTEMTK IKHPMDVG…	AWNQGFR DAPQALIDAADLVTEMTK HGSDDDHAAAAADGWAEIK IKHPMDVGR LAAEQHDFYVLDEFTYPLK LHDEHGAGGPVEWHK MGSGWSWTR NAPVLAVHTGPGK RNAPVLAVHTGPGK STAAFGMALR VAVFQFVK VGEEAVFR WGWVDVDDVVSTLTERPGR WKVGEEAVFR		1.079e-98	1	>CP000480|M_START_GeneMarkS_Sequence_2187 (+)2697091:2697684 mvpddglttrarRNAPVLAVHTGPGKgkSTAAFGMALRAWNQGFRVAVFQFVKsakWKVG EEAVFRelgrLHDEHGAGGPVEWHKMGSGWSWTRkHGSDDDHAAAAADGWAEIKrrLAAE QHDFYVLDEFTYPLKWGWVDVDDVVSTLTERPGRqhvvitgrDAPQALIDAADLVTEMTK IKHPMDVGRkgqkgiew	AWNQGFR DAPQALIDAADLVTEMTK HGSDDDHAAAAADGWAEIK IKHPMDVGR LAAEQHDFYVLDEFTYPLK LHDEHGAGGPVEWHK MGSGWSWTR NAPVLAVHTGPGK RNAPVLAVHTGPGK STAAFGMALR VAVFQFVK VGEEAVFR WGWVDVDDVVSTLTERPGR WKVGEEAVFR		8.4255e-99	1		Six Frame database Reference proteome GeneMarkS database	>CP000480|Reference_Proteome_Sequence_4466 tr|A0QVL5|A0QVL5_MYCS2 Cob(I)alamin adenosyltransferase OS=Mycobacterium smegmatis (strain ATCC 700084 / mc(2)155) GN=cobO PE=4 SV=1 Coordinates: (+)2697091:2697684 mvpddglttrarRNAPVLAVHTGPGKgkSTAAFGMALRAWNQGFRVAVFQFVKsakWKVG EEAVFRelgrLHDEHGAGGPVEWHKMGSGWSWTRkHGSDDDHAAAAADGWAEIKrrLAAE QHDFYVLDEFTYPLKWGWVDVDDVVSTLTERPGRqhvvitgrDAPQALIDAADLVTEMTK IKHPMDVG…	>Consensus_Protein_Sequence_15 (+)2697091:2697684 mvpddglttrarRNAPVLAVHTGPGKgkSTAAFGMALRAWNQGFRVAVFQFVKsakWKVG EEAVFRelgrLHDEHGAGGPVEWHKMGSGWSWTRkHGSDDDHAAAAADGWAEIKrrLAAE QHDFYVLDEFTYPLKWGWVDVDDVVSTLTERPGRqhvvitgrDAPQALIDAADLVTEMTK IKHPMDVGRkgqkgiew	(+)2697091:2697684	GTG	Not Verified				0					0		_AWNQGFR_ _RNAPVLAVHTGPGK_ _NAPVLAVHTGPGK_ _IKHPMDVGR_ _LHDEHGAGGPVEWHK_ _DAPQALIDAADLVTEMTK_ _LAAEQHDFYVLDEFTYPLK_ _MGSGWSWTR_ _HGSDDDHAAAAADGWAEIK_ _STAAFGMALR_ _VAVFQFVK_ _WKVGEEAVFR_ _WGWVDVDDVVSTLTERPGR_ _VGEEAVFR_	FALSE	MGSGWSWTR AWNQGFR VGEEAVFR DAPQALIDAADLVTEMTK RNAPVLAVHTGPGK WKVGEEAVFR LHDEHGAGGPVEWHK NAPVLAVHTGPGK HGSDDDHAAAAADGWAEIK LAAEQHDFYVLDEFTYPLK WGWVDVDDVVSTLTERPGR STAAFGMALR VAVFQFVK IKHPMDVGR							STAAFGMALR MGSGWSWTR AWNQGFR VGEEAVFR DAPQALIDAADLVTEMTK RNAPVLAVHTGPGK WKVGEEAVFR LHDEHGAGGPVEWHK NAPVLAVHTGPGK HGSDDDHAAAAADGWAEIK VAVFQFVK WGWVDVDDVVSTLTERPGR LAAEQHDFYVLDEFTYPLK IKHPMDVGR			FALSE	MVPDDGLTTRARRNAPVLAVHTGPGKGKSTAAFGMALRAWNQGFRVAVFQFVKSAKWKVGEEAVFRELGRLHDEHGAGGPVEWHKMGSGWSWTRKHGSDDDHAAAAADGWAEIKRRLAAEQHDFYVLDEFTYPLKWGWVDVDDVVSTLTERPGRQHVVITGRDAPQALIDAADLVTEMTKIKHPMDVGRKGQKGIEW		197	79.7
>CP000480|M_START_Six_Frame_Translated_Orf_10340 (-)4146223:4146597 mhqnrgdpghscqylshrcqagaptkrqvkrrkfakyrcaatvrrdltrqsecdlvesvv rpaeevvgvttqinedvrrTAILDAAAQLIAERgyhavriadiaalvgtaparctttfpa skkc	TAILDAAAQLIAER		1.4883e-11	1												Six Frame database		>Consensus_Protein_Sequence_16 (-)4146223:4146399 mgvttqinedvrrTAILDAAAQLIAERgyhavriadiaalvgtaparctttfpaskkc	(-)4146223:4146399	GTG	Not Verified		Novel		0					0		_TAILDAAAQLIAER_	FALSE	TAILDAAAQLIAER						TAILDAAAQLIAER				FALSE	MGVTTQINEDVRRTAILDAAAQLIAERGYHAVRIADIAALVGTAPARCTTTFPASKKC	Alignment E value: 6.49844e-21, length: 202, Feature: gi|489992488|ref|WP_003895545.1| TetR family transcriptional regulator [Mycobacterium smegmatis] >gi|440626568|gb|ELQ88398.1| transcriptional regulator, TetR family protein [Mycobacterium smegmatis MKD8] >gi|698942412|gb|AIU09174.1| TetR family transcriptional regulator [Mycobacterium smegmatis str. MC2 155] >gi|698951605|gb|AIU15799.1| TetR f…	58	24.14	698942412 489992488 440626568 698951605 698959887
>CP000480|M_START_Six_Frame_Translated_Orf_10383 (+)5756171:5757511 tr|A0R408|A0R408_MYCS2 msmltrifrrtpslrtrvafataigaaivvvivgtivwigitndrkerldrRLDEAAGFA IPFLPRgldqiprSPNDQDAVITVRqtgavtsnstvvlpelpagyadtyidgvrwrvrtv eipapgpmwvavgatydatiadtnnlhrrvlvicvfavgaatvlgwvlaafavrplkrla eqtreieagdeapdvevrGATEAVEIAEAVNGMLKriwkeqdrtksalasardfasvsah elrTPLTAMRtnlevlstldlpdeqrkevvndvirtqsrieatlgalerlaqgelsttdd hvt…	GATEAVEIAEAVNGMLK RLDEAAGFAIPFLPR SPNDQDAVITVR	TPLTAMR	4.2918e-22	1	>CP000480|Reference_Proteome_Sequence_4166 tr|A0R408|A0R408_MYCS2 Sensor-type histidine kinase PrrB OS=Mycobacterium smegmatis (strain ATCC 700084 / mc(2)155) GN=prrB PE=4 SV=1 Coordinates: (+)5756171:5757511 msmltrifrrtpslrtrvafataigaaivvvivgtivwigitndrkerldrRLDEAAGFA IPFLPRGLDQIPRSPNDQDAVITVRqtgavtsnstvvlpelpagyadtyidgvrwrvrtv eipapgpmwvavgatydatiadtnnlhrrvlvicvfavgaatvlgwvlaafavrplkrla eqtreie…	GATEAVEIAEAVNGMLK GLDQIPR IEATLGALER LDEAAGFAIPFLPR RLDEAAGFAIPFLPR SPNDQDAVITVR	TPLTAMR	1.5634e-27	1	>CP000480|M_START_GeneMarkS_Sequence_2480 (+)5756171:5757511 msmltrifrrtpslrtrvafataigaaivvvivgtivwigitndrkerldrRLDEAAGFA IPFLPRGLDQIPRSPNDQDAVITVRqtgavtsnstvvlpelpagyadtyidgvrwrvrtv eipapgpmwvavgatydatiadtnnlhrrvlvicvfavgaatvlgwvlaafavrplkrla eqtreieagdeapdvevrGATEAVEIAEAVNGMLKriwkeqdrtksalasardfasvsah elrTPLTAMRtnlevlstldlpdeqrkevvndvirtqsrIEATLGALERlaqgelsttdd hvtvditelldraahdamriypdlevslapspt…	GATEAVEIAEAVNGMLK GLDQIPR IEATLGALER LDEAAGFAIPFLPR RLDEAAGFAIPFLPR SPNDQDAVITVR	TPLTAMR	1.7913e-26	1		Six Frame database Reference proteome GeneMarkS database	>CP000480|Reference_Proteome_Sequence_4166 tr|A0R408|A0R408_MYCS2 Sensor-type histidine kinase PrrB OS=Mycobacterium smegmatis (strain ATCC 700084 / mc(2)155) GN=prrB PE=4 SV=1 Coordinates: (+)5756171:5757511 msmltrifrrtpslrtrvafataigaaivvvivgtivwigitndrkerldrRLDEAAGFA IPFLPRGLDQIPRSPNDQDAVITVRqtgavtsnstvvlpelpagyadtyidgvrwrvrtv eipapgpmwvavgatydatiadtnnlhrrvlvicvfavgaatvlgwvlaafavrplkrla eqtreie…	>Consensus_Protein_Sequence_18 (+)5756279:5757511 mwigitndrkerldrRLDEAAGFAIPFLPRGLDQIPRSPNDQDAVITVRqtgavtsnstv vlpelpagyadtyidgvrwrvrtveipapgpmwvavgatydatiadtnnlhrrvlvicvf avgaatvlgwvlaafavrplkrlaeqtreieagdeapdvevrGATEAVEIAEAVNGMLKr iwkeqdrtksalasardfasvsahelrTPLTAMRtnlevlstldlpdeqrkevvndvirt qsrIEATLGALERlaqgelsttddhvtvditelldraahdamriypdlevslapsptvii vglptglrlsvdnaianavkhggatrvqlsavssregveiaidd…	(+)5756279:5757511	GTG	Not Verified				0					0	_SPNDQDAVITVR_	_TPLTAMR_ _IEATLGALER_ _LDEAAGFAIPFLPR_ _GATEAVEIAEAVNGMLK_ _SPNDQDAVITVR_ _GLDQIPR_ _RLDEAAGFAIPFLPR_	FALSE	RLDEAAGFAIPFLPR SPNDQDAVITVR GATEAVEIAEAVNGMLK GLDQIPR LDEAAGFAIPFLPR IEATLGALER							GLDQIPR RLDEAAGFAIPFLPR LDEAAGFAIPFLPR SPNDQDAVITVR GATEAVEIAEAVNGMLK IEATLGALER			FALSE	MWIGITNDRKERLDRRLDEAAGFAIPFLPRGLDQIPRSPNDQDAVITVRQTGAVTSNSTVVLPELPAGYADTYIDGVRWRVRTVEIPAPGPMWVAVGATYDATIADTNNLHRRVLVICVFAVGAATVLGWVLAAFAVRPLKRLAEQTREIEAGDEAPDVEVRGATEAVEIAEAVNGMLKRIWKEQDRTKSALASARDFASVSAHELRTPLTAMRTNLEVLSTLDLPDEQRKEVVNDVIRTQSRIEATLGALERLAQGELSTTDDHVTVDITELLDRAAHDAMRIYPDLEVSLAPSPTVIIVGLPTGLRLSVDNAIANAVKHGGATRVQLSAVSSREGVEIAIDDNGVGVPEGERALVFDRFARGSTASRSGSGLGLALVAQQAELHGGTATLAESPLGG…		410	16.59
>CP000480|M_START_Six_Frame_Translated_Orf_10392 (+)149981:150424 nr|tr|A0QNQ7|A0QNQ7_MYCS2|5'+3|3'+0. mplvsktvevaasaetitsivsdfeaypqwnpeikgcwilarYNDGRPSQLRldveiqgq sgvfitavyypaenqiftmlqqgdhftkqeqrfsivplgpdstllqvdldvevkLPVPGP MVKKLAGETLEHLAKalegrveqltqs	KLAGETLEHLAK LAGETLEHLAK LPVPGPMVK YNDGRPSQLR		1.1859e-15	1	>CP000480|Reference_Proteome_Sequence_6383 tr|A0QNQ7|A0QNQ7_MYCS2 Cyclase/dehydrase family protein OS=Mycobacterium smegmatis (strain ATCC 700084 / mc(2)155) GN=MSMEG_0129 PE=4 SV=1 Coordinates: (+)149990:150424 msktvevaasaetitsivsdfeaypqwnpeikgcwilarYNDGRPSQLRldveiqgqsgv fitavyypaenqiftmlqqgdhftkqeqrfsivplgpdstllqvdldvevkLPVPGPMVK KLAGETLEHLAKalegrveqltqs	KLAGETLEHLAK LAGETLEHLAK LPVPGPMVK YNDGRPSQLR		3.986e-16	1	>CP000480|M_START_GeneMarkS_Sequence_3487 (+)149981:150424 mplvsktvevaasaetitsivsdfeaypqwnpeikgcwilarYNDGRPSQLRldveiqgq sgvfitavyypaenqiftmlqqgdhftkqeqrfsivplgpdstllqvdldvevkLPVPGP MVKKLAGETLEHLAKalegrveqltqs	KLAGETLEHLAK LAGETLEHLAK LPVPGPMVK YNDGRPSQLR		3.6402e-16	1		Six Frame database Reference proteome GeneMarkS database	>CP000480|Reference_Proteome_Sequence_6383 tr|A0QNQ7|A0QNQ7_MYCS2 Cyclase/dehydrase family protein OS=Mycobacterium smegmatis (strain ATCC 700084 / mc(2)155) GN=MSMEG_0129 PE=4 SV=1 Coordinates: (+)149990:150424 msktvevaasaetitsivsdfeaypqwnpeikgcwilarYNDGRPSQLRldveiqgqsgv fitavyypaenqiftmlqqgdhftkqeqrfsivplgpdstllqvdldvevkLPVPGPMVK KLAGETLEHLAKalegrveqltqs	>Consensus_Protein_Sequence_19 (+)149990:150424 msktvevaasaetitsivsdfeaypqwnpeikgcwilarYNDGRPSQLRldveiqgqsgv fitavyypaenqiftmlqqgdhftkqeqrfsivplgpdstllqvdldvevkLPVPGPMVK KLAGETLEHLAKalegrveqltqs	(+)149990:150424	GTG	Not Verified				0					0		_YNDGRPSQLR_ _LAGETLEHLAK_ _LPVPGPMVK_ _KLAGETLEHLAK_	FALSE	LPVPGPMVK LAGETLEHLAK KLAGETLEHLAK YNDGRPSQLR							LPVPGPMVK LAGETLEHLAK KLAGETLEHLAK YNDGRPSQLR			FALSE	MSKTVEVAASAETITSIVSDFEAYPQWNPEIKGCWILARYNDGRPSQLRLDVEIQGQSGVFITAVYYPAENQIFTMLQQGDHFTKQEQRFSIVPLGPDSTLLQVDLDVEVKLPVPGPMVKKLAGETLEHLAKALEGRVEQLTQS		144	21.53
>CP000480|M_START_Six_Frame_Translated_Orf_10398 (-)6208979:6209974 nr|sp|A0R5C5|GALE_MYCS2|5'+18|3'+0. mptvrsdssrirrrygvavrTLVTGAAGFIGSTLVDRLLADGHGVVGLDDLSSGRAENLH SAENSDKFEFVKadivdadltgllaefkpevifhlaaqisvkRSVDDPPFDATVNVVGTV RlaeaarlagvrkVVHTSSGGSVYGTPPAYPTSEDMPVNPASPYAAGKVAGEVYLNMYRN LYDLDCSHIAPANVYGPRQDPHGEAGVVAIFSEALLAGRttkIFGDGSDTRDYVFVDDVV DAFVRaggpagggqrFNVGTGVETSTRELHTAIAGAVGAPDEPEFHPPRlg…	AENLHSAENSDKFEFVK AREVLGWQPQVALAEGIAK DYVFVDDVVDAFVR ELHTAIAGAVGAPDEPEFHPPR EVLGWQPQVALAEGIAK FNVGTGVETSTR IFGDGSDTR LLADGHGVVGLDDLSSGR NLYDLDCSHIAPANVYGPR QDPHGEAGVVAIFSEALLAGR RSVDDPPFDATVNVVGTVR SVDDPPFDATVNVVGTVR TLVTGAAGFIGSTLVDR VAGEVYLNMYR VVHTSSGGSVYGTPPAYPTSEDMPVNPASPYAAGK		1.0999e-232	1	>CP000480|Reference_Proteome_Sequence_122 sp|A0R5C5|GALE_MYCS2 UDP-glucose 4-epimerase OS=Mycobacterium smegmatis (strain ATCC 700084 / mc(2)155) GN=MSMEG_6142 PE=1 SV=2 mrTLVTGAAGFIGSTLVDRLLADGHGVVGLDDLSSGRAENLHSAENSDKFEFVKadivda dltgllaefkpevifhlaaqisvkRSVDDPPFDATVNVVGTVRlaeaarlagvrkVVHTS SGGSVYGTPPAYPTSEDMPVNPASPYAAGKVAGEVYLNMYRNLYDLDCSHIAPANVYGPR QDPHGEAGVVAIFSEALLAGRttkIFGDGSDTRDYVFVDDVVDAFV…	AENLHSAENSDKFEFVK AREVLGWQPQVALAEGIAK DYVFVDDVVDAFVR ELHTAIAGAVGAPDEPEFHPPR EVLGWQPQVALAEGIAK FNVGTGVETSTR IFGDGSDTR LLADGHGVVGLDDLSSGR NLYDLDCSHIAPANVYGPR QDPHGEAGVVAIFSEALLAGR RSVDDPPFDATVNVVGTVR SVDDPPFDATVNVVGTVR TLVTGAAGFIGSTLVDR VAGEVYLNMYR VVHTSSGGSVYGTPPAYPTSEDMPVNPASPYAAGK		1.8846e-244	1	>CP000480|M_START_GeneMarkS_Sequence_6039 (-)6208979:6209926 mavrTLVTGAAGFIGSTLVDRLLADGHGVVGLDDLSSGRAENLHSAENSDKFEFVKadiv dadltgllaefkpevifhlaaqisvkRSVDDPPFDATVNVVGTVRlaeaarlagvrkVVH TSSGGSVYGTPPAYPTSEDMPVNPASPYAAGKVAGEVYLNMYRNLYDLDCSHIAPANVYG PRQDPHGEAGVVAIFSEALLAGRttkIFGDGSDTRDYVFVDDVVDAFVRaggpagggqrF NVGTGVETSTRELHTAIAGAVGAPDEPEFHPPRlgdlrrsrldntrAREVLGWQPQVALA EGIAKtveffrnksq	AENLHSAENSDKFEFVK AREVLGWQPQVALAEGIAK DYVFVDDVVDAFVR ELHTAIAGAVGAPDEPEFHPPR EVLGWQPQVALAEGIAK FNVGTGVETSTR IFGDGSDTR LLADGHGVVGLDDLSSGR NLYDLDCSHIAPANVYGPR QDPHGEAGVVAIFSEALLAGR RSVDDPPFDATVNVVGTVR SVDDPPFDATVNVVGTVR TLVTGAAGFIGSTLVDR VAGEVYLNMYR VVHTSSGGSVYGTPPAYPTSEDMPVNPASPYAAGK		7.8835e-245	1		Six Frame database Reference proteome GeneMarkS database	>CP000480|Reference_Proteome_Sequence_122 sp|A0R5C5|GALE_MYCS2 UDP-glucose 4-epimerase OS=Mycobacterium smegmatis (strain ATCC 700084 / mc(2)155) GN=MSMEG_6142 PE=1 SV=2 mrTLVTGAAGFIGSTLVDRLLADGHGVVGLDDLSSGRAENLHSAENSDKFEFVKadivda dltgllaefkpevifhlaaqisvkRSVDDPPFDATVNVVGTVRlaeaarlagvrkVVHTS SGGSVYGTPPAYPTSEDMPVNPASPYAAGKVAGEVYLNMYRNLYDLDCSHIAPANVYGPR QDPHGEAGVVAIFSEALLAGRttkIFGDGSDTRDYVFVDDVVDAFV…	>Consensus_Protein_Sequence_20 (-)6208979:6209920 mrTLVTGAAGFIGSTLVDRLLADGHGVVGLDDLSSGRAENLHSAENSDKFEFVKadivda dltgllaefkpevifhlaaqisvkRSVDDPPFDATVNVVGTVRlaeaarlagvrkVVHTS SGGSVYGTPPAYPTSEDMPVNPASPYAAGKVAGEVYLNMYRNLYDLDCSHIAPANVYGPR QDPHGEAGVVAIFSEALLAGRttkIFGDGSDTRDYVFVDDVVDAFVRaggpagggqrFNV GTGVETSTRELHTAIAGAVGAPDEPEFHPPRlgdlrrsrldntrAREVLGWQPQVALAEG IAKtveffrnksq	(-)6208979:6209920	GTG	Not Verified				0					0		_SVDDPPFDATVNVVGTVR_ _VVHTSSGGSVYGTPPAYPTSEDMPVNPASPYAAGK_ _LLADGHGVVGLDDLSSGR_ _NLYDLDCSHIAPANVYGPR_ _IFGDGSDTR_ _ELHTAIAGAVGAPDEPEFHPPR_ _TLVTGAAGFIGSTLVDR_ _RSVDDPPFDATVNVVGTVR_ _AREVLGWQPQVALAEGIAK_ _DYVFVDDVVDAFVR_ _EVLGWQPQVALAEGIAK_ _VAGEVYLNMYR_ _FNVGTGVETSTR_ _AENLHSAENSDKFEFVK_ _QDPHGEAGVVAIFSEALLAGR_	FALSE	VAGEVYLNMYR AREVLGWQPQVALAEGIAK SVDDPPFDATVNVVGTVR ELHTAIAGAVGAPDEPEFHPPR NLYDLDCSHIAPANVYGPR RSVDDPPFDATVNVVGTVR EVLGWQPQVALAEGIAK DYVFVDDVVDAFVR IFGDGSDTR FNVGTGVETSTR AENLHSAENSDKFEFVK TLVTGAAGFIGSTLVDR LLADGHGVVGLDDLSSGR VVHTSSGGSVYGTPPAYPTSEDMPVNPASPYAAGK QDPHGEAGVVAIFSEALLAGR							VAGEVYLNMYR AREVLGWQPQVALAEGIAK SVDDPPFDATVNVVGTVR ELHTAIAGAVGAPDEPEFHPPR NLYDLDCSHIAPANVYGPR RSVDDPPFDATVNVVGTVR EVLGWQPQVALAEGIAK DYVFVDDVVDAFVR IFGDGSDTR TLVTGAAGFIGSTLVDR AENLHSAENSDKFEFVK FNVGTGVETSTR LLADGHGVVGLDDLSSGR VVHTSSGGSVYGTPPAYPTSEDMPVNPASPYAAGK QDPHGEAGVVAIFSEALLAGR			FALSE	MRTLVTGAAGFIGSTLVDRLLADGHGVVGLDDLSSGRAENLHSAENSDKFEFVKADIVDADLTGLLAEFKPEVIFHLAAQISVKRSVDDPPFDATVNVVGTVRLAEAARLAGVRKVVHTSSGGSVYGTPPAYPTSEDMPVNPASPYAAGKVAGEVYLNMYRNLYDLDCSHIAPANVYGPRQDPHGEAGVVAIFSEALLAGRTTKIFGDGSDTRDYVFVDDVVDAFVRAGGPAGGGQRFNVGTGVETSTRELHTAIAGAVGAPDEPEFHPPRLGDLRRSRLDNTRAREVLGWQPQVALAEGIAKTVEFFRNKSQ		313	74.44
>CP000480|M_START_Six_Frame_Translated_Orf_10415 (+)6570630:6571499 tr|A0R6D4|A0R6D4_MYCS2 mtdhmpeptlpdrtpaidcdglthrygqftavedltlqvragetlgllgpngagkttavr VLTTLTPVQQGRvrifgldtrahtmdirHNIGYVPQQLSIEAALTGRqnvelfarlydvp rseradrVAAALEAMQLLDVADTVAGTYSGGMVRrlelaqalvnrplllildeptvgldp iardsvwtqvramqaefgmtvlltthymgeadalcdrvalmhhgrlqavgspdelkravs sqasddagettledvfrhyagsdleggadprrsglgevrstrrtarrvs	HNIGYVPQQLSIEAALTGR VAAALEAMQLLDVADTVAGTYSGGMVR VLTTLTPVQQGR		5.3977e-11	1	>CP000480|Reference_Proteome_Sequence_5909 tr|A0R6D4|A0R6D4_MYCS2 ABC-type drug export system, ATP-binding protein OS=Mycobacterium smegmatis (strain ATCC 700084 / mc(2)155) GN=MSMEG_6509 PE=4 SV=1 Coordinates: (+)6570630:6571499 mtdhmpeptlpdrtpaidcdglthrygqftavedltlqvragetlgllgpngagkttavr VLTTLTPVQQGRvrifgldtrahtmdirHNIGYVPQQLSIEAALTGRqnvelfarlydvp rseradrVAAALEAMQLLDVADTVAGTYSGGMVRrlelaqalvnrpl…	HNIGYVPQQLSIEAALTGR VAAALEAMQLLDVADTVAGTYSGGMVR VLTTLTPVQQGR		3.6862e-13	1	>CP000480|M_START_GeneMarkS_Sequence_2782 (+)6570630:6571499 mtdhmpeptlpdrtpaidcdglthrygqftavedltlqvragetlgllgpngagkttavr VLTTLTPVQQGRvrifgldtrahtmdirHNIGYVPQQLSIEAALTGRqnvelfarlydvp rseradrVAAALEAMQLLDVADTVAGTYSGGMVRrlelaqalvnrplllildeptvgldp iardsvwtqvramqaefgmtvlltthymgeadalcdrvalmhhgrlqavgspdelkravs sqasddagettledvfrhyagsdleggadprrsglgevrstrrtarrvs	HNIGYVPQQLSIEAALTGR VAAALEAMQLLDVADTVAGTYSGGMVR VLTTLTPVQQGR		2.5447e-13	1		Six Frame database Reference proteome GeneMarkS database	>CP000480|Reference_Proteome_Sequence_5909 tr|A0R6D4|A0R6D4_MYCS2 ABC-type drug export system, ATP-binding protein OS=Mycobacterium smegmatis (strain ATCC 700084 / mc(2)155) GN=MSMEG_6509 PE=4 SV=1 Coordinates: (+)6570630:6571499 mtdhmpeptlpdrtpaidcdglthrygqftavedltlqvragetlgllgpngagkttavr VLTTLTPVQQGRvrifgldtrahtmdirHNIGYVPQQLSIEAALTGRqnvelfarlydvp rseradrVAAALEAMQLLDVADTVAGTYSGGMVRrlelaqalvnrpl…	>Consensus_Protein_Sequence_21 (+)6570744:6571499 mragetlgllgpngagkttavrVLTTLTPVQQGRvrifgldtrahtmdirHNIGYVPQQL SIEAALTGRqnvelfarlydvprseradrVAAALEAMQLLDVADTVAGTYSGGMVRrlel aqalvnrplllildeptvgldpiardsvwtqvramqaefgmtvlltthymgeadalcdrv almhhgrlqavgspdelkravssqasddagettledvfrhyagsdleggadprrsglgev rstrrtarrvs	(+)6570744:6571499	GTG	Not Verified				0					0		_VAAALEAMQLLDVADTVAGTYSGGMVR_ _VLTTLTPVQQGR_ _HNIGYVPQQLSIEAALTGR_	FALSE	HNIGYVPQQLSIEAALTGR VAAALEAMQLLDVADTVAGTYSGGMVR VLTTLTPVQQGR							HNIGYVPQQLSIEAALTGR VAAALEAMQLLDVADTVAGTYSGGMVR VLTTLTPVQQGR			FALSE	MRAGETLGLLGPNGAGKTTAVRVLTTLTPVQQGRVRIFGLDTRAHTMDIRHNIGYVPQQLSIEAALTGRQNVELFARLYDVPRSERADRVAAALEAMQLLDVADTVAGTYSGGMVRRLELAQALVNRPLLLILDEPTVGLDPIARDSVWTQVRAMQAEFGMTVLLTTHYMGEADALCDRVALMHHGRLQAVGSPDELKRAVSSQASDDAGETTLEDVFRHYAGSDLEGGADPRRSGLGEVRSTRRTARRVS		251	23.11
>CP000480|M_START_Six_Frame_Translated_Orf_10429 (-)1007951:1008466 nr|tr|A0QQZ1|A0QQZ1_MYCS2|5'+8|3'+0. msrrrehpmaftappeavfaafagedywqammaryrehtqeseitaftsgddgidvsfrq vltrselpgivrkvipvdmvierhqhftafnavngtaaghfeatvprtpgrldgtyalig tstgsrlvvtgrakVSVPLVGGKLEDLVLESMKnlltleeaftadwlaqhs	VSVPLVGGKLEDLVLESMK		0.0010628	1	>CP000480|Reference_Proteome_Sequence_5701 tr|A0QQZ1|A0QQZ1_MYCS2 Uncharacterized protein OS=Mycobacterium smegmatis (strain ATCC 700084 / mc(2)155) GN=MSMEG_0926 PE=4 SV=1 Coordinates: (-)1007951:1008442 maftappeavfaafagedywqammaryrehtqeseitaftsgddgidvsfrqvltrselp givrkvipvdmvierhqhftafnavngtaaghfeatvprtpgrldgtyaligtstgsrlv vtgrakVSVPLVGGKLEDLVLESMKnlltleeaftadwlaqhs	VSVPLVGGKLEDLVLESMK		2.7911e-05	1	>CP000480|M_START_GeneMarkS_Sequence_1716 (-)1007951:1008442 maftappeavfaafagedywqammaryrehtqeseitaftsgddgidvsfrqvltrselp givrkvipvdmvierhqhftafnavngtaaghfeatvprtpgrldgtyaligtstgsrlv vtgrakVSVPLVGGKLEDLVLESMKnlltleeaftadwlaqhs	VSVPLVGGKLEDLVLESMK		2.3148e-05	1		Six Frame database Reference proteome GeneMarkS database	>CP000480|Reference_Proteome_Sequence_5701 tr|A0QQZ1|A0QQZ1_MYCS2 Uncharacterized protein OS=Mycobacterium smegmatis (strain ATCC 700084 / mc(2)155) GN=MSMEG_0926 PE=4 SV=1 Coordinates: (-)1007951:1008442 maftappeavfaafagedywqammaryrehtqeseitaftsgddgidvsfrqvltrselp givrkvipvdmvierhqhftafnavngtaaghfeatvprtpgrldgtyaligtstgsrlv vtgrakVSVPLVGGKLEDLVLESMKnlltleeaftadwlaqhs	>Consensus_Protein_Sequence_22.1 (-)1007951:1008064 VSVPLVGGKLEDLVLESMKnlltleeaftadwlaqhs	(-)1007951:1008064	GTG	V	FALSE			0					0	_VSVPLVGGKLEDLVLESMK_	_VSVPLVGGKLEDLVLESMK_	FALSE	VSVPLVGGKLEDLVLESMK							VSVPLVGGKLEDLVLESMK			FALSE	VSVPLVGGKLEDLVLESMKNLLTLEEAFTADWLAQHS		37	51.35
>CP000480|M_START_Six_Frame_Translated_Orf_10436 (-)5979753:5980880 nr|tr|A0R4Q8|A0R4Q8_MYCS2|5'+32|3'+0. micrgraalagchtssrtgsknrgkkpgraagmklglqlgywaaqppsnhaelvaaaeda gfdtvftaeawgsdaftplawwgreterlrlgtsvvqmsarTPTACAMASLTLDHLSGGR HILGLGVSGPQVVEGWYGQKfpkplartreyidiirqvwareapvtsdgphyplpltgeg ttglgkplkpithplradipimlgaegpknvalaaeicdgwlpifytprMADTYNAWLDE GFARPGARrtretfeicatanivitedraaafaamkpylalymggmgae…	MADTYNAWLDEGFARPGAR VIPDEVVDDAAIVGDVSYVR	HILGLGVSGPQVVEGWYGQK TPTACAMASLTLDHLSGGR	1.4924e-12	2	>CP000480|Reference_Proteome_Sequence_3608 tr|A0R4Q8|A0R4Q8_MYCS2 Coenzyme F420-dependent oxidoreductase OS=Mycobacterium smegmatis (strain ATCC 700084 / mc(2)155) GN=MSMEG_5920 PE=4 SV=1 Coordinates: (-)5979753:5980784 mklglqlgywaaqppsnhaelvaaaedagfdtvftaeawgsdaftplawwgreterlrlg tsvvqmsarTPTACAMASLTLDHLSGGRHILGLGVSGPQVVEGWYGQKfpkplarTREYI DIIRqvwareapvtsdgphyplpltgegttglgkplkpithplradipimlgaegpk…	MADTYNAWLDEGFARPGAR TREYIDIIR VIPDEVVDDAAIVGDVSYVR	HILGLGVSGPQVVEGWYGQK TPTACAMASLTLDHLSGGR	5.7488e-17	2	>CP000480|M_START_GeneMarkS_Sequence_4000 (-)5979753:5980784 mklglqlgywaaqppsnhaelvaaaedagfdtvftaeawgsdaftplawwgreterlrlg tsvvqmsarTPTACAMASLTLDHLSGGRHILGLGVSGPQVVEGWYGQKfpkplarTREYI DIIRqvwareapvtsdgphyplpltgegttglgkplkpithplradipimlgaegpknva laaeicdgwlpifytprMADTYNAWLDEGFARPGARrtretfeicatanivitedraaaf aamkpylalymggmgaedtnfhadvyrrmgygdvvdevtklfrsgrkdeaakVIPDEVVD DAAIVGDVSYVReqikvweaagvttmvvsgrsp…	MADTYNAWLDEGFARPGAR TREYIDIIR VIPDEVVDDAAIVGDVSYVR	HILGLGVSGPQVVEGWYGQK TPTACAMASLTLDHLSGGR	8.625e-17	2		Reference proteome GeneMarkS database	>CP000480|Reference_Proteome_Sequence_3608 tr|A0R4Q8|A0R4Q8_MYCS2 Coenzyme F420-dependent oxidoreductase OS=Mycobacterium smegmatis (strain ATCC 700084 / mc(2)155) GN=MSMEG_5920 PE=4 SV=1 Coordinates: (-)5979753:5980784 mklglqlgywaaqppsnhaelvaaaedagfdtvftaeawgsdaftplawwgreterlrlg tsvvqmsarTPTACAMASLTLDHLSGGRHILGLGVSGPQVVEGWYGQKfpkplarTREYI DIIRqvwareapvtsdgphyplpltgegttglgkplkpithplradipimlgaegpk…	>Consensus_Protein_Sequence_23 (-)5979753:5980487 mvegwygqkfpkplarTREYIDIIRqvwareapvtsdgphyplpltgegttglgkplkpi thplradipimlgaegpknvalaaeicdgwlpifytprMADTYNAWLDEGFARPGARrtr etfeicatanivitedraaafaamkpylalymggmgaedtnfhadvyrrmgygdvvdevt klfrsgrkdeaakVIPDEVVDDAAIVGDVSYVReqikvweaagvttmvvsgrspehirel aall	(-)5979753:5980487	GTG	Not Verified				0					0		_VIPDEVVDDAAIVGDVSYVR_ _MADTYNAWLDEGFARPGAR_ _TREYIDIIR_ _TPTACAMASLTLDHLSGGR_ _HILGLGVSGPQVVEGWYGQK_	FALSE	VIPDEVVDDAAIVGDVSYVR MADTYNAWLDEGFARPGAR TREYIDIIR							TREYIDIIR VIPDEVVDDAAIVGDVSYVR MADTYNAWLDEGFARPGAR			FALSE	MVEGWYGQKFPKPLARTREYIDIIRQVWAREAPVTSDGPHYPLPLTGEGTTGLGKPLKPITHPLRADIPIMLGAEGPKNVALAAEICDGWLPIFYTPRMADTYNAWLDEGFARPGARRTRETFEICATANIVITEDRAAAFAAMKPYLALYMGGMGAEDTNFHADVYRRMGYGDVVDEVTKLFRSGRKDEAAKVIPDEVVDDAAIVGDVSYVREQIKVWEAAGVTTMVVSGRSPEHIRELAALL		244	19.67
>CP000480|M_START_Six_Frame_Translated_Orf_10454 (-)4778268:4778513 nr|tr|A0R1B6|A0R1B6_MYCS2|5'+2|3'+0. mlvstalthgliggvplvlfavlalifltrkgphpdtykMSDPWTHAPILWAAEEPRehg hgghghdshgvvigggasgkw	MSDPWTHAPILWAAEEPR		1.8295e-18	1	>CP000480|Reference_Proteome_Sequence_910 tr|A0R1B6|A0R1B6_MYCS2 Uncharacterized protein OS=Mycobacterium smegmatis (strain ATCC 700084 / mc(2)155) GN=MSMEG_4693 PE=4 SV=1 Coordinates: (-)4778268:4778507 mstalthgliggvplvlfavlalifltrkgphpdtykMSDPWTHAPILWAAEEPRehghg ghghdshgvvigggasgkw	MSDPWTHAPILWAAEEPR		1.3824e-18	1	>CP000480|M_START_GeneMarkS_Sequence_2242 (-)4778268:4778462 mlfavlalifltrkgphpdtykMSDPWTHAPILWAAEEPRehghgghghdshgvviggga sgkw	MSDPWTHAPILWAAEEPR		1.3386e-18	1		Six Frame database Reference proteome GeneMarkS database	>CP000480|Reference_Proteome_Sequence_910 tr|A0R1B6|A0R1B6_MYCS2 Uncharacterized protein OS=Mycobacterium smegmatis (strain ATCC 700084 / mc(2)155) GN=MSMEG_4693 PE=4 SV=1 Coordinates: (-)4778268:4778507 mstalthgliggvplvlfavlalifltrkgphpdtykMSDPWTHAPILWAAEEPRehghg ghghdshgvvigggasgkw	>Consensus_Protein_Sequence_24.1 (-)4778268:4778396 MSDPWTHAPILWAAEEPRehghgghghdshgvvigggasgkw	(-)4778268:4778396	ATG	M	FALSE			0					0		_MSDPWTHAPILWAAEEPR_	FALSE	MSDPWTHAPILWAAEEPR							MSDPWTHAPILWAAEEPR			FALSE	MSDPWTHAPILWAAEEPREHGHGGHGHDSHGVVIGGGASGKW		42	42.86
>CP000480|M_START_Six_Frame_Translated_Orf_10511 (+)5762663:5763358 nr|tr|A0R416|A0R416_MYCS2|5'+72|3'+0. mqlrrgrpeigadagdrdvddggvhrhdqqaqaardeddrlapraeradsfihttivkaq lfapqeagepasvtivtvnernarvaaavaaagiepairildadaktaaaaaeqlgcevg aianslvfecdgepllvmasgaarvdtdvlarHLGAGAITKanpklvrAATGQVIGGVAP TGHPQLLRtvvdetlasypviwtaagtadsvmpltygqlltltggkalpvr	AATGQVIGGVAPTGHPQLLR HLGAGAITK		3.3816e-07	1	>CP000480|Reference_Proteome_Sequence_6385 tr|A0R416|A0R416_MYCS2 YbaK/prolyl-tRNA synthetase associated region OS=Mycobacterium smegmatis (strain ATCC 700084 / mc(2)155) GN=MSMEG_5671 PE=4 SV=1 Coordinates: (+)5762879:5763358 mtivtvnernarVAAAVAAAGIEPAIRildadaktaaaaaeqlgcevgaianslvfecdg epllvmasgaarvdtdvlarHLGAGAITKanpklvrAATGQVIGGVAPTGHPQLLRtvvd etlasypviwtaagtadsvmpltygqlltltggkalpvr	AATGQVIGGVAPTGHPQLLR HLGAGAITK VAAAVAAAGIEPAIR		5.2875e-08	1	>CP000480|M_START_GeneMarkS_Sequence_2548 (+)5762831:5763358 mkaqlfapqeagepasvtivtvnernarVAAAVAAAGIEPAIRildadaktaaaaaeqlg cevgaianslvfecdgepllvmasgaarvdtdvlarHLGAGAITKanpklvrAATGQVIG GVAPTGHPQLLRtvvdetlasypviwtaagtadsvmpltygqlltltggkalpvr	AATGQVIGGVAPTGHPQLLR HLGAGAITK VAAAVAAAGIEPAIR		4.3066e-08	1		Reference proteome GeneMarkS database	>CP000480|Reference_Proteome_Sequence_6385 tr|A0R416|A0R416_MYCS2 YbaK/prolyl-tRNA synthetase associated region OS=Mycobacterium smegmatis (strain ATCC 700084 / mc(2)155) GN=MSMEG_5671 PE=4 SV=1 Coordinates: (+)5762879:5763358 mtivtvnernarVAAAVAAAGIEPAIRildadaktaaaaaeqlgcevgaianslvfecdg epllvmasgaarvdtdvlarHLGAGAITKanpklvrAATGQVIGGVAPTGHPQLLRtvvd etlasypviwtaagtadsvmpltygqlltltggkalpvr	>Consensus_Protein_Sequence_25.1 (+)5762915:5763358 VAAAVAAAGIEPAIRildadaktaaaaaeqlgcevgaianslvfecdgepllvmasgaar vdtdvlarHLGAGAITKanpklvrAATGQVIGGVAPTGHPQLLRtvvdetlasypviwta agtadsvmpltygqlltltggkalpvr	(+)5762915:5763358	GTG	V	FALSE			0					0		_HLGAGAITK_ _VAAAVAAAGIEPAIR_ _AATGQVIGGVAPTGHPQLLR_	FALSE	AATGQVIGGVAPTGHPQLLR HLGAGAITK VAAAVAAAGIEPAIR							AATGQVIGGVAPTGHPQLLR HLGAGAITK VAAAVAAAGIEPAIR			FALSE	VAAAVAAAGIEPAIRILDADAKTAAAAAEQLGCEVGAIANSLVFECDGEPLLVMASGAARVDTDVLARHLGAGAITKANPKLVRAATGQVIGGVAPTGHPQLLRTVVDETLASYPVIWTAAGTADSVMPLTYGQLLTLTGGKALPVR		147	29.93
>CP000480|M_START_Six_Frame_Translated_Orf_10512 (-)4851185:4852513 nr|tr|A0R1H5|A0R1H5_MYCS2|5'+3|3'+0. msdvvarvkqvlpsvrADLEDLVRIQSVWADPARrgevtrsaeavakLLTDAGFGDVRiv seggapaviahhpapsgaptvllyahhdvqpegdpaqwdsppfepterdgrlygrgtadd kAGIATHLAAVRAFDGKPPVGVTVFVEGEEESGSPSLGALLAAHRdalaadviiiadsdn wsteqpaltvslrgladcvvevatldhglhsglwggvvpdalsvlvrLLASLHDDEGNVA VEGLHEATAADVDRGADWVRQESGLLDGVSEIGSGSVVQRmwakPAVTVI…	AATAEALLLDALGR ADLEDLVR AFDGKPPVGVTVFVEGEEESGSPSLGALLAAHR AGIATHLAAVR AHLEALTR HLEANTPWGAK IQSVWADPAR LLASLHDDEGNVAVEGLHEATAADVDR LLASLHDDEGNVAVEGLHEATAADVDRGADWVR LLTDAGFGDVR PAVTVIGIDTTPIGK QESGLLDGVSEIGSGSVVQR SSNTLIPR VTVTPGDIGQPYAIDASGPVYDAAR		4.4204e-133	1	>CP000480|Reference_Proteome_Sequence_4702 tr|A0R1H5|A0R1H5_MYCS2 Peptidase M20 OS=Mycobacterium smegmatis (strain ATCC 700084 / mc(2)155) GN=MSMEG_4755 PE=4 SV=1 Coordinates: (-)4851185:4852504 mvarvkqvlpsvrADLEDLVRIQSVWADPARrgevtrsaeavakLLTDAGFGDVRivseg gapaviahhpapsgaptvllyahhdvqpegdpaqwdsppfepterdgrlygrgtaddkAG IATHLAAVRAFDGKPPVGVTVFVEGEEESGSPSLGALLAAHRdalaadviiiadsdnwst eqpaltvslrgladcvvevat…	AATAEALLLDALGR ADLEDLVR AFDGKPPVGVTVFVEGEEESGSPSLGALLAAHR AGIATHLAAVR AHLEALTR HLEANTPWGAK IQSVWADPAR LLASLHDDEGNVAVEGLHEATAADVDR LLASLHDDEGNVAVEGLHEATAADVDRGADWVR LLTDAGFGDVR PAVTVIGIDTTPIGK QESGLLDGVSEIGSGSVVQR SSNTLIPR VTVTPGDIGQPYAIDASGPVYDAAR		9.5867e-142	1	>CP000480|M_START_GeneMarkS_Sequence_3532 (-)4851185:4852513 msdvvarvkqvlpsvrADLEDLVRIQSVWADPARrgevtrsaeavakLLTDAGFGDVRiv seggapaviahhpapsgaptvllyahhdvqpegdpaqwdsppfepterdgrlygrgtadd kAGIATHLAAVRAFDGKPPVGVTVFVEGEEESGSPSLGALLAAHRdalaadviiiadsdn wsteqpaltvslrgladcvvevatldhglhsglwggvvpdalsvlvrLLASLHDDEGNVA VEGLHEATAADVDRGADWVRQESGLLDGVSEIGSGSVVQRmwakPAVTVIGIDTTPIGKS SNTLIPRarakismrvapggdarAHLEALTRHL…	AATAEALLLDALGR ADLEDLVR AFDGKPPVGVTVFVEGEEESGSPSLGALLAAHR AGIATHLAAVR AHLEALTR HLEANTPWGAK IQSVWADPAR LLASLHDDEGNVAVEGLHEATAADVDR LLASLHDDEGNVAVEGLHEATAADVDRGADWVR LLTDAGFGDVR PAVTVIGIDTTPIGK QESGLLDGVSEIGSGSVVQR SSNTLIPR VTVTPGDIGQPYAIDASGPVYDAAR		1.7573e-142	1		Six Frame database Reference proteome GeneMarkS database	>CP000480|Reference_Proteome_Sequence_4702 tr|A0R1H5|A0R1H5_MYCS2 Peptidase M20 OS=Mycobacterium smegmatis (strain ATCC 700084 / mc(2)155) GN=MSMEG_4755 PE=4 SV=1 Coordinates: (-)4851185:4852504 mvarvkqvlpsvrADLEDLVRIQSVWADPARrgevtrsaeavakLLTDAGFGDVRivseg gapaviahhpapsgaptvllyahhdvqpegdpaqwdsppfepterdgrlygrgtaddkAG IATHLAAVRAFDGKPPVGVTVFVEGEEESGSPSLGALLAAHRdalaadviiiadsdnwst eqpaltvslrgladcvvevat…	>Consensus_Protein_Sequence_26 (-)4851185:4852471 mrADLEDLVRIQSVWADPARrgevtrsaeavakLLTDAGFGDVRivseggapaviahhpa psgaptvllyahhdvqpegdpaqwdsppfepterdgrlygrgtaddkAGIATHLAAVRAF DGKPPVGVTVFVEGEEESGSPSLGALLAAHRdalaadviiiadsdnwsteqpaltvslrg ladcvvevatldhglhsglwggvvpdalsvlvrLLASLHDDEGNVAVEGLHEATAADVDR GADWVRQESGLLDGVSEIGSGSVVQRmwakPAVTVIGIDTTPIGKSSNTLIPRarakism rvapggdarAHLEALTRHLEANTPWGAKVTVTPGDIGQPYAIDA…	(-)4851185:4852471	GTG	Not Verified				0					0		_AATAEALLLDALGR_ _AGIATHLAAVR_ _LLASLHDDEGNVAVEGLHEATAADVDRGADWVR_ _LLASLHDDEGNVAVEGLHEATAADVDR_ _ADLEDLVR_ _LLTDAGFGDVR_ _QESGLLDGVSEIGSGSVVQR_ _SSNTLIPR_ _AFDGKPPVGVTVFVEGEEESGSPSLGALLAAHR_ _AHLEALTR_ _PAVTVIGIDTTPIGK_ _VTVTPGDIGQPYAIDASGPVYDAAR_ _IQSVWADPAR_ _HLEANTPWGAK_	FALSE	HLEANTPWGAK IQSVWADPAR AHLEALTR LLASLHDDEGNVAVEGLHEATAADVDR PAVTVIGIDTTPIGK QESGLLDGVSEIGSGSVVQR AGIATHLAAVR LLTDAGFGDVR AFDGKPPVGVTVFVEGEEESGSPSLGALLAAHR ADLEDLVR VTVTPGDIGQPYAIDASGPVYDAAR LLASLHDDEGNVAVEGLHEATAADVDRGADWVR SSNTLIPR AATAEALLLDALGR							HLEANTPWGAK IQSVWADPAR AHLEALTR LLASLHDDEGNVAVEGLHEATAADVDR PAVTVIGIDTTPIGK QESGLLDGVSEIGSGSVVQR AGIATHLAAVR LLTDAGFGDVR AFDGKPPVGVTVFVEGEEESGSPSLGALLAAHR ADLEDLVR VTVTPGDIGQPYAIDASGPVYDAAR LLASLHDDEGNVAVEGLHEATAADVDRGADWVR SSNTLIPR AATAEALLLDALGR			FALSE	MRADLEDLVRIQSVWADPARRGEVTRSAEAVAKLLTDAGFGDVRIVSEGGAPAVIAHHPAPSGAPTVLLYAHHDVQPEGDPAQWDSPPFEPTERDGRLYGRGTADDKAGIATHLAAVRAFDGKPPVGVTVFVEGEEESGSPSLGALLAAHRDALAADVIIIADSDNWSTEQPALTVSLRGLADCVVEVATLDHGLHSGLWGGVVPDALSVLVRLLASLHDDEGNVAVEGLHEATAADVDRGADWVRQESGLLDGVSEIGSGSVVQRMWAKPAVTVIGIDTTPIGKSSNTLIPRARAKISMRVAPGGDARAHLEALTRHLEANTPWGAKVTVTPGDIGQPYAIDASGPVYDAARAAFGKAWGHEPVDMGMGGSIPFIAEFAAAFPDATILVTGVEDPGTQ…		428	48.36
>CP000480|M_START_Six_Frame_Translated_Orf_10514 (+)899042:900652 nr|tr|A0QQN0|A0QQN0_MYCS2|5'+50|3'+0. mlcrrgsacrsgrsrrgrpscssdtgrwpgrsprrcpgrprdnswfplqvmhapensstg qgamalrndttasrlsmlrgwsmcvldqmtptyvndrspwvrafdriggpvyrdhmartp lgpttsgsvavrrrpkdrkaqiarasaeafsalgyhgvsmeaiasrvgisaaalyrhyss kyelfrdavlnlgqqlvdctafadtadapensedareqlrllaaaltdtslanresggly rwearylneddqaalnaqmrtvhhriqrplqqlrpelisrerwmlstatls…	LNMTPADQK		0.0010811	1	>CP000480|Reference_Proteome_Sequence_6273 tr|A0QQN0|A0QQN0_MYCS2 Transcriptional regulator, TetR family protein OS=Mycobacterium smegmatis (strain ATCC 700084 / mc(2)155) GN=MSMEG_0815 PE=4 SV=1 Coordinates: (+)899192:900652 mhapensstgqgamalrndttasrlsmlrgwsmcvldqmtptyvndrspwvrafdriggp vyrdhmartplgpttsgsvavrrrpkdrkaqiarasaeafsalgyhgvsmeaiasrvgis aaalyrhysskyelfrdavlnlgqqlvdctafadtadapensedareqlrl…	LNMTPADQK YLNEDDQAALNAQMR		6.2617e-05	1	>CP000480|M_START_GeneMarkS_Sequence_4703 (+)899387:900652 martplgpttsgsvavrrrpkdrkaqiarasaeafsalgyhgvsmeaiasrvgisaaaly rhysskyelfrdavlnlgqqlvdctafadtadapensedareqlrllaaaltdtslanre sgglyrwearylneddqaalnaqmrtvhhriqrplqqlrpelisrerwmlstatlsvigs vvdhrgklpagqirevlgeivesvlaadlpelpelgaaaapattpvvsaakyeallnesm rlfnkngyrdttmediaaavgmpasgiyryfsgkadilaagfrraadrlsadmaeilaag gepedvlaaliddyvtrsfdrpelehvyyterLNM…	LNMTPADQK		6.7196e-05	1		Reference proteome	>CP000480|Reference_Proteome_Sequence_6273 tr|A0QQN0|A0QQN0_MYCS2 Transcriptional regulator, TetR family protein OS=Mycobacterium smegmatis (strain ATCC 700084 / mc(2)155) GN=MSMEG_0815 PE=4 SV=1 Coordinates: (+)899192:900652 mhapensstgqgamalrndttasrlsmlrgwsmcvldqmtptyvndrspwvrafdriggp vyrdhmartplgpttsgsvavrrrpkdrkaqiarasaeafsalgyhgvsmeaiasrvgis aaalyrhysskyelfrdavlnlgqqlvdctafadtadapensedareqlrl…	>Consensus_Protein_Sequence_27 (+)899696:900652 mrllaaaltdtslanresgglyrwearYLNEDDQAALNAQMRtvhhriqrplqqlrpeli srerwmlstatlsvigsvvdhrgklpagqirevlgeivesvlaadlpelpelgaaaapat tpvvsaakyeallnesmrlfnkngyrdttmediaaavgmpasgiyryfsgkadilaagfr raadrlsadmaeilaaggepedvlaaliddyvtrsfdrpelehvyyterLNMTPADQKil rdlqrsaveswvnvvmpvrphwsagqarfavhaamalvidlgrlmgyrnseqaravvstm vdlvllgryrlrtalpar	(+)899696:900652	TTG	Not Verified				0					0		_YLNEDDQAALNAQMR_ _LNMTPADQK_	FALSE	LNMTPADQK YLNEDDQAALNAQMR							LNMTPADQK YLNEDDQAALNAQMR			FALSE	MRLLAAALTDTSLANRESGGLYRWEARYLNEDDQAALNAQMRTVHHRIQRPLQQLRPELISRERWMLSTATLSVIGSVVDHRGKLPAGQIREVLGEIVESVLAADLPELPELGAAAAPATTPVVSAAKYEALLNESMRLFNKNGYRDTTMEDIAAAVGMPASGIYRYFSGKADILAAGFRRAADRLSADMAEILAAGGEPEDVLAALIDDYVTRSFDRPELEHVYYTERLNMTPADQKILRDLQRSAVESWVNVVMPVRPHWSAGQARFAVHAAMALVIDLGRLMGYRNSEQARAVVSTMVDLVLLGRYRLRTALPAR		318	7.55
>CP000480|M_START_Six_Frame_Translated_Orf_10543 (+)242603:243397 nr|tr|A0QNZ3|A0QNZ3_MYCS2|5'+0|3'+0. Non-Matching First Amino Acid. msyavgvdingasaivtggasgigaasarllaakgakVVIADLQADKGEALAKELGGAFV SVDVTETDQIIAAVDKAAELGPLRalvnsagigwaqrTIGKDGEYASAHNLDVYKKVLAI NLVGTFDCIRIAATAMSRneptetgerGAIVNMTSVAAFDGQIGQAAYSSSKGGVVGLTL PVARDLSAVGIRVNTVAPGLIDTPIYGEGEGSEAFKakLGESVLFPHRLGKPEELASMVI ELITNSYMNAEVVRvdggirm…	AAELGPLR DGEYASAHNLDVYK DGEYASAHNLDVYKK DLSAVGIR ELGGAFVSVDVTETDQIIAAVDK GAIVNMTSVAAFDGQIGQAAYSSSK GGVVGLTLPVAR IAATAMSR LGESVLFPHR LGKPEELASMVIELITNSYMNAEVVR TIGKDGEYASAHNLDVYKK VLAINLVGTFDCIR VNTVAPGLIDTPIYGEGEGSEAFK VVIADLQADK VVIADLQADKGEALAK		1.9936e-233	1	>CP000480|Reference_Proteome_Sequence_5924 tr|A0QNZ3|A0QNZ3_MYCS2 3-hydroxyacyl-CoA dehydrogenase OS=Mycobacterium smegmatis (strain ATCC 700084 / mc(2)155) GN=MSMEG_0216 PE=3 SV=1 Coordinates: (+)242603:243397 msyavgvdingasaivtggasgigaasarllaakgakVVIADLQADKGEALAKELGGAFV SVDVTETDQIIAAVDKAAELGPLRalvnsagigwaqrTIGKDGEYASAHNLDVYKKVLAI NLVGTFDCIRIAATAMSRneptetgerGAIVNMTSVAAFDGQIGQAAYSSSKGGVVGLTL PVARD…	AAELGPLR DGEYASAHNLDVYK DGEYASAHNLDVYKK DLSAVGIR ELGGAFVSVDVTETDQIIAAVDK GAIVNMTSVAAFDGQIGQAAYSSSK GGVVGLTLPVAR IAATAMSR LGESVLFPHR LGKPEELASMVIELITNSYMNAEVVR TIGKDGEYASAHNLDVYKK VLAINLVGTFDCIR VNTVAPGLIDTPIYGEGEGSEAFK VVIADLQADK VVIADLQADKGEALAK		1.1503e-246	1	>CP000480|M_START_GeneMarkS_Sequence_5717 (+)242693:243397 maakgakVVIADLQADKGEALAKELGGAFVSVDVTETDQIIAAVDKAAELGPLRalvnsa gigwaqrTIGKDGEYASAHNLDVYKKVLAINLVGTFDCIRIAATAMSRneptetgerGAI VNMTSVAAFDGQIGQAAYSSSKGGVVGLTLPVARDLSAVGIRVNTVAPGLIDTPIYGEGE GSEAFKakLGESVLFPHRLGKPEELASMVIELITNSYMNAEVVRvdggirmppk	AAELGPLR DGEYASAHNLDVYK DGEYASAHNLDVYKK DLSAVGIR ELGGAFVSVDVTETDQIIAAVDK GAIVNMTSVAAFDGQIGQAAYSSSK GGVVGLTLPVAR IAATAMSR LGESVLFPHR LGKPEELASMVIELITNSYMNAEVVR TIGKDGEYASAHNLDVYKK VLAINLVGTFDCIR VNTVAPGLIDTPIYGEGEGSEAFK VVIADLQADK VVIADLQADKGEALAK		9.2776e-247	1		Six Frame database Reference proteome GeneMarkS database	>CP000480|Reference_Proteome_Sequence_5924 tr|A0QNZ3|A0QNZ3_MYCS2 3-hydroxyacyl-CoA dehydrogenase OS=Mycobacterium smegmatis (strain ATCC 700084 / mc(2)155) GN=MSMEG_0216 PE=3 SV=1 Coordinates: (+)242603:243397 msyavgvdingasaivtggasgigaasarllaakgakVVIADLQADKGEALAKELGGAFV SVDVTETDQIIAAVDKAAELGPLRalvnsagigwaqrTIGKDGEYASAHNLDVYKKVLAI NLVGTFDCIRIAATAMSRneptetgerGAIVNMTSVAAFDGQIGQAAYSSSKGGVVGLTL PVARD…	>Consensus_Protein_Sequence_28 (+)242693:243397 maakgakVVIADLQADKGEALAKELGGAFVSVDVTETDQIIAAVDKAAELGPLRalvnsa gigwaqrTIGKDGEYASAHNLDVYKKVLAINLVGTFDCIRIAATAMSRneptetgerGAI VNMTSVAAFDGQIGQAAYSSSKGGVVGLTLPVARDLSAVGIRVNTVAPGLIDTPIYGEGE GSEAFKakLGESVLFPHRLGKPEELASMVIELITNSYMNAEVVRvdggirmppk	(+)242693:243397	TTG	Not Verified				0					0		_GAIVNMTSVAAFDGQIGQAAYSSSK_ _ELGGAFVSVDVTETDQIIAAVDK_ _LGESVLFPHR_ _DGEYASAHNLDVYK_ _VNTVAPGLIDTPIYGEGEGSEAFK_ _AAELGPLR_ _VLAINLVGTFDCIR_ _DLSAVGIR_ _DGEYASAHNLDVYKK_ _VVIADLQADKGEALAK_ _VVIADLQADK_ _IAATAMSR_ _TIGKDGEYASAHNLDVYKK_ _GGVVGLTLPVAR_ _LGKPEELASMVIELITNSYMNAEVVR_	FALSE	DLSAVGIR GAIVNMTSVAAFDGQIGQAAYSSSK VVIADLQADKGEALAK VVIADLQADK AAELGPLR LGKPEELASMVIELITNSYMNAEVVR DGEYASAHNLDVYK TIGKDGEYASAHNLDVYKK LGESVLFPHR DGEYASAHNLDVYKK ELGGAFVSVDVTETDQIIAAVDK IAATAMSR GGVVGLTLPVAR VNTVAPGLIDTPIYGEGEGSEAFK VLAINLVGTFDCIR							DLSAVGIR GAIVNMTSVAAFDGQIGQAAYSSSK VVIADLQADKGEALAK VVIADLQADK AAELGPLR LGKPEELASMVIELITNSYMNAEVVR DGEYASAHNLDVYK TIGKDGEYASAHNLDVYKK LGESVLFPHR DGEYASAHNLDVYKK ELGGAFVSVDVTETDQIIAAVDK IAATAMSR GGVVGLTLPVAR VNTVAPGLIDTPIYGEGEGSEAFK VLAINLVGTFDCIR			FALSE	MAAKGAKVVIADLQADKGEALAKELGGAFVSVDVTETDQIIAAVDKAAELGPLRALVNSAGIGWAQRTIGKDGEYASAHNLDVYKKVLAINLVGTFDCIRIAATAMSRNEPTETGERGAIVNMTSVAAFDGQIGQAAYSSSKGGVVGLTLPVARDLSAVGIRVNTVAPGLIDTPIYGEGEGSEAFKAKLGESVLFPHRLGKPEELASMVIELITNSYMNAEVVRVDGGIRMPPK		234	82.48
>CP000480|M_START_Six_Frame_Translated_Orf_10577 (-)5912178:5914466 nr|tr|A0R4I6|A0R4I6_MYCS2|5'+288|3'+0. miarcgldqrrpagrvlgdrgrqrrvrrqvlrqrrgqdvpglgvavdrdvvgpaggvqrd vraqhrvhgilgaaqltfgrgalhrgvqlpplfagrhverdvgvaqardqlhqpqqlraq lfeaaarlglvlqrpaqpeqrdrrgvridlertarplrawvqieveclgqpraargarel glagvrrvrtglertevpvqcglggpvaggvgddqrgvdtghalgagerrergddavvvg grrqvdqpavgvddrdargfafspgevdahevrgvvhvsslpyqrlsc…	AQAELGVAVPDGVVEDYER DLTENVEQLQIR EHAVAVALAMR ELIDRYPLR EQGREPDLIDR FASAAEETLVALTR GPMGTAQDMLDLFGGDVGK GYASMAAELAGAQWNEGDVFCSVVR IEEFNALAGHEHVHK ILMAAVR LMAGHELVTEGFAPGQVGSSAMPHK LRELIDRYPLR LWLAVLR QAFTGAAGDQVDGVVAAVGELVSR QSLELVFSHGVAVVAR RFASAAEETLVALTR SHNVAAQATTLGK SHNVAAQATTLGKR SLDHDVLSALVQFGAGPSSMAHTIR VLENVDLESIAAR VNGLQVVLR YASDEMVAIWSPEAK YLPFLATTR		0	1	>CP000480|Reference_Proteome_Sequence_5382 tr|A0R4I6|A0R4I6_MYCS2 Adenylosuccinate lyase OS=Mycobacterium smegmatis (strain ATCC 700084 / mc(2)155) GN=purB PE=1 SV=1 Coordinates: (-)5912178:5913602 mfvtipnvlanrYASDEMVAIWSPEAKiiaerRLWLAVLRAQAELGVAVPDGVVEDYERV LENVDLESIAARervtrhdvkarIEEFNALAGHEHVHKgmtsrDLTENVEQLQIRQSLEL VFSHGVAVVARlaeravvyrDLVMAGRSHNVAAQATTLGKRFASAAEETLVALTRLRELI DRYPLRgvkGPMGTAQDM…	AQAELGVAVPDGVVEDYER DLTENVEQLQIR DLVMAGR EHAVAVALAMR ELIDRYPLR EQGREPDLIDR FASAAEETLVALTR GPMGTAQDMLDLFGGDVGK GYASMAAELAGAQWNEGDVFCSVVR IEEFNALAGHEHVHK ILMAAVR LMAGHELVTEGFAPGQVGSSAMPHK LRELIDRYPLR LWLAVLR QAFTGAAGDQVDGVVAAVGELVSR QSLELVFSHGVAVVAR RFASAAEETLVALTR RLWLAVLR SHNVAAQATTLGK SHNVAAQATTLGKR SLDHDVLSALVQFGAGPSSMAHTIR VLENVDLESIAAR VNGLQVVLR YASDEMVAIWSPEAK YLPFLATTR		0	1	>CP000480|M_START_GeneMarkS_Sequence_2956 (-)5912178:5913602 mfvtipnvlanrYASDEMVAIWSPEAKiiaerRLWLAVLRAQAELGVAVPDGVVEDYERV LENVDLESIAARervtrhdvkarIEEFNALAGHEHVHKgmtsrDLTENVEQLQIRQSLEL VFSHGVAVVARlaeravvyrDLVMAGRSHNVAAQATTLGKRFASAAEETLVALTRLRELI DRYPLRgvkGPMGTAQDMLDLFGGDVGKladlerrvaeflgftevftsvgqvyprSLDHD VLSALVQFGAGPSSMAHTIRLMAGHELVTEGFAPGQVGSSAMPHKmntrscerVNGLQVV LRGYASMAAELAGAQWNEGDVFCSVVRrvalpd…	AQAELGVAVPDGVVEDYER DLTENVEQLQIR DLVMAGR EHAVAVALAMR ELIDRYPLR EQGREPDLIDR FASAAEETLVALTR GPMGTAQDMLDLFGGDVGK GYASMAAELAGAQWNEGDVFCSVVR IEEFNALAGHEHVHK ILMAAVR LMAGHELVTEGFAPGQVGSSAMPHK LRELIDRYPLR LWLAVLR QAFTGAAGDQVDGVVAAVGELVSR QSLELVFSHGVAVVAR RFASAAEETLVALTR RLWLAVLR SHNVAAQATTLGK SHNVAAQATTLGKR SLDHDVLSALVQFGAGPSSMAHTIR VLENVDLESIAAR VNGLQVVLR YASDEMVAIWSPEAK YLPFLATTR		0	1		Six Frame database Reference proteome GeneMarkS database	>CP000480|Reference_Proteome_Sequence_5382 tr|A0R4I6|A0R4I6_MYCS2 Adenylosuccinate lyase OS=Mycobacterium smegmatis (strain ATCC 700084 / mc(2)155) GN=purB PE=1 SV=1 Coordinates: (-)5912178:5913602 mfvtipnvlanrYASDEMVAIWSPEAKiiaerRLWLAVLRAQAELGVAVPDGVVEDYERV LENVDLESIAARervtrhdvkarIEEFNALAGHEHVHKgmtsrDLTENVEQLQIRQSLEL VFSHGVAVVARlaeravvyrDLVMAGRSHNVAAQATTLGKRFASAAEETLVALTRLRELI DRYPLRgvkGPMGTAQDM…	>Consensus_Protein_Sequence_29 (-)5912178:5913596 mtipnvlanrYASDEMVAIWSPEAKiiaerRLWLAVLRAQAELGVAVPDGVVEDYERVLE NVDLESIAARervtrhdvkarIEEFNALAGHEHVHKgmtsrDLTENVEQLQIRQSLELVF SHGVAVVARlaeravvyrDLVMAGRSHNVAAQATTLGKRFASAAEETLVALTRLRELIDR YPLRgvkGPMGTAQDMLDLFGGDVGKladlerrvaeflgftevftsvgqvyprSLDHDVL SALVQFGAGPSSMAHTIRLMAGHELVTEGFAPGQVGSSAMPHKmntrscerVNGLQVVLR GYASMAAELAGAQWNEGDVFCSVVRrvalpdaffaidgqtetfl…	(-)5912178:5913596	GTG	Not Verified				0					0		_RFASAAEETLVALTR_ _RLWLAVLR_ _DLTENVEQLQIR_ _EHAVAVALAMR_ _VNGLQVVLR_ _QSLELVFSHGVAVVAR_ _LRELIDRYPLR_ _QAFTGAAGDQVDGVVAAVGELVSR_ _SLDHDVLSALVQFGAGPSSMAHTIR_ _GYASMAAELAGAQWNEGDVFCSVVR_ _EQGREPDLIDR_ _ILMAAVR_ _YASDEMVAIWSPEAK_ _DLVMAGR_ _VLENVDLESIAAR_ _LMAGHELVTEGFAPGQVGSSAMPHK_ _YLPFLATTR_ _FASAAEETLVALTR_ _LWLAVLR_ _GPMGTAQDMLDLFGGDVGK_ _SHNVAAQATTLGK_ _AQAELGVAVPDGVVEDYER_ _ELIDRYPLR_ _SHNVA…	FALSE	GYASMAAELAGAQWNEGDVFCSVVR AQAELGVAVPDGVVEDYER SLDHDVLSALVQFGAGPSSMAHTIR ILMAAVR ELIDRYPLR YLPFLATTR QAFTGAAGDQVDGVVAAVGELVSR SHNVAAQATTLGKR FASAAEETLVALTR LRELIDRYPLR VNGLQVVLR YASDEMVAIWSPEAK LWLAVLR SHNVAAQATTLGK DLTENVEQLQIR QSLELVFSHGVAVVAR RFASAAEETLVALTR EQGREPDLIDR IEEFNALAGHEHVHK LMAGHELVTEGFAPGQVGSSAMPHK VLENVDLESIAAR GPMGTAQDMLDLFGGDVGK EHAVAVALAMR DLVMAGR RLWLAVLR							GYASMAAELAGAQWNEGDVFCSVVR AQAELGVAVPDGVVEDYER SLDHDVLSALVQFGAGPSSMAHTIR ILMAAVR ELIDRYPLR YLPFLATTR QAFTGAAGDQVDGVVAAVGELVSR SHNVAAQATTLGKR DLVMAGR FASAAEETLVALTR LRELIDRYPLR VNGLQVVLR YASDEMVAIWSPEAK LWLAVLR SHNVAAQATTLGK DLTENVEQLQIR QSLELVFSHGVAVVAR RFASAAEETLVALTR EQGREPDLIDR RLWLAVLR IEEFNALAGHEHVHK LMAGHELVTEGFAPGQVGSSAMPHK VLENVDLESIAAR GPMGTAQDMLDLFGGDVGK EHAVAVALAMR			FALSE	MTIPNVLANRYASDEMVAIWSPEAKIIAERRLWLAVLRAQAELGVAVPDGVVEDYERVLENVDLESIAARERVTRHDVKARIEEFNALAGHEHVHKGMTSRDLTENVEQLQIRQSLELVFSHGVAVVARLAERAVVYRDLVMAGRSHNVAAQATTLGKRFASAAEETLVALTRLRELIDRYPLRGVKGPMGTAQDMLDLFGGDVGKLADLERRVAEFLGFTEVFTSVGQVYPRSLDHDVLSALVQFGAGPSSMAHTIRLMAGHELVTEGFAPGQVGSSAMPHKMNTRSCERVNGLQVVLRGYASMAAELAGAQWNEGDVFCSVVRRVALPDAFFAIDGQTETFLTVLDEFGAYPAVIQRELDRYLPFLATTRILMAAVRAGVGREAAHEVIKEHAVAVA…		472	65.47
>CP000480|M_START_Six_Frame_Translated_Orf_10596 (+)2929813:2930508 nr|tr|A0QWA0|A0QWA0_MYCS2|5'+0|3'+0. Non-Matching First Amino Acid. mtdaadtplgelnvsptgwallgmlsggdelsgydikkwinwaiqffysspaysqiysel krlerlglvssrvdagarsrrmykitdaglsavtrWANEEAVEPPTLKhnpvlrVMLGHL LKPGRlrevlaehadyadrmhqaaatearWTEDQPAWSYAGLALRwseryyaaerelalq mikDLDAVEAQLAETGAQNMEFPVReywyeverrIAAEETDETPPGAQRPD	DLDAVEAQLAETGAQNMEFPVR IAAEETDETPPGAQRPD VMLGHLLKPGR WANEEAVEPPTLK WTEDQPAWSYAGLALR		4.6231e-21	1	>CP000480|Reference_Proteome_Sequence_3771 tr|A0QWA0|A0QWA0_MYCS2 Transcriptional regulator, PadR family OS=Mycobacterium smegmatis (strain ATCC 700084 / mc(2)155) GN=MSMEG_2868 PE=4 SV=1 Coordinates: (+)2929813:2930508 mtdaadtplgelnvsptgwallgmlsggdelsgydikkwinwaiqffysspaysqiysel krlerlglvssrvdagarsrrmykitdaglsavtrWANEEAVEPPTLKhnpvlrVMLGHL LKPGRlrevlaehadyadrmhqaaatearWTEDQPAWSYAGLALRwseryyaaerel…	DLDAVEAQLAETGAQNMEFPVR IAAEETDETPPGAQRPD VMLGHLLKPGR WANEEAVEPPTLK WTEDQPAWSYAGLALR		6.6739e-21	1	>CP000480|M_START_GeneMarkS_Sequence_3557 (+)2929813:2930508 mtdaadtplgelnvsptgwallgmlsggdelsgydikkwinwaiqffysspaysqiysel krlerlglvssrvdagarsrrmykitdaglsavtrWANEEAVEPPTLKhnpvlrVMLGHL LKPGRlrevlaehadyadrmhqaaatearWTEDQPAWSYAGLALRwseryyaaerelalq mikDLDAVEAQLAETGAQNMEFPVReywyeverrIAAEETDETPPGAQRPD	DLDAVEAQLAETGAQNMEFPVR IAAEETDETPPGAQRPD VMLGHLLKPGR WANEEAVEPPTLK WTEDQPAWSYAGLALR		5.8998e-21	1		Six Frame database Reference proteome GeneMarkS database	>CP000480|Reference_Proteome_Sequence_3771 tr|A0QWA0|A0QWA0_MYCS2 Transcriptional regulator, PadR family OS=Mycobacterium smegmatis (strain ATCC 700084 / mc(2)155) GN=MSMEG_2868 PE=4 SV=1 Coordinates: (+)2929813:2930508 mtdaadtplgelnvsptgwallgmlsggdelsgydikkwinwaiqffysspaysqiysel krlerlglvssrvdagarsrrmykitdaglsavtrWANEEAVEPPTLKhnpvlrVMLGHL LKPGRlrevlaehadyadrmhqaaatearWTEDQPAWSYAGLALRwseryyaaerel…	>Consensus_Protein_Sequence_30 (+)2930056:2930508 mykitdaglsavtrWANEEAVEPPTLKhnpvlrVMLGHLLKPGRlrevlaehadyadrmh qaaatearWTEDQPAWSYAGLALRwseryyaaerelalqmikDLDAVEAQLAETGAQNME FPVReywyeverrIAAEETDETPPGAQRPD	(+)2930056:2930508	ATG	Not Verified				0			_WTEDQPAWSYAGLALR_		0	_VMLGHLLKPGR_	_WTEDQPAWSYAGLALR_ _VMLGHLLKPGR_ _WANEEAVEPPTLK_ _DLDAVEAQLAETGAQNMEFPVR_ _IAAEETDETPPGAQRPD_	FALSE	VMLGHLLKPGR WTEDQPAWSYAGLALR WANEEAVEPPTLK DLDAVEAQLAETGAQNMEFPVR IAAEETDETPPGAQRPD							VMLGHLLKPGR WTEDQPAWSYAGLALR WANEEAVEPPTLK DLDAVEAQLAETGAQNMEFPVR IAAEETDETPPGAQRPD			FALSE	MYKITDAGLSAVTRWANEEAVEPPTLKHNPVLRVMLGHLLKPGRLREVLAEHADYADRMHQAAATEARWTEDQPAWSYAGLALRWSERYYAAERELALQMIKDLDAVEAQLAETGAQNMEFPVREYWYEVERRIAAEETDETPPGAQRPD		150	52.67
>CP000480|M_START_Six_Frame_Translated_Orf_10605 (-)1893207:1893878 nr|tr|A0QTF1|A0QTF1_MYCS2|5'+0|3'+0. Non-Matching First Amino Acid. msfadatiarlprFIRPFAERhhelikfaivgattfvidsaifytlkltvlepkpvtaki iagivaviasyilnrewsfrdrggrerhheaflffavsgvgvllsmaplwissyvlmlrv pevsltteniadfisayiignllqmafrfwafrrfvfpdefarnpdkALESTLTGGGLAE ALEDEYEVSHGPDSVVTPMRrsrgrGAPPQLGDSSDPRvskts	ALESTLTGGGLAEALEDEYEVSHGPDSVVTPMR FIRPFAER GAPPQLGDSSDPR		1.5537e-10	1	>CP000480|Reference_Proteome_Sequence_3042 tr|A0QTF1|A0QTF1_MYCS2 Conserved transmembrane protein OS=Mycobacterium smegmatis (strain ATCC 700084 / mc(2)155) GN=MSMEG_1817 PE=4 SV=1 Coordinates: (-)1893207:1893878 msfadatiarlprFIRPFAERhhelikfaivgattfvidsaifytlkltvlepkpvtaki iagivaviasyilnrewsfrdrggrerhheaflffavsgvgvllsmaplwissyvlmlrv pevsltteniadfisayiignllqmafrfwafrrfvfpdefarnpdkALESTLTGGGLAE ALE…	ALESTLTGGGLAEALEDEYEVSHGPDSVVTPMR FIRPFAER GAPPQLGDSSDPR		3.16e-11	1	>CP000480|M_START_GeneMarkS_Sequence_2149 (-)1893207:1893878 msfadatiarlprFIRPFAERhhelikfaivgattfvidsaifytlkltvlepkpvtaki iagivaviasyilnrewsfrdrggrerhheaflffavsgvgvllsmaplwissyvlmlrv pevsltteniadfisayiignllqmafrfwafrrfvfpdefarnpdkALESTLTGGGLAE ALEDEYEVSHGPDSVVTPMRrsrgrGAPPQLGDSSDPRvskts	ALESTLTGGGLAEALEDEYEVSHGPDSVVTPMR FIRPFAER GAPPQLGDSSDPR		3.0303e-11	1		Six Frame database Reference proteome GeneMarkS database	>CP000480|Reference_Proteome_Sequence_3042 tr|A0QTF1|A0QTF1_MYCS2 Conserved transmembrane protein OS=Mycobacterium smegmatis (strain ATCC 700084 / mc(2)155) GN=MSMEG_1817 PE=4 SV=1 Coordinates: (-)1893207:1893878 msfadatiarlprFIRPFAERhhelikfaivgattfvidsaifytlkltvlepkpvtaki iagivaviasyilnrewsfrdrggrerhheaflffavsgvgvllsmaplwissyvlmlrv pevsltteniadfisayiignllqmafrfwafrrfvfpdefarnpdkALESTLTGGGLAE ALE…	>Consensus_Protein_Sequence_31 (-)1893207:1893878 msfadatiarlprFIRPFAERhhelikfaivgattfvidsaifytlkltvlepkpvtaki iagivaviasyilnrewsfrdrggrerhheaflffavsgvgvllsmaplwissyvlmlrv pevsltteniadfisayiignllqmafrfwafrrfvfpdefarnpdkALESTLTGGGLAE ALEDEYEVSHGPDSVVTPMRrsrgrGAPPQLGDSSDPRvskts	(-)1893207:1893878	GTG	Not Verified				0			_ALESTLTGGGLAEALEDEYEVSHGPDSVVTPMR_		0		_FIRPFAER_ _ALESTLTGGGLAEALEDEYEVSHGPDSVVTPMR_ _GAPPQLGDSSDPR_	FALSE	ALESTLTGGGLAEALEDEYEVSHGPDSVVTPMR GAPPQLGDSSDPR FIRPFAER							ALESTLTGGGLAEALEDEYEVSHGPDSVVTPMR GAPPQLGDSSDPR FIRPFAER			FALSE	MSFADATIARLPRFIRPFAERHHELIKFAIVGATTFVIDSAIFYTLKLTVLEPKPVTAKIIAGIVAVIASYILNREWSFRDRGGRERHHEAFLFFAVSGVGVLLSMAPLWISSYVLMLRVPEVSLTTENIADFISAYIIGNLLQMAFRFWAFRRFVFPDEFARNPDKALESTLTGGGLAEALEDEYEVSHGPDSVVTPMRRSRGRGAPPQLGDSSDPRVSKTS		223	24.22
>CP000480|M_START_Six_Frame_Translated_Orf_10606 (+)1951185:1952852 nr|sp|A0QTK3|MTRB_MYCS2|5'+2|3'+0. mpmifgsrrrirgrwggsgplvrglgtlgralslvwrrslqlrvvtltlglslavilvlg fvltsqitdrilevkvkaateeverarNTVSGIVGGEESRslesslqlarntlvdrkadv radmagafdavlvvpgdgpraaaaagpvaqipealrdfvkagqvsyqyatvqtegfsgpa livgspttssvpnlelylifplnneestialvrgtmatggvvllgllaaialvvarqivq pvrsasriaerFAEGHLTERmpvrgeddmarlavsfndmaeslsrQIQQLEE…	DFGVGLRPGEEK FAEGHLTER FTSDVSHELR LTLPLVR MAADLIYDHSEDLDPALRR NLIANAIDHAESKPVQIR NTVSGIVGGEESR QIQQLEEFGNLQR		2.4531e-31	1	>CP000480|Reference_Proteome_Sequence_228 sp|A0QTK3|MTRB_MYCS2 Sensor histidine kinase MtrB OS=Mycobacterium smegmatis (strain ATCC 700084 / mc(2)155) GN=mtrB PE=3 SV=2 mifgsrrrirgrwggsgplvrglgtlgralslvwrrslqlrvvtltlglslavilvlgfv ltsqitdrilevkvkaateeverarNTVSGIVGGEESRslesslqlarntlvdrkadvra dmagafdavlvvpgdgprAAAAAGPVAQIPEALRDFVKagqvsyqyatvqtegfsgpali vgspttssvpnlelylifplnneestialvrgtmatggvvllgllaa…	AAAAAGPVAQIPEALRDFVK DFGVGLRPGEEK FAEGHLTER FTSDVSHELR LTLPLVR MAADLIYDHSEDLDPALRR NLIANAIDHAESKPVQIR NTVSGIVGGEESR QIQQLEEFGNLQR		3.2024e-35	1	>CP000480|M_START_GeneMarkS_Sequence_321 (+)1951287:1952852 mwrrslqlrvvtltlglslavilvlgfvltsqitdrilevkvkaateeverarNTVSGIV GGEESRslesslqlarntlvdrkadvradmagafdavlvvpgdgprAAAAAGPVAQIPEA LRDFVKagqvsyqyatvqtegfsgpalivgspttssvpnlelylifplnneestialvrg tmatggvvllgllaaialvvarqivqpvrsasriaerFAEGHLTERmpvrgeddmarlav sfndmaeslsrQIQQLEEFGNLQRrFTSDVSHELRtplttvrMAADLIYDHSEDLDPALR Rstelmvneldrfetlladlleisrhdagvaels…	AAAAAGPVAQIPEALRDFVK DFGVGLRPGEEK FAEGHLTER FTSDVSHELR LTLPLVR MAADLIYDHSEDLDPALRR NLIANAIDHAESKPVQIR NTVSGIVGGEESR QIQQLEEFGNLQR		1.251e-35	1		Six Frame database Reference proteome GeneMarkS database	>CP000480|Reference_Proteome_Sequence_228 sp|A0QTK3|MTRB_MYCS2 Sensor histidine kinase MtrB OS=Mycobacterium smegmatis (strain ATCC 700084 / mc(2)155) GN=mtrB PE=3 SV=2 mifgsrrrirgrwggsgplvrglgtlgralslvwrrslqlrvvtltlglslavilvlgfv ltsqitdrilevkvkaateeverarNTVSGIVGGEESRslesslqlarntlvdrkadvra dmagafdavlvvpgdgprAAAAAGPVAQIPEALRDFVKagqvsyqyatvqtegfsgpali vgspttssvpnlelylifplnneestialvrgtmatggvvllgllaa…	>Consensus_Protein_Sequence_32 (+)1951431:1952852 merarNTVSGIVGGEESRslesslqlarntlvdrkadvradmagafdavlvvpgdgprAA AAAGPVAQIPEALRDFVKagqvsyqyatvqtegfsgpalivgspttssvpnlelylifpl nneestialvrgtmatggvvllgllaaialvvarqivqpvrsasriaerFAEGHLTERmp vrgeddmarlavsfndmaeslsrQIQQLEEFGNLQRrFTSDVSHELRtplttvrMAADLI YDHSEDLDPALRRstelmvneldrfetlladlleisrhdagvaelsvesldlrstvrsal dnvghlaadagveltldmpeedviaevdprrverilrNLIANAI…	(+)1951431:1952852	GTG	Not Verified				0					0	_QIQQLEEFGNLQR_	_LTLPLVR_ _DFGVGLRPGEEK_ _FTSDVSHELR_ _NLIANAIDHAESKPVQIR_ _NTVSGIVGGEESR_ _MAADLIYDHSEDLDPALRR_ _FAEGHLTER_ _AAAAAGPVAQIPEALRDFVK_ _QIQQLEEFGNLQR_	FALSE	FAEGHLTER DFGVGLRPGEEK FTSDVSHELR MAADLIYDHSEDLDPALRR NLIANAIDHAESKPVQIR LTLPLVR NTVSGIVGGEESR QIQQLEEFGNLQR AAAAAGPVAQIPEALRDFVK							FAEGHLTER DFGVGLRPGEEK FTSDVSHELR MAADLIYDHSEDLDPALRR NLIANAIDHAESKPVQIR LTLPLVR AAAAAGPVAQIPEALRDFVK NTVSGIVGGEESR QIQQLEEFGNLQR			FALSE	MERARNTVSGIVGGEESRSLESSLQLARNTLVDRKADVRADMAGAFDAVLVVPGDGPRAAAAAGPVAQIPEALRDFVKAGQVSYQYATVQTEGFSGPALIVGSPTTSSVPNLELYLIFPLNNEESTIALVRGTMATGGVVLLGLLAAIALVVARQIVQPVRSASRIAERFAEGHLTERMPVRGEDDMARLAVSFNDMAESLSRQIQQLEEFGNLQRRFTSDVSHELRTPLTTVRMAADLIYDHSEDLDPALRRSTELMVNELDRFETLLADLLEISRHDAGVAELSVESLDLRSTVRSALDNVGHLAADAGVELTLDMPEEDVIAEVDPRRVERILRNLIANAIDHAESKPVQIRMAADEDTVAVTVRDFGVGLRPGEEKLVFSRFWRSDPSRVRRSGG…		473	25.58
>CP000480|M_START_Six_Frame_Translated_Orf_10685 (-)6853636:6856167 nr|tr|A0R775|A0R775_MYCS2|5'+3|3'+0. mvpvnagpdthepdpyirvyasrvhnlktvdvaaprdsfvaftgvsgsgksslafgtiya eaqrryfesvapyarrlllpqdapkvdditglppavalqqrrgtatsrstvgtvttlsnl lrmlfsragtyppgaterldsdafspnttigacpqchglgrihevteetlvpdpsltire gavaawpgawqgqnlrdilitlgydidkpwrklpkrqrewilftedqptveidpsqhpvt adyyyngtfssaerhvrhtlansqsaamrrrvlqyvnsvdchvcdgsglr…	LVTVDQRPIGR TIADLVALPLTTLAEVLTPAATR		5.9987e-13	1	>CP000480|Reference_Proteome_Sequence_711 tr|A0R775|A0R775_MYCS2 Excinuclease ABC OS=Mycobacterium smegmatis (strain ATCC 700084 / mc(2)155) GN=uvrA PE=3 SV=1 Coordinates: (-)6853636:6856158 mnagpdthepdpyirvyasrvhnlktvdvaaprdsfvaftgvsgsgksslafgtiyaeaq rryfesvapyarrlllpqdapkvdditglppavalqqrrgtatsrstvgtvttlsnllrm lfsragtyppgaterldsdafspnttigacpqchglgrihevteetlvpdpsltiregav aawpgawqgqnlrdilitlgydidk…	LVTVDQRPIGR TIADLVALPLTTLAEVLTPAATR		1.6179e-19	1	>CP000480|M_START_GeneMarkS_Sequence_3581 (-)6853636:6856167 mvpvnagpdthepdpyirvyasrvhnlktvdvaaprdsfvaftgvsgsgksslafgtiya eaqrryfesvapyarrlllpqdapkvdditglppavalqqrrgtatsrstvgtvttlsnl lrmlfsragtyppgaterldsdafspnttigacpqchglgrihevteetlvpdpsltire gavaawpgawqgqnlrdilitlgydidkpwrklpkrqrewilftedqptveidpsqhpvt adyyyngtfssaerhvrhtlansqsaamrrrvlqyvnsvdchvcdgsglrpealavtfag rTIADLVALPLTTLAEVLTPAATRtefaaayes…	LVTVDQRPIGR TIADLVALPLTTLAEVLTPAATR		1.7053e-19	1		Six Frame database Reference proteome GeneMarkS database	>CP000480|Reference_Proteome_Sequence_711 tr|A0R775|A0R775_MYCS2 Excinuclease ABC OS=Mycobacterium smegmatis (strain ATCC 700084 / mc(2)155) GN=uvrA PE=3 SV=1 Coordinates: (-)6853636:6856158 mnagpdthepdpyirvyasrvhnlktvdvaaprdsfvaftgvsgsgksslafgtiyaeaq rryfesvapyarrlllpqdapkvdditglppavalqqrrgtatsrstvgtvttlsnllrm lfsragtyppgaterldsdafspnttigacpqchglgrihevteetlvpdpsltiregav aawpgawqgqnlrdilitlgydidk…	>Consensus_Protein_Sequence_33 (-)6853636:6855282 mtfagrTIADLVALPLTTLAEVLTPAATRtefaaayestesgeftevatmiaadlvarig vlvdlglgylslnrrtpsvspgelqrlrlatqlraglfgvlyvldepsaglhpadaepll dvldrlrragnslfvvehdmdvvrradwvvdvgpgagewggevlysgpvagladvessvt rrylftdgaqadrstrtpvgvmrlrgitfhnlhdvdvdiplgafvavtgvsgsgkstlvc kvlgdvmarqlgksvetpddagdgeaelldidvdasmgvsvegaeiidrLVTVDQRPIGR tprsnlatytglfdavrkafadtpearkrgwsagrfsfnvaegr…	(-)6853636:6855282	GTG	Not Verified				0					0		_TIADLVALPLTTLAEVLTPAATR_ _LVTVDQRPIGR_	FALSE	LVTVDQRPIGR TIADLVALPLTTLAEVLTPAATR							LVTVDQRPIGR TIADLVALPLTTLAEVLTPAATR			FALSE	MTFAGRTIADLVALPLTTLAEVLTPAATRTEFAAAYESTESGEFTEVATMIAADLVARIGVLVDLGLGYLSLNRRTPSVSPGELQRLRLATQLRAGLFGVLYVLDEPSAGLHPADAEPLLDVLDRLRRAGNSLFVVEHDMDVVRRADWVVDVGPGAGEWGGEVLYSGPVAGLADVESSVTRRYLFTDGAQADRSTRTPVGVMRLRGITFHNLHDVDVDIPLGAFVAVTGVSGSGKSTLVCKVLGDVMARQLGKSVETPDDAGDGEAELLDIDVDASMGVSVEGAEIIDRLVTVDQRPIGRTPRSNLATYTGLFDAVRKAFADTPEARKRGWSAGRFSFNVAEGRCATCQGEGFVAVELLFLPGTYATCPACGGARYSDETLEVTYRGRTIADVLAQTVD…		548	6.2
>CP000480|M_START_Six_Frame_Translated_Orf_10702 (-)5034092:5035015 sp|A0R201|ATPG_MYCS2 maatlrelrgrirsagsikkitkaqeliatsriakaqarVEAARPYAAEITNMLTELAGA SALDHPLLVERkqpkRAGVLVVSSDRGLCGAYNANVLRRAEELFSLLRDEGKDPVLYVVG RkALGYFSFRqrTVVESWTGFSERPTYENAReiadtlvnafmagaddegddagadgilgv delhivftefrSMLSQTAVARRAAPMEVEYVGEVETGPRTLYSFEPDPETLFDALLPRyi atrVYAALLEAAASESASRrramkSATDNADDLIKALTLAANRerQAQITQEISEIVGGA NALAG…	AAPMEVEYVGEVETGPR AEELFSLLR AEELFSLLRDEGKDPVLYVVGR AGVLVVSSDR ALGYFSFR ALTLAANR DEGKDPVLYVVGR GLCGAYNANVLR QAQITQEISEIVGGANALAGSK RAAPMEVEYVGEVETGPR RAEELFSLLR RAEELFSLLRDEGKDPVLYVVGR RAGVLVVSSDR SATDNADDLIK SMLSQTAVAR TLYSFEPDPETLFDALLPR TVVESWTGFSERPTYENAR VEAARPYAAEITNMLTELAGASALDHPLLVER VYAALLEAAASESASR		7.5951e-222	1	>CP000480|Reference_Proteome_Sequence_37 sp|A0R201|ATPG_MYCS2 ATP synthase gamma chain OS=Mycobacterium smegmatis (strain ATCC 700084 / mc(2)155) GN=atpG PE=1 SV=1 Coordinates: (-)5034092:5035015 maatlrelrgrirsagsikkitkaqeliatsriakaqarVEAARPYAAEITNMLTELAGA SALDHPLLVERkqpkRAGVLVVSSDRGLCGAYNANVLRRAEELFSLLRDEGKDPVLYVVG RkALGYFSFRqrTVVESWTGFSERPTYENAReiadtlvnafmagaddegddagadgilgv delhivftefrSMLSQTAVA…	AAPMEVEYVGEVETGPR AEELFSLLR AEELFSLLRDEGKDPVLYVVGR AGVLVVSSDR ALGYFSFR ALTLAANR DEGKDPVLYVVGR GLCGAYNANVLR QAQITQEISEIVGGANALAGSK RAAPMEVEYVGEVETGPR RAEELFSLLR RAEELFSLLRDEGKDPVLYVVGR RAGVLVVSSDR SATDNADDLIK SMLSQTAVAR TLYSFEPDPETLFDALLPR TVVESWTGFSERPTYENAR VEAARPYAAEITNMLTELAGASALDHPLLVER VYAALLEAAASESASR		5.345e-232	1	>CP000480|M_START_GeneMarkS_Sequence_3358 (-)5034092:5035015 maatlrelrgrirsagsikkitkaqeliatsriakaqarVEAARPYAAEITNMLTELAGA SALDHPLLVERkqpkRAGVLVVSSDRGLCGAYNANVLRRAEELFSLLRDEGKDPVLYVVG RkALGYFSFRqrTVVESWTGFSERPTYENAReiadtlvnafmagaddegddagadgilgv delhivftefrSMLSQTAVARRAAPMEVEYVGEVETGPRTLYSFEPDPETLFDALLPRyi atrVYAALLEAAASESASRrramkSATDNADDLIKALTLAANRerQAQITQEISEIVGGA NALAGSK	AAPMEVEYVGEVETGPR AEELFSLLR AEELFSLLRDEGKDPVLYVVGR AGVLVVSSDR ALGYFSFR ALTLAANR DEGKDPVLYVVGR GLCGAYNANVLR QAQITQEISEIVGGANALAGSK RAAPMEVEYVGEVETGPR RAEELFSLLR RAEELFSLLRDEGKDPVLYVVGR RAGVLVVSSDR SATDNADDLIK SMLSQTAVAR TLYSFEPDPETLFDALLPR TVVESWTGFSERPTYENAR VEAARPYAAEITNMLTELAGASALDHPLLVER VYAALLEAAASESASR		4.0313e-230	1		Six Frame database Reference proteome GeneMarkS database	>CP000480|Reference_Proteome_Sequence_37 sp|A0R201|ATPG_MYCS2 ATP synthase gamma chain OS=Mycobacterium smegmatis (strain ATCC 700084 / mc(2)155) GN=atpG PE=1 SV=1 Coordinates: (-)5034092:5035015 maatlrelrgrirsagsikkitkaqeliatsriakaqarVEAARPYAAEITNMLTELAGA SALDHPLLVERkqpkRAGVLVVSSDRGLCGAYNANVLRRAEELFSLLRDEGKDPVLYVVG RkALGYFSFRqrTVVESWTGFSERPTYENAReiadtlvnafmagaddegddagadgilgv delhivftefrSMLSQTAVA…	>Consensus_Protein_Sequence_34 (-)5034092:5035015 maatlrelrgrirsagsikkitkaqeliatsriakaqarVEAARPYAAEITNMLTELAGA SALDHPLLVERkqpkRAGVLVVSSDRGLCGAYNANVLRRAEELFSLLRDEGKDPVLYVVG RkALGYFSFRqrTVVESWTGFSERPTYENAReiadtlvnafmagaddegddagadgilgv delhivftefrSMLSQTAVARRAAPMEVEYVGEVETGPRTLYSFEPDPETLFDALLPRyi atrVYAALLEAAASESASRrramkSATDNADDLIKALTLAANRerQAQITQEISEIVGGA NALAGSK	(-)5034092:5035015	ATG	Not Verified				0					0		_RAEELFSLLRDEGKDPVLYVVGR_ _ALTLAANR_ _AGVLVVSSDR_ _SMLSQTAVAR_ _RAEELFSLLR_ _VEAARPYAAEITNMLTELAGASALDHPLLVER_ _TVVESWTGFSERPTYENAR_ _QAQITQEISEIVGGANALAGSK_ _AEELFSLLRDEGKDPVLYVVGR_ _DEGKDPVLYVVGR_ _AEELFSLLR_ _SATDNADDLIK_ _RAAPMEVEYVGEVETGPR_ _GLCGAYNANVLR_ _RAGVLVVSSDR_ _ALGYFSFR_ _TLYSFEPDPETLFDALLPR_ _AAPMEVEYVGEVETGPR_ _VYAALLEAAASESASR_	FALSE	TLYSFEPDPETLFDALLPR RAEELFSLLRDEGKDPVLYVVGR AGVLVVSSDR QAQITQEISEIVGGANALAGSK RAGVLVVSSDR SATDNADDLIK RAAPMEVEYVGEVETGPR ALGYFSFR VYAALLEAAASESASR DEGKDPVLYVVGR ALTLAANR RAEELFSLLR VEAARPYAAEITNMLTELAGASALDHPLLVER SMLSQTAVAR AAPMEVEYVGEVETGPR GLCGAYNANVLR TVVESWTGFSERPTYENAR AEELFSLLRDEGKDPVLYVVGR AEELFSLLR							DEGKDPVLYVVGR RAEELFSLLRDEGKDPVLYVVGR AGVLVVSSDR SMLSQTAVAR RAGVLVVSSDR RAAPMEVEYVGEVETGPR RAEELFSLLR VYAALLEAAASESASR AEELFSLLRDEGKDPVLYVVGR TLYSFEPDPETLFDALLPR ALTLAANR ALGYFSFR VEAARPYAAEITNMLTELAGASALDHPLLVER QAQITQEISEIVGGANALAGSK GLCGAYNANVLR SATDNADDLIK AEELFSLLR TVVESWTGFSERPTYENAR AAPMEVEYVGEVETGPR			FALSE	MAATLRELRGRIRSAGSIKKITKAQELIATSRIAKAQARVEAARPYAAEITNMLTELAGASALDHPLLVERKQPKRAGVLVVSSDRGLCGAYNANVLRRAEELFSLLRDEGKDPVLYVVGRKALGYFSFRQRTVVESWTGFSERPTYENAREIADTLVNAFMAGADDEGDDAGADGILGVDELHIVFTEFRSMLSQTAVARRAAPMEVEYVGEVETGPRTLYSFEPDPETLFDALLPRYIATRVYAALLEAAASESASRRRAMKSATDNADDLIKALTLAANRERQAQITQEISEIVGGANALAGSK		307	68.08
>CP000480|M_START_Six_Frame_Translated_Orf_10706 (-)5184162:5185958 nr|tr|A0R2E8|A0R2E8_MYCS2|5'+6|3'+0. megtarmtdqkatrNSVGLLDLATRLPGFLMDAPVILRGVATGFTARPSAKtsigkvfqd raaqyadrvfikfgderltyktanetvnrYAAVLAARGVGHGDVVGVMLRnspdavllml aivkcgaiagmlnyhqrgdvlkHSIGLLSATAVVAEPDFVDHIVESGADTTGLMTVEELR RLATTAPTTNPASASAVLAKdkAFYIFTSGTTGLPKASVMTHYRwlrALAGFGGLGLRlr sndtlycclplyhnnaltvsvgsvlnsgaslalgksfsasrfwdevidyg…	AFYIFTSGTTGLPK ALADAFYGHLPAYAVPLFVR ALAGFGGLGLR ASVMTHYR DEGYVPFYDEYPEEVTAGK DGDVWFNTGDLMR GENVATTEVEAAVASHHK GVATGFTARPSAK GVGHGDVVGVMLR HSIGLLSATAVVAEPDFVDHIVESGADTTGLMTVEELRR LATTAPTTNPASASAVLAK LPGFLMDAPVILR NSVGLLDLATR QGYGPDVTDPVYVLAGR QGYGPDVTDPVYVLAGRDEGYVPFYDEYPEEVTAGK SQGFGHAAFADR VIVGNGLRPAIWDEFIER VSSFQPFDGYTDSSATEK VVPELAHTSTFK YAAVLAAR		5.3299e-122	1	>CP000480|Reference_Proteome_Sequence_2211 tr|A0R2E8|A0R2E8_MYCS2 Fatty-acid-CoA ligase FadD6 OS=Mycobacterium smegmatis (strain ATCC 700084 / mc(2)155) GN=fadD6 PE=4 SV=1 Coordinates: (-)5184162:5185940 mtdqkatrNSVGLLDLATRLPGFLMDAPVILRGVATGFTARPSAKtsigkvfqdraaqya drvfikfgderltyktanetvnrYAAVLAARGVGHGDVVGVMLRnspdavllmlaivkcg aiagmlnyhqrgdvlkHSIGLLSATAVVAEPDFVDHIVESGADTTGLMTVEELRRLATTA PTTNPASASAVL…	AFYIFTSGTTGLPK AGMAAVQLK ALADAFYGHLPAYAVPLFVR ALAGFGGLGLR ASVMTHYR DEGYVPFYDEYPEEVTAGK DGDVWFNTGDLMR GENVATTEVEAAVASHHK GVATGFTARPSAK GVGHGDVVGVMLR HSIGLLSATAVVAEPDFVDHIVESGADTTGLMTVEELRR LATTAPTTNPASASAVLAK LPGFLMDAPVILR NSVGLLDLATR QGYGPDVTDPVYVLAGR QGYGPDVTDPVYVLAGRDEGYVPFYDEYPEEVTAGK SQGFGHAAFADR VIVGNGLRPAIWDEFIER VSSFQPFDGYTDSSATEK VVPELAHTSTFK YAAVLAAR		6.578e-134	1	>CP000480|M_START_GeneMarkS_Sequence_3617 (-)5184162:5185940 mtdqkatrNSVGLLDLATRLPGFLMDAPVILRGVATGFTARPSAKtsigkvfqdraaqya drvfikfgderltyktanetvnrYAAVLAARGVGHGDVVGVMLRnspdavllmlaivkcg aiagmlnyhqrgdvlkHSIGLLSATAVVAEPDFVDHIVESGADTTGLMTVEELRRLATTA PTTNPASASAVLAKdkAFYIFTSGTTGLPKASVMTHYRwlrALAGFGGLGLRlrsndtly cclplyhnnaltvsvgsvlnsgaslalgksfsasrfwdevidygatafvyigeicgylln qppkptdrahkvrVIVGNGLRPAIWDEFIERfg…	AFYIFTSGTTGLPK AGMAAVQLK ALADAFYGHLPAYAVPLFVR ALAGFGGLGLR ASVMTHYR DEGYVPFYDEYPEEVTAGK DGDVWFNTGDLMR GENVATTEVEAAVASHHK GVATGFTARPSAK GVGHGDVVGVMLR HSIGLLSATAVVAEPDFVDHIVESGADTTGLMTVEELRR LATTAPTTNPASASAVLAK LPGFLMDAPVILR NSVGLLDLATR QGYGPDVTDPVYVLAGR QGYGPDVTDPVYVLAGRDEGYVPFYDEYPEEVTAGK SQGFGHAAFADR VIVGNGLRPAIWDEFIER VSSFQPFDGYTDSSATEK VVPELAHTSTFK YAAVLAAR		7.8614e-138	1		Six Frame database Reference proteome GeneMarkS database	>CP000480|Reference_Proteome_Sequence_2211 tr|A0R2E8|A0R2E8_MYCS2 Fatty-acid-CoA ligase FadD6 OS=Mycobacterium smegmatis (strain ATCC 700084 / mc(2)155) GN=fadD6 PE=4 SV=1 Coordinates: (-)5184162:5185940 mtdqkatrNSVGLLDLATRLPGFLMDAPVILRGVATGFTARPSAKtsigkvfqdraaqya drvfikfgderltyktanetvnrYAAVLAARGVGHGDVVGVMLRnspdavllmlaivkcg aiagmlnyhqrgdvlkHSIGLLSATAVVAEPDFVDHIVESGADTTGLMTVEELRRLATTA PTTNPASASAVL…	>Consensus_Protein_Sequence_35 (-)5184162:5185940 mtdqkatrNSVGLLDLATRLPGFLMDAPVILRGVATGFTARPSAKtsigkvfqdraaqya drvfikfgderltyktanetvnrYAAVLAARGVGHGDVVGVMLRnspdavllmlaivkcg aiagmlnyhqrgdvlkHSIGLLSATAVVAEPDFVDHIVESGADTTGLMTVEELRRLATTA PTTNPASASAVLAKdkAFYIFTSGTTGLPKASVMTHYRwlrALAGFGGLGLRlrsndtly cclplyhnnaltvsvgsvlnsgaslalgksfsasrfwdevidygatafvyigeicgylln qppkptdrahkvrVIVGNGLRPAIWDEFIERfgisrvcefyaas…	(-)5184162:5185940	ATG	Not Verified				0					0		_HSIGLLSATAVVAEPDFVDHIVESGADTTGLMTVEELRR_ _ASVMTHYR_ _ALADAFYGHLPAYAVPLFVR_ _DEGYVPFYDEYPEEVTAGK_ _GVATGFTARPSAK_ _VVPELAHTSTFK_ _AFYIFTSGTTGLPK_ _AGMAAVQLK_ _SQGFGHAAFADR_ _LATTAPTTNPASASAVLAK_ _LPGFLMDAPVILR_ _QGYGPDVTDPVYVLAGRDEGYVPFYDEYPEEVTAGK_ _QGYGPDVTDPVYVLAGR_ _YAAVLAAR_ _VSSFQPFDGYTDSSATEK_ _DGDVWFNTGDLMR_ _GVGHGDVVGVMLR_ _VIVGNGLRPAIWDEFIER_ _GENVATTEVEAAVASHHK_ _NSVGLLDLATR_ _ALAGFGGL…	FALSE	LATTAPTTNPASASAVLAK QGYGPDVTDPVYVLAGR YAAVLAAR GENVATTEVEAAVASHHK GVGHGDVVGVMLR DGDVWFNTGDLMR VSSFQPFDGYTDSSATEK LPGFLMDAPVILR VIVGNGLRPAIWDEFIER HSIGLLSATAVVAEPDFVDHIVESGADTTGLMTVEELRR GVATGFTARPSAK VVPELAHTSTFK NSVGLLDLATR DEGYVPFYDEYPEEVTAGK ALAGFGGLGLR QGYGPDVTDPVYVLAGRDEGYVPFYDEYPEEVTAGK ASVMTHYR SQGFGHAAFADR ALADAFYGHLPAYAVPLFVR AFYIFTSGTTGLPK AGMAAVQLK							LATTAPTTNPASASAVLAK QGYGPDVTDPVYVLAGR YAAVLAAR GENVATTEVEAAVASHHK DEGYVPFYDEYPEEVTAGK DGDVWFNTGDLMR VSSFQPFDGYTDSSATEK LPGFLMDAPVILR AGMAAVQLK SQGFGHAAFADR VIVGNGLRPAIWDEFIER HSIGLLSATAVVAEPDFVDHIVESGADTTGLMTVEELRR GVATGFTARPSAK NSVGLLDLATR GVGHGDVVGVMLR ALAGFGGLGLR VVPELAHTSTFK ASVMTHYR QGYGPDVTDPVYVLAGRDEGYVPFYDEYPEEVTAGK ALADAFYGHLPAYAVPLFVR AFYIFTSGTTGLPK			FALSE	MTDQKATRNSVGLLDLATRLPGFLMDAPVILRGVATGFTARPSAKTSIGKVFQDRAAQYADRVFIKFGDERLTYKTANETVNRYAAVLAARGVGHGDVVGVMLRNSPDAVLLMLAIVKCGAIAGMLNYHQRGDVLKHSIGLLSATAVVAEPDFVDHIVESGADTTGLMTVEELRRLATTAPTTNPASASAVLAKDKAFYIFTSGTTGLPKASVMTHYRWLRALAGFGGLGLRLRSNDTLYCCLPLYHNNALTVSVGSVLNSGASLALGKSFSASRFWDEVIDYGATAFVYIGEICGYLLNQPPKPTDRAHKVRVIVGNGLRPAIWDEFIERFGISRVCEFYAASEGNTAFVNVFNVSKSTGICPSPVAFVEYDPDTGEPVRGADGKLRKVKSGEPGLLL…		592	51.52
>CP000480|M_START_Six_Frame_Translated_Orf_10741 (+)3887859:3888686 nr|tr|A0QYX2|A0QYX2_MYCS2|5'+94|3'+0. mafrgslprpggshrprrravrcrravdgrsggpvaaggrraghadrgrrdrrsgpprlr pgpladdkghgpelarsvrslfmsstkyawatsavlaglligaqiapataladppvepav dpaappqvegqtgplhnvtyraridgvsrnatiaykIDDSNVNTADPTMLPGRTFEATGV VTDPQLAGMTVRidwpysanlhceilvddqviaqadtfvaprltrpkndpgygsllcgan ladgtgnvintgpvepvepvapaeppppppaqnaa	IDDSNVNTADPTMLPGR TFEATGVVTDPQLAGMTVR		3.1809e-33	1	>CP000480|Reference_Proteome_Sequence_5672 tr|A0QYX2|A0QYX2_MYCS2 Uncharacterized protein OS=Mycobacterium smegmatis (strain ATCC 700084 / mc(2)155) GN=MSMEG_3819 PE=4 SV=1 Coordinates: (+)3888141:3888686 mlaglligaqiapataladppvepavdpaappqvegqtgplhnvtyraridgvsrnatia ykIDDSNVNTADPTMLPGRTFEATGVVTDPQLAGMTVRidwpysanlhceilvddqviaq adtfvaprltrpkndpgygsllcganladgtgnvintgpvepvepvapaeppppppaqna a	IDDSNVNTADPTMLPGR TFEATGVVTDPQLAGMTVR		3.7862e-34	1	>CP000480|M_START_GeneMarkS_Sequence_4585 (+)3888141:3888686 mlaglligaqiapataladppvepavdpaappqvegqtgplhnvtyraridgvsrnatia ykIDDSNVNTADPTMLPGRTFEATGVVTDPQLAGMTVRidwpysanlhceilvddqviaq adtfvaprltrpkndpgygsllcganladgtgnvintgpvepvepvapaeppppppaqna a	IDDSNVNTADPTMLPGR TFEATGVVTDPQLAGMTVR		3.5685e-34	1		Six Frame database Reference proteome GeneMarkS database	>CP000480|Reference_Proteome_Sequence_5672 tr|A0QYX2|A0QYX2_MYCS2 Uncharacterized protein OS=Mycobacterium smegmatis (strain ATCC 700084 / mc(2)155) GN=MSMEG_3819 PE=4 SV=1 Coordinates: (+)3888141:3888686 mlaglligaqiapataladppvepavdpaappqvegqtgplhnvtyraridgvsrnatia ykIDDSNVNTADPTMLPGRTFEATGVVTDPQLAGMTVRidwpysanlhceilvddqviaq adtfvaprltrpkndpgygsllcganladgtgnvintgpvepvepvapaeppppppaqna a	>Consensus_Protein_Sequence_36 (+)3888297:3888686 msrnatiaykIDDSNVNTADPTMLPGRTFEATGVVTDPQLAGMTVRidwpysanlhceil vddqviaqadtfvaprltrpkndpgygsllcganladgtgnvintgpvepvepvapaepp ppppaqnaa	(+)3888297:3888686	GTG	Not Verified				0					0	_TFEATGVVTDPQLAGMTVR_	_IDDSNVNTADPTMLPGR_ _TFEATGVVTDPQLAGMTVR_	FALSE	TFEATGVVTDPQLAGMTVR IDDSNVNTADPTMLPGR							TFEATGVVTDPQLAGMTVR IDDSNVNTADPTMLPGR			FALSE	MSRNATIAYKIDDSNVNTADPTMLPGRTFEATGVVTDPQLAGMTVRIDWPYSANLHCEILVDDQVIAQADTFVAPRLTRPKNDPGYGSLLCGANLADGTGNVINTGPVEPVEPVAPAEPPPPPPAQNAA		129	27.91
>CP000480|M_START_Six_Frame_Translated_Orf_10763 (+)3635906:3637426 nr|tr|A0QY91|A0QY91_MYCS2|5'+71|3'+0. mrgrprlggsgphrlchvvgsarrlahrvgcpgaaggdtahqhggsrgrgrrprrgtgrd haqplprevravtmpdwvthaiwwqiyplgfvgahpadpppgpeehrlrrivewldhave lgasglalgpvfasrTHGYDTTDHLRidprLGDDADFDHVVAEAHRrglrVLLDGVFNHV GTDFARyrQALGGDADSAAWFRhrdgkfevfeghgelialnhdnpevvnytagvmrhwlg rgadgwrLDAAYAVPDRFWAQVLPIVRsdfgdawfvgevihgdyaatva…	AVWSALNDGNFHELDWALQR FWAQVLPIVR HNDFLASFVPMTFVGNHDVTR IASQLSDAR LDAAYAVPDRFWAQVLPIVR LGDDADFDHVVAEAHR LHQYLIGLR QALGGDADSAAWFR THGYDTTDHLR VALPELGLASGVVVAGSK VLLDGVFNHVGTDFAR		1.6729e-41	1	>CP000480|Reference_Proteome_Sequence_1038 tr|A0QY91|A0QY91_MYCS2 Alpha amylase catalytic region OS=Mycobacterium smegmatis (strain ATCC 700084 / mc(2)155) GN=MSMEG_3576 PE=4 SV=1 Coordinates: (+)3636119:3637426 mtmpdwvthaiwwqiyplgfvgahpadpppgpeehrlrrivewldhavelgasglalgpv fasrTHGYDTTDHLRidprLGDDADFDHVVAEAHRrglrVLLDGVFNHVGTDFARyrQAL GGDADSAAWFRhrdgkfevfeghgelialnhdnpevvnytagvmrhwlgrgadgwrLDAA YAVP…	AVWSALNDGNFHELDWALQR FWAQVLPIVR HNDFLASFVPMTFVGNHDVTR IASQLSDAR LDAAYAVPDR LDAAYAVPDRFWAQVLPIVR LGDDADFDHVVAEAHR LHQYLIGLR QALGGDADSAAWFR THGYDTTDHLR VALPELGLASGVVVAGSK VLLDGVFNHVGTDFAR		4.2531e-44	1	>CP000480|M_START_GeneMarkS_Sequence_4476 (+)3636125:3637426 mpdwvthaiwwqiyplgfvgahpadpppgpeehrlrrivewldhavelgasglalgpvfa srTHGYDTTDHLRidprLGDDADFDHVVAEAHRrglrVLLDGVFNHVGTDFARyrQALGG DADSAAWFRhrdgkfevfeghgelialnhdnpevvnytagvmrhwlgrgadgwrLDAAYA VPDRFWAQVLPIVRsdfgdawfvgevihgdyaatvaastfdsvtqyelwkAVWSALNDGN FHELDWALQRHNDFLASFVPMTFVGNHDVTRIASQLSDARhlehalvilfttggipsvya gdewghqgvkeerrggddavrpefgerpgpdap…	AVWSALNDGNFHELDWALQR FWAQVLPIVR HNDFLASFVPMTFVGNHDVTR IASQLSDAR LDAAYAVPDR LDAAYAVPDRFWAQVLPIVR LGDDADFDHVVAEAHR LHQYLIGLR QALGGDADSAAWFR THGYDTTDHLR VALPELGLASGVVVAGSK VLLDGVFNHVGTDFAR		9.4555e-44	1		Six Frame database Reference proteome GeneMarkS database	>CP000480|Reference_Proteome_Sequence_1038 tr|A0QY91|A0QY91_MYCS2 Alpha amylase catalytic region OS=Mycobacterium smegmatis (strain ATCC 700084 / mc(2)155) GN=MSMEG_3576 PE=4 SV=1 Coordinates: (+)3636119:3637426 mtmpdwvthaiwwqiyplgfvgahpadpppgpeehrlrrivewldhavelgasglalgpv fasrTHGYDTTDHLRidprLGDDADFDHVVAEAHRrglrVLLDGVFNHVGTDFARyrQAL GGDADSAAWFRhrdgkfevfeghgelialnhdnpevvnytagvmrhwlgrgadgwrLDAA YAVP…	>Consensus_Protein_Sequence_37 (+)3636296:3637426 mfasrTHGYDTTDHLRidprLGDDADFDHVVAEAHRrglrVLLDGVFNHVGTDFARyrQA LGGDADSAAWFRhrdgkfevfeghgelialnhdnpevvnytagvmrhwlgrgadgwrLDA AYAVPDRFWAQVLPIVRsdfgdawfvgevihgdyaatvaastfdsvtqyelwkAVWSALN DGNFHELDWALQRHNDFLASFVPMTFVGNHDVTRIASQLSDARhlehalvilfttggips vyagdewghqgvkeerrggddavrpefgerpgpdapgadvlrLHQYLIGLRrrhpwlhsa tttpllltntqyvyrsagaagalvvalnlddaplrVALPELGLA…	(+)3636296:3637426	GTG	Not Verified				0					0	_IASQLSDAR_	_HNDFLASFVPMTFVGNHDVTR_ _IASQLSDAR_ _VLLDGVFNHVGTDFAR_ _LGDDADFDHVVAEAHR_ _LDAAYAVPDR_ _AVWSALNDGNFHELDWALQR_ _QALGGDADSAAWFR_ _VALPELGLASGVVVAGSK_ _LHQYLIGLR_ _LDAAYAVPDRFWAQVLPIVR_ _FWAQVLPIVR_ _THGYDTTDHLR_	FALSE	AVWSALNDGNFHELDWALQR FWAQVLPIVR LGDDADFDHVVAEAHR VLLDGVFNHVGTDFAR VALPELGLASGVVVAGSK IASQLSDAR THGYDTTDHLR HNDFLASFVPMTFVGNHDVTR LHQYLIGLR LDAAYAVPDRFWAQVLPIVR QALGGDADSAAWFR LDAAYAVPDR							AVWSALNDGNFHELDWALQR FWAQVLPIVR LGDDADFDHVVAEAHR QALGGDADSAAWFR VLLDGVFNHVGTDFAR VALPELGLASGVVVAGSK IASQLSDAR HNDFLASFVPMTFVGNHDVTR LHQYLIGLR LDAAYAVPDR LDAAYAVPDRFWAQVLPIVR THGYDTTDHLR			FALSE	MFASRTHGYDTTDHLRIDPRLGDDADFDHVVAEAHRRGLRVLLDGVFNHVGTDFARYRQALGGDADSAAWFRHRDGKFEVFEGHGELIALNHDNPEVVNYTAGVMRHWLGRGADGWRLDAAYAVPDRFWAQVLPIVRSDFGDAWFVGEVIHGDYAATVAASTFDSVTQYELWKAVWSALNDGNFHELDWALQRHNDFLASFVPMTFVGNHDVTRIASQLSDARHLEHALVILFTTGGIPSVYAGDEWGHQGVKEERRGGDDAVRPEFGERPGPDAPGADVLRLHQYLIGLRRRHPWLHSATTTPLLLTNTQYVYRSAGAAGALVVALNLDDAPLRVALPELGLASGVVVAGSKAPPQEQIEVTEVPPHGWLVIEPR		376	40.96
>CP000480|M_START_Six_Frame_Translated_Orf_10774 (-)1377413:1378276 nr|tr|A0QRY9|A0QRY9_MYCS2|5'+142|3'+0. mvhcrpprvcrqpspschtsppltsrhtmpapsrpttkstswslrwsvtrwpgttrssaw twstsasqvrrsaalasrggslgesitlapprgirgeanrhrrqfrglsagvfnsagsst tpfatcwpefaserrhivfhgpmgqasrsrvipapqqaiwdvladfgalsswvdkidhsc vlnahpevlgttrrvqvgrtvlverITEYREPSTLAYAIEGLPAWMGRltnrwtlrpagv gtevtvtstvdpagfaslvtsavtarvlakqsdamldglartmgart	ITEYREPSTLAYAIEGLPAWMGR		0.0029139	1						>CP000480|M_START_GeneMarkS_Sequence_78 (-)1377413:1377850 mgqasrsrvipapqqaiwdvladfgalsswvdkidhscvlnahpevlgttrrvqvgrtvl verITEYREPSTLAYAIEGLPAWMGRltnrwtlrpagvgtevtvtstvdpagfaslvtsa vtarvlakqsdamldglartmgart	ITEYREPSTLAYAIEGLPAWMGR		0.0044435	1		Six Frame database GeneMarkS database	>CP000480|Reference_Proteome_Sequence_4903 tr|A0QRY9|A0QRY9_MYCS2 Cyclase/dehydrase superfamily protein OS=Mycobacterium smegmatis (strain ATCC 700084 / mc(2)155) GN=MSMEG_1287 PE=4 SV=1 Coordinates: (-)1377413:1377850 mgqasrsrvipapqqaiwdvladfgalsswvdkidhscvlnahpevlgttrrvqvgrtvl verITEYREPSTLAYAIEGLPAWMGRltnrwtlrpagvgtevtvtstvdpagfaslvtsa vtarvlakqsdamldglartmgart	>Consensus_Protein_Sequence_38 (-)1377413:1377670 merITEYREPSTLAYAIEGLPAWMGRltnrwtlrpagvgtevtvtstvdpagfaslvtsa vtarvlakqsdamldglartmgart	(-)1377413:1377670	GTG	Not Verified				0					0		_ITEYREPSTLAYAIEGLPAWMGR_	FALSE	ITEYREPSTLAYAIEGLPAWMGR							ITEYREPSTLAYAIEGLPAWMGR			FALSE	MERITEYREPSTLAYAIEGLPAWMGRLTNRWTLRPAGVGTEVTVTSTVDPAGFASLVTSAVTARVLAKQSDAMLDGLARTMGART		85	27.06
>CP000480|M_START_Six_Frame_Translated_Orf_10792 (+)3332709:3334097 nr|tr|A0QXC3|A0QXC3_MYCS2|5'+178|3'+0. mvvlagvgadrrdpaagrqsraqpcrtrvdrdprgrgrrrgdgrqrlqvqavgvhhrrch rrtvrravrgpgavrgaadvqhhqldavpvcggarrpgqqarcdlrcvrhrlpaqpparg rvprhqprrpevpvlrtrpggaddlpaagpvprasasadvrqggagsaaghpgegahvmt eppqvaeeviedlagvhrEINAAEGEILLQTHDLTVKFGGLVALDSVNFGIRRGEILGLI GPNGAGKttcfnaitgvyrpssgsvtfdgaplgrikrhqitrrgiart…	AALIDLIR AALIDLIRK EINAAEGEILLQTHDLTVK FGGLVALDSVNFGIR IADGLPSQIREDPK IVVLEFGR IVVLEFGRK LFGEMTALENVMVGTDAR RGEILGLIGPNGAGK SAALLHFVGIAHR		1.4195e-48	1	>CP000480|Reference_Proteome_Sequence_870 tr|A0QXC3|A0QXC3_MYCS2 ABC transporter, ATP-binding protein OS=Mycobacterium smegmatis (strain ATCC 700084 / mc(2)155) GN=MSMEG_3250 PE=3 SV=1 Coordinates: (+)3333243:3334097 mTEPPQVAEEVIEDLAGVHREINAAEGEILLQTHDLTVKFGGLVALDSVNFGIRRGEILG LIGPNGAGKttcfnaitgvyrpssgsvtfdgaplgrikrhqitrrgiartfqnirLFGEM TALENVMVGTDARhrTSVPGALIRsprhfreersaverSAALLHFVGIAHRgeekaknls…	AALIDLIR AALIDLIRK EINAAEGEILLQTHDLTVK FGGLVALDSVNFGIR IADGLPSQIR IADGLPSQIREDPK IRDDGYTVLLIEHDMR IVVLEFGR IVVLEFGRK LFGEMTALENVMVGTDAR RGEILGLIGPNGAGK SAALLHFVGIAHR TEPPQVAEEVIEDLAGVHR TSVPGALIR		2.0437e-66	1	>CP000480|M_START_GeneMarkS_Sequence_336 (+)3333243:3334097 mTEPPQVAEEVIEDLAGVHREINAAEGEILLQTHDLTVKFGGLVALDSVNFGIRRGEILG LIGPNGAGKttcfnaitgvyrpssgsvtfdgaplgrikrhqitrrgiartfqnirLFGEM TALENVMVGTDARhrTSVPGALIRsprhfreersaverSAALLHFVGIAHRgeekaknls ygdqrrleiaralatepkllcldepaagfnpsekAALIDLIRKirddgytvlliehdmrl vmgvtdrIVVLEFGRKIADGLPSQIREDPKviaaylgvpddeir	AALIDLIR AALIDLIRK EINAAEGEILLQTHDLTVK FGGLVALDSVNFGIR IADGLPSQIR IADGLPSQIREDPK IVVLEFGR IVVLEFGRK LFGEMTALENVMVGTDAR RGEILGLIGPNGAGK SAALLHFVGIAHR TEPPQVAEEVIEDLAGVHR TSVPGALIR		2.3874e-66	1	Reference_proteome GeneMarkS_database	Reference proteome GeneMarkS database	>CP000480|Reference_Proteome_Sequence_870 tr|A0QXC3|A0QXC3_MYCS2 ABC transporter, ATP-binding protein OS=Mycobacterium smegmatis (strain ATCC 700084 / mc(2)155) GN=MSMEG_3250 PE=3 SV=1 Coordinates: (+)3333243:3334097 mTEPPQVAEEVIEDLAGVHREINAAEGEILLQTHDLTVKFGGLVALDSVNFGIRRGEILG LIGPNGAGKttcfnaitgvyrpssgsvtfdgaplgrikrhqitrrgiartfqnirLFGEM TALENVMVGTDARhrTSVPGALIRsprhfreersaverSAALLHFVGIAHRgeekaknls…	>Consensus_Protein_Sequence_39 (+)3333243:3334097 mTEPPQVAEEVIEDLAGVHREINAAEGEILLQTHDLTVKFGGLVALDSVNFGIRRGEILG LIGPNGAGKttcfnaitgvyrpssgsvtfdgaplgrikrhqitrrgiartfqnirLFGEM TALENVMVGTDARhrTSVPGALIRsprhfreersaverSAALLHFVGIAHRgeekaknls ygdqrrleiaralatepkllcldepaagfnpsekAALIDLIRKIRDDGYTVLLIEHDMRl vmgvtdrIVVLEFGRKIADGLPSQIREDPKviaaylgvpddeir	(+)3333243:3334097	ATG	Not Verified	TRUE	Validated Start	TEPPQVAEEVIEDLAGVHR	1	_(ac)TEPPQVAEEVIEDLAGVHR_			TEPPQVAEEVIEDLAGVHR	1		_IRDDGYTVLLIEHDMR_ _(ac)TEPPQVAEEVIEDLAGVHR_ _IVVLEFGRK_ _TSVPGALIR_ _TEPPQVAEEVIEDLAGVHR_ _SAALLHFVGIAHR_ _IADGLPSQIR_ _IVVLEFGR_ _AALIDLIRK_ _AALIDLIR_ _IADGLPSQIREDPK_ _EINAAEGEILLQTHDLTVK_ _RGEILGLIGPNGAGK_ _LFGEMTALENVMVGTDAR_ _FGGLVALDSVNFGIR_	FALSE	AALIDLIR FGGLVALDSVNFGIR RGEILGLIGPNGAGK EINAAEGEILLQTHDLTVK LFGEMTALENVMVGTDAR IVVLEFGR IADGLPSQIREDPK SAALLHFVGIAHR AALIDLIRK IVVLEFGRK TSVPGALIR TEPPQVAEEVIEDLAGVHR IADGLPSQIR IRDDGYTVLLIEHDMR	_(ac)TEPPQVAEEVIEDLAGVHR_						TSVPGALIR IADGLPSQIREDPK TEPPQVAEEVIEDLAGVHR FGGLVALDSVNFGIR IADGLPSQIR RGEILGLIGPNGAGK EINAAEGEILLQTHDLTVK LFGEMTALENVMVGTDAR IVVLEFGRK AALIDLIR SAALLHFVGIAHR AALIDLIRK IRDDGYTVLLIEHDMR IVVLEFGR		T	FALSE	MTEPPQVAEEVIEDLAGVHREINAAEGEILLQTHDLTVKFGGLVALDSVNFGIRRGEILGLIGPNGAGKTTCFNAITGVYRPSSGSVTFDGAPLGRIKRHQITRRGIARTFQNIRLFGEMTALENVMVGTDARHRTSVPGALIRSPRHFREERSAVERSAALLHFVGIAHRGEEKAKNLSYGDQRRLEIARALATEPKLLCLDEPAAGFNPSEKAALIDLIRKIRDDGYTVLLIEHDMRLVMGVTDRIVVLEFGRKIADGLPSQIREDPKVIAAYLGVPDDEIR		284	54.93
>CP000480|M_START_Six_Frame_Translated_Orf_10813 (+)3878768:3881641 nr|tr|A0QYW5|A0QYW5_MYCS2|5'+723|3'+0. mtprhqasavelvgehrgqdvvdhgrlartrhagdrgqhpererdvdllevvlpradhrd lpllvdrtadrrnldallagkicarerfgiaqqivvgaavhdlaavlacgradvddpvgv rdgvevvldddervaevaqahqgvdepavvalvqtdrrfvehvehaheartdlgrepdal rltagqrrrgarerqvvqphveqkaqprldllehlardgllarpqrqrveevgavgdrqf gdlrdglraevpcrqrdgedlglearavafragdvahealvalfhllg…	STGETLLIDAANDAEVIIGLVEQHAPK TLADATIVK TVVYPGHGDDTTLGAERPSLAEWR TWKPGDFETLLGDVTTK		7.8925e-52	1	>CP000480|Reference_Proteome_Sequence_5823 tr|A0QYW5|A0QYW5_MYCS2 Hydrolase OS=Mycobacterium smegmatis (strain ATCC 700084 / mc(2)155) GN=MSMEG_3810 PE=4 SV=1 Coordinates: (+)3880937:3881641 MTPSETPSSITVDDTYTGHVEPGTAARrTLADATIVKasvgpmdnncylvtcrSTGETLL IDAANDAEVIIGLVEQHAPKvslivtthqhqdhwlalqavteatgaptaahaldagalpv kpdrilsdgdkitvgnltfdaihlqghtpgsvalalagadgadgpthlftgdclfpggvg kTWKPGDFETLLGDVTTKVFDVYDD…	MTPSETPSSITVDDTYTGHVEPGTAAR STGETLLIDAANDAEVIIGLVEQHAPK TLADATIVK TVVYPGHGDDTTLGAERPSLAEWR TWKPGDFETLLGDVTTK VFDVYDDR		1.8487e-67	1	>CP000480|M_START_GeneMarkS_Sequence_3030 (+)3880937:3881641 MTPSETPSSITVDDTYTGHVEPGTAARrTLADATIVKasvgpmdnncylvtcrSTGETLL IDAANDAEVIIGLVEQHAPKvslivtthqhqdhwlalqavteatgaptaahaldagalpv kpdrilsdgdkitvgnltfdaihlqghtpgsvalalagadgadgpthlftgdclfpggvg kTWKPGDFETLLGDVTTKVFDVYDDRTVVYPGHGDDTTLGAERPSLAEWRergw	MTPSETPSSITVDDTYTGHVEPGTAAR STGETLLIDAANDAEVIIGLVEQHAPK TLADATIVK TVVYPGHGDDTTLGAERPSLAEWR TWKPGDFETLLGDVTTK VFDVYDDR		6.088e-68	1	Reference_proteome GeneMarkS_database	Reference proteome GeneMarkS database	>CP000480|Reference_Proteome_Sequence_5823 tr|A0QYW5|A0QYW5_MYCS2 Hydrolase OS=Mycobacterium smegmatis (strain ATCC 700084 / mc(2)155) GN=MSMEG_3810 PE=4 SV=1 Coordinates: (+)3880937:3881641 MTPSETPSSITVDDTYTGHVEPGTAARrTLADATIVKasvgpmdnncylvtcrSTGETLL IDAANDAEVIIGLVEQHAPKvslivtthqhqdhwlalqavteatgaptaahaldagalpv kpdrilsdgdkitvgnltfdaihlqghtpgsvalalagadgadgpthlftgdclfpggvg kTWKPGDFETLLGDVTTKVFDVYDD…	>Consensus_Protein_Sequence_40.1 (+)3880937:3881641 MTPSETPSSITVDDTYTGHVEPGTAARrTLADATIVKasvgpmdnncylvtcrSTGETLL IDAANDAEVIIGLVEQHAPKvslivtthqhqdhwlalqavteatgaptaahaldagalpv kpdrilsdgdkitvgnltfdaihlqghtpgsvalalagadgadgpthlftgdclfpggvg kTWKPGDFETLLGDVTTKVFDVYDDRTVVYPGHGDDTTLGAERPSLAEWRergw	(+)3880937:3881641	ATG	M	TRUE	Validated Start	MTPSETPSSITVDDTYTGHVEPGTAAR	1			_MTPSETPSSITVDDTYTGHVEPGTAAR_	MTPSETPSSITVDDTYTGHVEPGTAAR	1		_STGETLLIDAANDAEVIIGLVEQHAPK_ _MTPSETPSSITVDDTYTGHVEPGTAAR_ _TLADATIVK_ _TWKPGDFETLLGDVTTK_ _TVVYPGHGDDTTLGAERPSLAEWR_ _VFDVYDDR_	FALSE	STGETLLIDAANDAEVIIGLVEQHAPK TWKPGDFETLLGDVTTK TLADATIVK TVVYPGHGDDTTLGAERPSLAEWR VFDVYDDR MTPSETPSSITVDDTYTGHVEPGTAAR	MTPSETPSSITVDDTYTGHVEPGTAAR						STGETLLIDAANDAEVIIGLVEQHAPK VFDVYDDR MTPSETPSSITVDDTYTGHVEPGTAAR TWKPGDFETLLGDVTTK TLADATIVK TVVYPGHGDDTTLGAERPSLAEWR			FALSE	MTPSETPSSITVDDTYTGHVEPGTAARRTLADATIVKASVGPMDNNCYLVTCRSTGETLLIDAANDAEVIIGLVEQHAPKVSLIVTTHQHQDHWLALQAVTEATGAPTAAHALDAGALPVKPDRILSDGDKITVGNLTFDAIHLQGHTPGSVALALAGADGADGPTHLFTGDCLFPGGVGKTWKPGDFETLLGDVTTKVFDVYDDRTVVYPGHGDDTTLGAERPSLAEWRERGW		234	47.86
>CP000480|M_START_Six_Frame_Translated_Orf_10836 (-)963720:964637 tr|A0QQU2|A0QQU2_MYCS2 mtkwttaripdqtgrVAIVTGANTGLGLETAKalaakGAHVVLAVRnldkgkAAVDWIAR SAPTADLELQQLDLGSLASVRaaaddlkgkfdridllvnnagvmwpprqttadgfelqfg tnhlghfaltgllldrMLTVPGSRvvtvssqghrILAAIHFDDLQWERrynrvaaygqsk LANLLFTYELQRRLTGHQTTALAAHPGASNTELARhlpgalerLVTPLAQDAALGALPTL RAATDPGALGGQYFGPDGIGETRgypkVVASSAQSHDADLQRRlwavseeltgvtfpvge alqqa	AATDPGALGGQYFGPDGIGETR AAVDWIAR GAHVVLAVR ILAAIHFDDLQWER LANLLFTYELQR LTGHQTTALAAHPGASNTELAR LVTPLAQDAALGALPTLR MLTVPGSR RLTGHQTTALAAHPGASNTELAR SAPTADLELQQLDLGSLASVR VAIVTGANTGLGLETAK VVASSAQSHDADLQR VVASSAQSHDADLQRR		2.7746e-100	1	>CP000480|Reference_Proteome_Sequence_939 tr|A0QQU2|A0QQU2_MYCS2 Short chain dehydrogenase OS=Mycobacterium smegmatis (strain ATCC 700084 / mc(2)155) GN=MSMEG_0876 PE=3 SV=1 Coordinates: (-)963720:964637 mtkwttaripdqtgrVAIVTGANTGLGLETAKalaakGAHVVLAVRnldkgkAAVDWIAR SAPTADLELQQLDLGSLASVRaaaddlkgkfdridllvnnagvmwpprqttadgfelqfg tnhlghfaltgllldrMLTVPGSRvvtvssqghrILAAIHFDDLQWERrynrvaaygqsk LANLLFTYELQR…	AATDPGALGGQYFGPDGIGETR AAVDWIAR GAHVVLAVR ILAAIHFDDLQWER LANLLFTYELQR LTGHQTTALAAHPGASNTELAR LVTPLAQDAALGALPTLR MLTVPGSR RLTGHQTTALAAHPGASNTELAR SAPTADLELQQLDLGSLASVR VAIVTGANTGLGLETAK VVASSAQSHDADLQR VVASSAQSHDADLQRR		1.2261e-115	1	>CP000480|M_START_GeneMarkS_Sequence_2815 (-)963720:964637 mtkwttaripdqtgrVAIVTGANTGLGLETAKalaakGAHVVLAVRnldkgkAAVDWIAR SAPTADLELQQLDLGSLASVRaaaddlkgkfdridllvnnagvmwpprqttadgfelqfg tnhlghfaltgllldrMLTVPGSRvvtvssqghrILAAIHFDDLQWERrynrvaaygqsk LANLLFTYELQRRLTGHQTTALAAHPGASNTELARhlpgalerLVTPLAQDAALGALPTL RAATDPGALGGQYFGPDGIGETRgypkVVASSAQSHDADLQRRlwavseeltgvtfpvge alqqa	AATDPGALGGQYFGPDGIGETR AAVDWIAR GAHVVLAVR ILAAIHFDDLQWER LANLLFTYELQR LTGHQTTALAAHPGASNTELAR LVTPLAQDAALGALPTLR MLTVPGSR RLTGHQTTALAAHPGASNTELAR SAPTADLELQQLDLGSLASVR VAIVTGANTGLGLETAK VVASSAQSHDADLQR VVASSAQSHDADLQRR		1.0215e-117	1		Six Frame database Reference proteome GeneMarkS database	>CP000480|Reference_Proteome_Sequence_939 tr|A0QQU2|A0QQU2_MYCS2 Short chain dehydrogenase OS=Mycobacterium smegmatis (strain ATCC 700084 / mc(2)155) GN=MSMEG_0876 PE=3 SV=1 Coordinates: (-)963720:964637 mtkwttaripdqtgrVAIVTGANTGLGLETAKalaakGAHVVLAVRnldkgkAAVDWIAR SAPTADLELQQLDLGSLASVRaaaddlkgkfdridllvnnagvmwpprqttadgfelqfg tnhlghfaltgllldrMLTVPGSRvvtvssqghrILAAIHFDDLQWERrynrvaaygqsk LANLLFTYELQR…	>Consensus_Protein_Sequence_41 (-)963720:964637 mtkwttaripdqtgrVAIVTGANTGLGLETAKalaakGAHVVLAVRnldkgkAAVDWIAR SAPTADLELQQLDLGSLASVRaaaddlkgkfdridllvnnagvmwpprqttadgfelqfg tnhlghfaltgllldrMLTVPGSRvvtvssqghrILAAIHFDDLQWERrynrvaaygqsk LANLLFTYELQRRLTGHQTTALAAHPGASNTELARhlpgalerLVTPLAQDAALGALPTL RAATDPGALGGQYFGPDGIGETRgypkVVASSAQSHDADLQRRlwavseeltgvtfpvge alqqa	(-)963720:964637	ATG	Not Verified				0					0		_SAPTADLELQQLDLGSLASVR_ _MLTVPGSR_ _LTGHQTTALAAHPGASNTELAR_ _VVASSAQSHDADLQR_ _LANLLFTYELQR_ _AAVDWIAR_ _LVTPLAQDAALGALPTLR_ _GAHVVLAVR_ _RLTGHQTTALAAHPGASNTELAR_ _VAIVTGANTGLGLETAK_ _VVASSAQSHDADLQRR_ _ILAAIHFDDLQWER_ _AATDPGALGGQYFGPDGIGETR_	FALSE	VVASSAQSHDADLQR VVASSAQSHDADLQRR AATDPGALGGQYFGPDGIGETR LTGHQTTALAAHPGASNTELAR VAIVTGANTGLGLETAK SAPTADLELQQLDLGSLASVR AAVDWIAR ILAAIHFDDLQWER LVTPLAQDAALGALPTLR GAHVVLAVR MLTVPGSR RLTGHQTTALAAHPGASNTELAR LANLLFTYELQR							VVASSAQSHDADLQR VVASSAQSHDADLQRR AATDPGALGGQYFGPDGIGETR LTGHQTTALAAHPGASNTELAR VAIVTGANTGLGLETAK SAPTADLELQQLDLGSLASVR AAVDWIAR ILAAIHFDDLQWER LVTPLAQDAALGALPTLR GAHVVLAVR MLTVPGSR RLTGHQTTALAAHPGASNTELAR LANLLFTYELQR			FALSE	MTKWTTARIPDQTGRVAIVTGANTGLGLETAKALAAKGAHVVLAVRNLDKGKAAVDWIARSAPTADLELQQLDLGSLASVRAAADDLKGKFDRIDLLVNNAGVMWPPRQTTADGFELQFGTNHLGHFALTGLLLDRMLTVPGSRVVTVSSQGHRILAAIHFDDLQWERRYNRVAAYGQSKLANLLFTYELQRRLTGHQTTALAAHPGASNTELARHLPGALERLVTPLAQDAALGALPTLRAATDPGALGGQYFGPDGIGETRGYPKVVASSAQSHDADLQRRLWAVSEELTGVTFPVGEALQQA		305	55.08
>CP000480|M_START_Six_Frame_Translated_Orf_10890 (-)4987073:4987606 sp|Q50441|AHPD_MYCS2 msidnikSALPEYAKdlkLNLGSIANTTELTEQQLWGALVATAAATKnarllrEISEDAL DILSEEAYNAALGAAAIMGMNNVFYRtkGQLDGKYDDLRaglrMNIIGNPGVAKEDFELW SLAVSAINGCGHCLAAHEKTLRDADVARTTIFEAIRLASIVSGVAQALLTADTLAAV	EDFELWSLAVSAINGCGHCLAAHEK EISEDALDILSEEAYNAALGAAAIMGMNNVFYR GQLDGKYDDLR LASIVSGVAQALLTADTLAAV LNLGSIANTTELTEQQLWGALVATAAATK MNIIGNPGVAK SALPEYAK TLRDADVAR TTIFEAIR		0	1	>CP000480|Reference_Proteome_Sequence_20 sp|Q50441|AHPD_MYCS2 Alkyl hydroperoxide reductase AhpD OS=Mycobacterium smegmatis (strain ATCC 700084 / mc(2)155) GN=ahpD PE=3 SV=2 Coordinates: (-)4987073:4987606 msidnikSALPEYAKdlkLNLGSIANTTELTEQQLWGALVATAAATKnarllrEISEDAL DILSEEAYNAALGAAAIMGMNNVFYRtkGQLDGKYDDLRaglrMNIIGNPGVAKEDFELW SLAVSAINGCGHCLAAHEKTLRDADVARTTIFEAIRLASIVSGVAQALLTADTLAAV	EDFELWSLAVSAINGCGHCLAAHEK EISEDALDILSEEAYNAALGAAAIMGMNNVFYR GQLDGKYDDLR LASIVSGVAQALLTADTLAAV LNLGSIANTTELTEQQLWGALVATAAATK MNIIGNPGVAK SALPEYAK TLRDADVAR TTIFEAIR		0	1	>CP000480|M_START_GeneMarkS_Sequence_3640 (-)4987073:4987606 msidnikSALPEYAKdlkLNLGSIANTTELTEQQLWGALVATAAATKnarllrEISEDAL DILSEEAYNAALGAAAIMGMNNVFYRtkGQLDGKYDDLRAGLRMNIIGNPGVAKEDFELW SLAVSAINGCGHCLAAHEKTLRDADVARTTIFEAIRLASIVSGVAQALLTADTLAAV	EDFELWSLAVSAINGCGHCLAAHEK EISEDALDILSEEAYNAALGAAAIMGMNNVFYR GQLDGKYDDLR LASIVSGVAQALLTADTLAAV LNLGSIANTTELTEQQLWGALVATAAATK MNIIGNPGVAK SALPEYAK TLRDADVAR TTIFEAIR YDDLRAGLR		0	1		Six Frame database Reference proteome GeneMarkS database	>CP000480|Reference_Proteome_Sequence_20 sp|Q50441|AHPD_MYCS2 Alkyl hydroperoxide reductase AhpD OS=Mycobacterium smegmatis (strain ATCC 700084 / mc(2)155) GN=ahpD PE=3 SV=2 Coordinates: (-)4987073:4987606 msidnikSALPEYAKdlkLNLGSIANTTELTEQQLWGALVATAAATKnarllrEISEDAL DILSEEAYNAALGAAAIMGMNNVFYRtkGQLDGKYDDLRAGLRMNIIGNPGVAKEDFELW SLAVSAINGCGHCLAAHEKTLRDADVARTTIFEAIRLASIVSGVAQALLTADTLAAV	>Consensus_Protein_Sequence_42 (-)4987073:4987606 msidnikSALPEYAKdlkLNLGSIANTTELTEQQLWGALVATAAATKnarllrEISEDAL DILSEEAYNAALGAAAIMGMNNVFYRtkGQLDGKYDDLRAGLRMNIIGNPGVAKEDFELW SLAVSAINGCGHCLAAHEKTLRDADVARTTIFEAIRLASIVSGVAQALLTADTLAAV	(-)4987073:4987606	ATG	Not Verified				0					0		_LNLGSIANTTELTEQQLWGALVATAAATK_ _GQLDGKYDDLR_ _LASIVSGVAQALLTADTLAAV_ _SALPEYAK_ _EISEDALDILSEEAYNAALGAAAIMGMNNVFYR_ _MNIIGNPGVAK_ _TLRDADVAR_ _YDDLRAGLR_ _EDFELWSLAVSAINGCGHCLAAHEK_ _TTIFEAIR_	FALSE	GQLDGKYDDLR TTIFEAIR MNIIGNPGVAK EDFELWSLAVSAINGCGHCLAAHEK TLRDADVAR LNLGSIANTTELTEQQLWGALVATAAATK LASIVSGVAQALLTADTLAAV EISEDALDILSEEAYNAALGAAAIMGMNNVFYR SALPEYAK YDDLRAGLR							GQLDGKYDDLR LASIVSGVAQALLTADTLAAV MNIIGNPGVAK EDFELWSLAVSAINGCGHCLAAHEK TLRDADVAR LNLGSIANTTELTEQQLWGALVATAAATK TTIFEAIR EISEDALDILSEEAYNAALGAAAIMGMNNVFYR YDDLRAGLR SALPEYAK			FALSE	MSIDNIKSALPEYAKDLKLNLGSIANTTELTEQQLWGALVATAAATKNARLLREISEDALDILSEEAYNAALGAAAIMGMNNVFYRTKGQLDGKYDDLRAGLRMNIIGNPGVAKEDFELWSLAVSAINGCGHCLAAHEKTLRDADVARTTIFEAIRLASIVSGVAQALLTADTLAAV		177	89.83
>CP000480|M_START_Six_Frame_Translated_Orf_1091 (+)2465610:2466410 nr|tr|A0QUY6|A0QUY6_MYCS2|5'+7|3'+0. mrttltkmrlgrIASPDGVAFVSIEGDGPDAVCKEIAEHPFGNPNFTGRSWPLADVRLLA PILASKviavgkNYAAHAEEMGGVAPEDPVIFLKpntaiigpnvpiqlpadadpvhhege laivigrpckdvpaarAAEFILGYTIGNDVSARdqqrkdgqwmrakghdtfcplgpwivt dldpsdvelrtevngqvrqrsrTSLLLHDIGRlvewtsavmtllpgdviltgtpegvgpi edgdtvsitvegigtltnpvvrkgkk	AAEFILGYTIGNDVSAR EIAEHPFGNPNFTGR IASPDGVAFVSIEGDGPDAVCK LLAPILASK NYAAHAEEMGGVAPEDPVIFLK SWPLADVR TSLLLHDIGR		2.5951e-31	1	>CP000480|Reference_Proteome_Sequence_3966 tr|A0QUY6|A0QUY6_MYCS2 5-carboxymethyl-2-hydroxymuconate delta-isomerase OS=Mycobacterium smegmatis (strain ATCC 700084 / mc(2)155) GN=MSMEG_2382 PE=1 SV=1 Coordinates: (+)2465631:2466410 mrlgrIASPDGVAFVSIEGDGPDAVCKEIAEHPFGNPNFTGRSWPLADVRLLAPILASKv iavgkNYAAHAEEMGGVAPEDPVIFLKpntaiigpnvpiqlpadadpvhhegelaivigr pckdvpaarAAEFILGYTIGNDVSARdqqrkdgqwmrakghdtfcp…	AAEFILGYTIGNDVSAR EIAEHPFGNPNFTGR IASPDGVAFVSIEGDGPDAVCK LLAPILASK NYAAHAEEMGGVAPEDPVIFLK SWPLADVR TSLLLHDIGR		1.0408e-32	1	>CP000480|M_START_GeneMarkS_Sequence_2877 (+)2465673:2466410 msiegdgpdavckEIAEHPFGNPNFTGRSWPLADVRLLAPILASKviavgkNYAAHAEEM GGVAPEDPVIFLKpntaiigpnvpiqlpadadpvhhegelaivigrpckdvpaarAAEFI LGYTIGNDVSARdqqrkdgqwmrakghdtfcplgpwivtdldpsdvelrtevngqvrqrs rTSLLLHDIGRlvewtsavmtllpgdviltgtpegvgpiedgdtvsitvegigtltnpvv rkgkk	AAEFILGYTIGNDVSAR EIAEHPFGNPNFTGR LLAPILASK NYAAHAEEMGGVAPEDPVIFLK SWPLADVR TSLLLHDIGR		1.6576e-30	1		Six Frame database Reference proteome	>CP000480|Reference_Proteome_Sequence_3966 tr|A0QUY6|A0QUY6_MYCS2 5-carboxymethyl-2-hydroxymuconate delta-isomerase OS=Mycobacterium smegmatis (strain ATCC 700084 / mc(2)155) GN=MSMEG_2382 PE=1 SV=1 Coordinates: (+)2465631:2466410 mrlgrIASPDGVAFVSIEGDGPDAVCKEIAEHPFGNPNFTGRSWPLADVRLLAPILASKv iavgkNYAAHAEEMGGVAPEDPVIFLKpntaiigpnvpiqlpadadpvhhegelaivigr pckdvpaarAAEFILGYTIGNDVSARdqqrkdgqwmrakghdtfcp…	>Consensus_Protein_Sequence_43 (+)2465631:2466410 mrlgrIASPDGVAFVSIEGDGPDAVCKEIAEHPFGNPNFTGRSWPLADVRLLAPILASKv iavgkNYAAHAEEMGGVAPEDPVIFLKpntaiigpnvpiqlpadadpvhhegelaivigr pckdvpaarAAEFILGYTIGNDVSARdqqrkdgqwmrakghdtfcplgpwivtdldpsdv elrtevngqvrqrsrTSLLLHDIGRlvewtsavmtllpgdviltgtpegvgpiedgdtvs itvegigtltnpvvrkgkk	(+)2465631:2466410	ATG	Not Verified				0					0		_SWPLADVR_ _IASPDGVAFVSIEGDGPDAVCK_ _LLAPILASK_ _AAEFILGYTIGNDVSAR_ _TSLLLHDIGR_ _NYAAHAEEMGGVAPEDPVIFLK_ _EIAEHPFGNPNFTGR_	FALSE	IASPDGVAFVSIEGDGPDAVCK NYAAHAEEMGGVAPEDPVIFLK EIAEHPFGNPNFTGR TSLLLHDIGR AAEFILGYTIGNDVSAR SWPLADVR LLAPILASK							IASPDGVAFVSIEGDGPDAVCK NYAAHAEEMGGVAPEDPVIFLK EIAEHPFGNPNFTGR TSLLLHDIGR AAEFILGYTIGNDVSAR SWPLADVR LLAPILASK			FALSE	MRLGRIASPDGVAFVSIEGDGPDAVCKEIAEHPFGNPNFTGRSWPLADVRLLAPILASKVIAVGKNYAAHAEEMGGVAPEDPVIFLKPNTAIIGPNVPIQLPADADPVHHEGELAIVIGRPCKDVPAARAAEFILGYTIGNDVSARDQQRKDGQWMRAKGHDTFCPLGPWIVTDLDPSDVELRTEVNGQVRQRSRTSLLLHDIGRLVEWTSAVMTLLPGDVILTGTPEGVGPIEDGDTVSITVEGIGTLTNPVVRKGKK		259	39.77
>CP000480|M_START_Six_Frame_Translated_Orf_10935 (+)6420949:6421734 nr|tr|A0R5Z0|A0R5Z0_MYCS2|5'+86|3'+0. mppwssrphwparwpggapprsrddehpggrevrharrasvaryltvkgedrrgrrstta aritarigstagvkttnrtttgdgkamtinpdddnieiltgaaggadtegegegegkSLT DLVEQPAKvmrigtmikQLLEEVRAAPLDDASRnrLREIHQTSIRELEDGLAPELREELE RltlpftddnvpsdaelriaqaqlvgwleglfhgiqtalfaqqmaarAQLEQMRQGALPP GIQVPGAQRGGATHPGTGQYL	AAPLDDASR AQLEQMR ELEDGLAPELR ELEDGLAPELREELER GGATHPGTGQYL LREIHQTSIR QGALPPGIQVPGAQR QLLEEVR SLTDLVEQPAK		1.4397e-98	1	>CP000480|Reference_Proteome_Sequence_3324 tr|A0R5Z0|A0R5Z0_MYCS2 Uncharacterized protein OS=Mycobacterium smegmatis (strain ATCC 700084 / mc(2)155) GN=MSMEG_6365 PE=4 SV=1 Coordinates: (+)6421207:6421734 mtinpdddnieiltgaaggadtegegegegkSLTDLVEQPAKvmrigtmikQLLEEVRAA PLDDASRnrLREIHQTSIRELEDGLAPELREELERltlpftddnvpsdaelriaqaqlvg wleglfhgiqtalfaqqmaarAQLEQMRQGALPPGIQVPGAQRGGATHPGTGQYL	AAPLDDASR AQLEQMR ELEDGLAPELR ELEDGLAPELREELER GGATHPGTGQYL LREIHQTSIR QGALPPGIQVPGAQR QLLEEVR SLTDLVEQPAK		1.8455e-101	1	>CP000480|M_START_GeneMarkS_Sequence_3618 (+)6421207:6421734 mtinpdddnieiltgaaggadtegegegegkSLTDLVEQPAKvmrigtmikQLLEEVRAA PLDDASRnrLREIHQTSIRELEDGLAPELREELERltlpftddnvpsdaelriaqaqlvg wleglfhgiqtalfaqqmaarAQLEQMRQGALPPGIQVPGAQRGGATHPGTGQYL	AAPLDDASR AQLEQMR ELEDGLAPELR ELEDGLAPELREELER GGATHPGTGQYL LREIHQTSIR QGALPPGIQVPGAQR QLLEEVR SLTDLVEQPAK		1.918e-102	1		Six Frame database Reference proteome GeneMarkS database	>CP000480|Reference_Proteome_Sequence_3324 tr|A0R5Z0|A0R5Z0_MYCS2 Uncharacterized protein OS=Mycobacterium smegmatis (strain ATCC 700084 / mc(2)155) GN=MSMEG_6365 PE=4 SV=1 Coordinates: (+)6421207:6421734 mtinpdddnieiltgaaggadtegegegegkSLTDLVEQPAKvmrigtmikQLLEEVRAA PLDDASRnrLREIHQTSIRELEDGLAPELREELERltlpftddnvpsdaelriaqaqlvg wleglfhgiqtalfaqqmaarAQLEQMRQGALPPGIQVPGAQRGGATHPGTGQYL	>Consensus_Protein_Sequence_44 (+)6421207:6421734 mtinpdddnieiltgaaggadtegegegegkSLTDLVEQPAKvmrigtmikQLLEEVRAA PLDDASRnrLREIHQTSIRELEDGLAPELREELERltlpftddnvpsdaelriaqaqlvg wleglfhgiqtalfaqqmaarAQLEQMRQGALPPGIQVPGAQRGGATHPGTGQYL	(+)6421207:6421734	ATG	Not Verified				0					0		_AAPLDDASR_ _QGALPPGIQVPGAQR_ _LREIHQTSIR_ _SLTDLVEQPAK_ _GGATHPGTGQYL_ _ELEDGLAPELREELER_ _QLLEEVR_ _AQLEQMR_ _ELEDGLAPELR_	FALSE	QGALPPGIQVPGAQR AQLEQMR GGATHPGTGQYL ELEDGLAPELREELER AAPLDDASR SLTDLVEQPAK LREIHQTSIR ELEDGLAPELR QLLEEVR							QGALPPGIQVPGAQR AQLEQMR GGATHPGTGQYL ELEDGLAPELREELER AAPLDDASR SLTDLVEQPAK LREIHQTSIR ELEDGLAPELR QLLEEVR			FALSE	MTINPDDDNIEILTGAAGGADTEGEGEGEGKSLTDLVEQPAKVMRIGTMIKQLLEEVRAAPLDDASRNRLREIHQTSIRELEDGLAPELREELERLTLPFTDDNVPSDAELRIAQAQLVGWLEGLFHGIQTALFAQQMAARAQLEQMRQGALPPGIQVPGAQRGGATHPGTGQYL		175	49.71
>CP000480|M_START_Six_Frame_Translated_Orf_10946 (+)1172457:1174100 nr|sp|A0QRG5|MEND_MYCS2|5'+1|3'+0. mvnpsttqarIVVDELIRggvrdvvlcpgsrnaplafalsdadragrirlhvridertag ylaiglavaerapvciamtsgtavanlgpavveanyarVPLIVLSANRPYEMLGTGANQT FEQLGYFGTQVRAAISLGLAPDLTGPNAADLDTLNAQWRsatcrVLVAATGARsanagpv qfdiplreplvpdpaepaggtippgrpggrswthtppvtfdqpldidltpdtvviaghga gehpnlaelptvaeptapppanplhplalrlahpkqvimlgrptlhrpvstl…	AAISLGLAPDLTGPNAADLDTLNAQWR DAALVGLRPDGIK IVVDELIR QLAAHPMTTGLHVAAAVADALRPGDQLVLGASNPVR TVALIGDLTFVHDSSGLLIGPTEPTPR VLVAATGAR VPLIVLSANRPYEMLGTGANQTFEQLGYFGTQVR WPDVSGNSQATGTR		1.7308e-43	1	>CP000480|Reference_Proteome_Sequence_199 sp|A0QRG5|MEND_MYCS2 2-succinyl-5-enolpyruvyl-6-hydroxy-3-cyclohexene-1-carboxylate synthase OS=Mycobacterium smegmatis (strain ATCC 700084 / mc(2)155) GN=menD PE=3 SV=2 mnpsttqarIVVDELIRggvrdvvlcpgsrnaplafalsdadragrirlhvridertagy laiglavaerapvciamtsgtavanlgpavveanyarVPLIVLSANRPYEMLGTGANQTF EQLGYFGTQVRAAISLGLAPDLTGPNAADLDTLNAQWRsatcrVLVAATGARsanagpvq fdip…	AAISLGLAPDLTGPNAADLDTLNAQWR DAALVGLRPDGIK IVVDELIR QLAAHPMTTGLHVAAAVADALRPGDQLVLGASNPVR TVALIGDLTFVHDSSGLLIGPTEPTPR VLVAATGAR VPLIVLSANRPYEMLGTGANQTFEQLGYFGTQVR WPDVSGNSQATGTR		2.8222e-52	1	>CP000480|M_START_GeneMarkS_Sequence_3662 (+)1172457:1174100 mvnpsttqarIVVDELIRggvrdvvlcpgsrnaplafalsdadragrirlhvridertag ylaiglavaerapvciamtsgtavanlgpavveanyarVPLIVLSANRPYEMLGTGANQT FEQLGYFGTQVRAAISLGLAPDLTGPNAADLDTLNAQWRsatcrVLVAATGARsanagpv qfdiplreplvpdpaepaggtippgrpggrswthtppvtfdqpldidltpdtvviaghga gehpnlaelptvaeptapppanplhplalrlahpkqvimlgrptlhrpvstlladpsvpv yalttgprWPDVSGNSQATGTRavtsgapsaaw…	AAISLGLAPDLTGPNAADLDTLNAQWR DAALVGLRPDGIK IVVDELIR QLAAHPMTTGLHVAAAVADALRPGDQLVLGASNPVR TVALIGDLTFVHDSSGLLIGPTEPTPR VLVAATGAR VPLIVLSANRPYEMLGTGANQTFEQLGYFGTQVR WPDVSGNSQATGTR		2.1926e-53	1		Six Frame database Reference proteome GeneMarkS database	>CP000480|Reference_Proteome_Sequence_199 sp|A0QRG5|MEND_MYCS2 2-succinyl-5-enolpyruvyl-6-hydroxy-3-cyclohexene-1-carboxylate synthase OS=Mycobacterium smegmatis (strain ATCC 700084 / mc(2)155) GN=menD PE=3 SV=2 mnpsttqarIVVDELIRggvrdvvlcpgsrnaplafalsdadragrirlhvridertagy laiglavaerapvciamtsgtavanlgpavveanyarVPLIVLSANRPYEMLGTGANQTF EQLGYFGTQVRAAISLGLAPDLTGPNAADLDTLNAQWRsatcrVLVAATGARsanagpvq fdip…	>Consensus_Protein_Sequence_45 (+)1172460:1174100 mnpsttqarIVVDELIRggvrdvvlcpgsrnaplafalsdadragrirlhvridertagy laiglavaerapvciamtsgtavanlgpavveanyarVPLIVLSANRPYEMLGTGANQTF EQLGYFGTQVRAAISLGLAPDLTGPNAADLDTLNAQWRsatcrVLVAATGARsanagpvq fdiplreplvpdpaepaggtippgrpggrswthtppvtfdqpldidltpdtvviaghgag ehpnlaelptvaeptapppanplhplalrlahpkqvimlgrptlhrpvstlladpsvpvy alttgprWPDVSGNSQATGTRavtsgapsaawlrkcaelnehav…	(+)1172460:1174100	GTG	Not Verified				0					0		_WPDVSGNSQATGTR_ _VPLIVLSANRPYEMLGTGANQTFEQLGYFGTQVR_ _TVALIGDLTFVHDSSGLLIGPTEPTPR_ _QLAAHPMTTGLHVAAAVADALRPGDQLVLGASNPVR_ _DAALVGLRPDGIK_ _AAISLGLAPDLTGPNAADLDTLNAQWR_ _VLVAATGAR_ _IVVDELIR_	FALSE	QLAAHPMTTGLHVAAAVADALRPGDQLVLGASNPVR VLVAATGAR VPLIVLSANRPYEMLGTGANQTFEQLGYFGTQVR TVALIGDLTFVHDSSGLLIGPTEPTPR DAALVGLRPDGIK WPDVSGNSQATGTR IVVDELIR AAISLGLAPDLTGPNAADLDTLNAQWR							QLAAHPMTTGLHVAAAVADALRPGDQLVLGASNPVR VLVAATGAR VPLIVLSANRPYEMLGTGANQTFEQLGYFGTQVR TVALIGDLTFVHDSSGLLIGPTEPTPR WPDVSGNSQATGTR DAALVGLRPDGIK IVVDELIR AAISLGLAPDLTGPNAADLDTLNAQWR			FALSE	MNPSTTQARIVVDELIRGGVRDVVLCPGSRNAPLAFALSDADRAGRIRLHVRIDERTAGYLAIGLAVAERAPVCIAMTSGTAVANLGPAVVEANYARVPLIVLSANRPYEMLGTGANQTFEQLGYFGTQVRAAISLGLAPDLTGPNAADLDTLNAQWRSATCRVLVAATGARSANAGPVQFDIPLREPLVPDPAEPAGGTIPPGRPGGRSWTHTPPVTFDQPLDIDLTPDTVVIAGHGAGEHPNLAELPTVAEPTAPPPANPLHPLALRLAHPKQVIMLGRPTLHRPVSTLLADPSVPVYALTTGPRWPDVSGNSQATGTRAVTSGAPSAAWLRKCAELNEHAVTAVRKQLAAHPMTTGLHVAAAVADALRPGDQLVLGASNPVRDAALVGLRPDGIKV…		546	30.77
>CP000480|M_START_Six_Frame_Translated_Orf_10959 (+)403819:404502 nr|tr|A0QPD8|A0QPD8_MYCS2|5'+15|3'+0. mssragrrlrwagypvgmaggtkrlpravreqqmldaavqmfsvngyhetsmdaiaaaae iskpmlylyygskeelfgacldrelrrfvdtvrgqidfsqspkellrtavlafltyidrn raswmvlytqatssqafahtvregreriidlvarllstgtrnpqpdsdfemmavalvgag eaiatrvstgdadvdeaaelminlfwrglkGTPSDAGTPPVSAGSSG	GTPSDAGTPPVSAGSSG		0.0022016	1	>CP000480|Reference_Proteome_Sequence_4586 tr|A0QPD8|A0QPD8_MYCS2 TetR-family protein regulatory protein OS=Mycobacterium smegmatis (strain ATCC 700084 / mc(2)155) GN=MSMEG_0363 PE=4 SV=1 Coordinates: (+)403864:404502 mgmaggtkrlpravreqqmldaavqmfsvngyhetsmdaiaaaaeiskpmlylyygskee lfgacldrelrrfvdtvrgqidfsqspkellrtavlafltyidrnraswmvlytqatssq afahtvregreriidlvarllstgtrnpqpdsdfemmavalvgageaiatrvstgdadv…	GTPSDAGTPPVSAGSSG		0.0016902	1	>CP000480|M_START_GeneMarkS_Sequence_2710 (+)403870:404502 maggtkrlpravreqqmldaavqmfsvngyhetsmdaiaaaaeiskpmlylyygskeelf gacldrelrrfvdtvrgqidfsqspkellrtavlafltyidrnraswmvlytqatssqaf ahtvregreriidlvarllstgtrnpqpdsdfemmavalvgageaiatrvstgdadvdea aelminlfwrglkGTPSDAGTPPVSAGSSG	GTPSDAGTPPVSAGSSG		0.0017345	1		Six Frame database Reference proteome GeneMarkS database	>CP000480|Reference_Proteome_Sequence_4586 tr|A0QPD8|A0QPD8_MYCS2 TetR-family protein regulatory protein OS=Mycobacterium smegmatis (strain ATCC 700084 / mc(2)155) GN=MSMEG_0363 PE=4 SV=1 Coordinates: (+)403864:404502 mgmaggtkrlpravreqqmldaavqmfsvngyhetsmdaiaaaaeiskpmlylyygskee lfgacldrelrrfvdtvrgqidfsqspkellrtavlafltyidrnraswmvlytqatssq afahtvregreriidlvarllstgtrnpqpdsdfemmavalvgageaiatrvstgdadv…	>Consensus_Protein_Sequence_46 (+)404419:404502 minlfwrglkGTPSDAGTPPVSAGSSG	(+)404419:404502	ATG	Not Verified				0					0		_GTPSDAGTPPVSAGSSG_	FALSE	GTPSDAGTPPVSAGSSG							GTPSDAGTPPVSAGSSG			FALSE	MINLFWRGLKGTPSDAGTPPVSAGSSG		27	62.96
>CP000480|M_START_Six_Frame_Translated_Orf_11082 (-)6657780:6658823 nr|tr|A0R6M5|A0R6M5_MYCS2|5'+2|3'+0. msmkiglsinyaggfkDIAAEVADLERagldivfvpeaysfdavsglgylaartdrvqla sgilqlytrTPTLTAMTAAGLDYVSDGRFILGLGASGPQVIEGFHGVRYDAPIARtrevv eicrrvwrrerlqyegkHYTVPLPADQGTGLGKalkLINQPVRERIPVLLAALGPKnvel aaeiaegwqpifflpekAATVWGDALKagktkrdpalgelnvyagpvlaigdnveplref vkphlalyiggmgakgknfyhslatsygygaeadriqelylagekdaaak…	AATVWGDALK DIAAEVADLER EAGVTTLNVVPIGETAADR FILGLGASGPQVIEGFHGVR HYTVPLPADQGTGLGK IPVLLAALGPK LINQPVRER TPTLTAMTAAGLDYVSDGR YDAPIAR		6.2968e-52	1	>CP000480|Reference_Proteome_Sequence_3326 tr|A0R6M5|A0R6M5_MYCS2 Oxidoreductase OS=Mycobacterium smegmatis (strain ATCC 700084 / mc(2)155) GN=MSMEG_6602 PE=4 SV=1 Coordinates: (-)6657780:6658817 mkiglsinyaggfkDIAAEVADLERagldivfvpeaysfdavsglgylaartdrvqlasg ilqlytrTPTLTAMTAAGLDYVSDGRFILGLGASGPQVIEGFHGVRYDAPIARtrevvei crrvwrrerlqyegkHYTVPLPADQGTGLGKalkLINQPVRERIPVLLAALGPKnvelaa eiaegwqpifflpekAATVW…	AATVWGDALK DIAAEVADLER EAGVTTLNVVPIGETAADR EAGVTTLNVVPIGETAADRVR FILGLGASGPQVIEGFHGVR HYTVPLPADQGTGLGK IPVLLAALGPK LINQPVRER TPTLTAMTAAGLDYVSDGR YDAPIAR		4.5669e-56	1	>CP000480|M_START_GeneMarkS_Sequence_2833 (-)6657780:6658823 msmkiglsinyaggfkDIAAEVADLERagldivfvpeaysfdavsglgylaartdrvqla sgilqlytrTPTLTAMTAAGLDYVSDGRFILGLGASGPQVIEGFHGVRYDAPIARtrevv eicrrvwrrerlqyegkHYTVPLPADQGTGLGKalkLINQPVRERIPVLLAALGPKnvel aaeiaegwqpifflpekAATVWGDALKagktkrdpalgelnvyagpvlaigdnveplref vkphlalyiggmgakgknfyhslatsygygaeadriqelylagekdaaakavpdelvrdv nligsagfvreriaayrEAGVTTLNVVPIGETA…	AATVWGDALK DIAAEVADLER EAGVTTLNVVPIGETAADR EAGVTTLNVVPIGETAADRVR FILGLGASGPQVIEGFHGVR HYTVPLPADQGTGLGK IPVLLAALGPK LINQPVRER TPTLTAMTAAGLDYVSDGR YDAPIAR		4.4048e-56	1		Six Frame database Reference proteome GeneMarkS database	>CP000480|Reference_Proteome_Sequence_3326 tr|A0R6M5|A0R6M5_MYCS2 Oxidoreductase OS=Mycobacterium smegmatis (strain ATCC 700084 / mc(2)155) GN=MSMEG_6602 PE=4 SV=1 Coordinates: (-)6657780:6658817 mkiglsinyaggfkDIAAEVADLERagldivfvpeaysfdavsglgylaartdrvqlasg ilqlytrTPTLTAMTAAGLDYVSDGRFILGLGASGPQVIEGFHGVRYDAPIARtrevvei crrvwrrerlqyegkHYTVPLPADQGTGLGKalkLINQPVRERIPVLLAALGPKnvelaa eiaegwqpifflpekAATVW…	>Consensus_Protein_Sequence_48 (-)6657780:6658817 mkiglsinyaggfkDIAAEVADLERagldivfvpeaysfdavsglgylaartdrvqlasg ilqlytrTPTLTAMTAAGLDYVSDGRFILGLGASGPQVIEGFHGVRYDAPIARtrevvei crrvwrrerlqyegkHYTVPLPADQGTGLGKalkLINQPVRERIPVLLAALGPKnvelaa eiaegwqpifflpekAATVWGDALKagktkrdpalgelnvyagpvlaigdnveplrefvk phlalyiggmgakgknfyhslatsygygaeadriqelylagekdaaakavpdelvrdvnl igsagfvreriaayrEAGVTTLNVVPIGETAADRVRlieqlrelv	(-)6657780:6658817	ATG	Not Verified				0					0		_EAGVTTLNVVPIGETAADR_ _LINQPVRER_ _YDAPIAR_ _IPVLLAALGPK_ _FILGLGASGPQVIEGFHGVR_ _AATVWGDALK_ _EAGVTTLNVVPIGETAADRVR_ _TPTLTAMTAAGLDYVSDGR_ _HYTVPLPADQGTGLGK_ _DIAAEVADLER_	FALSE	HYTVPLPADQGTGLGK IPVLLAALGPK FILGLGASGPQVIEGFHGVR AATVWGDALK EAGVTTLNVVPIGETAADR YDAPIAR DIAAEVADLER TPTLTAMTAAGLDYVSDGR LINQPVRER EAGVTTLNVVPIGETAADRVR							HYTVPLPADQGTGLGK EAGVTTLNVVPIGETAADRVR IPVLLAALGPK FILGLGASGPQVIEGFHGVR AATVWGDALK EAGVTTLNVVPIGETAADR YDAPIAR DIAAEVADLER TPTLTAMTAAGLDYVSDGR LINQPVRER			FALSE	MKIGLSINYAGGFKDIAAEVADLERAGLDIVFVPEAYSFDAVSGLGYLAARTDRVQLASGILQLYTRTPTLTAMTAAGLDYVSDGRFILGLGASGPQVIEGFHGVRYDAPIARTREVVEICRRVWRRERLQYEGKHYTVPLPADQGTGLGKALKLINQPVRERIPVLLAALGPKNVELAAEIAEGWQPIFFLPEKAATVWGDALKAGKTKRDPALGELNVYAGPVLAIGDNVEPLREFVKPHLALYIGGMGAKGKNFYHSLATSYGYGAEADRIQELYLAGEKDAAAKAVPDELVRDVNLIGSAGFVRERIAAYREAGVTTLNVVPIGETAADRVRLIEQLRELV		345	35.94
>CP000480|M_START_Six_Frame_Translated_Orf_11153 (+)2694704:2695177 tr|A0QVL3|A0QVL3_MYCS2 mtvslrrswakDLDAPTLYELLKlrvevfvveqatpypeldgrDLLAETRHFWLEGPDGE VISTLRLMEEHPGGEKvfrigrvctkrsargqghvarlmqaalaevgdypchinaqtyle dmygkhgfvrDGEEFLDDGIPHIPMVRPGTRaeaeqp	DGEEFLDDGIPHIPMVRPGTR DLDAPTLYELLK DLLAETR HFWLEGPDGEVISTLR LMEEHPGGEK		6.2556e-16	1	>CP000480|Reference_Proteome_Sequence_2826 tr|A0QVL3|A0QVL3_MYCS2 ElaA protein OS=Mycobacterium smegmatis (strain ATCC 700084 / mc(2)155) GN=MSMEG_2614 PE=4 SV=1 Coordinates: (+)2694704:2695177 mtvslrrswakDLDAPTLYELLKlrvevfvveqatpypeldgrDLLAETRHFWLEGPDGE VISTLRLMEEHPGGEKvfrigrvctkrsargqghvarlmqaalaevgdypchinaqtyle dmygkhgfvrDGEEFLDDGIPHIPMVRPGTRaeaeqp	DGEEFLDDGIPHIPMVRPGTR DLDAPTLYELLK DLLAETR HFWLEGPDGEVISTLR LMEEHPGGEK		1.852e-17	1	>CP000480|M_START_GeneMarkS_Sequence_3727 (+)2694704:2695177 mtvslrrswakDLDAPTLYELLKlrvevfvveqatpypeldgrDLLAETRHFWLEGPDGE VISTLRLMEEHPGGEKvfrigrvctkrsargqghvarlmqaalaevgdypchinaqtyle dmygkhgfvrDGEEFLDDGIPHIPMVRPGTRaeaeqp	DGEEFLDDGIPHIPMVRPGTR DLDAPTLYELLK DLLAETR HFWLEGPDGEVISTLR LMEEHPGGEK		1.444e-17	1		Six Frame database Reference proteome GeneMarkS database	>CP000480|Reference_Proteome_Sequence_2826 tr|A0QVL3|A0QVL3_MYCS2 ElaA protein OS=Mycobacterium smegmatis (strain ATCC 700084 / mc(2)155) GN=MSMEG_2614 PE=4 SV=1 Coordinates: (+)2694704:2695177 mtvslrrswakDLDAPTLYELLKlrvevfvveqatpypeldgrDLLAETRHFWLEGPDGE VISTLRLMEEHPGGEKvfrigrvctkrsargqghvarlmqaalaevgdypchinaqtyle dmygkhgfvrDGEEFLDDGIPHIPMVRPGTRaeaeqp	>Consensus_Protein_Sequence_49 (+)2694710:2695177 mslrrswakDLDAPTLYELLKlrvevfvveqatpypeldgrDLLAETRHFWLEGPDGEVI STLRLMEEHPGGEKvfrigrvctkrsargqghvarlmqaalaevgdypchinaqtyledm ygkhgfvrDGEEFLDDGIPHIPMVRPGTRaeaeqp	(+)2694710:2695177	GTG	Not Verified				0					0		_DLLAETR_ _DGEEFLDDGIPHIPMVRPGTR_ _DLDAPTLYELLK_ _HFWLEGPDGEVISTLR_ _LMEEHPGGEK_	FALSE	DLLAETR DLDAPTLYELLK DGEEFLDDGIPHIPMVRPGTR LMEEHPGGEK HFWLEGPDGEVISTLR							DLLAETR DLDAPTLYELLK DGEEFLDDGIPHIPMVRPGTR LMEEHPGGEK HFWLEGPDGEVISTLR			FALSE	MSLRRSWAKDLDAPTLYELLKLRVEVFVVEQATPYPELDGRDLLAETRHFWLEGPDGEVISTLRLMEEHPGGEKVFRIGRVCTKRSARGQGHVARLMQAALAEVGDYPCHINAQTYLEDMYGKHGFVRDGEEFLDDGIPHIPMVRPGTRAEAEQP		155	42.58
>CP000480|M_START_Six_Frame_Translated_Orf_112 (+)629922:631274 nr|tr|A0QPX6|A0QPX6_MYCS2|5'+0|3'+0. Non-Matching First Amino Acid. mtspaftrrralqllglaggaamlapalaacgssggnsalaadapvsgrfegvtlkLLVN QPHVTSFRdvlapawqeatggtldvtaapydqltskqildvqsgtgefdvfdyfyfglgd lvdadalveltdwidnrqgeldvsgylksiydpytlldgkryglpydgdihilfynaelf drykveppttwdeydevaakitkdargtaygaivsgqqvpmilgcsyinrltgyggnlfd engkpaltsdasiaalehlvavt…	LLVNQPHVTSFR QGLGGDPLVWPK VVTNAVAPIR WGAVSLPVGGANTTPR		5.6258e-12	1	>CP000480|Reference_Proteome_Sequence_5201 tr|A0QPX6|A0QPX6_MYCS2 Probable sugar ABC transporter, substrate-binding protein, putative OS=Mycobacterium smegmatis (strain ATCC 700084 / mc(2)155) GN=MSMEG_0553 PE=4 SV=1 Coordinates: (+)629922:631274 mtspaftrrralqllglaggaamlapalaacgssggnsalaadapvsgrfegvtlkLLVN QPHVTSFRdvlapawqeatggtldvtaapydqltskqildvqsgtgefdvfdyfyfglgd lvdadalveltdwidnrqgeldvsgylksi…	LLVNQPHVTSFR QGLGGDPLVWPK VVTNAVAPIR WGAVSLPVGGANTTPR		2.6152e-14	1	>CP000480|M_START_GeneMarkS_Sequence_35 (+)629922:631274 mtspaftrrralqllglaggaamlapalaacgssggnsalaadapvsgrfegvtlkLLVN QPHVTSFRdvlapawqeatggtldvtaapydqltskqildvqsgtgefdvfdyfyfglgd lvdadalveltdwidnrqgeldvsgylksiydpytlldgkryglpydgdihilfynaelf drykveppttwdeydevaakitkdargtaygaivsgqqvpmilgcsyinrltgyggnlfd engkpaltsdasiaalehlvavtpaalptplqigfdqantaflsgqgamldtwtdmalra edptaskiagrWGAVSLPVGGANTTPRtaldagfglg…	LLVNQPHVTSFR QGLGGDPLVWPK VVTNAVAPIR WGAVSLPVGGANTTPR		1.8889e-14	1		Six Frame database Reference proteome GeneMarkS database	>CP000480|Reference_Proteome_Sequence_5201 tr|A0QPX6|A0QPX6_MYCS2 Probable sugar ABC transporter, substrate-binding protein, putative OS=Mycobacterium smegmatis (strain ATCC 700084 / mc(2)155) GN=MSMEG_0553 PE=4 SV=1 Coordinates: (+)629922:631274 mtspaftrrralqllglaggaamlapalaacgssggnsalaadapvsgrfegvtlkLLVN QPHVTSFRdvlapawqeatggtldvtaapydqltskqildvqsgtgefdvfdyfyfglgd lvdadalveltdwidnrqgeldvsgylksi…	>Consensus_Protein_Sequence_50 (+)629988:631274 mlapalaacgssggnsalaadapvsgrfegvtlkLLVNQPHVTSFRdvlapawqeatggt ldvtaapydqltskqildvqsgtgefdvfdyfyfglgdlvdadalveltdwidnrqgeld vsgylksiydpytlldgkryglpydgdihilfynaelfdrykveppttwdeydevaakit kdargtaygaivsgqqvpmilgcsyinrltgyggnlfdengkpaltsdasiaalehlvav tpaalptplqigfdqantaflsgqgamldtwtdmalraedptaskiagrWGAVSLPVGGA NTTPRtaldagfglgistasentdaaaafiawataapqnlavssta…	(+)629988:631274	ATG	Not Verified				0					0	_WGAVSLPVGGANTTPR_	_VVTNAVAPIR_ _LLVNQPHVTSFR_ _QGLGGDPLVWPK_ _WGAVSLPVGGANTTPR_	FALSE	LLVNQPHVTSFR QGLGGDPLVWPK WGAVSLPVGGANTTPR VVTNAVAPIR							LLVNQPHVTSFR QGLGGDPLVWPK WGAVSLPVGGANTTPR VVTNAVAPIR			FALSE	MLAPALAACGSSGGNSALAADAPVSGRFEGVTLKLLVNQPHVTSFRDVLAPAWQEATGGTLDVTAAPYDQLTSKQILDVQSGTGEFDVFDYFYFGLGDLVDADALVELTDWIDNRQGELDVSGYLKSIYDPYTLLDGKRYGLPYDGDIHILFYNAELFDRYKVEPPTTWDEYDEVAAKITKDARGTAYGAIVSGQQVPMILGCSYINRLTGYGGNLFDENGKPALTSDASIAALEHLVAVTPAALPTPLQIGFDQANTAFLSGQGAMLDTWTDMALRAEDPTASKIAGRWGAVSLPVGGANTTPRTALDAGFGLGISTASENTDAAAAFIAWATAAPQNLAVSSTAGAGIDPVRGEVLDSDGYAKVVTNAVAPIRQGLGGDPLVWPKQAGAPKLLQDLV…		428	11.68
>CP000480|M_START_Six_Frame_Translated_Orf_11206 (-)5570348:5570704 nr|sp|A0R3I9|RL32_MYCS2|5'+61|3'+0. mtdrgagrgcaachasvwrirpvpsgvleptqvngysvvqsspsasehvraattlskemh vmavpkrrmsrantrsrraqwkAEAPGLVTVSVAGQQRkvprrllkaarLGLVDLDKR	AEAPGLVTVSVAGQQR LGLVDLDKR		4.6135e-22	1	>CP000480|Reference_Proteome_Sequence_337 sp|A0R3I9|RL32_MYCS2 50S ribosomal protein L32 OS=Mycobacterium smegmatis (strain ATCC 700084 / mc(2)155) GN=rpmF PE=3 SV=1 Coordinates: (-)5570348:5570521 mavpkrrmsrantrsrraqwkAEAPGLVTVSVAGQQRkvprrllkaarLGLVDLDKR	AEAPGLVTVSVAGQQR LGLVDLDKR		9.359e-18	1	>CP000480|M_START_GeneMarkS_Sequence_3729 (-)5570348:5570530 mhvmavpkrrmsrantrsrraqwkAEAPGLVTVSVAGQQRkvprrllkaarLGLVDLDKR	AEAPGLVTVSVAGQQR LGLVDLDKR		1.0766e-17	1		Six Frame database Reference proteome GeneMarkS database	>CP000480|Reference_Proteome_Sequence_337 sp|A0R3I9|RL32_MYCS2 50S ribosomal protein L32 OS=Mycobacterium smegmatis (strain ATCC 700084 / mc(2)155) GN=rpmF PE=3 SV=1 Coordinates: (-)5570348:5570521 mavpkrrmsrantrsrraqwkAEAPGLVTVSVAGQQRkvprrllkaarLGLVDLDKR	>Consensus_Protein_Sequence_51 (-)5570348:5570500 msrantrsrraqwkAEAPGLVTVSVAGQQRkvprrllkaarLGLVDLDKR	(-)5570348:5570500	ATG	Not Verified				0					0		_AEAPGLVTVSVAGQQR_ _LGLVDLDKR_	FALSE	LGLVDLDKR AEAPGLVTVSVAGQQR							LGLVDLDKR AEAPGLVTVSVAGQQR			FALSE	MSRANTRSRRAQWKAEAPGLVTVSVAGQQRKVPRRLLKAARLGLVDLDKR		50	50
>CP000480|M_START_Six_Frame_Translated_Orf_11230 (-)5258919:5259500 nr|tr|A0R2L4|A0R2L4_MYCS2|5'+0|3'+0. Non-Matching First Amino Acid. mptlqlvqdpdadallesnpfallvgmlldqqipmetafagpkkladrIGKVDAVHIAEY NPDKfaekFSETPAVHRfpgsmakRVQALAQAVVDDYDGDVTAIWTGGDPDGPEVLRRlk RLPGFGDQKarIFLALLGKQYGVTPEGWReaagdygkAGTYMSVADVVDAGSLQKvrayk kdmkaaakaaknk	AGTYMSVADVVDAGSLQK FSETPAVHR IFLALLGK IGKVDAVHIAEYNPDK QYGVTPEGWR RLPGFGDQK RVQALAQAVVDDYDGDVTAIWTGGDPDGPEVLR RVQALAQAVVDDYDGDVTAIWTGGDPDGPEVLRR VDAVHIAEYNPDK		6.5691e-62	1	>CP000480|Reference_Proteome_Sequence_793 tr|A0R2L4|A0R2L4_MYCS2 Base excision DNA repair protein, HhH-GPD family protein OS=Mycobacterium smegmatis (strain ATCC 700084 / mc(2)155) GN=MSMEG_5156 PE=4 SV=1 Coordinates: (-)5258919:5259500 mptlqlvqdpdadallesnpfallvgmlldqqipmetafagpkkladrIGKVDAVHIAEY NPDKfaekFSETPAVHRFPGSMAKRVQALAQAVVDDYDGDVTAIWTGGDPDGPEVLRRlk RLPGFGDQKarIFLALLGKQYGVTPEGWReaagdygkAGT…	AGTYMSVADVVDAGSLQK FSETPAVHR FSETPAVHRFPGSMAK IFLALLGK IGKVDAVHIAEYNPDK QYGVTPEGWR RLPGFGDQK RVQALAQAVVDDYDGDVTAIWTGGDPDGPEVLR RVQALAQAVVDDYDGDVTAIWTGGDPDGPEVLRR VDAVHIAEYNPDK		2.2772e-71	1	>CP000480|M_START_GeneMarkS_Sequence_2844 (-)5258919:5259500 mptlqlvqdpdadallesnpfallvgmlldqqipmetafagpkkladrIGKVDAVHIAEY NPDKfaekFSETPAVHRFPGSMAKRVQALAQAVVDDYDGDVTAIWTGGDPDGPEVLRRlk RLPGFGDQKarIFLALLGKQYGVTPEGWReaagdygkAGTYMSVADVVDAGSLQKvrayk kdmkaaakaaknk	AGTYMSVADVVDAGSLQK FSETPAVHR FSETPAVHRFPGSMAK IFLALLGK IGKVDAVHIAEYNPDK QYGVTPEGWR RLPGFGDQK RVQALAQAVVDDYDGDVTAIWTGGDPDGPEVLR RVQALAQAVVDDYDGDVTAIWTGGDPDGPEVLRR VDAVHIAEYNPDK		2.7965e-71	1		Six Frame database Reference proteome GeneMarkS database	>CP000480|Reference_Proteome_Sequence_793 tr|A0R2L4|A0R2L4_MYCS2 Base excision DNA repair protein, HhH-GPD family protein OS=Mycobacterium smegmatis (strain ATCC 700084 / mc(2)155) GN=MSMEG_5156 PE=4 SV=1 Coordinates: (-)5258919:5259500 mptlqlvqdpdadallesnpfallvgmlldqqipmetafagpkkladrIGKVDAVHIAEY NPDKfaekFSETPAVHRFPGSMAKRVQALAQAVVDDYDGDVTAIWTGGDPDGPEVLRRlk RLPGFGDQKarIFLALLGKQYGVTPEGWReaagdygkAGT…	>Consensus_Protein_Sequence_52 (-)5258919:5259398 metafagpkkladrIGKVDAVHIAEYNPDKfaekFSETPAVHRFPGSMAKRVQALAQAVV DDYDGDVTAIWTGGDPDGPEVLRRlkRLPGFGDQKarIFLALLGKQYGVTPEGWReaagd ygkAGTYMSVADVVDAGSLQKvraykkdmkaaakaaknk	(-)5258919:5259398	ATG	Not Verified				0					0		_IFLALLGK_ _AGTYMSVADVVDAGSLQK_ _FSETPAVHR_ _FSETPAVHRFPGSMAK_ _RVQALAQAVVDDYDGDVTAIWTGGDPDGPEVLRR_ _VDAVHIAEYNPDK_ _RVQALAQAVVDDYDGDVTAIWTGGDPDGPEVLR_ _IGKVDAVHIAEYNPDK_ _QYGVTPEGWR_ _RLPGFGDQK_	FALSE	RLPGFGDQK QYGVTPEGWR AGTYMSVADVVDAGSLQK RVQALAQAVVDDYDGDVTAIWTGGDPDGPEVLR RVQALAQAVVDDYDGDVTAIWTGGDPDGPEVLRR IGKVDAVHIAEYNPDK IFLALLGK VDAVHIAEYNPDK FSETPAVHR FSETPAVHRFPGSMAK							VDAVHIAEYNPDK FSETPAVHRFPGSMAK QYGVTPEGWR RLPGFGDQK RVQALAQAVVDDYDGDVTAIWTGGDPDGPEVLR RVQALAQAVVDDYDGDVTAIWTGGDPDGPEVLRR IGKVDAVHIAEYNPDK IFLALLGK AGTYMSVADVVDAGSLQK FSETPAVHR			FALSE	METAFAGPKKLADRIGKVDAVHIAEYNPDKFAEKFSETPAVHRFPGSMAKRVQALAQAVVDDYDGDVTAIWTGGDPDGPEVLRRLKRLPGFGDQKARIFLALLGKQYGVTPEGWREAAGDYGKAGTYMSVADVVDAGSLQKVRAYKKDMKAAAKAAKNK		159	69.81
>CP000480|M_START_Six_Frame_Translated_Orf_11238 (+)5768527:5769285 nr|tr|A0R422|A0R422_MYCS2|5'+52|3'+0. mrahrglvrahpgaetpgqarapvgdlrgprtaqrrsgrglgedrgsgigsgvtievfas aatafarlvrALPTFEGPGLGDWDLRalvghasrslvtvsaylqtpaetadladaveyya avrEHLAGADAAGVTERgvqagrALGDDPAAEVDRLVAQALSDLEGVGDPIIKvfggygi rLGDYLDTRVFEVVVHSLDISRatgvpadlpqdalrsatvlaastavhfgdgetvllalt graplpggfsvv	ALGDDPAAEVDR ALPTFEGPGLGDWDLR EHLAGADAAGVTER LGDYLDTR LVAQALSDLEGVGDPIIK VFEVVVHSLDISR		4.2158e-31	1	>CP000480|Reference_Proteome_Sequence_4015 tr|A0R422|A0R422_MYCS2 Uncharacterized protein OS=Mycobacterium smegmatis (strain ATCC 700084 / mc(2)155) GN=MSMEG_5677 PE=4 SV=1 Coordinates: (+)5768683:5769285 mtievfasaatafarlvrALPTFEGPGLGDWDLRalvghasrslvtvsaylqtpaetadl adaveyyaavrEHLAGADAAGVTERgvqagrALGDDPAAEVDRLVAQALSDLEGVGDPII KvfggygirLGDYLDTRVFEVVVHSLDISRatgvpadlpqdalrsatvlaastavhfgdg etvllaltgra…	ALGDDPAAEVDR ALPTFEGPGLGDWDLR EHLAGADAAGVTER LGDYLDTR LVAQALSDLEGVGDPIIK VFEVVVHSLDISR		4.6092e-29	1	>CP000480|M_START_GeneMarkS_Sequence_4058 (+)5768683:5769285 mtievfasaatafarlvrALPTFEGPGLGDWDLRalvghasrslvtvsaylqtpaetadl adaveyyaavrEHLAGADAAGVTERgvqagrALGDDPAAEVDRLVAQALSDLEGVGDPII KvfggygirLGDYLDTRVFEVVVHSLDISRatgvpadlpqdalrsatvlaastavhfgdg etvllaltgraplpggfsvv	ALGDDPAAEVDR ALPTFEGPGLGDWDLR EHLAGADAAGVTER LGDYLDTR LVAQALSDLEGVGDPIIK VFEVVVHSLDISR		3.9899e-29	1		Six Frame database Reference proteome GeneMarkS database	>CP000480|Reference_Proteome_Sequence_4015 tr|A0R422|A0R422_MYCS2 Uncharacterized protein OS=Mycobacterium smegmatis (strain ATCC 700084 / mc(2)155) GN=MSMEG_5677 PE=4 SV=1 Coordinates: (+)5768683:5769285 mtievfasaatafarlvrALPTFEGPGLGDWDLRalvghasrslvtvsaylqtpaetadl adaveyyaavrEHLAGADAAGVTERgvqagrALGDDPAAEVDRLVAQALSDLEGVGDPII KvfggygirLGDYLDTRVFEVVVHSLDISRatgvpadlpqdalrsatvlaastavhfgdg etvllaltgra…	>Consensus_Protein_Sequence_53 (+)5768731:5769285 mrALPTFEGPGLGDWDLRalvghasrslvtvsaylqtpaetadladaveyyaavrEHLAG ADAAGVTERgvqagrALGDDPAAEVDRLVAQALSDLEGVGDPIIKvfggygirLGDYLDT RVFEVVVHSLDISRatgvpadlpqdalrsatvlaastavhfgdgetvllaltgraplpgg fsvv	(+)5768731:5769285	GTG	Not Verified				0					0		_EHLAGADAAGVTER_ _ALPTFEGPGLGDWDLR_ _VFEVVVHSLDISR_ _ALGDDPAAEVDR_ _LGDYLDTR_ _LVAQALSDLEGVGDPIIK_	FALSE	VFEVVVHSLDISR EHLAGADAAGVTER LGDYLDTR ALPTFEGPGLGDWDLR ALGDDPAAEVDR LVAQALSDLEGVGDPIIK							VFEVVVHSLDISR EHLAGADAAGVTER LGDYLDTR ALPTFEGPGLGDWDLR ALGDDPAAEVDR LVAQALSDLEGVGDPIIK			FALSE	MRALPTFEGPGLGDWDLRALVGHASRSLVTVSAYLQTPAETADLADAVEYYAAVREHLAGADAAGVTERGVQAGRALGDDPAAEVDRLVAQALSDLEGVGDPIIKVFGGYGIRLGDYLDTRVFEVVVHSLDISRATGVPADLPQDALRSATVLAASTAVHFGDGETVLLALTGRAPLPGGFSVV		184	44.02
>CP000480|M_START_Six_Frame_Translated_Orf_11268 (-)5051708:5052661 nr|sp|A0R219|KHSE_MYCS2|5'+0|3'+0. Non-Matching First Amino Acid. mtqtlpvglsatsvvaassanlgpgfdslgialslydeivvetvesgltvhvegegagqv pldqthlvvrainkGLQAAGFSAPGLVVRcrndiphsrGLGSSAAAVVGGLAAVNGLVTQ AGSEPMDDARliqlssefeghpdnaaaavlggavvswteqagafggeprYSAVPVRlhpd irLFPAVPQQRsstaetrVLLPEQVSHVDARfnlsrAALLVVALSERPDLLMAATEDVLH QPQRAAAMPASAEYLAILRrc…	AAAMPASAEYLAILR AALLVVALSERPDLLMAATEDVLHQPQR GLGSSAAAVVGGLAAVNGLVTQAGSEPMDDAR GLQAAGFSAPGLVVR LFPAVPQQR VLLPEQVSHVDAR YSAVPVR		2.7421e-40	1	>CP000480|Reference_Proteome_Sequence_175 sp|A0R219|KHSE_MYCS2 Homoserine kinase OS=Mycobacterium smegmatis (strain ATCC 700084 / mc(2)155) GN=thrB PE=3 SV=1 Coordinates: (-)5051708:5052661 mtqtlpvglsatsvvaassanlgpgfdslgialslydeivvetvesgltvhvegegagqv pldqthlvvrainkGLQAAGFSAPGLVVRcrndiphsrGLGSSAAAVVGGLAAVNGLVTQ AGSEPMDDARliqlssefeghpdnaaaavlggavvswteqagafggeprYSAVPVRlhpd irLFPAVPQQRsstaetrVLLPEQVS…	AAAMPASAEYLAILR AAAMPASAEYLAILRR AALLVVALSERPDLLMAATEDVLHQPQR GLGSSAAAVVGGLAAVNGLVTQAGSEPMDDAR GLQAAGFSAPGLVVR LFPAVPQQR VLLPEQVSHVDAR WTAGAVVR YSAVPVR		2.439e-47	1	>CP000480|M_START_GeneMarkS_Sequence_3756 (-)5051708:5052661 mtqtlpvglsatsvvaassanlgpgfdslgialslydeivvetvesgltvhvegegagqv pldqthlvvrainkGLQAAGFSAPGLVVRcrndiphsrGLGSSAAAVVGGLAAVNGLVTQ AGSEPMDDARliqlssefeghpdnaaaavlggavvswteqagafggeprYSAVPVRlhpd irLFPAVPQQRsstaetrVLLPEQVSHVDARfnlsrAALLVVALSERPDLLMAATEDVLH QPQRAAAMPASAEYLAILRRcgiaavlsgagpsvlglsaqsglpaealeygtahgftvte msvgagvrWTAGAVVRn	AAAMPASAEYLAILR AAAMPASAEYLAILRR AALLVVALSERPDLLMAATEDVLHQPQR GLGSSAAAVVGGLAAVNGLVTQAGSEPMDDAR GLQAAGFSAPGLVVR LFPAVPQQR VLLPEQVSHVDAR WTAGAVVR YSAVPVR		4.0465e-48	1		Six Frame database Reference proteome GeneMarkS database	>CP000480|Reference_Proteome_Sequence_175 sp|A0R219|KHSE_MYCS2 Homoserine kinase OS=Mycobacterium smegmatis (strain ATCC 700084 / mc(2)155) GN=thrB PE=3 SV=1 Coordinates: (-)5051708:5052661 mtqtlpvglsatsvvaassanlgpgfdslgialslydeivvetvesgltvhvegegagqv pldqthlvvrainkGLQAAGFSAPGLVVRcrndiphsrGLGSSAAAVVGGLAAVNGLVTQ AGSEPMDDARliqlssefeghpdnaaaavlggavvswteqagafggeprYSAVPVRlhpd irLFPAVPQQRsstaetrVLLPEQVS…	>Consensus_Protein_Sequence_54 (-)5051708:5052460 mvrainkGLQAAGFSAPGLVVRcrndiphsrGLGSSAAAVVGGLAAVNGLVTQAGSEPMD DARliqlssefeghpdnaaaavlggavvswteqagafggeprYSAVPVRlhpdirLFPAV PQQRsstaetrVLLPEQVSHVDARfnlsrAALLVVALSERPDLLMAATEDVLHQPQRAAA MPASAEYLAILRRcgiaavlsgagpsvlglsaqsglpaealeygtahgftvtemsvgagv rWTAGAVVRn	(-)5051708:5052460	GTG	Not Verified				0					0		_WTAGAVVR_ _GLGSSAAAVVGGLAAVNGLVTQAGSEPMDDAR_ _AALLVVALSERPDLLMAATEDVLHQPQR_ _AAAMPASAEYLAILR_ _VLLPEQVSHVDAR_ _GLQAAGFSAPGLVVR_ _LFPAVPQQR_ _AAAMPASAEYLAILRR_ _YSAVPVR_	FALSE	GLGSSAAAVVGGLAAVNGLVTQAGSEPMDDAR AAAMPASAEYLAILR AALLVVALSERPDLLMAATEDVLHQPQR GLQAAGFSAPGLVVR YSAVPVR LFPAVPQQR VLLPEQVSHVDAR WTAGAVVR AAAMPASAEYLAILRR							GLGSSAAAVVGGLAAVNGLVTQAGSEPMDDAR AAAMPASAEYLAILR AALLVVALSERPDLLMAATEDVLHQPQR GLQAAGFSAPGLVVR YSAVPVR LFPAVPQQR VLLPEQVSHVDAR WTAGAVVR AAAMPASAEYLAILRR			FALSE	MVRAINKGLQAAGFSAPGLVVRCRNDIPHSRGLGSSAAAVVGGLAAVNGLVTQAGSEPMDDARLIQLSSEFEGHPDNAAAAVLGGAVVSWTEQAGAFGGEPRYSAVPVRLHPDIRLFPAVPQQRSSTAETRVLLPEQVSHVDARFNLSRAALLVVALSERPDLLMAATEDVLHQPQRAAAMPASAEYLAILRRCGIAAVLSGAGPSVLGLSAQSGLPAEALEYGTAHGFTVTEMSVGAGVRWTAGAVVRN		250	51.2
>CP000480|M_START_Six_Frame_Translated_Orf_11281 (-)6055221:6056327 nr|tr|A0R4X7|A0R4X7_MYCS2|5'+0|3'+0. Non-Matching First Amino Acid. mGIMPDSSPFGSQTVMGPAWPNVDEEQLTAAAASYEKLATTISGNIVPQQTNQLMKltev wqgagslaasgeattmiagheanaaqaqaiaaqltqmaaavvktkMAVNAAAQEVQHEVE ALQALPFGNKQELIESRikmglsqniatvtasttelasalgttanipqmttpptaqaqqa vqkgadqgaqmamqmasqlpqmlgqlpqmlgqvpqqlaqplqqltqplqqltsmlgsvgk GGTGAGPSPFSAFSNHPLA…	GGTGAGPSPFSAFSNHPLAGGSGPSSGAGLVK GIMPDSSPFGSQTVMGPAWPNVDEEQLTAAAASYEK LATTISGNIVPQQTNQLMK MAVNAAAQEVQHEVEALQALPFGNK MAVNAAAQEVQHEVEALQALPFGNKQELIESR		9.0726e-25	1	>CP000480|Reference_Proteome_Sequence_3938 tr|A0R4X7|A0R4X7_MYCS2 PPE family protein OS=Mycobacterium smegmatis (strain ATCC 700084 / mc(2)155) GN=MSMEG_5989 PE=4 SV=1 Coordinates: (-)6055221:6056327 mGIMPDSSPFGSQTVMGPAWPNVDEEQLTAAAASYEKLATTISGNIVPQQTNQLMKltev wqgagslaasgeattmiagheanaaqaqaiaaqltqmaaavvktkMAVNAAAQEVQHEVE ALQALPFGNKQELIESRikmglsqniatvtasttelasalgttanipqmttpptaqaqqa vqkgadqgaqmamqma…	GGTGAGPSPFSAFSNHPLAGGSGPSSGAGLVK GIMPDSSPFGSQTVMGPAWPNVDEEQLTAAAASYEK LATTISGNIVPQQTNQLMK MAVNAAAQEVQHEVEALQALPFGNK MAVNAAAQEVQHEVEALQALPFGNKQELIESR		3.8585e-26	1	>CP000480|M_START_GeneMarkS_Sequence_3760 (-)6055221:6056327 mGIMPDSSPFGSQTVMGPAWPNVDEEQLTAAAASYEKLATTISGNIVPQQTNQLMKltev wqgagslaasgeattmiagheanaaqaqaiaaqltqmaaavvktkMAVNAAAQEVQHEVE ALQALPFGNKQELIESRikmglsqniatvtasttelasalgttanipqmttpptaqaqqa vqkgadqgaqmamqmasqlpqmlgqlpqmlgqvpqqlaqplqqltqplqqltsmlgsvgk GGTGAGPSPFSAFSNHPLAGGSGPSSGAGLVKaagmpgggggvgaqtpvlsklvgtapvs vdpgataggavvggvapvaagamgggmggpmgm…	GGTGAGPSPFSAFSNHPLAGGSGPSSGAGLVK GIMPDSSPFGSQTVMGPAWPNVDEEQLTAAAASYEK LATTISGNIVPQQTNQLMK MAVNAAAQEVQHEVEALQALPFGNK MAVNAAAQEVQHEVEALQALPFGNKQELIESR		3.3326e-26	1	Six_Frame_database Reference_proteome GeneMarkS_database	Six Frame database Reference proteome GeneMarkS database	>CP000480|Reference_Proteome_Sequence_3938 tr|A0R4X7|A0R4X7_MYCS2 PPE family protein OS=Mycobacterium smegmatis (strain ATCC 700084 / mc(2)155) GN=MSMEG_5989 PE=4 SV=1 Coordinates: (-)6055221:6056327 mGIMPDSSPFGSQTVMGPAWPNVDEEQLTAAAASYEKLATTISGNIVPQQTNQLMKltev wqgagslaasgeattmiagheanaaqaqaiaaqltqmaaavvktkMAVNAAAQEVQHEVE ALQALPFGNKQELIESRikmglsqniatvtasttelasalgttanipqmttpptaqaqqa vqkgadqgaqmamqma…	>Consensus_Protein_Sequence_55 (-)6055221:6056327 mGIMPDSSPFGSQTVMGPAWPNVDEEQLTAAAASYEKLATTISGNIVPQQTNQLMKltev wqgagslaasgeattmiagheanaaqaqaiaaqltqmaaavvktkMAVNAAAQEVQHEVE ALQALPFGNKQELIESRikmglsqniatvtasttelasalgttanipqmttpptaqaqqa vqkgadqgaqmamqmasqlpqmlgqlpqmlgqvpqqlaqplqqltqplqqltsmlgsvgk GGTGAGPSPFSAFSNHPLAGGSGPSSGAGLVKaagmpgggggvgaqtpvlsklvgtapvs vdpgataggavvggvapvaagamgggmggpmgmmggprgggggg…	(-)6055221:6056327	GTG	Not Verified	TRUE	Validated Start	GIMPDSSPFGSQTVMGPAWPNVDEEQLTAAAASYEK	1				GIMPDSSPFGSQTVMGPAWPNVDEEQLTAAAASYEK	1		_LATTISGNIVPQQTNQLMK_ _MAVNAAAQEVQHEVEALQALPFGNKQELIESR_ _GIMPDSSPFGSQTVMGPAWPNVDEEQLTAAAASYEK_ _MAVNAAAQEVQHEVEALQALPFGNK_ _GGTGAGPSPFSAFSNHPLAGGSGPSSGAGLVK_	FALSE	GIMPDSSPFGSQTVMGPAWPNVDEEQLTAAAASYEK MAVNAAAQEVQHEVEALQALPFGNKQELIESR GGTGAGPSPFSAFSNHPLAGGSGPSSGAGLVK LATTISGNIVPQQTNQLMK MAVNAAAQEVQHEVEALQALPFGNK	GIMPDSSPFGSQTVMGPAWPNVDEEQLTAAAASYEK						GIMPDSSPFGSQTVMGPAWPNVDEEQLTAAAASYEK MAVNAAAQEVQHEVEALQALPFGNKQELIESR LATTISGNIVPQQTNQLMK GGTGAGPSPFSAFSNHPLAGGSGPSSGAGLVK MAVNAAAQEVQHEVEALQALPFGNK		G	FALSE	MGIMPDSSPFGSQTVMGPAWPNVDEEQLTAAAASYEKLATTISGNIVPQQTNQLMKLTEVWQGAGSLAASGEATTMIAGHEANAAQAQAIAAQLTQMAAAVVKTKMAVNAAAQEVQHEVEALQALPFGNKQELIESRIKMGLSQNIATVTASTTELASALGTTANIPQMTTPPTAQAQQAVQKGADQGAQMAMQMASQLPQMLGQLPQMLGQVPQQLAQPLQQLTQPLQQLTSMLGSVGKGGTGAGPSPFSAFSNHPLAGGSGPSSGAGLVKAAGMPGGGGGVGAQTPVLSKLVGTAPVSVDPGATAGGAVVGGVAPVAAGAMGGGMGGPMGMMGGPRGGGGGGTAASLAVPAPLEHEIDEVDDDDDW		368	32.34
>CP000480|M_START_Six_Frame_Translated_Orf_11329 (-)3685389:3686030 nr|tr|A0QYD7|A0QYD7_MYCS2|5'+1|3'+0. mmhsqvlivavpgrlprieatgglagrctqpdtvhlvstaatplggdtlrvrvvvetgar lrirtvaatlvlpsaetlrseavwdievageldldpqptvvaggsahhtqtrlqladsar vrireqiqigrsnerAGFWSGLLHADAAGAPLLRhrielgsgalgddeiaapracisemr ypeptfdapdqlvlglarggslatwqgdrlpad	AGFWSGLLHADAAGAPLLR		0.003766	1	>CP000480|Reference_Proteome_Sequence_4800 tr|A0QYD7|A0QYD7_MYCS2 Uncharacterized protein OS=Mycobacterium smegmatis (strain ATCC 700084 / mc(2)155) GN=MSMEG_3622 PE=4 SV=1 Coordinates: (-)3685389:3686027 mhsqvlivavpgrlprieatgglagrctqpdtvhlvstaatplggdtlrvrvvvetgarl rirtvaatlvlpsaetlrseavwdievageldldpqptvvaggsahhtqtrlqladsarv rireqiqigrsnerAGFWSGLLHADAAGAPLLRhrielgsgalgddeiaapracisemry peptfdapdql…	AGFWSGLLHADAAGAPLLR		0.00051718	1	>CP000480|M_START_GeneMarkS_Sequence_2747 (-)3685389:3686027 mhsqvlivavpgrlprieatgglagrctqpdtvhlvstaatplggdtlrvrvvvetgarl rirtvaatlvlpsaetlrseavwdievageldldpqptvvaggsahhtqtrlqladsarv rireqiqigrsnerAGFWSGLLHADAAGAPLLRhrielgsgalgddeiaapracisemry peptfdapdqlvlglarggslatwqgdrlpad	AGFWSGLLHADAAGAPLLR		0.00051662	1		Six Frame database Reference proteome GeneMarkS database	>CP000480|Reference_Proteome_Sequence_4800 tr|A0QYD7|A0QYD7_MYCS2 Uncharacterized protein OS=Mycobacterium smegmatis (strain ATCC 700084 / mc(2)155) GN=MSMEG_3622 PE=4 SV=1 Coordinates: (-)3685389:3686027 mhsqvlivavpgrlprieatgglagrctqpdtvhlvstaatplggdtlrvrvvvetgarl rirtvaatlvlpsaetlrseavwdievageldldpqptvvaggsahhtqtrlqladsarv rireqiqigrsnerAGFWSGLLHADAAGAPLLRhrielgsgalgddeiaapracisemry peptfdapdql…	>Consensus_Protein_Sequence_56 (-)3685389:3685670 mrireqiqigrsnerAGFWSGLLHADAAGAPLLRhrielgsgalgddeiaapracisemr ypeptfdapdqlvlglarggslatwqgdrlpad	(-)3685389:3685670	GTG	Not Verified				0					0		_AGFWSGLLHADAAGAPLLR_	FALSE	AGFWSGLLHADAAGAPLLR							AGFWSGLLHADAAGAPLLR			FALSE	MRIREQIQIGRSNERAGFWSGLLHADAAGAPLLRHRIELGSGALGDDEIAAPRACISEMRYPEPTFDAPDQLVLGLARGGSLATWQGDRLPAD		93	20.43
>CP000480|M_START_Six_Frame_Translated_Orf_11333 (-)5080106:5080633 nr|tr|A0R248|A0R248_MYCS2|5'+12|3'+0. mtktrawpslphmsvtdqylanneeyakTFSGPLPLPPSKHVAVVACMDARldvyrILGL GDGEAHVIRNAGGVITDDEIRSLAISQRllgtkeiilihhtdcgmltftddefkRAIQGE TGIKPEWAAESFTDLEEDVRQSLRRIEASPFVTKheslrGFIFDVATGKlaevtl	AIQGETGIKPEWAAESFTDLEEDVR GFIFDVATGK HVAVVACMDAR ILGLGDGEAHVIR NAGGVITDDEIR RAIQGETGIKPEWAAESFTDLEEDVR RAIQGETGIKPEWAAESFTDLEEDVRQSLR RIEASPFVTK SLAISQR TFSGPLPLPPSK		3.7439e-63	1	>CP000480|Reference_Proteome_Sequence_3109 tr|A0R248|A0R248_MYCS2 Carbonic anhydrase OS=Mycobacterium smegmatis (strain ATCC 700084 / mc(2)155) GN=MSMEG_4985 PE=4 SV=1 Coordinates: (-)5080106:5080597 mSVTDQYLANNEEYAKTFSGPLPLPPSKHVAVVACMDARldvyrILGLGDGEAHVIRNAG GVITDDEIRSLAISQRllgtkeiilihhtdcgmltftddefkRAIQGETGIKPEWAAESF TDLEEDVRQSLRRIEASPFVTKheslrGFIFDVATGKlaevtl	AIQGETGIKPEWAAESFTDLEEDVR GFIFDVATGK HVAVVACMDAR IEASPFVTK ILGLGDGEAHVIR NAGGVITDDEIR RAIQGETGIKPEWAAESFTDLEEDVR RAIQGETGIKPEWAAESFTDLEEDVRQSLR RIEASPFVTK SLAISQR SVTDQYLANNEEYAK TFSGPLPLPPSK		8.6718e-120	1	>CP000480|M_START_GeneMarkS_Sequence_3891 (-)5080106:5080597 mSVTDQYLANNEEYAKTFSGPLPLPPSKHVAVVACMDARldvyrILGLGDGEAHVIRNAG GVITDDEIRSLAISQRllgtkeiilihhtdcgmltftddefkRAIQGETGIKPEWAAESF TDLEEDVRQSLRRIEASPFVTKheslrGFIFDVATGKlaevtl	AIQGETGIKPEWAAESFTDLEEDVR GFIFDVATGK HVAVVACMDAR IEASPFVTK ILGLGDGEAHVIR NAGGVITDDEIR RAIQGETGIKPEWAAESFTDLEEDVR RAIQGETGIKPEWAAESFTDLEEDVRQSLR RIEASPFVTK SLAISQR SVTDQYLANNEEYAK TFSGPLPLPPSK		2.8031e-121	1	Reference_proteome GeneMarkS_database	Reference proteome GeneMarkS database	>CP000480|Reference_Proteome_Sequence_3109 tr|A0R248|A0R248_MYCS2 Carbonic anhydrase OS=Mycobacterium smegmatis (strain ATCC 700084 / mc(2)155) GN=MSMEG_4985 PE=4 SV=1 Coordinates: (-)5080106:5080597 mSVTDQYLANNEEYAKTFSGPLPLPPSKHVAVVACMDARldvyrILGLGDGEAHVIRNAG GVITDDEIRSLAISQRllgtkeiilihhtdcgmltftddefkRAIQGETGIKPEWAAESF TDLEEDVRQSLRRIEASPFVTKheslrGFIFDVATGKlaevtl	>Consensus_Protein_Sequence_57 (-)5080106:5080597 mSVTDQYLANNEEYAKTFSGPLPLPPSKHVAVVACMDARldvyrILGLGDGEAHVIRNAG GVITDDEIRSLAISQRllgtkeiilihhtdcgmltftddefkRAIQGETGIKPEWAAESF TDLEEDVRQSLRRIEASPFVTKheslrGFIFDVATGKlaevtl	(-)5080106:5080597	ATG	Not Verified	TRUE	Validated Start	SVTDQYLANNEEYAK	1				SVTDQYLANNEEYAK	1		_AIQGETGIKPEWAAESFTDLEEDVR_ _IEASPFVTK_ _HVAVVACMDAR_ _GFIFDVATGK_ _ILGLGDGEAHVIR_ _RIEASPFVTK_ _SVTDQYLANNEEYAK_ _RAIQGETGIKPEWAAESFTDLEEDVR_ _SLAISQR_ _RAIQGETGIKPEWAAESFTDLEEDVRQSLR_ _NAGGVITDDEIR_ _TFSGPLPLPPSK_	FALSE	RAIQGETGIKPEWAAESFTDLEEDVRQSLR ILGLGDGEAHVIR RAIQGETGIKPEWAAESFTDLEEDVR AIQGETGIKPEWAAESFTDLEEDVR TFSGPLPLPPSK RIEASPFVTK SLAISQR HVAVVACMDAR GFIFDVATGK NAGGVITDDEIR IEASPFVTK SVTDQYLANNEEYAK	SVTDQYLANNEEYAK						RAIQGETGIKPEWAAESFTDLEEDVRQSLR ILGLGDGEAHVIR RAIQGETGIKPEWAAESFTDLEEDVR AIQGETGIKPEWAAESFTDLEEDVR IEASPFVTK TFSGPLPLPPSK RIEASPFVTK SLAISQR HVAVVACMDAR GFIFDVATGK SVTDQYLANNEEYAK NAGGVITDDEIR		S	FALSE	MSVTDQYLANNEEYAKTFSGPLPLPPSKHVAVVACMDARLDVYRILGLGDGEAHVIRNAGGVITDDEIRSLAISQRLLGTKEIILIHHTDCGMLTFTDDEFKRAIQGETGIKPEWAAESFTDLEEDVRQSLRRIEASPFVTKHESLRGFIFDVATGKLAEVTL		163	73.62
>CP000480|M_START_Six_Frame_Translated_Orf_1145 (+)3705497:3707785 tr|A0QYF6|A0QYF6_MYCS2 mgrHSIPDPEDAADEPESGYRQGADGQGGPPDHPTEVFERIGDSGPATPRrrhryadepd epdeiadsdytdysdsdyvdeyadeygteydpeygdeygaeyrggyrggfgseydtdysd dysddsprdeygystasghaprrrGRDDLSVDDEDAETTKLSAAGGTPPPPPRsrrsrSA DGDSEWTGSHRavesrrrgvsvgvivalvsvvvlvaavivwkfvgdalsdrsdaaaarcv ageigvpviadptisthieslankYNQSASPVGDKcvkvrvqsaesdrVVSGFANSWPSE LGDR…	AGFRAEDATSPDSDVTDFGPIANPVSIADESTR ALPVTSEVGLWTFDGTEGR ARSEVLNSTLEDQSAAGGGAVSFTTLR GNSVLVITTGPHTDR GRDDLSVDDEDAETTK HSIPDPEDAADEPESGYR IGDSGPATPR KPEQLAELAK LEATAGSETVSDSR LPELQSSPTAMDGLR LPNWGTLK LQNVVEALTNR LSAAGGTPPPPPR QGADGQGGPPDHPTEVFER SADGDSEWTGSHR SEVLNSTLEDQSAAGGGAVSFTTLR SEVSMGPMAEPVDGR SLVTSPVVLATSPELK TALGQQNWQK VTLANATAAPVSSPAVTIMLDR VVSGFANSWPSELGDRPALWIPSSSIGSAR YNQSASPVGDK		1.9952e-173	1	>CP000480|Reference_Proteome_Sequence_1743 tr|A0QYF6|A0QYF6_MYCS2 Uncharacterized protein OS=Mycobacterium smegmatis (strain ATCC 700084 / mc(2)155) GN=MSMEG_3641 PE=4 SV=1 Coordinates: (+)3705497:3707785 mgrHSIPDPEDAADEPESGYRQGADGQGGPPDHPTEVFERIGDSGPATPRrrhryadepd epdeiadsdytdysdsdyvdeyadeygteydpeygdeygaeyrggyrggfgseydtdysd dysddsprdeygystasghaprrrGRDDLSVDDEDAETTKLSAAGGTPPPPPRsrrsrSA DGDSEWTGSHR…	AGFRAEDATSPDSDVTDFGPIANPVSIADESTR ALPVTSEVGLWTFDGTEGR ARSEVLNSTLEDQSAAGGGAVSFTTLR GNSVLVITTGPHTDR GRDDLSVDDEDAETTK HSIPDPEDAADEPESGYR IGDSGPATPR KPEQLAELAK LEATAGSETVSDSR LPELQSSPTAMDGLR LPNWGTLK LQNVVEALTNR LSAAGGTPPPPPR LVYNEAK QGADGQGGPPDHPTEVFER SADGDSEWTGSHR SEVLNSTLEDQSAAGGGAVSFTTLR SEVSMGPMAEPVDGR SLVTSPVVLATSPELK TALGQQNWQK VTLANATAAPVSSPAVTIMLDR VVSGFANSWPSELGDRPALWIPSSSIGSAR YNQSASPVGDK		3.2925e-184	1	>CP000480|M_START_GeneMarkS_Sequence_362 (+)3705497:3707785 mgrHSIPDPEDAADEPESGYRQGADGQGGPPDHPTEVFERIGDSGPATPRrrhryadepd epdeiadsdytdysdsdyvdeyadeygteydpeygdeygaeyrggyrggfgseydtdysd dysddsprdeygystasghaprrrGRDDLSVDDEDAETTKLSAAGGTPPPPPRsrrsrSA DGDSEWTGSHRavesrrrgvsvgvivalvsvvvlvaavivwkfvgdalsdrsdaaaarcv ageigvpviadptisthieslankYNQSASPVGDKcvkvrvqsaesdrVVSGFANSWPSE LGDRPALWIPSSSIGSARLEATAGSETVSDSRSL…	AGFRAEDATSPDSDVTDFGPIANPVSIADESTR ALPVTSEVGLWTFDGTEGR ARSEVLNSTLEDQSAAGGGAVSFTTLR GNSVLVITTGPHTDR GRDDLSVDDEDAETTK HSIPDPEDAADEPESGYR IGDSGPATPR KPEQLAELAK LEATAGSETVSDSR LPELQSSPTAMDGLR LPNWGTLK LQNVVEALTNR LSAAGGTPPPPPR QGADGQGGPPDHPTEVFER SADGDSEWTGSHR SEVLNSTLEDQSAAGGGAVSFTTLR SEVSMGPMAEPVDGR SLVTSPVVLATSPELK TALGQQNWQK VTLANATAAPVSSPAVTIMLDR VVSGFANSWPSELGDRPALWIPSSSIGSAR YNQSASPVGDK		8.1769e-185	1		Six Frame database Reference proteome GeneMarkS database	>CP000480|Reference_Proteome_Sequence_1743 tr|A0QYF6|A0QYF6_MYCS2 Uncharacterized protein OS=Mycobacterium smegmatis (strain ATCC 700084 / mc(2)155) GN=MSMEG_3641 PE=4 SV=1 Coordinates: (+)3705497:3707785 mgrHSIPDPEDAADEPESGYRQGADGQGGPPDHPTEVFERIGDSGPATPRrrhryadepd epdeiadsdytdysdsdyvdeyadeygteydpeygdeygaeyrggyrggfgseydtdysd dysddsprdeygystasghaprrrGRDDLSVDDEDAETTKLSAAGGTPPPPPRsrrsrSA DGDSEWTGSHR…	>Consensus_Protein_Sequence_58 (+)3705497:3707785 mgrHSIPDPEDAADEPESGYRQGADGQGGPPDHPTEVFERIGDSGPATPRrrhryadepd epdeiadsdytdysdsdyvdeyadeygteydpeygdeygaeyrggyrggfgseydtdysd dysddsprdeygystasghaprrrGRDDLSVDDEDAETTKLSAAGGTPPPPPRsrrsrSA DGDSEWTGSHRavesrrrgvsvgvivalvsvvvlvaavivwkfvgdalsdrsdaaaarcv ageigvpviadptisthieslankYNQSASPVGDKcvkvrvqsaesdrVVSGFANSWPSE LGDRPALWIPSSSIGSARLEATAGSETVSDSRSLVTSPVVLATS…	(+)3705497:3707785	ATG	Not Verified				0					0		_ARSEVLNSTLEDQSAAGGGAVSFTTLR_ _QGADGQGGPPDHPTEVFER_ _SEVLNSTLEDQSAAGGGAVSFTTLR_ _VVSGFANSWPSELGDRPALWIPSSSIGSAR_ _IGDSGPATPR_ _KPEQLAELAK_ _LQNVVEALTNR_ _SEVSMGPMAEPVDGR_ _LVYNEAK_ _TALGQQNWQK_ _YNQSASPVGDK_ _GNSVLVITTGPHTDR_ _AGFRAEDATSPDSDVTDFGPIANPVSIADESTR_ _LPNWGTLK_ _LEATAGSETVSDSR_ _GRDDLSVDDEDAETTK_ _VTLANATAAPVSSPAVTIMLDR_ _LPELQSSPTAMDGLR_ _HSIPDPEDAADEPESGYR_ _LSAAGGTPPPPPR_ _SADGDSEWT…	FALSE	VTLANATAAPVSSPAVTIMLDR GRDDLSVDDEDAETTK ALPVTSEVGLWTFDGTEGR QGADGQGGPPDHPTEVFER IGDSGPATPR LPNWGTLK SEVSMGPMAEPVDGR HSIPDPEDAADEPESGYR SLVTSPVVLATSPELK LEATAGSETVSDSR GNSVLVITTGPHTDR LQNVVEALTNR YNQSASPVGDK VVSGFANSWPSELGDRPALWIPSSSIGSAR TALGQQNWQK SADGDSEWTGSHR SEVLNSTLEDQSAAGGGAVSFTTLR KPEQLAELAK LPELQSSPTAMDGLR AGFRAEDATSPDSDVTDFGPIANPVSIADESTR LSAAGGTPPPPPR ARSEVLNSTLEDQSAAGGGAVSFTTLR LVYNEAK							VTLANATAAPVSSPAVTIMLDR SEVLNSTLEDQSAAGGGAVSFTTLR ALPVTSEVGLWTFDGTEGR QGADGQGGPPDHPTEVFER IGDSGPATPR LPNWGTLK SEVSMGPMAEPVDGR HSIPDPEDAADEPESGYR SLVTSPVVLATSPELK LEATAGSETVSDSR GNSVLVITTGPHTDR LQNVVEALTNR VVSGFANSWPSELGDRPALWIPSSSIGSAR LVYNEAK YNQSASPVGDK TALGQQNWQK SADGDSEWTGSHR KPEQLAELAK LPELQSSPTAMDGLR GRDDLSVDDEDAETTK AGFRAEDATSPDSDVTDFGPIANPVSIADESTR LSAAGGTPPPPPR ARSEVLNSTLEDQSAAGGGAVSFTTLR			FALSE	MGRHSIPDPEDAADEPESGYRQGADGQGGPPDHPTEVFERIGDSGPATPRRRHRYADEPDEPDEIADSDYTDYSDSDYVDEYADEYGTEYDPEYGDEYGAEYRGGYRGGFGSEYDTDYSDDYSDDSPRDEYGYSTASGHAPRRRGRDDLSVDDEDAETTKLSAAGGTPPPPPRSRRSRSADGDSEWTGSHRAVESRRRGVSVGVIVALVSVVVLVAAVIVWKFVGDALSDRSDAAAARCVAGEIGVPVIADPTISTHIESLANKYNQSASPVGDKCVKVRVQSAESDRVVSGFANSWPSELGDRPALWIPSSSIGSARLEATAGSETVSDSRSLVTSPVVLATSPELKTALGQQNWQKLPELQSSPTAMDGLRLPNWGTLKLALPKLDNGDTAYLVAEA…		762	46.19
>CP000480|M_START_Six_Frame_Translated_Orf_11512 (+)4943348:4944193 tr|A0R1R7|A0R1R7_MYCS2 msgrvegkVAFVTGAARgqgrshalrlaqegadiiaidicgpirpgaetaipastsddla etanlvkgldrrvvtaevdvrdaaaikaavdsgveqlgrldiivanagignggdtldqts eedwdemidinlsgvwksvkagvphivaggrggsivltssvgglkayphcgnyvaakhgv vglmrGFAVELGQHNIRvntvhpthvatpmlhnegtfkmfrpdlenpgpddmapicqmfh tlpipwvepidisnavlflasdearyitgvtlpvdagsclk	GFAVELGQHNIR	VAFVTGAAR	1.1572e-06	1	>CP000480|Reference_Proteome_Sequence_1926 tr|A0R1R7|A0R1R7_MYCS2 Carveol dehydrogenase OS=Mycobacterium smegmatis (strain ATCC 700084 / mc(2)155) GN=MSMEG_4849 PE=3 SV=1 Coordinates: (+)4943348:4944193 msgrvegkVAFVTGAARgqgrshalrlaqegadiiaidicgpirpgaetaipastsddla etanlvkgldrrvvtaevdvrdaaaikaavdsgveqlgrldiivanagignggdtldqts eedwdemidinlsgvwksvkagvphivaggrGGSIVLTSSVGGLKayphcgnyvaakhgv vglmrGFAVELGQ…	GFAVELGQHNIR GGSIVLTSSVGGLK	VAFVTGAAR	1.0829e-07	1	>CP000480|M_START_GeneMarkS_Sequence_5295 (+)4943360:4944193 megkVAFVTGAARgqgrshalrlaqegadiiaidicgpirpgaetaipastsddlaetan lvkgldrrvvtaevdvrdaaaikaavdsgveqlgrldiivanagignggdtldqtseedw demidinlsgvwksvkagvphivaggrggsivltssvgglkayphcgnyvaakhgvvglm rGFAVELGQHNIRvntvhpthvatpmlhnegtfkmfrpdlenpgpddmapicqmfhtlpi pwvepidisnavlflasdearyitgvtlpvdagsclk	GFAVELGQHNIR VAFVTGAAR		1.1158e-07	1		Reference proteome	>CP000480|Reference_Proteome_Sequence_1926 tr|A0R1R7|A0R1R7_MYCS2 Carveol dehydrogenase OS=Mycobacterium smegmatis (strain ATCC 700084 / mc(2)155) GN=MSMEG_4849 PE=3 SV=1 Coordinates: (+)4943348:4944193 msgrvegkVAFVTGAARgqgrshalrlaqegadiiaidicgpirpgaetaipastsddla etanlvkgldrrvvtaevdvrdaaaikaavdsgveqlgrldiivanagignggdtldqts eedwdemidinlsgvwksvkagvphivaggrGGSIVLTSSVGGLKayphcgnyvaakhgv vglmrGFAVELGQ…	>Consensus_Protein_Sequence_59 (+)4943762:4944193 mkagvphivaggrGGSIVLTSSVGGLKayphcgnyvaakhgvvglmrGFAVELGQHNIRv ntvhpthvatpmlhnegtfkmfrpdlenpgpddmapicqmfhtlpipwvepidisnavlf lasdearyitgvtlpvdagsclk	(+)4943762:4944193	GTG	Not Verified				0					0		_GGSIVLTSSVGGLK_ _VAFVTGAAR_ _GFAVELGQHNIR_	FALSE	GFAVELGQHNIR GGSIVLTSSVGGLK							GFAVELGQHNIR GGSIVLTSSVGGLK			FALSE	MKAGVPHIVAGGRGGSIVLTSSVGGLKAYPHCGNYVAAKHGVVGLMRGFAVELGQHNIRVNTVHPTHVATPMLHNEGTFKMFRPDLENPGPDDMAPICQMFHTLPIPWVEPIDISNAVLFLASDEARYITGVTLPVDAGSCLK		143	18.18
>CP000480|M_START_Six_Frame_Translated_Orf_11552 (-)2518205:2519095 tr|A0QV35|A0QV35_MYCS2 mwryafglvvlvvsglitgpgslavpvaradadiqqvgsvappegpaetwvvadmdtgqi lagrgeyvrhapastiktllalvvldevpldstivadetdtdvecncagvapgrtytarQ LLEAALLASGNDAANTLARmlggpeaavakmnakaaqlgarDTNVVTPSGLDAPGMPFWS TPHDLAVIFRAAMADPVFAQITAMPSTVFPAKtgdrVLVNQNELLHRypgtlggktgftd iarkTFVAAAQRdgrrlviammyglvkeggptywdqaaglldwgfaqdrsasigal	AAMADPVFAQITAMPSTVFPAK DTNVVTPSGLDAPGMPFWSTPHDLAVIFR QLLEAALLASGNDAANTLAR TFVAAAQR VLVNQNELLHR		2.1035e-27	1	>CP000480|Reference_Proteome_Sequence_740 tr|A0QV35|A0QV35_MYCS2 D-alanyl-D-alanine carboxypeptidase OS=Mycobacterium smegmatis (strain ATCC 700084 / mc(2)155) GN=dacB PE=3 SV=1 Coordinates: (-)2518205:2519095 mwryafglvvlvvsglitgpgslavpvaradadiqqvgsvappegpaetwvvadmdtgqi lagrgeyvrhapastiktllalvvldevpldstivadetdtdvecncagvapgrtytarQ LLEAALLASGNDAANTLARmlggpeaavakmnakaaqlgarDTNVVTPSGLDAPGMPFWS TPHDLA…	AAMADPVFAQITAMPSTVFPAK DTNVVTPSGLDAPGMPFWSTPHDLAVIFR QLLEAALLASGNDAANTLAR TFVAAAQR VLVNQNELLHR		7.1489e-36	1	>CP000480|M_START_GeneMarkS_Sequence_3838 (-)2518205:2519095 mwryafglvvlvvsglitgpgslavpvaradadiqqvgsvappegpaetwvvadmdtgqi lagrgeyvrhapastiktllalvvldevpldstivadetdtdvecncagvapgrtytarQ LLEAALLASGNDAANTLARmlggpeaavakmnakaaqlgarDTNVVTPSGLDAPGMPFWS TPHDLAVIFRAAMADPVFAQITAMPSTVFPAKtgdrVLVNQNELLHRypgtlggktgftd iarkTFVAAAQRdgrrlviammyglvkeggptywdqaaglldwgfaqdrsasigal	AAMADPVFAQITAMPSTVFPAK DTNVVTPSGLDAPGMPFWSTPHDLAVIFR QLLEAALLASGNDAANTLAR TFVAAAQR VLVNQNELLHR		8.1546e-37	1		Six Frame database Reference proteome GeneMarkS database	>CP000480|Reference_Proteome_Sequence_740 tr|A0QV35|A0QV35_MYCS2 D-alanyl-D-alanine carboxypeptidase OS=Mycobacterium smegmatis (strain ATCC 700084 / mc(2)155) GN=dacB PE=3 SV=1 Coordinates: (-)2518205:2519095 mwryafglvvlvvsglitgpgslavpvaradadiqqvgsvappegpaetwvvadmdtgqi lagrgeyvrhapastiktllalvvldevpldstivadetdtdvecncagvapgrtytarQ LLEAALLASGNDAANTLARmlggpeaavakmnakaaqlgarDTNVVTPSGLDAPGMPFWS TPHDLA…	>Consensus_Protein_Sequence_60 (-)2518205:2518768 mapgrtytarQLLEAALLASGNDAANTLARmlggpeaavakmnakaaqlgarDTNVVTPS GLDAPGMPFWSTPHDLAVIFRAAMADPVFAQITAMPSTVFPAKtgdrVLVNQNELLHRyp gtlggktgftdiarkTFVAAAQRdgrrlviammyglvkeggptywdqaaglldwgfaqdr sasigal	(-)2518205:2518768	GTG	Not Verified				0					0		_AAMADPVFAQITAMPSTVFPAK_ _VLVNQNELLHR_ _DTNVVTPSGLDAPGMPFWSTPHDLAVIFR_ _TFVAAAQR_ _QLLEAALLASGNDAANTLAR_	FALSE	QLLEAALLASGNDAANTLAR TFVAAAQR DTNVVTPSGLDAPGMPFWSTPHDLAVIFR VLVNQNELLHR AAMADPVFAQITAMPSTVFPAK							AAMADPVFAQITAMPSTVFPAK QLLEAALLASGNDAANTLAR DTNVVTPSGLDAPGMPFWSTPHDLAVIFR VLVNQNELLHR TFVAAAQR			FALSE	MAPGRTYTARQLLEAALLASGNDAANTLARMLGGPEAAVAKMNAKAAQLGARDTNVVTPSGLDAPGMPFWSTPHDLAVIFRAAMADPVFAQITAMPSTVFPAKTGDRVLVNQNELLHRYPGTLGGKTGFTDIARKTFVAAAQRDGRRLVIAMMYGLVKEGGPTYWDQAAGLLDWGFAQDRSASIGAL		187	48.13
>CP000480|M_START_Six_Frame_Translated_Orf_11563 (-)3839692:3840615 sp|A0QYS8|OTC_MYCS2 mirHFLRDDDLSPEEQAEVLTLAADLKKtpfsrrplegprGVAVIFEKnstrtrFSFEMG IAQLGGHAIVVDGRSTQLGREETLEDTGAVLSRYVDAIVWRtfaqerltamasgasvpiv nalsdefhpcqvladlqtlaerkgklaglrmtyfgdgannmahslmlggvtagvhvtiaa pdgfepdprfvdaarrRAAETGATVALTKdakAGADGADVLVTDTWTSMGQENDGLDRvr pfrpfqvnadlleladpaavvlhclpahrGHEITDEVIDGPQSAVFDEAENRlhaqkALL VWLLEKr	AAETGATVALTK AGADGADVLVTDTWTSMGQENDGLDR ALLVWLLEK EETLEDTGAVLSR FSFEMGIAQLGGHAIVVDGR GHEITDEVIDGPQSAVFDEAENR GVAVIFEK HFLRDDDLSPEEQAEVLTLAADLK HFLRDDDLSPEEQAEVLTLAADLKK RAAETGATVALTK STQLGREETLEDTGAVLSR YVDAIVWR		1.5717e-113	1	>CP000480|Reference_Proteome_Sequence_252 sp|A0QYS8|OTC_MYCS2 Ornithine carbamoyltransferase OS=Mycobacterium smegmatis (strain ATCC 700084 / mc(2)155) GN=argF PE=1 SV=1 Coordinates: (-)3839692:3840615 mirHFLRDDDLSPEEQAEVLTLAADLKKtpfsrrplegprGVAVIFEKnstrtrFSFEMG IAQLGGHAIVVDGRSTQLGREETLEDTGAVLSRYVDAIVWRtfaqerltamasgasvpiv nalsdefhpcqvladlqtlaerkgklaglrmtyfgdgannmahslmlggvtagvhvtiaa pdgfepdprfvdaa…	AAETGATVALTK AGADGADVLVTDTWTSMGQENDGLDR ALLVWLLEK EETLEDTGAVLSR FSFEMGIAQLGGHAIVVDGR GHEITDEVIDGPQSAVFDEAENR GVAVIFEK HFLRDDDLSPEEQAEVLTLAADLK HFLRDDDLSPEEQAEVLTLAADLKK RAAETGATVALTK STQLGREETLEDTGAVLSR YVDAIVWR		2.7651e-127	1	>CP000480|M_START_GeneMarkS_Sequence_618 (-)3839692:3840615 mirHFLRDDDLSPEEQAEVLTLAADLKKtpfsrrplegprGVAVIFEKnstrtrFSFEMG IAQLGGHAIVVDGRSTQLGREETLEDTGAVLSRYVDAIVWRtfaqerltamasgasvpiv nalsdefhpcqvladlqtlaerkgklaglrmtyfgdgannmahslmlggvtagvhvtiaa pdgfepdprfvdaarrRAAETGATVALTKdakAGADGADVLVTDTWTSMGQENDGLDRvr pfrpfqvnadlleladpaavvlhclpahrGHEITDEVIDGPQSAVFDEAENRlhaqkALL VWLLEKr	AAETGATVALTK AGADGADVLVTDTWTSMGQENDGLDR ALLVWLLEK EETLEDTGAVLSR FSFEMGIAQLGGHAIVVDGR GHEITDEVIDGPQSAVFDEAENR GVAVIFEK HFLRDDDLSPEEQAEVLTLAADLK HFLRDDDLSPEEQAEVLTLAADLKK RAAETGATVALTK STQLGREETLEDTGAVLSR YVDAIVWR		1.7329e-126	1		Six Frame database Reference proteome GeneMarkS database	>CP000480|Reference_Proteome_Sequence_252 sp|A0QYS8|OTC_MYCS2 Ornithine carbamoyltransferase OS=Mycobacterium smegmatis (strain ATCC 700084 / mc(2)155) GN=argF PE=1 SV=1 Coordinates: (-)3839692:3840615 mirHFLRDDDLSPEEQAEVLTLAADLKKtpfsrrplegprGVAVIFEKnstrtrFSFEMG IAQLGGHAIVVDGRSTQLGREETLEDTGAVLSRYVDAIVWRtfaqerltamasgasvpiv nalsdefhpcqvladlqtlaerkgklaglrmtyfgdgannmahslmlggvtagvhvtiaa pdgfepdprfvdaa…	>Consensus_Protein_Sequence_61 (-)3839692:3840615 mirHFLRDDDLSPEEQAEVLTLAADLKKtpfsrrplegprGVAVIFEKnstrtrFSFEMG IAQLGGHAIVVDGRSTQLGREETLEDTGAVLSRYVDAIVWRtfaqerltamasgasvpiv nalsdefhpcqvladlqtlaerkgklaglrmtyfgdgannmahslmlggvtagvhvtiaa pdgfepdprfvdaarrRAAETGATVALTKdakAGADGADVLVTDTWTSMGQENDGLDRvr pfrpfqvnadlleladpaavvlhclpahrGHEITDEVIDGPQSAVFDEAENRlhaqkALL VWLLEKr	(-)3839692:3840615	ATG	Not Verified				0					0		_AGADGADVLVTDTWTSMGQENDGLDR_ _HFLRDDDLSPEEQAEVLTLAADLKK_ _FSFEMGIAQLGGHAIVVDGR_ _RAAETGATVALTK_ _HFLRDDDLSPEEQAEVLTLAADLK_ _STQLGREETLEDTGAVLSR_ _YVDAIVWR_ _EETLEDTGAVLSR_ _ALLVWLLEK_ _AAETGATVALTK_ _GHEITDEVIDGPQSAVFDEAENR_ _GVAVIFEK_	FALSE	HFLRDDDLSPEEQAEVLTLAADLK YVDAIVWR EETLEDTGAVLSR GHEITDEVIDGPQSAVFDEAENR STQLGREETLEDTGAVLSR RAAETGATVALTK FSFEMGIAQLGGHAIVVDGR AGADGADVLVTDTWTSMGQENDGLDR HFLRDDDLSPEEQAEVLTLAADLKK GVAVIFEK ALLVWLLEK AAETGATVALTK							HFLRDDDLSPEEQAEVLTLAADLK YVDAIVWR EETLEDTGAVLSR GHEITDEVIDGPQSAVFDEAENR STQLGREETLEDTGAVLSR RAAETGATVALTK FSFEMGIAQLGGHAIVVDGR AGADGADVLVTDTWTSMGQENDGLDR HFLRDDDLSPEEQAEVLTLAADLKK GVAVIFEK ALLVWLLEK AAETGATVALTK			FALSE	MIRHFLRDDDLSPEEQAEVLTLAADLKKTPFSRRPLEGPRGVAVIFEKNSTRTRFSFEMGIAQLGGHAIVVDGRSTQLGREETLEDTGAVLSRYVDAIVWRTFAQERLTAMASGASVPIVNALSDEFHPCQVLADLQTLAERKGKLAGLRMTYFGDGANNMAHSLMLGGVTAGVHVTIAAPDGFEPDPRFVDAARRRAAETGATVALTKDAKAGADGADVLVTDTWTSMGQENDGLDRVRPFRPFQVNADLLELADPAAVVLHCLPAHRGHEITDEVIDGPQSAVFDEAENRLHAQKALLVWLLEKR		307	49.19
>CP000480|M_START_Six_Frame_Translated_Orf_11568 (-)5530749:5531897 nr|tr|A0R3E7|A0R3E7_MYCS2|5'+104|3'+0. mhhqpvagivldtvvvqhlpglrrvvllvedrragiggrpqvqepgdrgqssddgrhrpa lravqrteiggrdhgpgtdqwsratsrrrigvegghasdrrlsvvtlgkLLIGATPLGQP SDASARlvralrdadivaaedtrrirslaqalevtptgrvlsffdqneasrvpglveeir agatvlvvsdagmplindpgyrlvaacaeaglpvsclpgpsavttalavsglasdrfcfe gfaprkhaarMTWLQTLAHEMRtcvffesprrlaetlrdavdalgadr…	LLIGATPLGQPSDASAR MTWLQTLAHEMR		6.2951e-15	1	>CP000480|Reference_Proteome_Sequence_3962 tr|A0R3E7|A0R3E7_MYCS2 Ribosomal RNA small subunit methyltransferase I OS=Mycobacterium smegmatis (strain ATCC 700084 / mc(2)155) GN=rsmI PE=3 SV=1 Coordinates: (-)5530749:5531585 mtlgkLLIGATPLGQPSDASARlvralrdadivaaedtrrirSLAQALEVTPTGRvlsff dqneasrVPGLVEEIRagatvlvvsdagmplindpgyrlvaacaeaglpvsclpgpsavt talavsglasdrfcfegfaprkhaarMTWLQTLAHEMRtcvffesprrlaetlr…	LLIGATPLGQPSDASAR MTWLQTLAHEMR SLAQALEVTPTGR VPGLVEEIR VVADNPGAPSKR		3.4144e-18	1	>CP000480|M_START_GeneMarkS_Sequence_6649 (-)5530749:5531585 mtlgkLLIGATPLGQPSDASARlvralrdadivaaedtrrirSLAQALEVTPTGRvlsff dqneasrVPGLVEEIRagatvlvvsdagmplindpgyrlvaacaeaglpvsclpgpsavt talavsglasdrfcfegfaprkhaarMTWLQTLAHEMRtcvffesprrlaetlrdavdal gadrravvcreltktheeikrgslaeladwaddgvlgeitvvlagatptadlptlvaeve elvaagtrvkdacarVVADNPGAPSKRelydavlrsrd	LLIGATPLGQPSDASAR MTWLQTLAHEMR SLAQALEVTPTGR VPGLVEEIR VVADNPGAPSKR		2.2864e-18	1		Six Frame database Reference proteome GeneMarkS database	>CP000480|Reference_Proteome_Sequence_3962 tr|A0R3E7|A0R3E7_MYCS2 Ribosomal RNA small subunit methyltransferase I OS=Mycobacterium smegmatis (strain ATCC 700084 / mc(2)155) GN=rsmI PE=3 SV=1 Coordinates: (-)5530749:5531585 mtlgkLLIGATPLGQPSDASARlvralrdadivaaedtrrirSLAQALEVTPTGRvlsff dqneasrVPGLVEEIRagatvlvvsdagmplindpgyrlvaacaeaglpvsclpgpsavt talavsglasdrfcfegfaprkhaarMTWLQTLAHEMRtcvffesprrlaetlr…	>Consensus_Protein_Sequence_62 (-)5530749:5531585 mtlgkLLIGATPLGQPSDASARlvralrdadivaaedtrrirSLAQALEVTPTGRvlsff dqneasrVPGLVEEIRagatvlvvsdagmplindpgyrlvaacaeaglpvsclpgpsavt talavsglasdrfcfegfaprkhaarMTWLQTLAHEMRtcvffesprrlaetlrdavdal gadrravvcreltktheeikrgslaeladwaddgvlgeitvvlagatptadlptlvaeve elvaagtrvkdacarVVADNPGAPSKRelydavlrsrd	(-)5530749:5531585	GTG	Not Verified				0					0		_LLIGATPLGQPSDASAR_ _VPGLVEEIR_ _SLAQALEVTPTGR_ _MTWLQTLAHEMR_ _VVADNPGAPSKR_	FALSE	MTWLQTLAHEMR LLIGATPLGQPSDASAR VVADNPGAPSKR VPGLVEEIR SLAQALEVTPTGR							MTWLQTLAHEMR LLIGATPLGQPSDASAR SLAQALEVTPTGR VPGLVEEIR VVADNPGAPSKR			FALSE	MTLGKLLIGATPLGQPSDASARLVRALRDADIVAAEDTRRIRSLAQALEVTPTGRVLSFFDQNEASRVPGLVEEIRAGATVLVVSDAGMPLINDPGYRLVAACAEAGLPVSCLPGPSAVTTALAVSGLASDRFCFEGFAPRKHAARMTWLQTLAHEMRTCVFFESPRRLAETLRDAVDALGADRRAVVCRELTKTHEEIKRGSLAELADWADDGVLGEITVVLAGATPTADLPTLVAEVEELVAAGTRVKDACARVVADNPGAPSKRELYDAVLRSRD		278	22.66
>CP000480|M_START_Six_Frame_Translated_Orf_11577 (-)725067:726794 nr|tr|A0QQ65|A0QQ65_MYCS2|5'+24|3'+0. mlngplrwrrvvsgaskfgnqgesmiagrkclkiasvaavavlgvaacgggggsggssga aneggevnvtmtsfpdyvdpqlsytmegwevlyntyvplltykHAKGEEGAEVAPGLAED MPEVSPDGKtyklklrqnmkyadgtpikASDFTYAIQRlfkADSGGSVFFGVIVGANDYA EGKadtitgiqtnddtgditinlteangtfdnllglpfsapvppttpldtdatnnpppgs gpftitsvdaphtlvmernpqfqtvkDAGADEVADAHVDKIIVTQNKSNSA…	ADSGGSVFFGVIVGANDYAEGK ASDFTYAIQR AYMEQAVWAPYGNEQLATFLSDR DAGADEVADAHVDK GEEGAEVAPGLAEDMPEVSPDGK GYADLDR HAKGEEGAEVAPGLAEDMPEVSPDGK IGEYYHDVLTQLGFNATLK IIVTQNK KGYADLDR LEDSINTYYFWMNTQQAPFNDVR LHPTQQILPPGMPGYEEFTLYPGPDMDK MNELLTQQLTDETK MNELLTQQLTDETKK QAVNYAIDPEALNR QLIAEANPADRDITVWTDDEPDRK RIGEYYHDVLTQLGFNATLK SILPTNGNNFSR SNSAQVTDIEQNK SNSAQVTDIEQNKTDFMHDPPDADRLPEVK SYHHVLFNQDFTSFALK VAIPELDAK		0	1	>CP000480|Reference_Proteome_Sequence_532 tr|A0QQ65|A0QQ65_MYCS2 ABC transporter solute-binding protein OS=Mycobacterium smegmatis (strain ATCC 700084 / mc(2)155) GN=MSMEG_0643 PE=4 SV=1 Coordinates: (-)725067:726722 miagrkclkiasvaavavlgvaacgggggsggssgaaneggevnvtmtsfpdyvdpqlsy tmegwevlyntyvplltykHAKGEEGAEVAPGLAEDMPEVSPDGKtyklklrqnmkyadg tpikASDFTYAIQRlfkADSGGSVFFGVIVGANDYAEGKadtitgiqtnddtgditinlt…	ADSGGSVFFGVIVGANDYAEGK ASDFTYAIQR AYMEQAVWAPYGNEQLATFLSDR DAGADEVADAHVDK GEEGAEVAPGLAEDMPEVSPDGK GYADLDR HAKGEEGAEVAPGLAEDMPEVSPDGK IGEYYHDVLTQLGFNATLK IIVTQNK KGYADLDR LEDSINTYYFWMNTQQAPFNDVR LHPTQQILPPGMPGYEEFTLYPGPDMDK MNELLTQQLTDETK MNELLTQQLTDETKK QAVNYAIDPEALNR QLIAEANPADRDITVWTDDEPDRK RIGEYYHDVLTQLGFNATLK SILPTNGNNFSR SNSAQVTDIEQNK SNSAQVTDIEQNKTDFMHDPPDADRLPEVK SYHHVLFNQDFTSFALK VAIPELDAK		0	1	>CP000480|M_START_GeneMarkS_Sequence_5775 (-)725067:726722 miagrkclkiasvaavavlgvaacgggggsggssgaaneggevnvtmtsfpdyvdpqlsy tmegwevlyntyvplltykHAKGEEGAEVAPGLAEDMPEVSPDGKtyklklrqnmkyadg tpikASDFTYAIQRlfkADSGGSVFFGVIVGANDYAEGKadtitgiqtnddtgditinlt eangtfdnllglpfsapvppttpldtdatnnpppgsgpftitsvdaphtlvmernpqfqt vkDAGADEVADAHVDKIIVTQNKSNSAQVTDIEQNKTDFMHDPPDADRLPEVKarfgdrf rLEDSINTYYFWMNTQQAPFNDVRvrQAVNYAIDP…	ADSGGSVFFGVIVGANDYAEGK ASDFTYAIQR AYMEQAVWAPYGNEQLATFLSDR DAGADEVADAHVDK GEEGAEVAPGLAEDMPEVSPDGK GYADLDR HAKGEEGAEVAPGLAEDMPEVSPDGK IGEYYHDVLTQLGFNATLK IIVTQNK KGYADLDR LEDSINTYYFWMNTQQAPFNDVR LHPTQQILPPGMPGYEEFTLYPGPDMDK MNELLTQQLTDETK MNELLTQQLTDETKK QAVNYAIDPEALNR QLIAEANPADRDITVWTDDEPDRK RIGEYYHDVLTQLGFNATLK SILPTNGNNFSR SNSAQVTDIEQNK SNSAQVTDIEQNKTDFMHDPPDADRLPEVK SYHHVLFNQDFTSFALK VAIPELDAK		0	1		Six Frame database Reference proteome GeneMarkS database	>CP000480|Reference_Proteome_Sequence_532 tr|A0QQ65|A0QQ65_MYCS2 ABC transporter solute-binding protein OS=Mycobacterium smegmatis (strain ATCC 700084 / mc(2)155) GN=MSMEG_0643 PE=4 SV=1 Coordinates: (-)725067:726722 miagrkclkiasvaavavlgvaacgggggsggssgaaneggevnvtmtsfpdyvdpqlsy tmegwevlyntyvplltykHAKGEEGAEVAPGLAEDMPEVSPDGKtyklklrqnmkyadg tpikASDFTYAIQRlfkADSGGSVFFGVIVGANDYAEGKadtitgiqtnddtgditinlt…	>Consensus_Protein_Sequence_63 (-)725067:726539 megwevlyntyvplltykHAKGEEGAEVAPGLAEDMPEVSPDGKtyklklrqnmkyadgt pikASDFTYAIQRlfkADSGGSVFFGVIVGANDYAEGKadtitgiqtnddtgditinlte angtfdnllglpfsapvppttpldtdatnnpppgsgpftitsvdaphtlvmernpqfqtv kDAGADEVADAHVDKIIVTQNKSNSAQVTDIEQNKTDFMHDPPDADRLPEVKarfgdrfr LEDSINTYYFWMNTQQAPFNDVRvrQAVNYAIDPEALNRvfggrLHPTQQILPPGMPGYE EFTLYPGPDMDKakQLIAEANPADRDITVWTDDEPDRKRIGEYYHD…	(-)725067:726539	ATG	Not Verified				0					0		_SYHHVLFNQDFTSFALK_ _GEEGAEVAPGLAEDMPEVSPDGK_ _KGYADLDR_ _MNELLTQQLTDETK_ _MNELLTQQLTDETKK_ _GYADLDR_ _LEDSINTYYFWMNTQQAPFNDVR_ _ADSGGSVFFGVIVGANDYAEGK_ _QLIAEANPADRDITVWTDDEPDRK_ _ASDFTYAIQR_ _IGEYYHDVLTQLGFNATLK_ _LHPTQQILPPGMPGYEEFTLYPGPDMDK_ _VAIPELDAK_ _IIVTQNK_ _QAVNYAIDPEALNR_ _HAKGEEGAEVAPGLAEDMPEVSPDGK_ _SNSAQVTDIEQNKTDFMHDPPDADRLPEVK_ _SILPTNGNNFSR_ _DAGADEVADAHVDK_ _AYMEQAVWAPYGNEQLATF…	FALSE	LEDSINTYYFWMNTQQAPFNDVR QLIAEANPADRDITVWTDDEPDRK AYMEQAVWAPYGNEQLATFLSDR VAIPELDAK IGEYYHDVLTQLGFNATLK MNELLTQQLTDETK QAVNYAIDPEALNR DAGADEVADAHVDK SNSAQVTDIEQNKTDFMHDPPDADRLPEVK HAKGEEGAEVAPGLAEDMPEVSPDGK MNELLTQQLTDETKK IIVTQNK GYADLDR LHPTQQILPPGMPGYEEFTLYPGPDMDK ASDFTYAIQR SNSAQVTDIEQNK KGYADLDR RIGEYYHDVLTQLGFNATLK ADSGGSVFFGVIVGANDYAEGK SYHHVLFNQDFTSFALK GEEGAEVAPGLAEDMPEVSPDGK SILPTNGNNFSR							LEDSINTYYFWMNTQQAPFNDVR QLIAEANPADRDITVWTDDEPDRK AYMEQAVWAPYGNEQLATFLSDR VAIPELDAK IGEYYHDVLTQLGFNATLK MNELLTQQLTDETK QAVNYAIDPEALNR DAGADEVADAHVDK SNSAQVTDIEQNKTDFMHDPPDADRLPEVK HAKGEEGAEVAPGLAEDMPEVSPDGK MNELLTQQLTDETKK IIVTQNK GYADLDR LHPTQQILPPGMPGYEEFTLYPGPDMDK ASDFTYAIQR SNSAQVTDIEQNK KGYADLDR RIGEYYHDVLTQLGFNATLK ADSGGSVFFGVIVGANDYAEGK SYHHVLFNQDFTSFALK GEEGAEVAPGLAEDMPEVSPDGK SILPTNGNNFSR			FALSE	MEGWEVLYNTYVPLLTYKHAKGEEGAEVAPGLAEDMPEVSPDGKTYKLKLRQNMKYADGTPIKASDFTYAIQRLFKADSGGSVFFGVIVGANDYAEGKADTITGIQTNDDTGDITINLTEANGTFDNLLGLPFSAPVPPTTPLDTDATNNPPPGSGPFTITSVDAPHTLVMERNPQFQTVKDAGADEVADAHVDKIIVTQNKSNSAQVTDIEQNKTDFMHDPPDADRLPEVKARFGDRFRLEDSINTYYFWMNTQQAPFNDVRVRQAVNYAIDPEALNRVFGGRLHPTQQILPPGMPGYEEFTLYPGPDMDKAKQLIAEANPADRDITVWTDDEPDRKRIGEYYHDVLTQLGFNATLKVIAGDVYWTTIGNQTTPDLDTGFGDWFQDFPHPDDFFRPLI…		490	61.43
>CP000480|M_START_Six_Frame_Translated_Orf_116 (+)4019978:4020961 nr|tr|A0QZA2|A0QZA2_MYCS2|5'+9|3'+0. mPAPAVPQSVITEAVGLACRAPSLHNSQPWRWVDHGTSVDLFLDHHRivrssdssgrEAH ISCGAALDHLRVAMAAAGWVIHVDRFPNPNNREHLANIQFSPVAHVTDAMRDRasaitrr rTDRLPLHPPAHWDTVAPLVNAAIDHEAVRFVMLADDARgrLAEASQLTESLRRYDEFYH RELQWWTANVRHSDGVPAEALVSSPEAERvgvnrafpsrehaerrpdvardearIAVLIT PEDTPRdaiacgealstillectmaglatcplthitempesrRIILDLAGTT…	APSLHNSQPWR EAHISCGAALDHLR EHLANIQFSPVAHVTDAMR EHLANIQFSPVAHVTDAMRDR ELQWWTANVR FVMLADDAR HSDGVPAEALVSSPEAER IAVLITPEDTPR IGSAPPVDDVPPVTPR IILDLAGTTGIPQVLIR LAEASQLTESLR LAEASQLTESLRR LPLHPPAHWDTVAPLVNAAIDHEAVR PAPAVPQSVITEAVGLACR RIILDLAGTTGIPQVLIR RSLAEVLEVDR RYDEFYHR SLAEVLEVDR TDRLPLHPPAHWDTVAPLVNAAIDHEAVR VAMAAAGWVIHVDRFPNPNNR WVDHGTSVDLFLDHHR YDEFYHR		5.8106e-287	1	>CP000480|Reference_Proteome_Sequence_6239 tr|A0QZA2|A0QZA2_MYCS2 Uncharacterized protein OS=Mycobacterium smegmatis (strain ATCC 700084 / mc(2)155) GN=MSMEG_3952 PE=4 SV=1 Coordinates: (+)4020005:4020961 miteavglacrAPSLHNSQPWRWVDHGTSVDLFLDHHRivrssdssgrEAHISCGAALDH LRVAMAAAGWVIHVDRFPNPNNREHLANIQFSPVAHVTDAMRDRasaitrrrTDRLPLHP PAHWDTVAPLVNAAIDHEAVRFVMLADDARgrLAEASQLTESLRRYDEFYHRELQWWTAN VRHSDGVPAEA…	APSLHNSQPWR EAHISCGAALDHLR EHLANIQFSPVAHVTDAMR EHLANIQFSPVAHVTDAMRDR ELQWWTANVR FVMLADDAR HSDGVPAEALVSSPEAER IAVLITPEDTPR IGSAPPVDDVPPVTPR IILDLAGTTGIPQVLIR LAEASQLTESLR LAEASQLTESLRR LPLHPPAHWDTVAPLVNAAIDHEAVR RIILDLAGTTGIPQVLIR RSLAEVLEVDR RYDEFYHR SLAEVLEVDR TDRLPLHPPAHWDTVAPLVNAAIDHEAVR VAMAAAGWVIHVDRFPNPNNR WVDHGTSVDLFLDHHR YDEFYHR		8.8172e-281	1	>CP000480|M_START_GeneMarkS_Sequence_4874 (+)4020005:4020961 miteavglacrAPSLHNSQPWRWVDHGTSVDLFLDHHRivrssdssgrEAHISCGAALDH LRVAMAAAGWVIHVDRFPNPNNREHLANIQFSPVAHVTDAMRDRasaitrrrTDRLPLHP PAHWDTVAPLVNAAIDHEAVRFVMLADDARgrLAEASQLTESLRRYDEFYHRELQWWTAN VRHSDGVPAEALVSSPEAERvgvnrafpsrehaerrpdvardearIAVLITPEDTPRdai acgealstillectmaglatcplthitempesrRIILDLAGTTGIPQVLIRIGSAPPVDD VPPVTPRRSLAEVLEVDR	APSLHNSQPWR EAHISCGAALDHLR EHLANIQFSPVAHVTDAMR EHLANIQFSPVAHVTDAMRDR ELQWWTANVR FVMLADDAR HSDGVPAEALVSSPEAER IAVLITPEDTPR IGSAPPVDDVPPVTPR IILDLAGTTGIPQVLIR LAEASQLTESLR LAEASQLTESLRR LPLHPPAHWDTVAPLVNAAIDHEAVR RIILDLAGTTGIPQVLIR RSLAEVLEVDR RYDEFYHR SLAEVLEVDR TDRLPLHPPAHWDTVAPLVNAAIDHEAVR VAMAAAGWVIHVDRFPNPNNR WVDHGTSVDLFLDHHR YDEFYHR		3.9784e-281	1	Six_Frame_database	Six Frame database	>CP000480|Reference_Proteome_Sequence_6239 tr|A0QZA2|A0QZA2_MYCS2 Uncharacterized protein OS=Mycobacterium smegmatis (strain ATCC 700084 / mc(2)155) GN=MSMEG_3952 PE=4 SV=1 Coordinates: (+)4020005:4020961 miteavglacrAPSLHNSQPWRWVDHGTSVDLFLDHHRivrssdssgrEAHISCGAALDH LRVAMAAAGWVIHVDRFPNPNNREHLANIQFSPVAHVTDAMRDRasaitrrrTDRLPLHP PAHWDTVAPLVNAAIDHEAVRFVMLADDARgrLAEASQLTESLRRYDEFYHRELQWWTAN VRHSDGVPAEA…	>Consensus_Protein_Sequence_64 (+)4019978:4020961 mPAPAVPQSVITEAVGLACRAPSLHNSQPWRWVDHGTSVDLFLDHHRivrssdssgrEAH ISCGAALDHLRVAMAAAGWVIHVDRFPNPNNREHLANIQFSPVAHVTDAMRDRasaitrr rTDRLPLHPPAHWDTVAPLVNAAIDHEAVRFVMLADDARgrLAEASQLTESLRRYDEFYH RELQWWTANVRHSDGVPAEALVSSPEAERvgvnrafpsrehaerrpdvardearIAVLIT PEDTPRdaiacgealstillectmaglatcplthitempesrRIILDLAGTTGIPQVLIR IGSAPPVDDVPPVTPRRSLAEVLEVDR	(+)4019978:4020961	ATG	Not Verified	TRUE	Upstream Start	PAPAVPQSVITEAVGLACR	1				PAPAVPQSVITEAVGLACR	1		_IGSAPPVDDVPPVTPR_ _HSDGVPAEALVSSPEAER_ _ELQWWTANVR_ _TDRLPLHPPAHWDTVAPLVNAAIDHEAVR_ _RIILDLAGTTGIPQVLIR_ _PAPAVPQSVITEAVGLACR_ _LAEASQLTESLRR_ _APSLHNSQPWR_ _IAVLITPEDTPR_ _WVDHGTSVDLFLDHHR_ _EHLANIQFSPVAHVTDAMR_ _VAMAAAGWVIHVDRFPNPNNR_ _YDEFYHR_ _EHLANIQFSPVAHVTDAMRDR_ _FVMLADDAR_ _EAHISCGAALDHLR_ _RSLAEVLEVDR_ _IILDLAGTTGIPQVLIR_ _LAEASQLTESLR_ _SLAEVLEVDR_ _RYDEFYHR_ _LPLHPPAHWDTVAPLVNAAIDHEA…	FALSE	IILDLAGTTGIPQVLIR RIILDLAGTTGIPQVLIR RSLAEVLEVDR RYDEFYHR LPLHPPAHWDTVAPLVNAAIDHEAVR HSDGVPAEALVSSPEAER LAEASQLTESLR WVDHGTSVDLFLDHHR FVMLADDAR SLAEVLEVDR VAMAAAGWVIHVDRFPNPNNR APSLHNSQPWR ELQWWTANVR PAPAVPQSVITEAVGLACR IGSAPPVDDVPPVTPR LAEASQLTESLRR IAVLITPEDTPR EAHISCGAALDHLR EHLANIQFSPVAHVTDAMRDR EHLANIQFSPVAHVTDAMR YDEFYHR TDRLPLHPPAHWDTVAPLVNAAIDHEAVR		PAPAVPQSVITEAVGLACR				PAPAVPQSVITEAVGLACR	EHLANIQFSPVAHVTDAMR IAVLITPEDTPR HSDGVPAEALVSSPEAER LPLHPPAHWDTVAPLVNAAIDHEAVR IILDLAGTTGIPQVLIR APSLHNSQPWR IGSAPPVDDVPPVTPR EAHISCGAALDHLR EHLANIQFSPVAHVTDAMRDR RIILDLAGTTGIPQVLIR LAEASQLTESLRR ELQWWTANVR RSLAEVLEVDR WVDHGTSVDLFLDHHR YDEFYHR RYDEFYHR SLAEVLEVDR VAMAAAGWVIHVDRFPNPNNR FVMLADDAR TDRLPLHPPAHWDTVAPLVNAAIDHEAVR LAEASQLTESLR		P	FALSE	MPAPAVPQSVITEAVGLACRAPSLHNSQPWRWVDHGTSVDLFLDHHRIVRSSDSSGREAHISCGAALDHLRVAMAAAGWVIHVDRFPNPNNREHLANIQFSPVAHVTDAMRDRASAITRRRTDRLPLHPPAHWDTVAPLVNAAIDHEAVRFVMLADDARGRLAEASQLTESLRRYDEFYHRELQWWTANVRHSDGVPAEALVSSPEAERVGVNRAFPSREHAERRPDVARDEARIAVLITPEDTPRDAIACGEALSTILLECTMAGLATCPLTHITEMPESRRIILDLAGTTGIPQVLIRIGSAPPVDDVPPVTPRRSLAEVLEVDR	Alignment E value: 0.0, length: 327, Feature: gi|504690771|ref|WP_014877873.1| NAD(P)H nitroreductase [Mycobacterium smegmatis] >gi|399232825|gb|AFP40318.1| Putative uncharacterized protein acg [Mycobacterium smegmatis str. MC2 155] >gi|698942302|gb|AIU09064.1| NAD(P)H nitroreductase [Mycobacterium smegmatis str. MC2 155] >gi|698951495|gb|AIU15689.1| NAD(P)H nitroreductase [Mycobacterium smegmati…	327	74.92	399232825 698942302 504690771 698951495 698959777 777217983
>CP000480|M_START_Six_Frame_Translated_Orf_11674 (+)3152538:3154382 nr|tr|A0QWV8|A0QWV8_MYCS2|5'+260|3'+0. mvrrrqpapgadrphgrprpggrvadhpargghgravqgfhgrsrlgaqrtgdpqhrpar avhggirrhpgaalrtepaqspaaghadagrgdrgraghagacacggrpgdrhvdaagar aarehrarvrrrdrglhqrhrgvvrlqvraadgrrhghgravpaqpalggrtapaqrpas rcarlrarstgrpgvprhlpsavgrgdrristggealydrrdrvhgrqapqrrhrrgagr apggrrrahraraapgpgsrmtprIVALGGGHGLYATLSAARRLTPHV…	ASAPGSSVQER IVALGGGHGLYATLSAAR LAAVLEGVR LLPGDPPATR LWATIIQHR MALAALASDSPHGR RLTPHVTAVVTVADDGGSSGR VEFADVSRPGTPLHDPAR VHDIIVDASR		1.9736e-33	1	>CP000480|Reference_Proteome_Sequence_1554 tr|A0QWV8|A0QWV8_MYCS2 Putative gluconeogenesis factor OS=Mycobacterium smegmatis (strain ATCC 700084 / mc(2)155) GN=MSMEG_3080 PE=3 SV=1 Coordinates: (+)3153318:3154382 mtprIVALGGGHGLYATLSAARRLTPHVTAVVTVADDGGSSGRlrseldivppgdlrMAL AALASDSPHGRLWATIIQHRfggsgalaghpignlilaglnevladpvaaldelgrilgv kgrvlpmcpialqieadvsglesdprmsrvirgqvaiattvgkvrrvrLLPGDPPATRqa vea…	ASAPGSSVQER IVALGGGHGLYATLSAAR LAAVLEGVR LLPGDPPATR LWATIIQHR MALAALASDSPHGR RLTPHVTAVVTVADDGGSSGR VEFADVSRPGTPLHDPAR VHDIIVDASR		1.8698e-37	1	>CP000480|M_START_GeneMarkS_Sequence_3355 (+)3153357:3154382 myatlsaarRLTPHVTAVVTVADDGGSSGRlrseldivppgdlrMALAALASDSPHGRLW ATIIQHRfggsgalaghpignlilaglnevladpvaaldelgrilgvkgrvlpmcpialq ieadvsglesdprmsrvirgqvaiattvgkvrrvrLLPGDPPATRqaveaimsadlvvlg pgswftsviphvlvpelaaalretsarralvlnlaaepgetagfsaerhlhvlsqhapdf rVHDIIVDASRvpsdrereqlsrtanilearVEFADVSRPGTPLHDPARLAAVLEGVRlr ASAPGSSVQERtvptptarsvdaarrdqappdr…	ASAPGSSVQER LAAVLEGVR LLPGDPPATR LWATIIQHR MALAALASDSPHGR RLTPHVTAVVTVADDGGSSGR VEFADVSRPGTPLHDPAR VHDIIVDASR		2.0261e-30	1		Six Frame database Reference proteome	>CP000480|Reference_Proteome_Sequence_1554 tr|A0QWV8|A0QWV8_MYCS2 Putative gluconeogenesis factor OS=Mycobacterium smegmatis (strain ATCC 700084 / mc(2)155) GN=MSMEG_3080 PE=3 SV=1 Coordinates: (+)3153318:3154382 mtprIVALGGGHGLYATLSAARRLTPHVTAVVTVADDGGSSGRlrseldivppgdlrMAL AALASDSPHGRLWATIIQHRfggsgalaghpignlilaglnevladpvaaldelgrilgv kgrvlpmcpialqieadvsglesdprmsrvirgqvaiattvgkvrrvrLLPGDPPATRqa vea…	>Consensus_Protein_Sequence_65 (+)3153318:3154382 mtprIVALGGGHGLYATLSAARRLTPHVTAVVTVADDGGSSGRlrseldivppgdlrMAL AALASDSPHGRLWATIIQHRfggsgalaghpignlilaglnevladpvaaldelgrilgv kgrvlpmcpialqieadvsglesdprmsrvirgqvaiattvgkvrrvrLLPGDPPATRqa veaimsadlvvlgpgswftsviphvlvpelaaalretsarralvlnlaaepgetagfsae rhlhvlsqhapdfrVHDIIVDASRvpsdrereqlsrtanilearVEFADVSRPGTPLHDP ARLAAVLEGVRlrASAPGSSVQERtvptptarsvdaarrdqapp…	(+)3153318:3154382	ATG	Not Verified				0					0		_LAAVLEGVR_ _VHDIIVDASR_ _MALAALASDSPHGR_ _IVALGGGHGLYATLSAAR_ _RLTPHVTAVVTVADDGGSSGR_ _LLPGDPPATR_ _ASAPGSSVQER_ _LWATIIQHR_ _VEFADVSRPGTPLHDPAR_	FALSE	LWATIIQHR MALAALASDSPHGR VEFADVSRPGTPLHDPAR VHDIIVDASR LLPGDPPATR ASAPGSSVQER LAAVLEGVR RLTPHVTAVVTVADDGGSSGR IVALGGGHGLYATLSAAR							LWATIIQHR MALAALASDSPHGR VEFADVSRPGTPLHDPAR VHDIIVDASR LLPGDPPATR ASAPGSSVQER LAAVLEGVR RLTPHVTAVVTVADDGGSSGR IVALGGGHGLYATLSAAR			FALSE	MTPRIVALGGGHGLYATLSAARRLTPHVTAVVTVADDGGSSGRLRSELDIVPPGDLRMALAALASDSPHGRLWATIIQHRFGGSGALAGHPIGNLILAGLNEVLADPVAALDELGRILGVKGRVLPMCPIALQIEADVSGLESDPRMSRVIRGQVAIATTVGKVRRVRLLPGDPPATRQAVEAIMSADLVVLGPGSWFTSVIPHVLVPELAAALRETSARRALVLNLAAEPGETAGFSAERHLHVLSQHAPDFRVHDIIVDASRVPSDREREQLSRTANILEARVEFADVSRPGTPLHDPARLAAVLEGVRLRASAPGSSVQERTVPTPTARSVDAARRDQAPPDRSRGDAPWR		354	33.9
>CP000480|M_START_Six_Frame_Translated_Orf_11687 (+)1832159:1833205 nr|tr|A0QT73|A0QT73_MYCS2|5'+92|3'+0. mtrtlttianttarasmrsvrrtsgflprarsthhrrrlvtgtchppcfggvtamypmlt pgspdlpvsngwwrpishrvrreaqgtcstdavdrqrferlfdmsdrtvivtggtrgigl slaegfvlagarvvvasrkpdacetaaahlrELGGDAVGVPAHTGDVDDLGAVVERAVSE FGGVDVVVNNAANALAQPLGKmtpeawaksyevnlrGPVFLVQHALPYLQKsqnaavlnm vsvgafnfapalsiyasskaalmsvtrsmaaefapsgirVNALAPGPVD…	AVSEFGGVDVVVNNAANALAQPLGK ELGGDAVGVPAHTGDVDDLGAVVER GPVFLVQHALPYLQK VNALAPGPVDTDMMR		5.0563e-13	1	>CP000480|Reference_Proteome_Sequence_1298 tr|A0QT73|A0QT73_MYCS2 Dehydrogenase/reductase SDR family protein member 4 OS=Mycobacterium smegmatis (strain ATCC 700084 / mc(2)155) GN=MSMEG_1740 PE=4 SV=1 Coordinates: (+)1832435:1833205 mdrqrferlfdmsdrtvivtggtrgiglslaegfvlagarvvvasrkpdacetaaahlrE LGGDAVGVPAHTGDVDDLGAVVERAVSEFGGVDVVVNNAANALAQPLGKmtpeawaksye vnlrGPVFLVQHALPYLQKsqnaavlnmvsvgafnfapalsiya…	AVSEFGGVDVVVNNAANALAQPLGK ELGGDAVGVPAHTGDVDDLGAVVER GPVFLVQHALPYLQK VNALAPGPVDTDMMR		1.9801e-16	1	>CP000480|M_START_GeneMarkS_Sequence_142 (+)1832435:1833205 mdrqrferlfdmsdrtvivtggtrgiglslaegfvlagarvvvasrkpdacetaaahlrE LGGDAVGVPAHTGDVDDLGAVVERAVSEFGGVDVVVNNAANALAQPLGKmtpeawaksye vnlrGPVFLVQHALPYLQKsqnaavlnmvsvgafnfapalsiyasskaalmsvtrsmaae fapsgirVNALAPGPVDTDMMRknpqeaidamtagtlmkrlahpdemvgaalllcsdags ymtgqvvivdgggtpr	AVSEFGGVDVVVNNAANALAQPLGK ELGGDAVGVPAHTGDVDDLGAVVER GPVFLVQHALPYLQK VNALAPGPVDTDMMR		1.5114e-16	1		Six Frame database Reference proteome GeneMarkS database	>CP000480|Reference_Proteome_Sequence_1298 tr|A0QT73|A0QT73_MYCS2 Dehydrogenase/reductase SDR family protein member 4 OS=Mycobacterium smegmatis (strain ATCC 700084 / mc(2)155) GN=MSMEG_1740 PE=4 SV=1 Coordinates: (+)1832435:1833205 mdrqrferlfdmsdrtvivtggtrgiglslaegfvlagarvvvasrkpdacetaaahlrE LGGDAVGVPAHTGDVDDLGAVVERAVSEFGGVDVVVNNAANALAQPLGKmtpeawaksye vnlrGPVFLVQHALPYLQKsqnaavlnmvsvgafnfapalsiya…	>Consensus_Protein_Sequence_66 (+)1832555:1833205 mvvasrkpdacetaaahlrELGGDAVGVPAHTGDVDDLGAVVERAVSEFGGVDVVVNNAA NALAQPLGKmtpeawaksyevnlrGPVFLVQHALPYLQKsqnaavlnmvsvgafnfapal siyasskaalmsvtrsmaaefapsgirVNALAPGPVDTDMMRknpqeaidamtagtlmkr lahpdemvgaalllcsdagsymtgqvvivdgggtpr	(+)1832555:1833205	GTG	Not Verified				0					0		_ELGGDAVGVPAHTGDVDDLGAVVER_ _AVSEFGGVDVVVNNAANALAQPLGK_ _VNALAPGPVDTDMMR_ _GPVFLVQHALPYLQK_	FALSE	GPVFLVQHALPYLQK VNALAPGPVDTDMMR ELGGDAVGVPAHTGDVDDLGAVVER AVSEFGGVDVVVNNAANALAQPLGK							GPVFLVQHALPYLQK VNALAPGPVDTDMMR ELGGDAVGVPAHTGDVDDLGAVVER AVSEFGGVDVVVNNAANALAQPLGK			FALSE	MVVASRKPDACETAAAHLRELGGDAVGVPAHTGDVDDLGAVVERAVSEFGGVDVVVNNAANALAQPLGKMTPEAWAKSYEVNLRGPVFLVQHALPYLQKSQNAAVLNMVSVGAFNFAPALSIYASSKAALMSVTRSMAAEFAPSGIRVNALAPGPVDTDMMRKNPQEAIDAMTAGTLMKRLAHPDEMVGAALLLCSDAGSYMTGQVVIVDGGGTPR		216	37.04
>CP000480|M_START_Six_Frame_Translated_Orf_11695 (+)2124490:2125188 nr|tr|A0QU19|A0QU19_MYCS2|5'+8|3'+0. mvlrhtgrmdeepfptdwqtalvlvphpddpeygigaavakwtatgrTVHYALASRgeag iagmppeqagplredeqrrsaaicgvdklefwdypdsdirntpelrariaatiealkpdv vitiysgdswapdapnqrDHIEFAHAVAEAYDELADPPRwlfengpefthyevidgytdv avdslaahevylsvldpdtpvvaqarkQVEEATPVREDLGGRivqfivkrqh	DHIEFAHAVAEAYDELADPPR QVEEATPVR QVEEATPVREDLGGR TVHYALASR		5.9069e-10	1	>CP000480|Reference_Proteome_Sequence_4891 tr|A0QU19|A0QU19_MYCS2 GlcNAc-PI de-N-acetylase family protein OS=Mycobacterium smegmatis (strain ATCC 700084 / mc(2)155) GN=MSMEG_2046 PE=4 SV=1 Coordinates: (+)2124514:2125188 mdeepfptdwqtalvlvphpddpeygigaavakwtatgrTVHYALASRgeagiagmppeq agplredeqrrsaaicgvdklefwdypdsdirntpelrariaatiealkpdvvitiysgd swapdapnqrDHIEFAHAVAEAYDELADPPRwlfengpefthyevidgytdvavds…	DHIEFAHAVAEAYDELADPPR IVQFIVK QVEEATPVR QVEEATPVREDLGGR TVHYALASR		3.6995e-11	1	>CP000480|M_START_GeneMarkS_Sequence_5049 (+)2124514:2125188 mdeepfptdwqtalvlvphpddpeygigaavakwtatgrTVHYALASRgeagiagmppeq agplredeqrrsaaicgvdklefwdypdsdirntpelrariaatiealkpdvvitiysgd swapdapnqrDHIEFAHAVAEAYDELADPPRwlfengpefthyevidgytdvavdslaah evylsvldpdtpvvaqarkQVEEATPVREDLGGRIVQFIVKrqh	DHIEFAHAVAEAYDELADPPR IVQFIVK QVEEATPVR QVEEATPVREDLGGR TVHYALASR		4.0195e-11	1		Six Frame database Reference proteome GeneMarkS database	>CP000480|Reference_Proteome_Sequence_4891 tr|A0QU19|A0QU19_MYCS2 GlcNAc-PI de-N-acetylase family protein OS=Mycobacterium smegmatis (strain ATCC 700084 / mc(2)155) GN=MSMEG_2046 PE=4 SV=1 Coordinates: (+)2124514:2125188 mdeepfptdwqtalvlvphpddpeygigaavakwtatgrTVHYALASRgeagiagmppeq agplredeqrrsaaicgvdklefwdypdsdirntpelrariaatiealkpdvvitiysgd swapdapnqrDHIEFAHAVAEAYDELADPPRwlfengpefthyevidgytdvavds…	>Consensus_Protein_Sequence_67 (+)2124556:2125188 mlvphpddpeygigaavakwtatgrTVHYALASRgeagiagmppeqagplredeqrrsaa icgvdklefwdypdsdirntpelrariaatiealkpdvvitiysgdswapdapnqrDHIE FAHAVAEAYDELADPPRwlfengpefthyevidgytdvavdslaahevylsvldpdtpvv aqarkQVEEATPVREDLGGRIVQFIVKrqh	(+)2124556:2125188	GTG	Not Verified				0					0	_TVHYALASR_	_IVQFIVK_ _QVEEATPVR_ _QVEEATPVREDLGGR_ _TVHYALASR_ _DHIEFAHAVAEAYDELADPPR_	FALSE	DHIEFAHAVAEAYDELADPPR QVEEATPVREDLGGR QVEEATPVR TVHYALASR IVQFIVK							DHIEFAHAVAEAYDELADPPR IVQFIVK QVEEATPVREDLGGR QVEEATPVR TVHYALASR			FALSE	MLVPHPDDPEYGIGAAVAKWTATGRTVHYALASRGEAGIAGMPPEQAGPLREDEQRRSAAICGVDKLEFWDYPDSDIRNTPELRARIAATIEALKPDVVITIYSGDSWAPDAPNQRDHIEFAHAVAEAYDELADPPRWLFENGPEFTHYEVIDGYTDVAVDSLAAHEVYLSVLDPDTPVVAQARKQVEEATPVREDLGGRIVQFIVKRQH		210	24.76
>CP000480|M_START_Six_Frame_Translated_Orf_11717 (+)3233420:3236089 nr|tr|A0QX36|A0QX36_MYCS2|5'+138|3'+0. mtaptrswrrpvraracccyrsgpwpsttsvppsrrtcwlpavsrrstrapstrrasppr sprpdllpsrccaapmrdtaprrrppspphvrqvsrtccwpgrkrrwrrpirnptdisqr rstpwkscrtcspdwgpdmtattgseirSFADVPLEGETPAAAATPEARdaqvsaaasah gyapdqltwttpegidvkpvyiaadrdeaveagypldsfpgappfirGPYPTMYVNQPWT IRQYAGFSTAAESNAFYRrnlaagqkGLSVAFDLATHRgydsdhprVQ…	AAAASGPAGEDGLGNNLLALAIDAAR AERDEAATQAALDELTR AGLDAGLDIDK EVAEHGGMAQAISEGIPK GLSVAFDLATHR GPYPTMYVNQPWTIR GSNIASATELVNK IDSGAQPVIGVNK IISDIFAYTSAK LAGTIQNDILK LLWSELVSEFEPK LRIEEAAAR NTQLLLQQESGTTRPIDPWGGSYYVEWLTHQLAER QAADNDVHVVGVSSLAAGHLTLVPALR QYAGFSTAAESNAFYR SFADVPLEGETPAAAATPEAR TCIEAMAATQGHTQSLHTNALDEALALPTDFSAR THSQTSGWSLTAQDVFNNVAR TISGVYRDEVGK VQGDVGMAGVAIDSILDMR YQVDEDTEIEVLK		2.6305e-216	1	>CP000480|Reference_Proteome_Sequence_1029 tr|A0QX36|A0QX36_MYCS2 Methylmalonyl-CoA mutase large subunit OS=Mycobacterium smegmatis (strain ATCC 700084 / mc(2)155) GN=mutB PE=4 SV=1 Coordinates: (+)3233834:3236089 mtattgseirSFADVPLEGETPAAAATPEARdaqvsaaasahgyapdqltwttpegidvk pvyiaadrdeaveagypldsfpgappfirGPYPTMYVNQPWTIRQYAGFSTAAESNAFYR rnlaagqkGLSVAFDLATHRgydsdhprVQGDVGMAGVAIDSILDMRqlfdgidlstvsv sm…	AAAASGPAGEDGLGNNLLALAIDAAR AERDEAATQAALDELTR AGLDAGLDIDK EVAEHGGMAQAISEGIPK GLSVAFDLATHR GPYPTMYVNQPWTIR GSNIASATELVNK IDSGAQPVIGVNK IISDIFAYTSAK LAGTIQNDILK LLWSELVSEFEPK LRIEEAAAR NTQLLLQQESGTTRPIDPWGGSYYVEWLTHQLAER QAADNDVHVVGVSSLAAGHLTLVPALR QYAGFSTAAESNAFYR SFADVPLEGETPAAAATPEAR TCIEAMAATQGHTQSLHTNALDEALALPTDFSAR THSQTSGWSLTAQDVFNNVAR TISGVYRDEVGK VQGDVGMAGVAIDSILDMR YQVDEDTEIEVLK		1.6131e-217	1	>CP000480|M_START_GeneMarkS_Sequence_6199 (+)3233834:3236089 mtattgseirSFADVPLEGETPAAAATPEARdaqvsaaasahgyapdqltwttpegidvk pvyiaadrdeaveagypldsfpgappfirGPYPTMYVNQPWTIRQYAGFSTAAESNAFYR rnlaagqkGLSVAFDLATHRgydsdhprVQGDVGMAGVAIDSILDMRqlfdgidlstvsv smtmngavlpilalyvvaaeeqgvppekLAGTIQNDILKefmvrntyiyppkesmrIISD IFAYTSAKmpkfnsisisgyhiqeagatadlelaytladgveyikAGLDAGLDIDKfapr lsffwgigmnffmevaklragrLLWSELVSEFE…	AAAASGPAGEDGLGNNLLALAIDAAR AERDEAATQAALDELTR AGLDAGLDIDK EVAEHGGMAQAISEGIPK GLSVAFDLATHR GPYPTMYVNQPWTIR GSNIASATELVNK IDSGAQPVIGVNK IISDIFAYTSAK LAGTIQNDILK LLWSELVSEFEPK LRIEEAAAR NTQLLLQQESGTTRPIDPWGGSYYVEWLTHQLAER QAADNDVHVVGVSSLAAGHLTLVPALR QYAGFSTAAESNAFYR SFADVPLEGETPAAAATPEAR TCIEAMAATQGHTQSLHTNALDEALALPTDFSAR THSQTSGWSLTAQDVFNNVAR TISGVYRDEVGK VQGDVGMAGVAIDSILDMR YQVDEDTEIEVLK		7.3991e-208	1		Six Frame database Reference proteome GeneMarkS database	>CP000480|Reference_Proteome_Sequence_1029 tr|A0QX36|A0QX36_MYCS2 Methylmalonyl-CoA mutase large subunit OS=Mycobacterium smegmatis (strain ATCC 700084 / mc(2)155) GN=mutB PE=4 SV=1 Coordinates: (+)3233834:3236089 mtattgseirSFADVPLEGETPAAAATPEARdaqvsaaasahgyapdqltwttpegidvk pvyiaadrdeaveagypldsfpgappfirGPYPTMYVNQPWTIRQYAGFSTAAESNAFYR rnlaagqkGLSVAFDLATHRgydsdhprVQGDVGMAGVAIDSILDMRqlfdgidlstvsv sm…	>Consensus_Protein_Sequence_68 (+)3233834:3236089 mtattgseirSFADVPLEGETPAAAATPEARdaqvsaaasahgyapdqltwttpegidvk pvyiaadrdeaveagypldsfpgappfirGPYPTMYVNQPWTIRQYAGFSTAAESNAFYR rnlaagqkGLSVAFDLATHRgydsdhprVQGDVGMAGVAIDSILDMRqlfdgidlstvsv smtmngavlpilalyvvaaeeqgvppekLAGTIQNDILKefmvrntyiyppkesmrIISD IFAYTSAKmpkfnsisisgyhiqeagatadlelaytladgveyikAGLDAGLDIDKfapr lsffwgigmnffmevaklragrLLWSELVSEFEPKsekslslrT…	(+)3233834:3236089	ATG	Not Verified				0					0		_EVAEHGGMAQAISEGIPK_ _AAAASGPAGEDGLGNNLLALAIDAAR_ _LRIEEAAAR_ _GLSVAFDLATHR_ _LLWSELVSEFEPK_ _QYAGFSTAAESNAFYR_ _GSNIASATELVNK_ _THSQTSGWSLTAQDVFNNVAR_ _IISDIFAYTSAK_ _IDSGAQPVIGVNK_ _AERDEAATQAALDELTR_ _SFADVPLEGETPAAAATPEAR_ _TISGVYRDEVGK_ _YQVDEDTEIEVLK_ _TCIEAMAATQGHTQSLHTNALDEALALPTDFSAR_ _GPYPTMYVNQPWTIR_ _NTQLLLQQESGTTRPIDPWGGSYYVEWLTHQLAER_ _VQGDVGMAGVAIDSILDMR_ _LAGTIQNDILK_ _AGLDAGLDIDK…	FALSE	IDSGAQPVIGVNK IISDIFAYTSAK AAAASGPAGEDGLGNNLLALAIDAAR LAGTIQNDILK TCIEAMAATQGHTQSLHTNALDEALALPTDFSAR THSQTSGWSLTAQDVFNNVAR GSNIASATELVNK QYAGFSTAAESNAFYR GPYPTMYVNQPWTIR YQVDEDTEIEVLK SFADVPLEGETPAAAATPEAR VQGDVGMAGVAIDSILDMR TISGVYRDEVGK GLSVAFDLATHR NTQLLLQQESGTTRPIDPWGGSYYVEWLTHQLAER AERDEAATQAALDELTR EVAEHGGMAQAISEGIPK QAADNDVHVVGVSSLAAGHLTLVPALR LLWSELVSEFEPK AGLDAGLDIDK LRIEEAAAR							IDSGAQPVIGVNK QYAGFSTAAESNAFYR AAAASGPAGEDGLGNNLLALAIDAAR LAGTIQNDILK TCIEAMAATQGHTQSLHTNALDEALALPTDFSAR THSQTSGWSLTAQDVFNNVAR GSNIASATELVNK IISDIFAYTSAK GPYPTMYVNQPWTIR EVAEHGGMAQAISEGIPK VQGDVGMAGVAIDSILDMR YQVDEDTEIEVLK GLSVAFDLATHR NTQLLLQQESGTTRPIDPWGGSYYVEWLTHQLAER AERDEAATQAALDELTR SFADVPLEGETPAAAATPEAR QAADNDVHVVGVSSLAAGHLTLVPALR LRIEEAAAR LLWSELVSEFEPK AGLDAGLDIDK TISGVYRDEVGK			FALSE	MTATTGSEIRSFADVPLEGETPAAAATPEARDAQVSAAASAHGYAPDQLTWTTPEGIDVKPVYIAADRDEAVEAGYPLDSFPGAPPFIRGPYPTMYVNQPWTIRQYAGFSTAAESNAFYRRNLAAGQKGLSVAFDLATHRGYDSDHPRVQGDVGMAGVAIDSILDMRQLFDGIDLSTVSVSMTMNGAVLPILALYVVAAEEQGVPPEKLAGTIQNDILKEFMVRNTYIYPPKESMRIISDIFAYTSAKMPKFNSISISGYHIQEAGATADLELAYTLADGVEYIKAGLDAGLDIDKFAPRLSFFWGIGMNFFMEVAKLRAGRLLWSELVSEFEPKSEKSLSLRTHSQTSGWSLTAQDVFNNVARTCIEAMAATQGHTQSLHTNALDEALALPTDFSARI…		751	49
>CP000480|M_START_Six_Frame_Translated_Orf_11783 (-)5953462:5954166 nr|tr|A0R4N2|A0R4N2_MYCS2|5'+24|3'+0. mmterTALDSSRPVRRrASRPAGPVSSEPLDTITPAPEVRAESTSPAPRPAPKlkpvrva rrrphrrlvaivaavvlavgtavvggltyvlvdqqrtyeaaqerdqrfvdtakqtvvnmf sytqdtidesvnrFIDGTSGPLRDMMSQGNNADNLKalfrDTQASSEAVVNGAALEKide iaknasvlisvwvtvtdidgvnaptkpyrlrVIVHEDDNGHMTGYDLKypdggn	AESTSPAPRPAPK ASRPAGPVSSEPLDTITPAPEVR DMMSQGNNADNLK DTQASSEAVVNGAALEK FIDGTSGPLR TALDSSRPVR TALDSSRPVRR VIVHEDDNGHMTGYDLK		1.1046e-51	1	>CP000480|Reference_Proteome_Sequence_5217 tr|A0R4N2|A0R4N2_MYCS2 Uncharacterized protein OS=Mycobacterium smegmatis (strain ATCC 700084 / mc(2)155) GN=MSMEG_5894 PE=4 SV=1 Coordinates: (-)5953462:5954094 mssepldtitpapevrAESTSPAPRPAPKlkpvrvarrrphrrlvaivaavvlavgtavv ggltyvlvdqqrtyeaaqerdqrfvdtakqtvvnmfsytqdtidesvnrFIDGTSGPLRD MMSQGNNADNLKalfrDTQASSEAVVNGAALEKideiaknasvlisvwvtvtdidgvnap tkpyrlrVIVH…	AESTSPAPRPAPK DMMSQGNNADNLK DTQASSEAVVNGAALEK FIDGTSGPLR VIVHEDDNGHMTGYDLK		6.1932e-37	1	>CP000480|M_START_GeneMarkS_Sequence_134 (-)5953462:5954094 mssepldtitpapevrAESTSPAPRPAPKlkpvrvarrrphrrlvaivaavvlavgtavv ggltyvlvdqqrtyeaaqerdqrfvdtakqtvvnmfsytqdtidesvnrFIDGTSGPLRD MMSQGNNADNLKalfrDTQASSEAVVNGAALEKideiaknasvlisvwvtvtdidgvnap tkpyrlrVIVHEDDNGHMTGYDLKypdggn	AESTSPAPRPAPK DMMSQGNNADNLK DTQASSEAVVNGAALEK FIDGTSGPLR VIVHEDDNGHMTGYDLK		1.7038e-36	1		Six Frame database	>CP000480|Reference_Proteome_Sequence_5217 tr|A0R4N2|A0R4N2_MYCS2 Uncharacterized protein OS=Mycobacterium smegmatis (strain ATCC 700084 / mc(2)155) GN=MSMEG_5894 PE=4 SV=1 Coordinates: (-)5953462:5954094 mssepldtitpapevrAESTSPAPRPAPKlkpvrvarrrphrrlvaivaavvlavgtavv ggltyvlvdqqrtyeaaqerdqrfvdtakqtvvnmfsytqdtidesvnrFIDGTSGPLRD MMSQGNNADNLKalfrDTQASSEAVVNGAALEKideiaknasvlisvwvtvtdidgvnap tkpyrlrVIVH…	>Consensus_Protein_Sequence_69 (-)5953462:5954163 mterTALDSSRPVRRrASRPAGPVSSEPLDTITPAPEVRAESTSPAPRPAPKlkpvrvar rrphrrlvaivaavvlavgtavvggltyvlvdqqrtyeaaqerdqrfvdtakqtvvnmfs ytqdtidesvnrFIDGTSGPLRDMMSQGNNADNLKalfrDTQASSEAVVNGAALEKidei aknasvlisvwvtvtdidgvnaptkpyrlrVIVHEDDNGHMTGYDLKypdggn	(-)5953462:5954163	ATG	Not Verified		Upstream Start		0					0		_AESTSPAPRPAPK_ _TALDSSRPVR_ _VIVHEDDNGHMTGYDLK_ _ASRPAGPVSSEPLDTITPAPEVR_ _FIDGTSGPLR_ _DMMSQGNNADNLK_ _DTQASSEAVVNGAALEK_ _TALDSSRPVRR_	FALSE	TALDSSRPVRR TALDSSRPVR FIDGTSGPLR DMMSQGNNADNLK VIVHEDDNGHMTGYDLK DTQASSEAVVNGAALEK AESTSPAPRPAPK ASRPAGPVSSEPLDTITPAPEVR		ASRPAGPVSSEPLDTITPAPEVR TALDSSRPVRR TALDSSRPVR				ASRPAGPVSSEPLDTITPAPEVR TALDSSRPVRR TALDSSRPVR	FIDGTSGPLR DTQASSEAVVNGAALEK VIVHEDDNGHMTGYDLK DMMSQGNNADNLK AESTSPAPRPAPK			FALSE	MTERTALDSSRPVRRRASRPAGPVSSEPLDTITPAPEVRAESTSPAPRPAPKLKPVRVARRRPHRRLVAIVAAVVLAVGTAVVGGLTYVLVDQQRTYEAAQERDQRFVDTAKQTVVNMFSYTQDTIDESVNRFIDGTSGPLRDMMSQGNNADNLKALFRDTQASSEAVVNGAALEKIDEIAKNASVLISVWVTVTDIDGVNAPTKPYRLRVIVHEDDNGHMTGYDLKYPDGGN	Alignment E value: 1.32584e-166, length: 233, Feature: gi|399234675|gb|AFP42168.1| conserved hypothetical mce associated alanine and valine rich protein [Mycobacterium smegmatis str. MC2 155]	233	44.64	399234675
>CP000480|M_START_Six_Frame_Translated_Orf_11788 (+)3827727:3828299 nr|tr|A0QYR7|A0QYR7_MYCS2|5'+2|3'+0. mtmferfsrharvavvlaqeearelqcdeirpehllvgvlqsagrdlgallaghgltaea vraglgavatpedetferdadalrsigidlhavrdsvsrsfgadawdgalqrsgrrrrrr ghipftkpakkalelalrealahkDSVIESEHVLLGILRgaddhtlsliteyvdvarlra diigllesaa	DSVIESEHVLLGILR		0.007154	1						>CP000480|M_START_GeneMarkS_Sequence_3762 (+)3827733:3828299 mferfsrharvavvlaqeearelqcdeirpehllvgvlqsagrdlgallaghgltaeavr aglgavatpedetferdadalrsigidlhavrdsvsrsfgadawdgalqrsgrrrrrrgh ipftkpakkalelalrealahkDSVIESEHVLLGILRgaddhtlsliteyvdvarlradi igllesaa	DSVIESEHVLLGILR		0.0032163	1		Six Frame database GeneMarkS database	>CP000480|Reference_Proteome_Sequence_2140 tr|A0QYR7|A0QYR7_MYCS2 Clp, N terminal OS=Mycobacterium smegmatis (strain ATCC 700084 / mc(2)155) GN=MSMEG_3761 PE=4 SV=1 Coordinates: (+)3827733:3828299 mferfsrharvavvlaqeearelqcdeirpehllvgvlqsagrdlgallaghgltaeavr aglgavatpedetferdadalrsigidlhavrdsvsrsfgadawdgalqrsgrrrrrrgh ipftkpakkalelalrealahkDSVIESEHVLLGILRgaddhtlsliteyvdvarlradi igllesaa	>Consensus_Protein_Sequence_70 (+)3828015:3828299 msrsfgadawdgalqrsgrrrrrrghipftkpakkalelalrealahkDSVIESEHVLLG ILRgaddhtlsliteyvdvarlradiigllesaa	(+)3828015:3828299	GTG	Not Verified				0					0		_DSVIESEHVLLGILR_	FALSE	DSVIESEHVLLGILR							DSVIESEHVLLGILR			FALSE	MSRSFGADAWDGALQRSGRRRRRRGHIPFTKPAKKALELALREALAHKDSVIESEHVLLGILRGADDHTLSLITEYVDVARLRADIIGLLESAA		94	15.96
>CP000480|M_START_Six_Frame_Translated_Orf_11800 (+)3308803:3310221 nr|tr|A0QXA3|A0QXA3_MYCS2|5'+0|3'+0. Non-Matching First Amino Acid. msrrgkIVCTLGPATSTDETVRALVEAGMDVARLNFSHGDYSDHEAAYKrvrAASDVTGH AVGIMADLQGPKirlgrfkDGPTYWATGETVRITVEDCEGTHDRvsttykqlaqdaarGD RLLVDDGKVALKVEEVDGDDVVCTVTEGGPVSNNKGVSLPGMNVSVPAMSEKDIEDLEFA VRLGVDLVALSFVRSPADIELVHEVMDRvgrRVPVIAKLEKPEAIENLEAVVLAFDAVMV ARGDLGVELPLEEVPLVQK…	AASDVTGHAVGIMADLQGPK AEASDVANAVLDGADAVMLSGETSVGKYPLEAVR ALVAFTQSGDTVR ALVAFTQSGDTVRR ALVEAGMDVAR DGPTYWATGETVR DIEDLEFAVR ENAKPVIVATQMLESMIENSRPTR GDLGVELPLEEVPLVQK GDRLLVDDGK GVSLPGMNVSVPAMSEK IIQAVEDNSVVVPPLTHVPR ITVEDCEGTHDR IVCTLGPATSTDETVR LEKPEAIENLEAVVLAFDAVMVAR LGVDLVALSFVR LHTPLPVLAFTALPEVR LLVDDGK LNFSHGDYSDHEAAYK PVIVATQMLESMIENSRPTR RGELVVIVAGAPPGTVGSTNLIHVHR RGVISYAAR SPADIELVHEVMDR …	RVPVIAK SLLELGR	0	3	>CP000480|Reference_Proteome_Sequence_508 tr|A0QXA3|A0QXA3_MYCS2 Pyruvate kinase OS=Mycobacterium smegmatis (strain ATCC 700084 / mc(2)155) GN=pyk PE=3 SV=1 Coordinates: (+)3308803:3310221 msrrgkIVCTLGPATSTDETVRALVEAGMDVARLNFSHGDYSDHEAAYKrvrAASDVTGH AVGIMADLQGPKirlgrfkDGPTYWATGETVRITVEDCEGTHDRvsttykqlaqdaarGD RLLVDDGKVALKVEEVDGDDVVCTVTEGGPVSNNKGVSLPGMNVSVPAMSEKDIEDLEFA VRLGVDLVALSFVRSPADIELVHEVMD…	AASDVTGHAVGIMADLQGPK AEASDVANAVLDGADAVMLSGETSVGKYPLEAVR ALVAFTQSGDTVR ALVAFTQSGDTVRR ALVEAGMDVAR DGPTYWATGETVR DIEDLEFAVR ENAKPVIVATQMLESMIENSRPTR GDLGVELPLEEVPLVQK GDRLLVDDGK GVSLPGMNVSVPAMSEK IIQAVEDNSVVVPPLTHVPR ITVEDCEGTHDR IVCTLGPATSTDETVR LEKPEAIENLEAVVLAFDAVMVAR LGVDLVALSFVR LHTPLPVLAFTALPEVR LLVDDGK LNFSHGDYSDHEAAYK PVIVATQMLESMIENSRPTR RGELVVIVAGAPPGTVGSTNLIHVHR RGVISYAAR SPADIELVHEVMDR …	RVPVIAK SLLELGR	0	3	>CP000480|M_START_GeneMarkS_Sequence_3932 (+)3308803:3310221 msrrgkIVCTLGPATSTDETVRALVEAGMDVARLNFSHGDYSDHEAAYKrvrAASDVTGH AVGIMADLQGPKirlgrfkDGPTYWATGETVRITVEDCEGTHDRvsttykqlaqdaarGD RLLVDDGKVALKVEEVDGDDVVCTVTEGGPVSNNKGVSLPGMNVSVPAMSEKDIEDLEFA VRLGVDLVALSFVRSPADIELVHEVMDRvgrRVPVIAKLEKPEAIENLEAVVLAFDAVMV ARGDLGVELPLEEVPLVQKraiqmarENAKPVIVATQMLESMIENSRPTRAEASDVANAV LDGADAVMLSGETSVGKYPLEAVRtmarIIQAV…	AASDVTGHAVGIMADLQGPK AEASDVANAVLDGADAVMLSGETSVGKYPLEAVR ALVAFTQSGDTVR ALVAFTQSGDTVRR ALVEAGMDVAR DGPTYWATGETVR DIEDLEFAVR ENAKPVIVATQMLESMIENSRPTR GDLGVELPLEEVPLVQK GDRLLVDDGK GVSLPGMNVSVPAMSEK IIQAVEDNSVVVPPLTHVPR ITVEDCEGTHDR IVCTLGPATSTDETVR LEKPEAIENLEAVVLAFDAVMVAR LGVDLVALSFVR LHTPLPVLAFTALPEVR LLVDDGK LNFSHGDYSDHEAAYK PVIVATQMLESMIENSRPTR RGELVVIVAGAPPGTVGSTNLIHVHR RGVISYAAR SPADIELVHEVMDR …	RVPVIAK SLLELGR	0	2		Six Frame database Reference proteome GeneMarkS database	>CP000480|Reference_Proteome_Sequence_508 tr|A0QXA3|A0QXA3_MYCS2 Pyruvate kinase OS=Mycobacterium smegmatis (strain ATCC 700084 / mc(2)155) GN=pyk PE=3 SV=1 Coordinates: (+)3308803:3310221 msrrgkIVCTLGPATSTDETVRALVEAGMDVARLNFSHGDYSDHEAAYKrvrAASDVTGH AVGIMADLQGPKirlgrfkDGPTYWATGETVRITVEDCEGTHDRvsttykqlaqdaarGD RLLVDDGKVALKVEEVDGDDVVCTVTEGGPVSNNKGVSLPGMNVSVPAMSEKDIEDLEFA VRLGVDLVALSFVRSPADIELVHEVMD…	>Consensus_Protein_Sequence_71 (+)3308803:3310221 msrrgkIVCTLGPATSTDETVRALVEAGMDVARLNFSHGDYSDHEAAYKrvrAASDVTGH AVGIMADLQGPKirlgrfkDGPTYWATGETVRITVEDCEGTHDRvsttykqlaqdaarGD RLLVDDGKVALKVEEVDGDDVVCTVTEGGPVSNNKGVSLPGMNVSVPAMSEKDIEDLEFA VRLGVDLVALSFVRSPADIELVHEVMDRvgrRVPVIAKLEKPEAIENLEAVVLAFDAVMV ARGDLGVELPLEEVPLVQKraiqmarENAKPVIVATQMLESMIENSRPTRAEASDVANAV LDGADAVMLSGETSVGKYPLEAVRtmarIIQAVEDNSVVVPPLT…	(+)3308803:3310221	GTG	Not Verified				0					0		_AASDVTGHAVGIMADLQGPK_ _LHTPLPVLAFTALPEVR_ _YPLEAVR_ _LEKPEAIENLEAVVLAFDAVMVAR_ _ALVAFTQSGDTVR_ _SQLALTWGTETFIVPQMSNTDDMIR_ _SLLELGR_ _LNFSHGDYSDHEAAYK_ _GVSLPGMNVSVPAMSEK_ _ALVEAGMDVAR_ _GDLGVELPLEEVPLVQK_ _PVIVATQMLESMIENSRPTR_ _SPADIELVHEVMDR_ _RGVISYAAR_ _VALKVEEVDGDDVVCTVTEGGPVSNNK_ _LLVDDGK_ _DGPTYWATGETVR_ _DIEDLEFAVR_ _IIQAVEDNSVVVPPLTHVPR_ _IVCTLGPATSTDETVR_ _GDRLLVDDGK_ _ENAKPVIVATQMLES…	FALSE	AASDVTGHAVGIMADLQGPK LHTPLPVLAFTALPEVR ALVAFTQSGDTVR GDRLLVDDGK VALKVEEVDGDDVVCTVTEGGPVSNNK ALVAFTQSGDTVRR LEKPEAIENLEAVVLAFDAVMVAR RGVISYAAR DIEDLEFAVR GVSLPGMNVSVPAMSEK IIQAVEDNSVVVPPLTHVPR LNFSHGDYSDHEAAYK RGELVVIVAGAPPGTVGSTNLIHVHR PVIVATQMLESMIENSRPTR YPLEAVR GDLGVELPLEEVPLVQK SLLELGR IVCTLGPATSTDETVR LGVDLVALSFVR ALVEAGMDVAR ENAKPVIVATQMLESMIENSRPTR AEASDVANAVLDGADAVMLSGETSVGKYPLEAVR LLVDDG…							AASDVTGHAVGIMADLQGPK LHTPLPVLAFTALPEVR ALVAFTQSGDTVR GDRLLVDDGK VALKVEEVDGDDVVCTVTEGGPVSNNK ALVAFTQSGDTVRR IVCTLGPATSTDETVR RGVISYAAR DIEDLEFAVR GVSLPGMNVSVPAMSEK IIQAVEDNSVVVPPLTHVPR LNFSHGDYSDHEAAYK RGELVVIVAGAPPGTVGSTNLIHVHR PVIVATQMLESMIENSRPTR YPLEAVR GDLGVELPLEEVPLVQK SLLELGR LEKPEAIENLEAVVLAFDAVMVAR LGVDLVALSFVR ALVEAGMDVAR ENAKPVIVATQMLESMIENSRPTR SQLALTWGTETFIVPQMSNTDDMIR LLVDDGK DGPTYWA…			FALSE	MSRRGKIVCTLGPATSTDETVRALVEAGMDVARLNFSHGDYSDHEAAYKRVRAASDVTGHAVGIMADLQGPKIRLGRFKDGPTYWATGETVRITVEDCEGTHDRVSTTYKQLAQDAARGDRLLVDDGKVALKVEEVDGDDVVCTVTEGGPVSNNKGVSLPGMNVSVPAMSEKDIEDLEFAVRLGVDLVALSFVRSPADIELVHEVMDRVGRRVPVIAKLEKPEAIENLEAVVLAFDAVMVARGDLGVELPLEEVPLVQKRAIQMARENAKPVIVATQMLESMIENSRPTRAEASDVANAVLDGADAVMLSGETSVGKYPLEAVRTMARIIQAVEDNSVVVPPLTHVPRTKRGVISYAARDIGERLDAKALVAFTQSGDTVRRLARLHTPLPVLAFTALP…		472	85.17
>CP000480|M_START_Six_Frame_Translated_Orf_11816 (+)3658883:3662089 tr|A0QYB1|A0QYB1_MYCS2 mqqherealsalrltwaptaddlwhsqgalhvpglherAMTDVLAAFDDAARetdssplg vvvrgpagsgkTHLLGQVRervqtaggffflvelldatsfwqsaragileslgrpggere tqlkDLLWELASIAHISRanrraiigdddltpeiltdfvtalhkarrqtvkrahhtlral vllgaadldlqdigeaflvgnvgtlgatdgseaelaawglpvptltpqesvrdisrLVAL AGPAVLALDQIDTLLAQSIERtadrvsgensepasldnrDLEHVAHGLMSVRqtmrrtvs vva…	AALGDVAGEAPDLEATDPR AMTDVLAAFDDAAR DLEHVAHGLMSVR DLIDDNHPDLPGWLR DLLWELASIAHISR LTGEVDTTHGPGHAGGTR LVALAGPAVLALDQIDTLLAQSIER TAAMVDEFTAAGGR TDTSELDRR THLLGQVR TTALLQGLPTPDIGR		1.1073e-82	1	>CP000480|Reference_Proteome_Sequence_566 tr|A0QYB1|A0QYB1_MYCS2 AAA ATPase OS=Mycobacterium smegmatis (strain ATCC 700084 / mc(2)155) GN=MSMEG_3596 PE=4 SV=1 Coordinates: (+)3658883:3662089 mqqherealsalrltwaptaddlwhsqgalhvpglherAMTDVLAAFDDAARetdssplg vvvrgpagsgkTHLLGQVRervqtaggffflvelldatsfwqsaragileslgrpggere tqlkDLLWELASIAHISRanrraiigdddltpeiltdfvtalhkarrqtvkrahhtlral vllgaadldlqdigeaflvgnvgtl…	AALGDVAGEAPDLEATDPR AMTDVLAAFDDAAR AVASGNAIAVQNR DLEHVAHGLMSVR DLIDDNHPDLPGWLR DLLWELASIAHISR KYGLGLVFATQSPR LTGEVDTTHGPGHAGGTR LVALAGPAVLALDQIDTLLAQSIER TAAMVDEFTAAGGR TDTSELDRR THLLGQVR TTALLQGLPTPDIGR		2.0268e-87	1	>CP000480|M_START_GeneMarkS_Sequence_5067 (+)3658883:3662089 mqqherealsalrltwaptaddlwhsqgalhvpglherAMTDVLAAFDDAARetdssplg vvvrgpagsgkTHLLGQVRervqtaggffflvelldatsfwqsaragileslgrpggere tqlkDLLWELASIAHISRanrraiigdddltpeiltdfvtalhkarrqtvkrahhtlral vllgaadldlqdigeaflvgnvgtlgatdgseaelaawglpvptltpqesvrdisrLVAL AGPAVLALDQIDTLLAQSIERtadrvsgensepasldnrDLEHVAHGLMSVRqtmrrtvs vvaclpaaweaienratasvhdrfrTTALLQGL…	AALGDVAGEAPDLEATDPR AMTDVLAAFDDAAR DLEHVAHGLMSVR DLIDDNHPDLPGWLR DLLWELASIAHISR LTGEVDTTHGPGHAGGTR LVALAGPAVLALDQIDTLLAQSIER TAAMVDEFTAAGGR TDTSELDRR THLLGQVR TTALLQGLPTPDIGR		2.4069e-87	1		Six Frame database Reference proteome GeneMarkS database	>CP000480|Reference_Proteome_Sequence_566 tr|A0QYB1|A0QYB1_MYCS2 AAA ATPase OS=Mycobacterium smegmatis (strain ATCC 700084 / mc(2)155) GN=MSMEG_3596 PE=4 SV=1 Coordinates: (+)3658883:3662089 mqqherealsalrltwaptaddlwhsqgalhvpglherAMTDVLAAFDDAARetdssplg vvvrgpagsgkTHLLGQVRervqtaggffflvelldatsfwqsaragileslgrpggere tqlkDLLWELASIAHISRanrraiigdddltpeiltdfvtalhkarrqtvkrahhtlral vllgaadldlqdigeaflvgnvgtl…	>Consensus_Protein_Sequence_72 (+)3658976:3662089 mpglherAMTDVLAAFDDAARetdssplgvvvrgpagsgkTHLLGQVRervqtaggfffl velldatsfwqsaragileslgrpggeretqlkDLLWELASIAHISRanrraiigdddlt peiltdfvtalhkarrqtvkrahhtlralvllgaadldlqdigeaflvgnvgtlgatdgs eaelaawglpvptltpqesvrdisrLVALAGPAVLALDQIDTLLAQSIERtadrvsgens epasldnrDLEHVAHGLMSVRqtmrrtvsvvaclpaaweaienratasvhdrfrTTALLQ GLPTPDIGRailerrfsatysavgfsapypswpilpsafddatq…	(+)3658976:3662089	GTG	Not Verified				0					0	_AVASGNAIAVQNR_	_TAAMVDEFTAAGGR_ _AALGDVAGEAPDLEATDPR_ _KYGLGLVFATQSPR_ _AMTDVLAAFDDAAR_ _TTALLQGLPTPDIGR_ _LVALAGPAVLALDQIDTLLAQSIER_ _DLLWELASIAHISR_ _TDTSELDRR_ _LTGEVDTTHGPGHAGGTR_ _THLLGQVR_ _DLIDDNHPDLPGWLR_ _AVASGNAIAVQNR_ _DLEHVAHGLMSVR_	FALSE	DLIDDNHPDLPGWLR DLEHVAHGLMSVR DLLWELASIAHISR AALGDVAGEAPDLEATDPR LVALAGPAVLALDQIDTLLAQSIER LTGEVDTTHGPGHAGGTR THLLGQVR TTALLQGLPTPDIGR AMTDVLAAFDDAAR TAAMVDEFTAAGGR TDTSELDRR AVASGNAIAVQNR KYGLGLVFATQSPR							DLIDDNHPDLPGWLR THLLGQVR DLLWELASIAHISR AALGDVAGEAPDLEATDPR LVALAGPAVLALDQIDTLLAQSIER AVASGNAIAVQNR TDTSELDRR DLEHVAHGLMSVR TTALLQGLPTPDIGR AMTDVLAAFDDAAR KYGLGLVFATQSPR TAAMVDEFTAAGGR LTGEVDTTHGPGHAGGTR			FALSE	MPGLHERAMTDVLAAFDDAARETDSSPLGVVVRGPAGSGKTHLLGQVRERVQTAGGFFFLVELLDATSFWQSARAGILESLGRPGGERETQLKDLLWELASIAHISRANRRAIIGDDDLTPEILTDFVTALHKARRQTVKRAHHTLRALVLLGAADLDLQDIGEAFLVGNVGTLGATDGSEAELAAWGLPVPTLTPQESVRDISRLVALAGPAVLALDQIDTLLAQSIERTADRVSGENSEPASLDNRDLEHVAHGLMSVRQTMRRTVSVVACLPAAWEAIENRATASVHDRFRTTALLQGLPTPDIGRAILERRFSATYSAVGFSAPYPSWPILPSAFDDATQYTPRQLLKRADAHVRHCLEHDTVEELTRLTGEVDTTHGPGHAGGTRTDTSELDRR…		1037	18.42
>CP000480|M_START_Six_Frame_Translated_Orf_11832 (+)4475918:4477612 nr|tr|A0R0H2|A0R0H2_MYCS2|5'+12|3'+0. mpsdsrrskdqsvtrtsyrravpgslalvaaltlagcggttggdesasdgnpvsggsivy atdreptcldphnfgdmpqtyvarqyldslvserpdgsvvpwlaeswevspdgltytfki kqgvkfhdgtpldaeavkANFEHILDPATESATDAGYLRPYYESSRAIDPSTFELKlkTP YSALLPVLSQAFFGIQSPEAMARgleencqspvgtgpfivktwnrGQSVELDRNPDYNSA PADAKhqgpayldhiswkFIEDGSVRaaavqgrDADIIFNPPPQQVAAL…	AAAATTDTAEQER AAPGNNMSWVENPK AIDPSTFELK ANFEHILDPATESATDAGYLRPYYESSR DADIIFNPPPQQVAALK EIGFDVVLKPLPQDQYFAAFSDK FIEDGSVR GQSVELDRNPDYNSAPADAK LLDEAGWTQR SFYAYDK TPYSALLPVLSQAFFGIQSPEAMAR		1.3455e-54	1	>CP000480|Reference_Proteome_Sequence_5038 tr|A0R0H2|A0R0H2_MYCS2 ABC transporter oligopeptide binding protein OS=Mycobacterium smegmatis (strain ATCC 700084 / mc(2)155) GN=MSMEG_4385 PE=4 SV=1 Coordinates: (+)4475954:4477612 mtrtsyrravpgslalvaaltlagcggttggdesasdgnpvsggsivyatdreptcldph nfgdmpqtyvarqyldslvserpdgsvvpwlaeswevspdgltytfkikqgvkfhdgtpl daeavkANFEHILDPATESATDAGYLRPYYESSRAIDPSTFELKlkTPYSA…	AAAATTDTAEQER AAPGNNMSWVENPK AIDPSTFELK ANFEHILDPATESATDAGYLRPYYESSR DADIIFNPPPQQVAALK EIGFDVVLKPLPQDQYFAAFSDK FIEDGSVR GQSVELDRNPDYNSAPADAK LLDEAGWTQR SFYAYDK TPYSALLPVLSQAFFGIQSPEAMAR		3.6001e-65	1	>CP000480|M_START_GeneMarkS_Sequence_2025 (+)4476002:4477612 maaltlagcggttggdesasdgnpvsggsivyatdreptcldphnfgdmpqtyvarqyld slvserpdgsvvpwlaeswevspdgltytfkikqgvkfhdgtpldaeavkANFEHILDPA TESATDAGYLRPYYESSRAIDPSTFELKlkTPYSALLPVLSQAFFGIQSPEAMARgleen cqspvgtgpfivktwnrGQSVELDRNPDYNSAPADAKhqgpayldhiswkFIEDGSVRaa avqgrDADIIFNPPPQQVAALKadpnlatqefthtglpngialntsrapfddtkvrqafi hgsnaeaavtsaylgvyewehgpvssttphykd…	AAAATTDTAEQER AAPGNNMSWVENPK AIDPSTFELK ANFEHILDPATESATDAGYLRPYYESSR DADIIFNPPPQQVAALK EIGFDVVLKPLPQDQYFAAFSDK FIEDGSVR GQSVELDRNPDYNSAPADAK LLDEAGWTQR SFYAYDK TPYSALLPVLSQAFFGIQSPEAMAR		4.278e-66	1		Six Frame database Reference proteome GeneMarkS database	>CP000480|Reference_Proteome_Sequence_5038 tr|A0R0H2|A0R0H2_MYCS2 ABC transporter oligopeptide binding protein OS=Mycobacterium smegmatis (strain ATCC 700084 / mc(2)155) GN=MSMEG_4385 PE=4 SV=1 Coordinates: (+)4475954:4477612 mtrtsyrravpgslalvaaltlagcggttggdesasdgnpvsggsivyatdreptcldph nfgdmpqtyvarqyldslvserpdgsvvpwlaeswevspdgltytfkikqgvkfhdgtpl daeavkANFEHILDPATESATDAGYLRPYYESSRAIDPSTFELKlkTPYSA…	>Consensus_Protein_Sequence_73 (+)4476287:4477612 mkfhdgtpldaeavkANFEHILDPATESATDAGYLRPYYESSRAIDPSTFELKlkTPYSA LLPVLSQAFFGIQSPEAMARgleencqspvgtgpfivktwnrGQSVELDRNPDYNSAPAD AKhqgpayldhiswkFIEDGSVRaaavqgrDADIIFNPPPQQVAALKadpnlatqeftht glpngialntsrapfddtkvrqafihgsnaeaavtsaylgvyewehgpvssttphykdlr SFYAYDKdkagkLLDEAGWTQRdadgyrtkdgkrltaelvysadtgdtppadvtlfqniq saekEIGFDVVLKPLPQDQYFAAFSDKnaydgltgaywnsptpa…	(+)4476287:4477612	GTG	Not Verified				0					0		_EIGFDVVLKPLPQDQYFAAFSDK_ _LLDEAGWTQR_ _ANFEHILDPATESATDAGYLRPYYESSR_ _SFYAYDK_ _DADIIFNPPPQQVAALK_ _GQSVELDRNPDYNSAPADAK_ _AAPGNNMSWVENPK_ _FIEDGSVR_ _AIDPSTFELK_ _AAAATTDTAEQER_ _TPYSALLPVLSQAFFGIQSPEAMAR_	FALSE	AIDPSTFELK ANFEHILDPATESATDAGYLRPYYESSR DADIIFNPPPQQVAALK AAAATTDTAEQER AAPGNNMSWVENPK LLDEAGWTQR FIEDGSVR SFYAYDK TPYSALLPVLSQAFFGIQSPEAMAR GQSVELDRNPDYNSAPADAK EIGFDVVLKPLPQDQYFAAFSDK							SFYAYDK AIDPSTFELK ANFEHILDPATESATDAGYLRPYYESSR DADIIFNPPPQQVAALK AAAATTDTAEQER LLDEAGWTQR EIGFDVVLKPLPQDQYFAAFSDK AAPGNNMSWVENPK TPYSALLPVLSQAFFGIQSPEAMAR GQSVELDRNPDYNSAPADAK FIEDGSVR			FALSE	MKFHDGTPLDAEAVKANFEHILDPATESATDAGYLRPYYESSRAIDPSTFELKLKTPYSALLPVLSQAFFGIQSPEAMARGLEENCQSPVGTGPFIVKTWNRGQSVELDRNPDYNSAPADAKHQGPAYLDHISWKFIEDGSVRAAAVQGRDADIIFNPPPQQVAALKADPNLATQEFTHTGLPNGIALNTSRAPFDDTKVRQAFIHGSNAEAAVTSAYLGVYEWEHGPVSSTTPHYKDLRSFYAYDKDKAGKLLDEAGWTQRDADGYRTKDGKRLTAELVYSADTGDTPPADVTLFQNIQSAEKEIGFDVVLKPLPQDQYFAAFSDKNAYDGLTGAYWNSPTPAVLSIVFSSDSLKAAPGNNMSWVENPKIDELVRAAAATTDTAEQERLYGQTQDIIA…		441	39.68
>CP000480|M_START_Six_Frame_Translated_Orf_1184 (-)3595524:3596537 nr|tr|A0QY48|A0QY48_MYCS2|5'+21|3'+0. mpsvvngpfcaahgrrarlvdvdlvtlddisgaaariaadivrTPLLAADWGDPRcplwl kAETLQPIGAFKirGAFNALGRldthtrarGVVAYSSGNHAQAVAYAAAAYGVPAHIVMP EETPAVKveatrrrGAHVVLCGAGERerTAAELVEKtgavlippfdhpdiiagqgtigie iaedlpelatvlipvsggglasgigtairalrpkakIFAVEPELAADTAESLALGSIVEW PVAKrnrtiadglrstpseltfahlrQVIDDVITVSEDEIRsavrelalr…	AALPDGSAVAIVSGGNIEPAQLAAILAGG AETLQPIGAFK GAFNALGR GAHVVLCGAGER GVVAYSSGNHAQAVAYAAAAYGVPAHIVMPEETPAVK IFAVEPELAADTAESLALGSIVEWPVAK LVAEPSGAVSLAGYRK QVIDDVITVSEDEIR TAAELVEK TPLLAADWGDPR		3.1277e-86	1	>CP000480|Reference_Proteome_Sequence_4834 tr|A0QY48|A0QY48_MYCS2 Serine/threonine dehydratase family protein OS=Mycobacterium smegmatis (strain ATCC 700084 / mc(2)155) GN=MSMEG_3532 PE=4 SV=1 Coordinates: (-)3595524:3596474 MDLVTLDDISGAAARiaadivrTPLLAADWGDPRcplwlkAETLQPIGAFKirGAFNALG RldthtrarGVVAYSSGNHAQAVAYAAAAYGVPAHIVMPEETPAVKveatrrrGAHVVLC GAGERerTAAELVEKtgavlippfdhpdiiagqgtigieiaedlpelatvli…	AALPDGSAVAIVSGGNIEPAQLAAILAGG AETLQPIGAFK GAFNALGR GAHVVLCGAGER GVVAYSSGNHAQAVAYAAAAYGVPAHIVMPEETPAVK IFAVEPELAADTAESLALGSIVEWPVAK LVAEPSGAVSLAGYR LVAEPSGAVSLAGYRK MDLVTLDDISGAAAR QVIDDVITVSEDEIR STPSELTFAHLR TAAELVEK TIADGLR TPLLAADWGDPR		4.1344e-94	1	>CP000480|M_START_GeneMarkS_Sequence_6366 (-)3595524:3596474 MDLVTLDDISGAAARiaadivrTPLLAADWGDPRcplwlkAETLQPIGAFKirGAFNALG RldthtrarGVVAYSSGNHAQAVAYAAAAYGVPAHIVMPEETPAVKveatrrrGAHVVLC GAGERerTAAELVEKtgavlippfdhpdiiagqgtigieiaedlpelatvlipvsgggla sgigtairalrpkakIFAVEPELAADTAESLALGSIVEWPVAKrnrTIADGLRSTPSELT FAHLRQVIDDVITVSEDEIRsavrelalrarLVAEPSGAVSLAGYRKAALPDGSAVAIVS GGNIEPAQLAAILAGG	AALPDGSAVAIVSGGNIEPAQLAAILAGG AETLQPIGAFK GAFNALGR GAHVVLCGAGER GVVAYSSGNHAQAVAYAAAAYGVPAHIVMPEETPAVK IFAVEPELAADTAESLALGSIVEWPVAK LVAEPSGAVSLAGYR LVAEPSGAVSLAGYRK MDLVTLDDISGAAAR QVIDDVITVSEDEIR STPSELTFAHLR TAAELVEK TIADGLR TPLLAADWGDPR		7.9291e-94	1	Reference_proteome GeneMarkS_database	Reference proteome GeneMarkS database	>CP000480|Reference_Proteome_Sequence_4834 tr|A0QY48|A0QY48_MYCS2 Serine/threonine dehydratase family protein OS=Mycobacterium smegmatis (strain ATCC 700084 / mc(2)155) GN=MSMEG_3532 PE=4 SV=1 Coordinates: (-)3595524:3596474 MDLVTLDDISGAAARiaadivrTPLLAADWGDPRcplwlkAETLQPIGAFKirGAFNALG RldthtrarGVVAYSSGNHAQAVAYAAAAYGVPAHIVMPEETPAVKveatrrrGAHVVLC GAGERerTAAELVEKtgavlippfdhpdiiagqgtigieiaedlpelatvli…	>Consensus_Protein_Sequence_74.1 (-)3595524:3596474 MDLVTLDDISGAAARiaadivrTPLLAADWGDPRcplwlkAETLQPIGAFKirGAFNALG RldthtrarGVVAYSSGNHAQAVAYAAAAYGVPAHIVMPEETPAVKveatrrrGAHVVLC GAGERerTAAELVEKtgavlippfdhpdiiagqgtigieiaedlpelatvlipvsgggla sgigtairalrpkakIFAVEPELAADTAESLALGSIVEWPVAKrnrTIADGLRSTPSELT FAHLRQVIDDVITVSEDEIRsavrelalrarLVAEPSGAVSLAGYRKAALPDGSAVAIVS GGNIEPAQLAAILAGG	(-)3595524:3596474	GTG	M	TRUE	Validated Start	MDLVTLDDISGAAAR	1				MDLVTLDDISGAAAR	1	_GAFNALGR_ _TIADGLR_	_QVIDDVITVSEDEIR_ _GAHVVLCGAGER_ _TIADGLR_ _TPLLAADWGDPR_ _AETLQPIGAFK_ _LVAEPSGAVSLAGYR_ _AALPDGSAVAIVSGGNIEPAQLAAILAGG_ _STPSELTFAHLR_ _GAFNALGR_ _LVAEPSGAVSLAGYRK_ _TAAELVEK_ _MDLVTLDDISGAAAR_ _IFAVEPELAADTAESLALGSIVEWPVAK_ _GVVAYSSGNHAQAVAYAAAAYGVPAHIVMPEETPAVK_	FALSE	LVAEPSGAVSLAGYRK GAFNALGR IFAVEPELAADTAESLALGSIVEWPVAK QVIDDVITVSEDEIR GAHVVLCGAGER TPLLAADWGDPR TAAELVEK AALPDGSAVAIVSGGNIEPAQLAAILAGG AETLQPIGAFK GVVAYSSGNHAQAVAYAAAAYGVPAHIVMPEETPAVK MDLVTLDDISGAAAR STPSELTFAHLR TIADGLR LVAEPSGAVSLAGYR	MDLVTLDDISGAAAR						LVAEPSGAVSLAGYRK GAFNALGR IFAVEPELAADTAESLALGSIVEWPVAK MDLVTLDDISGAAAR QVIDDVITVSEDEIR STPSELTFAHLR GAHVVLCGAGER TPLLAADWGDPR TAAELVEK AALPDGSAVAIVSGGNIEPAQLAAILAGG AETLQPIGAFK TIADGLR LVAEPSGAVSLAGYR GVVAYSSGNHAQAVAYAAAAYGVPAHIVMPEETPAVK			FALSE	MDLVTLDDISGAAARIAADIVRTPLLAADWGDPRCPLWLKAETLQPIGAFKIRGAFNALGRLDTHTRARGVVAYSSGNHAQAVAYAAAAYGVPAHIVMPEETPAVKVEATRRRGAHVVLCGAGERERTAAELVEKTGAVLIPPFDHPDIIAGQGTIGIEIAEDLPELATVLIPVSGGGLASGIGTAIRALRPKAKIFAVEPELAADTAESLALGSIVEWPVAKRNRTIADGLRSTPSELTFAHLRQVIDDVITVSEDEIRSAVRELALRARLVAEPSGAVSLAGYRKAALPDGSAVAIVSGGNIEPAQLAAILAGG		316	66.46
>CP000480|M_START_Six_Frame_Translated_Orf_11862 (+)1461630:1465139 nr|sp|P60281|RPOB_MYCS2|5'+0|3'+0. Non-Matching First Amino Acid. mlegcilavssqskSNAITNNSVPGAPNRvsfakLREPLEVPGLLDVQTDSFEWLVGSDR wrQAAIDRGEENPVGGLEEVLAELSPIEDFSGSMSLSFSDPRfdevkasvdeckdkDMTY AAPLFVTAEFINNNTGEIKSQTVFMGDFPMMTEKGTFIINGTERVVVSQLVRSPGVYFDE TIDKstektlhsvkvipgrGAWLEFDVDKRdtvgvridrkRRQPVTVLLKALGWTNEQIV ERFGFSEIMMGTLEKDTTSGT…	AAANLGINLSR AAIDAGDVVVADK AGWNIDVAAGVPDWASK ALGWTNEQIVER ALMGANMQR DGDDEDLER DGEVMVDADGK DIPNVSDEVLADLDER DMTYAAPLFVTAEFINNNTGEIK DTSLKVPHGESGK DTTSGTDEALLDIYRK EFFGTSQLSQFMDQNNPLSGLTHK ERAGLEVR ESAQTLLENLFFK FGFSEIMMGTLEK GAWLEFDVDK GAWLEFDVDKR GENIPEPGIPESFK GETELTPEER GGEVEFVSADQVDYMDVSPR GTFIINGTER HVVAQANSPTDENGR IGAEVRDGDILVGK ILPVEDMPFLPDGTPVDIILNTHGVPR ILPVEDMPFLPDGTPVDIILNTHGVPRR KGGEVEF…		0	1	>CP000480|Reference_Proteome_Sequence_361 sp|P60281|RPOB_MYCS2 DNA-directed RNA polymerase subunit beta OS=Mycobacterium smegmatis (strain ATCC 700084 / mc(2)155) GN=rpoB PE=1 SV=1 Coordinates: (+)1461630:1465139 mlegcilavssqskSNAITNNSVPGAPNRvsfakLREPLEVPGLLDVQTDSFEWLVGSDR wrQAAIDRGEENPVGGLEEVLAELSPIEDFSGSMSLSFSDPRfdevkasvdeckdkDMTY AAPLFVTAEFINNNTGEIKSQTVFMGDFPMMTEKGTFIINGTERVVVSQLVRSPGVYFDE TID…	AAANLGINLSR AAIDAGDVVVADK AGWNIDVAAGVPDWASK ALGWTNEQIVER ALMGANMQR DGDDEDLER DGEVMVDADGK DIPNVSDEVLADLDER DMTYAAPLFVTAEFINNNTGEIK DTSLKVPHGESGK DTTSGTDEALLDIYR DTTSGTDEALLDIYRK EFFGTSQLSQFMDQNNPLSGLTHK ERAGLEVR ESAQTLLENLFFK FGFSEIMMGTLEK GAWLEFDVDK GAWLEFDVDKR GENIPEPGIPESFK GETELTPEER GGEVEFVSADQVDYMDVSPR GTFIINGTER HVVAQANSPTDENGR IGAEVRDGDILVGK ILPVEDMPFLPDGTPVDIILNTHGVPR ILPVEDMPFLPDGTPVDIIL…		0	1	>CP000480|M_START_GeneMarkS_Sequence_3954 (+)1461630:1465139 mlegcilavssqskSNAITNNSVPGAPNRvsfakLREPLEVPGLLDVQTDSFEWLVGSDR wrQAAIDRGEENPVGGLEEVLAELSPIEDFSGSMSLSFSDPRfdevkasvdeckdkDMTY AAPLFVTAEFINNNTGEIKSQTVFMGDFPMMTEKGTFIINGTERVVVSQLVRSPGVYFDE TIDKstektlhsvkvipgrGAWLEFDVDKRdtvgvridrkRRQPVTVLLKALGWTNEQIV ERFGFSEIMMGTLEKDTTSGTDEALLDIYRKLRPGEPPTKESAQTLLENLFFKekrydla rvgrykvnkKLGLNAGKPITSSTLTEEDVVATI…	AAANLGINLSR AAIDAGDVVVADK AGWNIDVAAGVPDWASK ALGWTNEQIVER ALMGANMQR DGDDEDLER DGEVMVDADGK DIPNVSDEVLADLDER DMTYAAPLFVTAEFINNNTGEIK DTSLKVPHGESGK DTTSGTDEALLDIYR DTTSGTDEALLDIYRK EFFGTSQLSQFMDQNNPLSGLTHK ERAGLEVR ESAQTLLENLFFK FGFSEIMMGTLEK GAWLEFDVDK GAWLEFDVDKR GENIPEPGIPESFK GETELTPEER GGEVEFVSADQVDYMDVSPR GTFIINGTER HVVAQANSPTDENGR IGAEVRDGDILVGK ILPVEDMPFLPDGTPVDIILNTHGVPR ILPVEDMPFLPDGTPVDIIL…		0	1		Six Frame database Reference proteome GeneMarkS database	>CP000480|Reference_Proteome_Sequence_361 sp|P60281|RPOB_MYCS2 DNA-directed RNA polymerase subunit beta OS=Mycobacterium smegmatis (strain ATCC 700084 / mc(2)155) GN=rpoB PE=1 SV=1 Coordinates: (+)1461630:1465139 mlegcilavssqskSNAITNNSVPGAPNRvsfakLREPLEVPGLLDVQTDSFEWLVGSDR wrQAAIDRGEENPVGGLEEVLAELSPIEDFSGSMSLSFSDPRfdevkasvdeckdkDMTY AAPLFVTAEFINNNTGEIKSQTVFMGDFPMMTEKGTFIINGTERVVVSQLVRSPGVYFDE TID…	>Consensus_Protein_Sequence_75 (+)1461648:1465139 mavssqskSNAITNNSVPGAPNRvsfakLREPLEVPGLLDVQTDSFEWLVGSDRwrQAAI DRGEENPVGGLEEVLAELSPIEDFSGSMSLSFSDPRfdevkasvdeckdkDMTYAAPLFV TAEFINNNTGEIKSQTVFMGDFPMMTEKGTFIINGTERVVVSQLVRSPGVYFDETIDKst ektlhsvkvipgrGAWLEFDVDKRdtvgvridrkRRQPVTVLLKALGWTNEQIVERFGFS EIMMGTLEKDTTSGTDEALLDIYRKLRPGEPPTKESAQTLLENLFFKekrydlarvgryk vnkKLGLNAGKPITSSTLTEEDVVATIEYLVRLHEGQTSMTVPG…	(+)1461648:1465139	TTG	Not Verified				0					0		_VTPKGETELTPEER_ _QPVTVLLK_ _LREPLEVPGLLDVQTDSFEWLVGSDR_ _LGLNAGKPITSSTLTEEDVVATIEYLVR_ _ERAGLEVR_ _AAIDAGDVVVADK_ _RMNIGQILETHLGWVAK_ _GAWLEFDVDKR_ _GGEVEFVSADQVDYMDVSPR_ _EFFGTSQLSQFMDQNNPLSGLTHK_ _VYEAIVKGENIPEPGIPESFK_ _LVEEDVLTSIHIEEHEIDAR_ _ALGWTNEQIVER_ _LRPGEPPTK_ _GETELTPEER_ _RRQPVTVLLK_ _STLFDGR_ _DGDDEDLER_ _DIPNVSDEVLADLDER_ _KGGEVEFVSADQVDYMDVSPR_ _SEAPLVGTGMELR_ _GENIPEPGIPESFK_ _V…	FALSE	AAIDAGDVVVADK LGAEEITR AAANLGINLSR IGAEVRDGDILVGK SGEPFPYPVTVGYMYILK ERAGLEVR DTSLKVPHGESGK VTPKGETELTPEER STLFDGR LRPGEPPTK TGVIEEVSADYITVMADDGTR VENGVVTDQIDYLTADEEDRHVVAQANSPTDENGRFTEDR ESAQTLLENLFFK QMVSVATAMIPFLEHDDANR STGPYSMITQQPLGGK RMNIGQILETHLGWVAK SNAITNNSVPGAPNR LHEGQTSMTVPGGVEVPVEVDDIDHFGNRR ILPVEDMPFLPDGTPVDIILNTHGVPR EFFGTSQLSQFMDQNNPLSGLTHK ILPVEDMPFLPDGTPVDIILNTHGVPRR QAAIDRGEENPV…							LREPLEVPGLLDVQTDSFEWLVGSDR AAIDAGDVVVADK QAAIDRGEENPVGGLEEVLAELSPIEDFSGSMSLSFSDPR IGAEVRDGDILVGK DTTSGTDEALLDIYRK ERAGLEVR RRQPVTVLLK VTPKGETELTPEER LRPGEPPTK ESAQTLLENLFFK KLGLNAGKPITSSTLTEEDVVATIEYLVR STGPYSMITQQPLGGK RMNIGQILETHLGWVAK KGGEVEFVSADQVDYMDVSPR SNAITNNSVPGAPNR LVEEDVLTSIHIEEHEIDAR LHEGQTSMTVPGGVEVPVEVDDIDHFGNRR ILPVEDMPFLPDGTPVDIILNTHGVPR EFFGTSQLSQFMDQNNPLSGLTHK ILPVEDMPFLPDGTPVDI…			FALSE	MAVSSQSKSNAITNNSVPGAPNRVSFAKLREPLEVPGLLDVQTDSFEWLVGSDRWRQAAIDRGEENPVGGLEEVLAELSPIEDFSGSMSLSFSDPRFDEVKASVDECKDKDMTYAAPLFVTAEFINNNTGEIKSQTVFMGDFPMMTEKGTFIINGTERVVVSQLVRSPGVYFDETIDKSTEKTLHSVKVIPGRGAWLEFDVDKRDTVGVRIDRKRRQPVTVLLKALGWTNEQIVERFGFSEIMMGTLEKDTTSGTDEALLDIYRKLRPGEPPTKESAQTLLENLFFKEKRYDLARVGRYKVNKKLGLNAGKPITSSTLTEEDVVATIEYLVRLHEGQTSMTVPGGVEVPVEVDDIDHFGNRRLRTVGELIQNQIRVGLSRMERVVRERMTTQDVEAITP…		1163	79.11
>CP000480|M_START_Six_Frame_Translated_Orf_11885 (+)6971648:6975445 nr|tr|A0R7I5|A0R7I5_MYCS2|5'+49|3'+0. mapvprparprrpdparraprpaggragvrrgrhvehpgrrrhprgraamnatqpqrppg prrlprgpaprrragqeelsdaavvsrswgmamatlisritgfirivllaailgaalssa fsvanqlpnliaalvleatftaifvpvlaraerddpdggaafvrrlvtlvttlllvttlv svaaapalvrlmlgddpqvneplttafaylllpqvlfyglssvfmailntrnvfgppawa pvlnnvvaiatlgayllvpgelsvdpvqmgnakllvlgvgttlgvvaqc…	AANSNSPSSLSDTTELTSPTTLK AGVALSIDHPSR AIQSLAAAAEAAHR AVQPGGGIR GGSLAEVADTAPSPIGGAR GIGAALYALLVNR GSPVTDESAGGPALDGTATTK LLVFHGGPPHLQFWQALDTALDR QVALTFVDPDAKLPDSQVQDILSR SKTDISDITVK TGSNTISVGR VLDVAHSGSGGLIVSEWIR		2.4247e-98	1	>CP000480|Reference_Proteome_Sequence_1909 tr|A0R7I5|A0R7I5_MYCS2 Integral membrane protein MviN OS=Mycobacterium smegmatis (strain ATCC 700084 / mc(2)155) GN=MSMEG_6929 PE=4 SV=1 Coordinates: (+)6971795:6975445 mNATQPQRPPGPRrlprgpaprrragqeelsdaavvsrswgmamatlisritgfirivll aailgaalssafsvanqlpnliaalvleatftaifvpvlaraerddpdggaafvrrlvtl vttlllvttlvsvaaapalvrlmlgddpqvneplttafaylllpqvlfyglssvfmailn trnv…	AANSNSPSSLSDTTELTSPTTLK AGVALSIDHPSR AIQSLAAAAEAAHR AVQPGGGIR GGSLAEVADTAPSPIGGAR GIGAALYALLVNR GSPVTDESAGGPALDGTATTK LDVPGIAR LLVFHGGPPHLQFWQALDTALDR LPDSQVQDILSR NATQPQRPPGPR QVALTFVDPDAKLPDSQVQDILSR SKTDISDITVK TGSNTISVGR VLDVAHSGSGGLIVSEWIR		2.0493e-110	1	>CP000480|M_START_GeneMarkS_Sequence_1641 (+)6971918:6975445 mamatlisritgfirivllaailgaalssafsvanqlpnliaalvleatftaifvpvlar aerddpdggaafvrrlvtlvttlllvttlvsvaaapalvrlmlgddpqvneplttafayl llpqvlfyglssvfmailntrnvfgppawapvlnnvvaiatlgayllvpgelsvdpvqmg nakllvlgvgttlgvvaqcsvllpairrerislrplwgiddrlkkfgamaaamvlyvlis qiglvvgnqiasgaaasgpaiynyawlvlqlpfgmigvtvltvvmprlsrnaakndipav lgdlslatrltmitlipivalmtvggpaigtal…	AANSNSPSSLSDTTELTSPTTLK AGVALSIDHPSR AIQSLAAAAEAAHR AVQPGGGIR GGSLAEVADTAPSPIGGAR GIGAALYALLVNR GSPVTDESAGGPALDGTATTK LDVPGIAR LLVFHGGPPHLQFWQALDTALDR LPDSQVQDILSR QVALTFVDPDAKLPDSQVQDILSR SKTDISDITVK TGSNTISVGR VLDVAHSGSGGLIVSEWIR		6.9576e-111	1	Reference_proteome	Reference proteome	>CP000480|Reference_Proteome_Sequence_1909 tr|A0R7I5|A0R7I5_MYCS2 Integral membrane protein MviN OS=Mycobacterium smegmatis (strain ATCC 700084 / mc(2)155) GN=MSMEG_6929 PE=4 SV=1 Coordinates: (+)6971795:6975445 mNATQPQRPPGPRrlprgpaprrragqeelsdaavvsrswgmamatlisritgfirivll aailgaalssafsvanqlpnliaalvleatftaifvpvlaraerddpdggaafvrrlvtl vttlllvttlvsvaaapalvrlmlgddpqvneplttafaylllpqvlfyglssvfmailn trnv…	>Consensus_Protein_Sequence_76 (+)6971795:6975445 mNATQPQRPPGPRrlprgpaprrragqeelsdaavvsrswgmamatlisritgfirivll aailgaalssafsvanqlpnliaalvleatftaifvpvlaraerddpdggaafvrrlvtl vttlllvttlvsvaaapalvrlmlgddpqvneplttafaylllpqvlfyglssvfmailn trnvfgppawapvlnnvvaiatlgayllvpgelsvdpvqmgnakllvlgvgttlgvvaqc svllpairrerislrplwgiddrlkkfgamaaamvlyvlisqiglvvgnqiasgaaasgp aiynyawlvlqlpfgmigvtvltvvmprlsrnaakndipavlgd…	(+)6971795:6975445	ATG	Not Verified	TRUE	Validated Start	NATQPQRPPGPR	1				NATQPQRPPGPR	1		_LDVPGIAR_ _GSPVTDESAGGPALDGTATTK_ _NATQPQRPPGPR_ _AANSNSPSSLSDTTELTSPTTLK_ _GGSLAEVADTAPSPIGGAR_ _GIGAALYALLVNR_ _AVQPGGGIR_ _VLDVAHSGSGGLIVSEWIR_ _LLVFHGGPPHLQFWQALDTALDR_ _LPDSQVQDILSR_ _QVALTFVDPDAKLPDSQVQDILSR_ _AIQSLAAAAEAAHR_ _AGVALSIDHPSR_ _TGSNTISVGR_ _SKTDISDITVK_	FALSE	GIGAALYALLVNR QVALTFVDPDAKLPDSQVQDILSR GGSLAEVADTAPSPIGGAR SKTDISDITVK AVQPGGGIR VLDVAHSGSGGLIVSEWIR AIQSLAAAAEAAHR LLVFHGGPPHLQFWQALDTALDR TGSNTISVGR AGVALSIDHPSR GSPVTDESAGGPALDGTATTK AANSNSPSSLSDTTELTSPTTLK LDVPGIAR NATQPQRPPGPR LPDSQVQDILSR	NATQPQRPPGPR						GIGAALYALLVNR AVQPGGGIR GGSLAEVADTAPSPIGGAR TGSNTISVGR NATQPQRPPGPR LDVPGIAR QVALTFVDPDAKLPDSQVQDILSR VLDVAHSGSGGLIVSEWIR AIQSLAAAAEAAHR LPDSQVQDILSR LLVFHGGPPHLQFWQALDTALDR SKTDISDITVK AGVALSIDHPSR GSPVTDESAGGPALDGTATTK AANSNSPSSLSDTTELTSPTTLK		N	FALSE	MNATQPQRPPGPRRLPRGPAPRRRAGQEELSDAAVVSRSWGMAMATLISRITGFIRIVLLAAILGAALSSAFSVANQLPNLIAALVLEATFTAIFVPVLARAERDDPDGGAAFVRRLVTLVTTLLLVTTLVSVAAAPALVRLMLGDDPQVNEPLTTAFAYLLLPQVLFYGLSSVFMAILNTRNVFGPPAWAPVLNNVVAIATLGAYLLVPGELSVDPVQMGNAKLLVLGVGTTLGVVAQCSVLLPAIRRERISLRPLWGIDDRLKKFGAMAAAMVLYVLISQIGLVVGNQIASGAAASGPAIYNYAWLVLQLPFGMIGVTVLTVVMPRLSRNAAKNDIPAVLGDLSLATRLTMITLIPIVALMTVGGPAIGTALFAYGNFGRVDAGYLGLAISLSAFTL…		1216	17.93
>CP000480|M_START_Six_Frame_Translated_Orf_11886 (-)432229:433095 sp|A0QPF9|RMLA_MYCS2 mrgiilaggsgtrLHPLTIGVSKqllpvydkplvyyplstlimagirDILVITTPADAPA FRrllgdgsdfgvnlsyaaqnepeglaqafligadhigndtvalalgdnifygpglgtsl rrfehvsggaifaywvanpsaygvvefdadgkavsleekpktpkshyavpglyfydntvi diarslkksargeyeitevnqiylnrgqlsvevlargtawldtgtfdslldasdfvrtie lrqglkvgapeeiawragfidddqlatrakellkSGYGHYLLQLLDRE	DILVITTPADAPAFR LHPLTIGVSK SGYGHYLLQLLDRE		2.8531e-12	2	>CP000480|Reference_Proteome_Sequence_349 sp|A0QPF9|RMLA_MYCS2 Glucose-1-phosphate thymidylyltransferase OS=Mycobacterium smegmatis (strain ATCC 700084 / mc(2)155) GN=rmlA PE=1 SV=1 Coordinates: (-)432229:433095 mrGIILAGGSGTRLHPLTIGVSKqllpvydkplvyyplstlimagirDILVITTPADAPA FRrllgdgsdfgvnlsyaaqnepeglaqafligadhigndtvalalgdnifygpglgtsl rrfehvsggaifaywvanpsaygvvefdadgkAVSLEEKPKtpkshyavpglyfydntvi diar…	DILVITTPADAPAFR GIILAGGSGTR LHPLTIGVSK SGYGHYLLQLLDRE	AVSLEEKPK	7.3489e-15	2	>CP000480|M_START_GeneMarkS_Sequence_3987 (-)432229:433095 mrGIILAGGSGTRLHPLTIGVSKqllpvydkplvyyplstlimagirDILVITTPADAPA FRrllgdgsdfgvnlsyaaqnepeglaqafligadhigndtvalalgdnifygpglgtsl rrfehvsggaifaywvanpsaygvvefdadgkavsleekpktpkshyavpglyfydntvi diarslkksargeyeitevnqiylnrgqlsvevlargtawldtgtfdslldasdfvrtie lrqglkvgapeeiawragfidddqlatrakellkSGYGHYLLQLLDRE	DILVITTPADAPAFR GIILAGGSGTR LHPLTIGVSK SGYGHYLLQLLDRE		6.9655e-15	2		Reference proteome GeneMarkS database	>CP000480|Reference_Proteome_Sequence_349 sp|A0QPF9|RMLA_MYCS2 Glucose-1-phosphate thymidylyltransferase OS=Mycobacterium smegmatis (strain ATCC 700084 / mc(2)155) GN=rmlA PE=1 SV=1 Coordinates: (-)432229:433095 mrGIILAGGSGTRLHPLTIGVSKqllpvydkplvyyplstlimagirDILVITTPADAPA FRrllgdgsdfgvnlsyaaqnepeglaqafligadhigndtvalalgdnifygpglgtsl rrfehvsggaifaywvanpsaygvvefdadgkAVSLEEKPKtpkshyavpglyfydntvi diar…	>Consensus_Protein_Sequence_77 (-)432229:433095 mrGIILAGGSGTRLHPLTIGVSKqllpvydkplvyyplstlimagirDILVITTPADAPA FRrllgdgsdfgvnlsyaaqnepeglaqafligadhigndtvalalgdnifygpglgtsl rrfehvsggaifaywvanpsaygvvefdadgkAVSLEEKPKtpkshyavpglyfydntvi diarslkksargeyeitevnqiylnrgqlsvevlargtawldtgtfdslldasdfvrtie lrqglkvgapeeiawragfidddqlatrakellkSGYGHYLLQLLDRE	(-)432229:433095	ATG	Not Verified				0			_GIILAGGSGTR_		0		_DILVITTPADAPAFR_ _SGYGHYLLQLLDRE_ _AVSLEEKPK_ _LHPLTIGVSK_ _GIILAGGSGTR_	FALSE	DILVITTPADAPAFR LHPLTIGVSK SGYGHYLLQLLDRE GIILAGGSGTR							GIILAGGSGTR DILVITTPADAPAFR LHPLTIGVSK SGYGHYLLQLLDRE			FALSE	MRGIILAGGSGTRLHPLTIGVSKQLLPVYDKPLVYYPLSTLIMAGIRDILVITTPADAPAFRRLLGDGSDFGVNLSYAAQNEPEGLAQAFLIGADHIGNDTVALALGDNIFYGPGLGTSLRRFEHVSGGAIFAYWVANPSAYGVVEFDADGKAVSLEEKPKTPKSHYAVPGLYFYDNTVIDIARSLKKSARGEYEITEVNQIYLNRGQLSVEVLARGTAWLDTGTFDSLLDASDFVRTIELRQGLKVGAPEEIAWRAGFIDDDQLATRAKELLKSGYGHYLLQLLDRE		288	20.49
>CP000480|M_START_Six_Frame_Translated_Orf_1192 (-)105985:107334 nr|tr|A0QNL1|A0QNL1_MYCS2|5'+0|3'+0. Non-Matching First Amino Acid. mqrvavmvlavllalfsappawaidppvidagavppdetgpdqpteqrkicatptvmpns nfadrpwandylriqeaqkfatgagvtvavidtgvngsprvpaepggdfvdaagngmsdc dahgtmtaaiiggrpsptdgfvgmapdvrllslrqtsvafqpkgarqdpndpnttqtags irslarsvvhaanlgaqviniseaacykvtrridetslgaainyavnvkgavivvaagnt gqdcsqnpppdpsvpsdprgwr…	HPGGGVDNYVGAGVIDPVAALTWEIPDGPEK		6.3269e-12	1	>CP000480|Reference_Proteome_Sequence_1626 tr|A0QNL1|A0QNL1_MYCS2 Membrane-anchored mycosin mycp1 OS=Mycobacterium smegmatis (strain ATCC 700084 / mc(2)155) GN=MSMEG_0083 PE=1 SV=1 Coordinates: (-)105985:107334 mqrvavmvlavllalfsappawaidppvidagavppdetgpdqpteqrkicatptvmpns nfadrpwandylriqeaqkfatgagvtvavidtgvngsprvpaepggdfvdaagngmsdc dahgtmtaaiiggrpsptdgfvgmapdvrllslrqtsvafqpkgarqdpndpnttqtags irsla…	HPGGGVDNYVGAGVIDPVAALTWEIPDGPEK		1.5809e-14	1	>CP000480|M_START_GeneMarkS_Sequence_4523 (-)105985:107316 mvlavllalfsappawaidppvidagavppdetgpdqpteqrkicatptvmpnsnfadrp wandylriqeaqkfatgagvtvavidtgvngsprvpaepggdfvdaagngmsdcdahgtm taaiiggrpsptdgfvgmapdvrllslrqtsvafqpkgarqdpndpnttqtagsirslar svvhaanlgaqviniseaacykvtrridetslgaainyavnvkgavivvaagntgqdcsq npppdpsvpsdprgwrevqtivspawydplvltvgsigqngqpsnfsmsgpwvgaaapge nltslgydgqpvnatpgedgpvplngtsfsaayvs…	HPGGGVDNYVGAGVIDPVAALTWEIPDGPEK		1.6585e-14	1		Six Frame database Reference proteome GeneMarkS database	>CP000480|Reference_Proteome_Sequence_1626 tr|A0QNL1|A0QNL1_MYCS2 Membrane-anchored mycosin mycp1 OS=Mycobacterium smegmatis (strain ATCC 700084 / mc(2)155) GN=MSMEG_0083 PE=1 SV=1 Coordinates: (-)105985:107334 mqrvavmvlavllalfsappawaidppvidagavppdetgpdqpteqrkicatptvmpns nfadrpwandylriqeaqkfatgagvtvavidtgvngsprvpaepggdfvdaagngmsdc dahgtmtaaiiggrpsptdgfvgmapdvrllslrqtsvafqpkgarqdpndpnttqtags irsla…	>Consensus_Protein_Sequence_78 (-)105985:106317 msglaalvkqrfpdltpaqiinritatarHPGGGVDNYVGAGVIDPVAALTWEIPDGPEK apfrvkevpppvyipppdrgpitavviagatlafalgigalarralrrkq	(-)105985:106317	GTG	Not Verified				0					0		_HPGGGVDNYVGAGVIDPVAALTWEIPDGPEK_	FALSE	HPGGGVDNYVGAGVIDPVAALTWEIPDGPEK							HPGGGVDNYVGAGVIDPVAALTWEIPDGPEK			FALSE	MSGLAALVKQRFPDLTPAQIINRITATARHPGGGVDNYVGAGVIDPVAALTWEIPDGPEKAPFRVKEVPPPVYIPPPDRGPITAVVIAGATLAFALGIGALARRALRRKQ		110	28.18
>CP000480|M_START_Six_Frame_Translated_Orf_11949 (-)922879:923928 tr|A0QQQ4|A0QQQ4_MYCS2 mpsppesygnrplqsdavagdldsldlqlihhlqvdgripyaelarrvdvtektvrrrvs rlidenfvtiaavtdpallgfgslalalvttdgtrspvdlaaelaqlpetdyitsttgpy pvvlelvcadarELHDVAFGTIAKtpgvrsvellpylrlhyqqaglsanlvdhgvrprtl detdrailsrlavdgraafrdfaaalgvsettirfrynrllesnaarvmcivnplrlgyr ysswvtirvagrtraeevaealtrldavsyvaltagrwdvltevitrTGEDLITVLDNEI Rgidg…	ELHDVAFGTIAK TGEDLITVLDNEIR		2.5824e-07	1	>CP000480|Reference_Proteome_Sequence_1798 tr|A0QQQ4|A0QQQ4_MYCS2 AsnC-family protein transcriptional regulator OS=Mycobacterium smegmatis (strain ATCC 700084 / mc(2)155) GN=MSMEG_0838 PE=4 SV=1 Coordinates: (-)922879:923928 mPSPPESYGNRPLQSDAVAGDLDSLDLQLIHHLQVDGRipyaelarrvdvtektvrrrvs rlidenfvtiaavtdpallgfgslalalvttdgtrspvdlaaelaqlpetdyitsttgpy pvvlelvcadarELHDVAFGTIAKtpgvrsvellpylrlhyqqaglsanlvd…	ELHDVAFGTIAK PSPPESYGNRPLQSDAVAGDLDSLDLQLIHHLQVDGR TGEDLITVLDNEIR		2.7821e-09	1	>CP000480|M_START_GeneMarkS_Sequence_3082 (-)922879:923877 magdldsldlqlihhlqvdgripyaelarrvdvtektvrrrvsrlidenfvtiaavtdpa llgfgslalalvttdgtrspvdlaaelaqlpetdyitsttgpypvvlelvcadarELHDV AFGTIAKtpgvrsvellpylrlhyqqaglsanlvdhgvrprtldetdrailsrlavdgra afrdfaaalgvsettirfrynrllesnaarvmcivnplrlgyrysswvtirvagrtraee vaealtrldavsyvaltagrwdvltevitrTGEDLITVLDNEIRgidgvasleswiyitc hykavrprprrmtgdldaygldptpvvsqdvs	ELHDVAFGTIAK TGEDLITVLDNEIR		2.7274e-08	1	Reference_proteome	Reference proteome	>CP000480|Reference_Proteome_Sequence_1798 tr|A0QQQ4|A0QQQ4_MYCS2 AsnC-family protein transcriptional regulator OS=Mycobacterium smegmatis (strain ATCC 700084 / mc(2)155) GN=MSMEG_0838 PE=4 SV=1 Coordinates: (-)922879:923928 mPSPPESYGNRPLQSDAVAGDLDSLDLQLIHHLQVDGRipyaelarrvdvtektvrrrvs rlidenfvtiaavtdpallgfgslalalvttdgtrspvdlaaelaqlpetdyitsttgpy pvvlelvcadarELHDVAFGTIAKtpgvrsvellpylrlhyqqaglsanlvd…	>Consensus_Protein_Sequence_79 (-)922879:923928 mPSPPESYGNRPLQSDAVAGDLDSLDLQLIHHLQVDGRipyaelarrvdvtektvrrrvs rlidenfvtiaavtdpallgfgslalalvttdgtrspvdlaaelaqlpetdyitsttgpy pvvlelvcadarELHDVAFGTIAKtpgvrsvellpylrlhyqqaglsanlvdhgvrprtl detdrailsrlavdgraafrdfaaalgvsettirfrynrllesnaarvmcivnplrlgyr ysswvtirvagrtraeevaealtrldavsyvaltagrwdvltevitrTGEDLITVLDNEI Rgidgvasleswiyitchykavrprprrmtgdldaygldptpvvsq…	(-)922879:923928	ATG	Not Verified	TRUE	Validated Start	PSPPESYGNRPLQSDAVAGDLDSLDLQLIHHLQVDGR	1				PSPPESYGNRPLQSDAVAGDLDSLDLQLIHHLQVDGR	1	_PSPPESYGNRPLQSDAVAGDLDSLDLQLIHHLQVDGR_	_PSPPESYGNRPLQSDAVAGDLDSLDLQLIHHLQVDGR_ _ELHDVAFGTIAK_ _TGEDLITVLDNEIR_	FALSE	TGEDLITVLDNEIR ELHDVAFGTIAK PSPPESYGNRPLQSDAVAGDLDSLDLQLIHHLQVDGR	PSPPESYGNRPLQSDAVAGDLDSLDLQLIHHLQVDGR						TGEDLITVLDNEIR ELHDVAFGTIAK PSPPESYGNRPLQSDAVAGDLDSLDLQLIHHLQVDGR		P	FALSE	MPSPPESYGNRPLQSDAVAGDLDSLDLQLIHHLQVDGRIPYAELARRVDVTEKTVRRRVSRLIDENFVTIAAVTDPALLGFGSLALALVTTDGTRSPVDLAAELAQLPETDYITSTTGPYPVVLELVCADARELHDVAFGTIAKTPGVRSVELLPYLRLHYQQAGLSANLVDHGVRPRTLDETDRAILSRLAVDGRAAFRDFAAALGVSETTIRFRYNRLLESNAARVMCIVNPLRLGYRYSSWVTIRVAGRTRAEEVAEALTRLDAVSYVALTAGRWDVLTEVITRTGEDLITVLDNEIRGIDGVASLESWIYITCHYKAVRPRPRRMTGDLDAYGLDPTPVVSQDVS		349	18.05
>CP000480|M_START_Six_Frame_Translated_Orf_11999 (-)6582005:6583069 nr|tr|A0R6E6|A0R6E6_MYCS2|5'+0|3'+0. Non-Matching First Amino Acid. mstpgtgaagatsgvavelvdltrsygsvkaldglslrmepgelvallgpsgcgkttalr ilagldeatsgtvlvdgrdvssvpankrdmgmvfqayslfphltvldnvafglkmrgksk rdrLSTAADMLDLVGLGAHKnkYANELSGGQQQRvalaralaiaprVLLLDEPLSALDAK vraqlrdeirrvqlevgtttlfvthdqeealavadrvgvmsqgkLEQLAAPAELYANPAT PFVAEFVGLHNKipaevtd…	LEQLAAPAELYANPATPFVAEFVGLHNK LSTAADMLDLVGLGAHK VLLLDEPLSALDAK YANELSGGQQQR		3.8266e-19	1	>CP000480|Reference_Proteome_Sequence_5754 tr|A0R6E6|A0R6E6_MYCS2 Sulfate/thiosulfate import ATP-binding protein CysA 2 OS=Mycobacterium smegmatis (strain ATCC 700084 / mc(2)155) GN=MSMEG_6521 PE=4 SV=1 Coordinates: (-)6582005:6583069 mstpgtgaagatsgvavelvdltrsygsvkaldglslrmepgelvallgpsgcgkttalr ilagldeatsgtvlvdgrdvssvpankrdmgmvfqayslfphltvldnvafglkmrgksk rdrLSTAADMLDLVGLGAHKnkYANELSGGQQQRvalarala…	LEQLAAPAELYANPATPFVAEFVGLHNK LSTAADMLDLVGLGAHK VLLLDEPLSALDAK YANELSGGQQQR		1.324e-18	1	>CP000480|M_START_GeneMarkS_Sequence_5944 (-)6582005:6583027 mavelvdltrsygsvkaldglslrmepgelvallgpsgcgkttalrilagldeatsgtvl vdgrdvssvpankrdmgmvfqayslfphltvldnvafglkmrgkskrdrLSTAADMLDLV GLGAHKnkYANELSGGQQQRvalaralaiaprVLLLDEPLSALDAKvraqlrdeirrvql evgtttlfvthdqeealavadrvgvmsqgkLEQLAAPAELYANPATPFVAEFVGLHNKip aevtdgkarvlgatvptlagsvgsgagtamvrpesvtvqadpdgnatvasvaflgpisrv yvnlpdgpvihaqlpssqarafeagqtvsvgle…	LEQLAAPAELYANPATPFVAEFVGLHNK LSTAADMLDLVGLGAHK VLLLDEPLSALDAK YANELSGGQQQR		1.2227e-18	1		Six Frame database Reference proteome GeneMarkS database	>CP000480|Reference_Proteome_Sequence_5754 tr|A0R6E6|A0R6E6_MYCS2 Sulfate/thiosulfate import ATP-binding protein CysA 2 OS=Mycobacterium smegmatis (strain ATCC 700084 / mc(2)155) GN=MSMEG_6521 PE=4 SV=1 Coordinates: (-)6582005:6583069 mstpgtgaagatsgvavelvdltrsygsvkaldglslrmepgelvallgpsgcgkttalr ilagldeatsgtvlvdgrdvssvpankrdmgmvfqayslfphltvldnvafglkmrgksk rdrLSTAADMLDLVGLGAHKnkYANELSGGQQQRvalarala…	>Consensus_Protein_Sequence_81 (-)6582005:6582727 mrgkskrdrLSTAADMLDLVGLGAHKnkYANELSGGQQQRvalaralaiaprVLLLDEPL SALDAKvraqlrdeirrvqlevgtttlfvthdqeealavadrvgvmsqgkLEQLAAPAEL YANPATPFVAEFVGLHNKipaevtdgkarvlgatvptlagsvgsgagtamvrpesvtvqa dpdgnatvasvaflgpisrvyvnlpdgpvihaqlpssqarafeagqtvsvglepapvlvv	(-)6582005:6582727	ATG	Not Verified				0			_YANELSGGQQQR_		0		_VLLLDEPLSALDAK_ _LEQLAAPAELYANPATPFVAEFVGLHNK_ _LSTAADMLDLVGLGAHK_ _YANELSGGQQQR_	FALSE	VLLLDEPLSALDAK LSTAADMLDLVGLGAHK LEQLAAPAELYANPATPFVAEFVGLHNK YANELSGGQQQR							VLLLDEPLSALDAK LSTAADMLDLVGLGAHK LEQLAAPAELYANPATPFVAEFVGLHNK YANELSGGQQQR			FALSE	MRGKSKRDRLSTAADMLDLVGLGAHKNKYANELSGGQQQRVALARALAIAPRVLLLDEPLSALDAKVRAQLRDEIRRVQLEVGTTTLFVTHDQEEALAVADRVGVMSQGKLEQLAAPAELYANPATPFVAEFVGLHNKIPAEVTDGKARVLGATVPTLAGSVGSGAGTAMVRPESVTVQADPDGNATVASVAFLGPISRVYVNLPDGPVIHAQLPSSQARAFEAGQTVSVGLEPAPVLVV		240	29.58
>CP000480|M_START_Six_Frame_Translated_Orf_12015 (-)5230310:5231182 sp|A0R2I7|MSHB_MYCS2 msshesprLLFVHAHPDDETLTTGGTIAHYVARsaevhvvtctlgeegevigerYAQLAV DHADQLGGYRIAELTAALQSLGLRgprYLGGAGHWRDSGMAGTPSRgrqrwvdadldeav galvavigevrphvvvtydpnggyghpdhiqthvvttrAVAAAPEAVGWTVPKfywtvta isamtaglqalgdvpsewirVNAEDIPFGFGDDQIDAVVDVTAELPAKvgamrAHATQIT VAPDGRAFALSNNIALPVLGEEHYVLVSGEAGPRdsrGWETDLLAGLDLE	AFALSNNIALPVLGEEHYVLVSGEAGPR AHATQITVAPDGR AVAAAPEAVGWTVPK DSGMAGTPSR GWETDLLAGLDLE IAELTAALQSLGLR LLFVHAHPDDETLTTGGTIAHYVAR VNAEDIPFGFGDDQIDAVVDVTAELPAK YAQLAVDHADQLGGYR YLGGAGHWR		1.8051e-91	1	>CP000480|Reference_Proteome_Sequence_218 sp|A0R2I7|MSHB_MYCS2 1D-myo-inositol 2-acetamido-2-deoxy-alpha-D-glucopyranoside deacetylase OS=Mycobacterium smegmatis (strain ATCC 700084 / mc(2)155) GN=mshB PE=3 SV=1 Coordinates: (-)5230310:5231182 msshesprLLFVHAHPDDETLTTGGTIAHYVARsaevhvvtctlgeegevigerYAQLAV DHADQLGGYRIAELTAALQSLGLRgprYLGGAGHWRDSGMAGTPSRgrqrwvdadldeav galvavigevrphvvvtydpnggyghpdhiqth…	AFALSNNIALPVLGEEHYVLVSGEAGPR AHATQITVAPDGR AVAAAPEAVGWTVPK DSGMAGTPSR GWETDLLAGLDLE IAELTAALQSLGLR LLFVHAHPDDETLTTGGTIAHYVAR VNAEDIPFGFGDDQIDAVVDVTAELPAK YAQLAVDHADQLGGYR YLGGAGHWR		2.7908e-97	1	>CP000480|M_START_GeneMarkS_Sequence_4002 (-)5230310:5231182 msshesprLLFVHAHPDDETLTTGGTIAHYVARsaevhvvtctlgeegevigerYAQLAV DHADQLGGYRIAELTAALQSLGLRgprYLGGAGHWRDSGMAGTPSRgrqrwvdadldeav galvavigevrphvvvtydpnggyghpdhiqthvvttrAVAAAPEAVGWTVPKfywtvta isamtaglqalgdvpsewirVNAEDIPFGFGDDQIDAVVDVTAELPAKvgamrAHATQIT VAPDGRAFALSNNIALPVLGEEHYVLVSGEAGPRdsrGWETDLLAGLDLE	AFALSNNIALPVLGEEHYVLVSGEAGPR AHATQITVAPDGR AVAAAPEAVGWTVPK DSGMAGTPSR GWETDLLAGLDLE IAELTAALQSLGLR LLFVHAHPDDETLTTGGTIAHYVAR VNAEDIPFGFGDDQIDAVVDVTAELPAK YAQLAVDHADQLGGYR YLGGAGHWR		3.7085e-98	1		Six Frame database Reference proteome GeneMarkS database	>CP000480|Reference_Proteome_Sequence_218 sp|A0R2I7|MSHB_MYCS2 1D-myo-inositol 2-acetamido-2-deoxy-alpha-D-glucopyranoside deacetylase OS=Mycobacterium smegmatis (strain ATCC 700084 / mc(2)155) GN=mshB PE=3 SV=1 Coordinates: (-)5230310:5231182 msshesprLLFVHAHPDDETLTTGGTIAHYVARsaevhvvtctlgeegevigerYAQLAV DHADQLGGYRIAELTAALQSLGLRgprYLGGAGHWRDSGMAGTPSRgrqrwvdadldeav galvavigevrphvvvtydpnggyghpdhiqth…	>Consensus_Protein_Sequence_82 (-)5230310:5231182 msshesprLLFVHAHPDDETLTTGGTIAHYVARsaevhvvtctlgeegevigerYAQLAV DHADQLGGYRIAELTAALQSLGLRgprYLGGAGHWRDSGMAGTPSRgrqrwvdadldeav galvavigevrphvvvtydpnggyghpdhiqthvvttrAVAAAPEAVGWTVPKfywtvta isamtaglqalgdvpsewirVNAEDIPFGFGDDQIDAVVDVTAELPAKvgamrAHATQIT VAPDGRAFALSNNIALPVLGEEHYVLVSGEAGPRdsrGWETDLLAGLDLE	(-)5230310:5231182	ATG	Not Verified				0					0		_IAELTAALQSLGLR_ _LLFVHAHPDDETLTTGGTIAHYVAR_ _GWETDLLAGLDLE_ _AVAAAPEAVGWTVPK_ _VNAEDIPFGFGDDQIDAVVDVTAELPAK_ _AHATQITVAPDGR_ _DSGMAGTPSR_ _YLGGAGHWR_ _YAQLAVDHADQLGGYR_ _AFALSNNIALPVLGEEHYVLVSGEAGPR_	FALSE	GWETDLLAGLDLE YLGGAGHWR VNAEDIPFGFGDDQIDAVVDVTAELPAK DSGMAGTPSR AFALSNNIALPVLGEEHYVLVSGEAGPR YAQLAVDHADQLGGYR AVAAAPEAVGWTVPK AHATQITVAPDGR IAELTAALQSLGLR LLFVHAHPDDETLTTGGTIAHYVAR							GWETDLLAGLDLE YLGGAGHWR VNAEDIPFGFGDDQIDAVVDVTAELPAK DSGMAGTPSR AFALSNNIALPVLGEEHYVLVSGEAGPR YAQLAVDHADQLGGYR AVAAAPEAVGWTVPK AHATQITVAPDGR IAELTAALQSLGLR LLFVHAHPDDETLTTGGTIAHYVAR			FALSE	MSSHESPRLLFVHAHPDDETLTTGGTIAHYVARSAEVHVVTCTLGEEGEVIGERYAQLAVDHADQLGGYRIAELTAALQSLGLRGPRYLGGAGHWRDSGMAGTPSRGRQRWVDADLDEAVGALVAVIGEVRPHVVVTYDPNGGYGHPDHIQTHVVTTRAVAAAPEAVGWTVPKFYWTVTAISAMTAGLQALGDVPSEWIRVNAEDIPFGFGDDQIDAVVDVTAELPAKVGAMRAHATQITVAPDGRAFALSNNIALPVLGEEHYVLVSGEAGPRDSRGWETDLLAGLDLE		290	58.97
>CP000480|M_START_Six_Frame_Translated_Orf_12025 (+)5859664:5860497 sp|A0R4C9|THTR_MYCS2 mARSDVLVSTDWAESNLKapkTVFVEVDEDTSAYDTGHIEGAVKLDWKTDLQDPIRRDFV DAQQFSKllsergianddtvilyggnnnwfaayaywyfkLYGHQDVKlldggrkKWELDA RPLSAEKVERPQTSYTAKEPDNSIRAFRDEVIAAIGTKnlvdvrSPDEFSGKILAPAHLP QEQSQRPGHIPGAINVPWSKAANEDGTFKSDEELAKLYAEAGLDGEKETIAYCRigerSS HTWFVLQELLGHKnvkNYDGSWTEYGSLVGAPIELGS	AANEDGTFKSDEELAK AFRDEVIAAIGTK ARSDVLVSTDWAESNLK DEVIAAIGTK DFVDAQQFSK ETIAYCR ILAPAHLPQEQSQRPGHIPGAINVPWSK KWELDARPLSAEK LDWKTDLQDPIRR LYAEAGLDGEK LYGHQDVK NYDGSWTEYGSLVGAPIELGS SDVLVSTDWAESNLK SPDEFSGK SSHTWFVLQELLGHK TDLQDPIRR TVFVEVDEDTSAYDTGHIEGAVK VERPQTSYTAK VERPQTSYTAKEPDNSIR		0	1	>CP000480|Reference_Proteome_Sequence_424 sp|A0R4C9|THTR_MYCS2 Putative thiosulfate sulfurtransferase OS=Mycobacterium smegmatis (strain ATCC 700084 / mc(2)155) GN=MSMEG_5789 PE=1 SV=1 Coordinates: (+)5859664:5860497 mARSDVLVSTDWAESNLKapkTVFVEVDEDTSAYDTGHIEGAVKLDWKTDLQDPIRRDFV DAQQFSKllsergianddtvilyggnnnwfaayaywyfkLYGHQDVKlldggrkKWELDA RPLSAEKVERPQTSYTAKEPDNSIRAFRDEVIAAIGTKnlvdvrSPDEFSGKILAPAHLP…	AANEDGTFKSDEELAK AFRDEVIAAIGTK ARSDVLVSTDWAESNLK DEVIAAIGTK DFVDAQQFSK ETIAYCR ILAPAHLPQEQSQRPGHIPGAINVPWSK KWELDARPLSAEK LDWKTDLQDPIRR LYAEAGLDGEK LYGHQDVK NYDGSWTEYGSLVGAPIELGS SDVLVSTDWAESNLK SPDEFSGK SSHTWFVLQELLGHK TDLQDPIRR TVFVEVDEDTSAYDTGHIEGAVK VERPQTSYTAK VERPQTSYTAKEPDNSIR		0	1	>CP000480|M_START_GeneMarkS_Sequence_4006 (+)5859664:5860497 mARSDVLVSTDWAESNLKapkTVFVEVDEDTSAYDTGHIEGAVKLDWKTDLQDPIRRDFV DAQQFSKllsergianddtvilyggnnnwfaayaywyfkLYGHQDVKlldggrkKWELDA RPLSAEKVERPQTSYTAKEPDNSIRAFRDEVIAAIGTKnlvdvrSPDEFSGKILAPAHLP QEQSQRPGHIPGAINVPWSKAANEDGTFKSDEELAKLYAEAGLDGEKETIAYCRigerSS HTWFVLQELLGHKnvkNYDGSWTEYGSLVGAPIELGS	AANEDGTFKSDEELAK AFRDEVIAAIGTK ARSDVLVSTDWAESNLK DEVIAAIGTK DFVDAQQFSK ETIAYCR ILAPAHLPQEQSQRPGHIPGAINVPWSK KWELDARPLSAEK LDWKTDLQDPIRR LYAEAGLDGEK LYGHQDVK NYDGSWTEYGSLVGAPIELGS SDVLVSTDWAESNLK SPDEFSGK SSHTWFVLQELLGHK TDLQDPIRR TVFVEVDEDTSAYDTGHIEGAVK VERPQTSYTAK VERPQTSYTAKEPDNSIR		0	1	Six_Frame_database Reference_proteome GeneMarkS_database	Six Frame database Reference proteome GeneMarkS database	>CP000480|Reference_Proteome_Sequence_424 sp|A0R4C9|THTR_MYCS2 Putative thiosulfate sulfurtransferase OS=Mycobacterium smegmatis (strain ATCC 700084 / mc(2)155) GN=MSMEG_5789 PE=1 SV=1 Coordinates: (+)5859664:5860497 mARSDVLVSTDWAESNLKapkTVFVEVDEDTSAYDTGHIEGAVKLDWKTDLQDPIRRDFV DAQQFSKllsergianddtvilyggnnnwfaayaywyfkLYGHQDVKlldggrkKWELDA RPLSAEKVERPQTSYTAKEPDNSIRAFRDEVIAAIGTKnlvdvrSPDEFSGKILAPAHLP…	>Consensus_Protein_Sequence_83 (+)5859664:5860497 mARSDVLVSTDWAESNLKapkTVFVEVDEDTSAYDTGHIEGAVKLDWKTDLQDPIRRDFV DAQQFSKllsergianddtvilyggnnnwfaayaywyfkLYGHQDVKlldggrkKWELDA RPLSAEKVERPQTSYTAKEPDNSIRAFRDEVIAAIGTKnlvdvrSPDEFSGKILAPAHLP QEQSQRPGHIPGAINVPWSKAANEDGTFKSDEELAKLYAEAGLDGEKETIAYCRigerSS HTWFVLQELLGHKnvkNYDGSWTEYGSLVGAPIELGS	(+)5859664:5860497	ATG	Not Verified	TRUE	Validated Start	ARSDVLVSTDWAESNLK	1				ARSDVLVSTDWAESNLK	1		_DFVDAQQFSK_ _LYGHQDVK_ _DEVIAAIGTK_ _SDVLVSTDWAESNLK_ _AFRDEVIAAIGTK_ _LDWKTDLQDPIRR_ _KWELDARPLSAEK_ _VERPQTSYTAKEPDNSIR_ _AANEDGTFKSDEELAK_ _TVFVEVDEDTSAYDTGHIEGAVK_ _SPDEFSGK_ _NYDGSWTEYGSLVGAPIELGS_ _TDLQDPIRR_ _VERPQTSYTAK_ _SSHTWFVLQELLGHK_ _ETIAYCR_ _ARSDVLVSTDWAESNLK_ _ILAPAHLPQEQSQRPGHIPGAINVPWSK_ _LYAEAGLDGEK_	FALSE	SDVLVSTDWAESNLK DEVIAAIGTK DFVDAQQFSK ARSDVLVSTDWAESNLK AFRDEVIAAIGTK SPDEFSGK TVFVEVDEDTSAYDTGHIEGAVK LDWKTDLQDPIRR VERPQTSYTAKEPDNSIR LYGHQDVK KWELDARPLSAEK SSHTWFVLQELLGHK VERPQTSYTAK TDLQDPIRR ILAPAHLPQEQSQRPGHIPGAINVPWSK ETIAYCR AANEDGTFKSDEELAK LYAEAGLDGEK NYDGSWTEYGSLVGAPIELGS	ARSDVLVSTDWAESNLK						SDVLVSTDWAESNLK DEVIAAIGTK DFVDAQQFSK ARSDVLVSTDWAESNLK SPDEFSGK NYDGSWTEYGSLVGAPIELGS AFRDEVIAAIGTK LDWKTDLQDPIRR VERPQTSYTAKEPDNSIR TVFVEVDEDTSAYDTGHIEGAVK LYGHQDVK SSHTWFVLQELLGHK VERPQTSYTAK TDLQDPIRR ILAPAHLPQEQSQRPGHIPGAINVPWSK ETIAYCR AANEDGTFKSDEELAK LYAEAGLDGEK KWELDARPLSAEK		A	FALSE	MARSDVLVSTDWAESNLKAPKTVFVEVDEDTSAYDTGHIEGAVKLDWKTDLQDPIRRDFVDAQQFSKLLSERGIANDDTVILYGGNNNWFAAYAYWYFKLYGHQDVKLLDGGRKKWELDARPLSAEKVERPQTSYTAKEPDNSIRAFRDEVIAAIGTKNLVDVRSPDEFSGKILAPAHLPQEQSQRPGHIPGAINVPWSKAANEDGTFKSDEELAKLYAEAGLDGEKETIAYCRIGERSSHTWFVLQELLGHKNVKNYDGSWTEYGSLVGAPIELGS		277	79.78
>CP000480|M_START_Six_Frame_Translated_Orf_12032 (+)4013788:4014441 tr|A0QZ95|A0QZ95_MYCS2 mvtvflvddhelvrrglidlvrsdpdldvigeagsvseamaripalrpevavldvrlpdg ngielcrdllsrlpdlrclmltsftsdeatldailagasgfvikdikgmdlthaikEVAA GHSLLDNRaaaalmkrlretashsdpltglsdqermllellgegltnkqiaermflaert vknyvsrllaklgmerrtqaavfiskldhgrhhdeqy	EVAAGHSLLDNR		4.6269e-05	1	>CP000480|Reference_Proteome_Sequence_757 tr|A0QZ95|A0QZ95_MYCS2 LuxR family two-component response regulator OS=Mycobacterium smegmatis (strain ATCC 700084 / mc(2)155) GN=devR PE=4 SV=1 Coordinates: (+)4013788:4014441 mvtvflvddhelvrrglidlvrsdpdldvigeagsvseamarIPALRPEVAVLDVRlpdg ngielcrdllsrlpdlrclmltsftsdeatldailagasgfvikdikgmdlthaikEVAA GHSLLDNRaaaalmkrlretashsdpltglsdqermllellgegltnkqiaermflae…	EVAAGHSLLDNR IPALRPEVAVLDVR		7.1984e-10	1	>CP000480|M_START_GeneMarkS_Sequence_4008 (+)4013788:4014441 mvtvflvddhelvrrglidlvrsdpdldvigeagsvseamarIPALRPEVAVLDVRlpdg ngielcrdllsrlpdlrclmltsftsdeatldailagasgfvikdikgmdlthaikEVAA GHSLLDNRaaaalmkrlretashsdpltglsdqermllellgegltnkqiaermflaert vknyvsrllaklgmerrtqaavfiskldhgrhhdeqy	EVAAGHSLLDNR IPALRPEVAVLDVR		7.2658e-10	1		Reference proteome GeneMarkS database	>CP000480|Reference_Proteome_Sequence_757 tr|A0QZ95|A0QZ95_MYCS2 LuxR family two-component response regulator OS=Mycobacterium smegmatis (strain ATCC 700084 / mc(2)155) GN=devR PE=4 SV=1 Coordinates: (+)4013788:4014441 mvtvflvddhelvrrglidlvrsdpdldvigeagsvseamarIPALRPEVAVLDVRlpdg ngielcrdllsrlpdlrclmltsftsdeatldailagasgfvikdikgmdlthaikEVAA GHSLLDNRaaaalmkrlretashsdpltglsdqermllellgegltnkqiaermflae…	>Consensus_Protein_Sequence_84 (+)4013905:4014441 marIPALRPEVAVLDVRlpdgngielcrdllsrlpdlrclmltsftsdeatldailagas gfvikdikgmdlthaikEVAAGHSLLDNRaaaalmkrlretashsdpltglsdqermlle llgegltnkqiaermflaertvknyvsrllaklgmerrtqaavfiskldhgrhhdeqy	(+)4013905:4014441	ATG	Not Verified				0					0		_IPALRPEVAVLDVR_ _EVAAGHSLLDNR_	FALSE	EVAAGHSLLDNR IPALRPEVAVLDVR							IPALRPEVAVLDVR EVAAGHSLLDNR			FALSE	MARIPALRPEVAVLDVRLPDGNGIELCRDLLSRLPDLRCLMLTSFTSDEATLDAILAGASGFVIKDIKGMDLTHAIKEVAAGHSLLDNRAAAALMKRLRETASHSDPLTGLSDQERMLLELLGEGLTNKQIAERMFLAERTVKNYVSRLLAKLGMERRTQAAVFISKLDHGRHHDEQY		178	14.61
>CP000480|M_START_Six_Frame_Translated_Orf_12048 (+)6121823:6122608 nr|tr|A0R539|A0R539_MYCS2|5'+0|3'+0. Non-Matching First Amino Acid. mpstvdlnadlgesfgvwqlgddeamlglvtsanvacgfhagdpalllrtcrtaaqrgva igaqvsyrdlagfgrrfievdptdleaeiiyqigalqaiahvagsgvgyvkphgalynti vgheeqaaavaaavhavdpalpvlglpgsaffaearrlglrtvseafadrayrsdgtlvs rrepgavlhdpheiaervaamvtdgrvtavdgtviditvesvcvhgdspgavriakavre rleaepvelasftgarset…			0.0019387	1	>CP000480|Reference_Proteome_Sequence_3549 tr|A0R539|A0R539_MYCS2 UPF0271 protein MSMEG_6054 OS=Mycobacterium smegmatis (strain ATCC 700084 / mc(2)155) GN=MSMEG_6054 PE=3 SV=1 Coordinates: (+)6121823:6122608 mpstvdlnadlgesfgvwqlgddeamlglvtsanvacgfhagdpalllrtcrtaaqrgva igaqvsyrdlagfgrrfievdptdleaeiiyqigalqaiahvagsgvgyvkphgalynti vgheeqaaavaaavhavdpalpvlglpgsaffaearrlglrtvseafadrayrsdgtlvs rrepgavl…			0.00049563	1	>CP000480|M_START_GeneMarkS_Sequence_4017 (+)6121823:6122608 mpstvdlnadlgesfgvwqlgddeamlglvtsanvacgfhagdpalllrtcrtaaqrgva igaqvsyrdlagfgrrfievdptdleaeiiyqigalqaiahvagsgvgyvkphgalynti vgheeqaaavaaavhavdpalpvlglpgsaffaearrlglrtvseafadrayrsdgtlvs rrepgavlhdpheiaervaamvtdgrvtavdgtviditvesvcvhgdspgavriakavrE RLEAEPVELASFTGARsetgr	ERLEAEPVELASFTGAR		0.0005238	1		GeneMarkS database	>CP000480|Reference_Proteome_Sequence_3549 tr|A0R539|A0R539_MYCS2 UPF0271 protein MSMEG_6054 OS=Mycobacterium smegmatis (strain ATCC 700084 / mc(2)155) GN=MSMEG_6054 PE=3 SV=1 Coordinates: (+)6121823:6122608 mpstvdlnadlgesfgvwqlgddeamlglvtsanvacgfhagdpalllrtcrtaaqrgva igaqvsyrdlagfgrrfievdptdleaeiiyqigalqaiahvagsgvgyvkphgalynti vgheeqaaavaaavhavdpalpvlglpgsaffaearrlglrtvseafadrayrsdgtlvs rrepgavl…	>Consensus_Protein_Sequence_85 (+)6122534:6122608 mrERLEAEPVELASFTGARsetgr	(+)6122534:6122608	GTG	Not Verified				0					0		_ERLEAEPVELASFTGAR_	FALSE	ERLEAEPVELASFTGAR							ERLEAEPVELASFTGAR			FALSE	MRERLEAEPVELASFTGARSETGR		24	70.83
>CP000480|M_START_Six_Frame_Translated_Orf_12104 (-)2228170:2228763 tr|A0QUC0|A0QUC0_MYCS2 msdttaerrggrgarerllssasrlfyrngihatgvealiqhanvskrtlyqhfssknel vehylrRIDGAGGSPMEKpllnqelpprdrLLAIFDAVPVARfrgcpfhnaavesagels avedivrdhkrrfaellvqvateagaadpyalgpqllvlfegaaalatslndtgafvhar aaaaqlidcavrgqigr	LLAIFDAVPVAR RIDGAGGSPMEK		3.6248e-07	1	>CP000480|Reference_Proteome_Sequence_4000 tr|A0QUC0|A0QUC0_MYCS2 Transcriptional regulator, TetR family OS=Mycobacterium smegmatis (strain ATCC 700084 / mc(2)155) GN=MSMEG_2153 PE=4 SV=1 Coordinates: (-)2228170:2228763 msdttaerrggrgarerllssasrlfyrngihatgvealiqhanvskrtlyqhfssknel vehylrRIDGAGGSPMEKpllnqelpprdrLLAIFDAVPVARfrgcpfhnaavesagels avedivrdhkrrfaellvqvateagaadpyalgpqllvlfegaaalatslndtgafv…	LLAIFDAVPVAR RIDGAGGSPMEK		3.4412e-08	1	>CP000480|M_START_GeneMarkS_Sequence_4033 (-)2228170:2228763 msdttaerrggrgarerllssasrlfyrngihatgvealiqhanvskrtlyqhfssknel vehylrRIDGAGGSPMEKpllnqelpprdrLLAIFDAVPVARfrgcpfhnaavesagels avedivrdhkrrfaellvqvateagaadpyalgpqllvlfegaaalatslndtgafvhar aaaaqlidcavrgqigr	LLAIFDAVPVAR RIDGAGGSPMEK		2.5759e-08	1		Six Frame database Reference proteome GeneMarkS database	>CP000480|Reference_Proteome_Sequence_4000 tr|A0QUC0|A0QUC0_MYCS2 Transcriptional regulator, TetR family OS=Mycobacterium smegmatis (strain ATCC 700084 / mc(2)155) GN=MSMEG_2153 PE=4 SV=1 Coordinates: (-)2228170:2228763 msdttaerrggrgarerllssasrlfyrngihatgvealiqhanvskrtlyqhfssknel vehylrRIDGAGGSPMEKpllnqelpprdrLLAIFDAVPVARfrgcpfhnaavesagels avedivrdhkrrfaellvqvateagaadpyalgpqllvlfegaaalatslndtgafv…	>Consensus_Protein_Sequence_87 (-)2228170:2228631 mskrtlyqhfssknelvehylrRIDGAGGSPMEKpllnqelpprdrLLAIFDAVPVARfr gcpfhnaavesagelsavedivrdhkrrfaellvqvateagaadpyalgpqllvlfegaa alatslndtgafvharaaaaqlidcavrgqigr	(-)2228170:2228631	GTG	Not Verified				0					0		_RIDGAGGSPMEK_ _LLAIFDAVPVAR_	FALSE	LLAIFDAVPVAR RIDGAGGSPMEK							LLAIFDAVPVAR RIDGAGGSPMEK			FALSE	MSKRTLYQHFSSKNELVEHYLRRIDGAGGSPMEKPLLNQELPPRDRLLAIFDAVPVARFRGCPFHNAAVESAGELSAVEDIVRDHKRRFAELLVQVATEAGAADPYALGPQLLVLFEGAAALATSLNDTGAFVHARAAAAQLIDCAVRGQIGR		153	15.69
>CP000480|M_START_Six_Frame_Translated_Orf_12105 (-)6257583:6258638 nr|tr|A0R5H2|A0R5H2_MYCS2|5'+87|3'+0. mrpqragrrararrhrfrrqggqgrrlrrvgprlrraarrrqrrlgtvrrdlrrrrrara lggrggrvadqrprrgrdhrrghagtrvsdlqhpaygllrpvtgsasvllcnnpglmtle gtntwvlraprSDEIVVVDPGPDDDEHIARvaelgtislvlishkhedhtggidkivert gavvrsvgsgflrGLGGPLTDGEVIDAAGLRitvmatpghtadslsfvlddgdgpgavlt adtvlgrGTTVIDTEDGSLRDYLDSLHRlkglgerVVLPGHGPELGDLS…	EALRELGDDATAR GLGGPLTDGEVIDAAGLR GTTVIDTEDGSLRDYLDSLHR QVVEHVYTDVDEK SDEIVVVDPGPDDDEHIAR VVLPGHGPELGDLSGVAQMYLAHR VVLPGHGPELGDLSGVAQMYLAHREER		1.5637e-30	1	>CP000480|Reference_Proteome_Sequence_836 tr|A0R5H2|A0R5H2_MYCS2 Metallo-beta-lactamase family protein OS=Mycobacterium smegmatis (strain ATCC 700084 / mc(2)155) GN=MSMEG_6190 PE=4 SV=1 Coordinates: (-)6257583:6258377 msdlqhpaygllrpvtgsasvllcnnpglmtlegtntwvlraprSDEIVVVDPGPDDDEH IARVAELGTISLVLISHKhedhtggidkivertgavvrsvgsgflrGLGGPLTDGEVIDA AGLRitvmatpghtadslsfvlddgdgpgavltadtvlgrGTTVIDTEDGSLRDYLDSL…	EALRELGDDATAR GLGGPLTDGEVIDAAGLR GTTVIDTEDGSLRDYLDSLHR QVVEHVYTDVDEK SDEIVVVDPGPDDDEHIAR VAELGTISLVLISHK VVLPGHGPELGDLSGVAQMYLAHR VVLPGHGPELGDLSGVAQMYLAHREER		7.2592e-34	1	>CP000480|M_START_GeneMarkS_Sequence_4308 (-)6257583:6258377 msdlqhpaygllrpvtgsasvllcnnpglmtlegtntwvlraprSDEIVVVDPGPDDDEH IARVAELGTISLVLISHKhedhtggidkivertgavvrsvgsgflrGLGGPLTDGEVIDA AGLRitvmatpghtadslsfvlddgdgpgavltadtvlgrGTTVIDTEDGSLRDYLDSLH RlkglgerVVLPGHGPELGDLSGVAQMYLAHREERleqvrEALRELGDDATARQVVEHVY TDVDEKlwdaaeksvqaqldylrh	EALRELGDDATAR GLGGPLTDGEVIDAAGLR GTTVIDTEDGSLRDYLDSLHR QVVEHVYTDVDEK SDEIVVVDPGPDDDEHIAR VAELGTISLVLISHK VVLPGHGPELGDLSGVAQMYLAHR VVLPGHGPELGDLSGVAQMYLAHREER		1.9246e-34	1		Six Frame database Reference proteome GeneMarkS database	>CP000480|Reference_Proteome_Sequence_836 tr|A0R5H2|A0R5H2_MYCS2 Metallo-beta-lactamase family protein OS=Mycobacterium smegmatis (strain ATCC 700084 / mc(2)155) GN=MSMEG_6190 PE=4 SV=1 Coordinates: (-)6257583:6258377 msdlqhpaygllrpvtgsasvllcnnpglmtlegtntwvlraprSDEIVVVDPGPDDDEH IARVAELGTISLVLISHKhedhtggidkivertgavvrsvgsgflrGLGGPLTDGEVIDA AGLRitvmatpghtadslsfvlddgdgpgavltadtvlgrGTTVIDTEDGSLRDYLDSL…	>Consensus_Protein_Sequence_88 (-)6257583:6258263 mlraprSDEIVVVDPGPDDDEHIARVAELGTISLVLISHKhedhtggidkivertgavvr svgsgflrGLGGPLTDGEVIDAAGLRitvmatpghtadslsfvlddgdgpgavltadtvl grGTTVIDTEDGSLRDYLDSLHRlkglgerVVLPGHGPELGDLSGVAQMYLAHREERleq vrEALRELGDDATARQVVEHVYTDVDEKlwdaaeksvqaqldylrh	(-)6257583:6258263	GTG	Not Verified				0					0		_QVVEHVYTDVDEK_ _EALRELGDDATAR_ _GTTVIDTEDGSLRDYLDSLHR_ _VAELGTISLVLISHK_ _SDEIVVVDPGPDDDEHIAR_ _GLGGPLTDGEVIDAAGLR_ _VVLPGHGPELGDLSGVAQMYLAHREER_ _VVLPGHGPELGDLSGVAQMYLAHR_	FALSE	VVLPGHGPELGDLSGVAQMYLAHREER QVVEHVYTDVDEK EALRELGDDATAR SDEIVVVDPGPDDDEHIAR GTTVIDTEDGSLRDYLDSLHR GLGGPLTDGEVIDAAGLR VVLPGHGPELGDLSGVAQMYLAHR VAELGTISLVLISHK							SDEIVVVDPGPDDDEHIAR QVVEHVYTDVDEK EALRELGDDATAR VVLPGHGPELGDLSGVAQMYLAHREER GTTVIDTEDGSLRDYLDSLHR GLGGPLTDGEVIDAAGLR VAELGTISLVLISHK VVLPGHGPELGDLSGVAQMYLAHR			FALSE	MLRAPRSDEIVVVDPGPDDDEHIARVAELGTISLVLISHKHEDHTGGIDKIVERTGAVVRSVGSGFLRGLGGPLTDGEVIDAAGLRITVMATPGHTADSLSFVLDDGDGPGAVLTADTVLGRGTTVIDTEDGSLRDYLDSLHRLKGLGERVVLPGHGPELGDLSGVAQMYLAHREERLEQVREALRELGDDATARQVVEHVYTDVDEKLWDAAEKSVQAQLDYLRH		226	55.75
>CP000480|M_START_Six_Frame_Translated_Orf_12119 (-)3173171:3173989 nr|tr|A0QWX6|A0QWX6_MYCS2|5'+28|3'+0. mprrgpppprrrrdlprsparnrqgairmsdtvierHADTAALVAAAGDRLVDAISSAIG ERGQATIVLTGGGTGIGLLKrvrerSGEIDWSKVHIYWGDERFVPQDDDERNDKqareal ldhigippvnvhamaasdgefgddleaaaagyaqllsanfdssvpgfdvhllgmggeghv nslfpdtdavreterLVVGVSDSPKPPPRRITLTLPAVQNSRevwlvvsgeakADAVAAA VGGADPVDIPAAGAVGRerTVWLVDEAAAAKL	ADAVAAAVGGADPVDIPAAGAVGR FVPQDDDERNDK GQATIVLTGGGTGIGLLK HADTAALVAAAGDR HADTAALVAAAGDRLVDAISSAIGER ITLTLPAVQNSR LVDAISSAIGER LVVGVSDSPKPPPR LVVGVSDSPKPPPRR RITLTLPAVQNSR SGEIDWSK TVWLVDEAAAAKL VHIYWGDER		1.6938e-81	1	>CP000480|Reference_Proteome_Sequence_1327 tr|A0QWX6|A0QWX6_MYCS2 6-phosphogluconolactonase OS=Mycobacterium smegmatis (strain ATCC 700084 / mc(2)155) GN=pgl PE=1 SV=1 Coordinates: (-)3173171:3173905 msdtvierHADTAALVAAAGDRLVDAISSAIGERGQATIVLTGGGTGIGLLKrvrerSGE IDWSKVHIYWGDERFVPQDDDERNDKqarealldhigippvnvhamaasdgefgddleaa aagyaqllsanfdssvpgfdvhllgmggeghvnslfpdtdavreterLVVGVSDSPKPPP RRITLTLPAVQNSRev…	ADAVAAAVGGADPVDIPAAGAVGR FVPQDDDERNDK GQATIVLTGGGTGIGLLK HADTAALVAAAGDR HADTAALVAAAGDRLVDAISSAIGER ITLTLPAVQNSR LVDAISSAIGER LVVGVSDSPKPPPR LVVGVSDSPKPPPRR RITLTLPAVQNSR SGEIDWSK TVWLVDEAAAAKL VHIYWGDER		3.6915e-84	1	>CP000480|M_START_GeneMarkS_Sequence_5729 (-)3173171:3173905 msdtvierHADTAALVAAAGDRLVDAISSAIGERGQATIVLTGGGTGIGLLKrvrerSGE IDWSKVHIYWGDERFVPQDDDERNDKqarealldhigippvnvhamaasdgefgddleaa aagyaqllsanfdssvpgfdvhllgmggeghvnslfpdtdavreterLVVGVSDSPKPPP RRITLTLPAVQNSRevwlvvsgeakADAVAAAVGGADPVDIPAAGAVGRerTVWLVDEAA AAKL	ADAVAAAVGGADPVDIPAAGAVGR FVPQDDDERNDK GQATIVLTGGGTGIGLLK HADTAALVAAAGDR HADTAALVAAAGDRLVDAISSAIGER ITLTLPAVQNSR LVDAISSAIGER LVVGVSDSPKPPPR LVVGVSDSPKPPPRR RITLTLPAVQNSR SGEIDWSK TVWLVDEAAAAKL VHIYWGDER		8.901e-85	1		Six Frame database Reference proteome GeneMarkS database	>CP000480|Reference_Proteome_Sequence_1327 tr|A0QWX6|A0QWX6_MYCS2 6-phosphogluconolactonase OS=Mycobacterium smegmatis (strain ATCC 700084 / mc(2)155) GN=pgl PE=1 SV=1 Coordinates: (-)3173171:3173905 msdtvierHADTAALVAAAGDRLVDAISSAIGERGQATIVLTGGGTGIGLLKrvrerSGE IDWSKVHIYWGDERFVPQDDDERNDKqarealldhigippvnvhamaasdgefgddleaa aagyaqllsanfdssvpgfdvhllgmggeghvnslfpdtdavreterLVVGVSDSPKPPP RRITLTLPAVQNSRev…	>Consensus_Protein_Sequence_89 (-)3173171:3173905 msdtvierHADTAALVAAAGDRLVDAISSAIGERGQATIVLTGGGTGIGLLKrvrerSGE IDWSKVHIYWGDERFVPQDDDERNDKqarealldhigippvnvhamaasdgefgddleaa aagyaqllsanfdssvpgfdvhllgmggeghvnslfpdtdavreterLVVGVSDSPKPPP RRITLTLPAVQNSRevwlvvsgeakADAVAAAVGGADPVDIPAAGAVGRerTVWLVDEAA AAKL	(-)3173171:3173905	ATG	Not Verified				0					0		_RITLTLPAVQNSR_ _HADTAALVAAAGDRLVDAISSAIGER_ _LVVGVSDSPKPPPR_ _ITLTLPAVQNSR_ _LVDAISSAIGER_ _GQATIVLTGGGTGIGLLK_ _ADAVAAAVGGADPVDIPAAGAVGR_ _FVPQDDDERNDK_ _HADTAALVAAAGDR_ _LVVGVSDSPKPPPRR_ _TVWLVDEAAAAKL_ _VHIYWGDER_ _SGEIDWSK_	FALSE	LVVGVSDSPKPPPR SGEIDWSK GQATIVLTGGGTGIGLLK TVWLVDEAAAAKL LVDAISSAIGER FVPQDDDERNDK ADAVAAAVGGADPVDIPAAGAVGR VHIYWGDER RITLTLPAVQNSR LVVGVSDSPKPPPRR HADTAALVAAAGDR ITLTLPAVQNSR HADTAALVAAAGDRLVDAISSAIGER							LVVGVSDSPKPPPR SGEIDWSK TVWLVDEAAAAKL RITLTLPAVQNSR LVDAISSAIGER FVPQDDDERNDK ADAVAAAVGGADPVDIPAAGAVGR VHIYWGDER GQATIVLTGGGTGIGLLK LVVGVSDSPKPPPRR HADTAALVAAAGDR ITLTLPAVQNSR HADTAALVAAAGDRLVDAISSAIGER			FALSE	MSDTVIERHADTAALVAAAGDRLVDAISSAIGERGQATIVLTGGGTGIGLLKRVRERSGEIDWSKVHIYWGDERFVPQDDDERNDKQAREALLDHIGIPPVNVHAMAASDGEFGDDLEAAAAGYAQLLSANFDSSVPGFDVHLLGMGGEGHVNSLFPDTDAVRETERLVVGVSDSPKPPPRRITLTLPAVQNSREVWLVVSGEAKADAVAAAVGGADPVDIPAAGAVGRERTVWLVDEAAAAKL		244	56.15
>CP000480|M_START_Six_Frame_Translated_Orf_12155 (-)2004529:2005224 nr|tr|A0QTQ4|A0QTQ4_MYCS2|5'+28|3'+0. matantrvtapskhalgdlgppwgriagvsvqqhrllllrhgetewsasgrhtgrTDLDL TEAGREQAKLAAEPLAELQLRDPLVFSSPRrralvtaelagltvaeelpllaewdygnye glttaqirETEPDWLVWKhgcpggesveevgeradravalaleyledrdvvfvghghfsr avlarWVELPVTHGIRismvpasigvcgfehgvrqisalgltghpnpclpq	ETEPDWLVWK LAAEPLAELQLRDPLVFSSPR TDLDLTEAGR TDLDLTEAGREQAK WVELPVTHGIR		1.1967e-18	1	>CP000480|Reference_Proteome_Sequence_1001 tr|A0QTQ4|A0QTQ4_MYCS2 Phosphoglycerate mutase family protein OS=Mycobacterium smegmatis (strain ATCC 700084 / mc(2)155) GN=MSMEG_1926 PE=4 SV=1 Coordinates: (-)2004529:2005140 msvqqhrllllrhgetewsasgrhtgrTDLDLTEAGREQAKLAAEPLAELQLRDPLVFSS PRrralvtaelagltvaeelpllaewdygnyeglttaqirETEPDWLVWKhgcpggesve evgeradravalaleyledrdvvfvghghfsravlarWVELPVTHGIRismvpasig…	ETEPDWLVWK LAAEPLAELQLRDPLVFSSPR TDLDLTEAGR TDLDLTEAGREQAK WVELPVTHGIR		6.7826e-21	1	>CP000480|M_START_GeneMarkS_Sequence_2715 (-)2004529:2005140 msvqqhrllllrhgetewsasgrhtgrTDLDLTEAGREQAKLAAEPLAELQLRDPLVFSS PRrralvtaelagltvaeelpllaewdygnyeglttaqirETEPDWLVWKhgcpggesve evgeradravalaleyledrdvvfvghghfsravlarWVELPVTHGIRismvpasigvcg fehgvrqisalgltghpnpclpq	ETEPDWLVWK LAAEPLAELQLRDPLVFSSPR TDLDLTEAGR TDLDLTEAGREQAK WVELPVTHGIR		3.5818e-21	1		Six Frame database Reference proteome GeneMarkS database	>CP000480|Reference_Proteome_Sequence_1001 tr|A0QTQ4|A0QTQ4_MYCS2 Phosphoglycerate mutase family protein OS=Mycobacterium smegmatis (strain ATCC 700084 / mc(2)155) GN=MSMEG_1926 PE=4 SV=1 Coordinates: (-)2004529:2005140 msvqqhrllllrhgetewsasgrhtgrTDLDLTEAGREQAKLAAEPLAELQLRDPLVFSS PRrralvtaelagltvaeelpllaewdygnyeglttaqirETEPDWLVWKhgcpggesve evgeradravalaleyledrdvvfvghghfsravlarWVELPVTHGIRismvpasig…	>Consensus_Protein_Sequence_90 (-)2004529:2005113 mlrhgetewsasgrhtgrTDLDLTEAGREQAKLAAEPLAELQLRDPLVFSSPRrralvta elagltvaeelpllaewdygnyeglttaqirETEPDWLVWKhgcpggesveevgeradra valaleyledrdvvfvghghfsravlarWVELPVTHGIRismvpasigvcgfehgvrqis algltghpnpclpq	(-)2004529:2005113	TTG	Not Verified				0					0		_TDLDLTEAGR_ _WVELPVTHGIR_ _ETEPDWLVWK_ _TDLDLTEAGREQAK_ _LAAEPLAELQLRDPLVFSSPR_	FALSE	ETEPDWLVWK LAAEPLAELQLRDPLVFSSPR TDLDLTEAGREQAK WVELPVTHGIR TDLDLTEAGR							ETEPDWLVWK WVELPVTHGIR TDLDLTEAGREQAK TDLDLTEAGR LAAEPLAELQLRDPLVFSSPR			FALSE	MLRHGETEWSASGRHTGRTDLDLTEAGREQAKLAAEPLAELQLRDPLVFSSPRRRALVTAELAGLTVAEELPLLAEWDYGNYEGLTTAQIRETEPDWLVWKHGCPGGESVEEVGERADRAVALALEYLEDRDVVFVGHGHFSRAVLARWVELPVTHGIRISMVPASIGVCGFEHGVRQISALGLTGHPNPCLPQ		194	28.87
>CP000480|M_START_Six_Frame_Translated_Orf_12179 (+)2701776:2702672 nr|tr|A0QVL9|A0QVL9_MYCS2|5'+64|3'+0. mpwtpptptaccgsprwpswwvpphcssdtprnrwptrrtsrtrwtparsrstslrsadg slptmagltrqevsdtvsplgwclvlgalhvevlvptmadavraaehavtaagaaasghl sidvradravlrlrsrdagtvtrrDLQLASDISHALSGRgyemtvnsgvvqafeiaidal diaavrpfwqaitdyvdhtvsdgvddpdcldaselhlglvdpfgrGPAIWFQQMDAPRPQ RnrIHLDIDLPHDAAQARidaalaaggtllydgrapafwvladpegnea…	DLQLASDISHALSGR GPAIWFQQMDAPRPQR IHLDIDLPHDAAQAR		3.4568e-12	1	>CP000480|Reference_Proteome_Sequence_2577 tr|A0QVL9|A0QVL9_MYCS2 Pterin-4-alpha-carbinolamine dehydratase OS=Mycobacterium smegmatis (strain ATCC 700084 / mc(2)155) GN=MSMEG_2620 PE=4 SV=1 Coordinates: (+)2701968:2702672 magltrqevsdtvsplgwclvlgalhvevlvptmadavraaehavtaagaaasghlsidv radravlrlrsrdagtvtrrDLQLASDISHALSGRgyemtvnsgvvqafeiaidaldiaa vrpfwqaitdyvdhtvsdgvddpdcldaselhlglvdpfgrGPAIWFQQMDAPRP…	DLQLASDISHALSGR GPAIWFQQMDAPRPQR IHLDIDLPHDAAQAR		4.346e-12	1	>CP000480|M_START_GeneMarkS_Sequence_6326 (+)2701968:2702672 magltrqevsdtvsplgwclvlgalhvevlvptmadavraaehavtaagaaasghlsidv radravlrlrsrdagtvtrrDLQLASDISHALSGRgyemtvnsgvvqafeiaidaldiaa vrpfwqaitdyvdhtvsdgvddpdcldaselhlglvdpfgrGPAIWFQQMDAPRPQRnrI HLDIDLPHDAAQARidaalaaggtllydgrapafwvladpegneacictwqgrd	DLQLASDISHALSGR GPAIWFQQMDAPRPQR IHLDIDLPHDAAQAR		4.0869e-12	1		Six Frame database Reference proteome GeneMarkS database	>CP000480|Reference_Proteome_Sequence_2577 tr|A0QVL9|A0QVL9_MYCS2 Pterin-4-alpha-carbinolamine dehydratase OS=Mycobacterium smegmatis (strain ATCC 700084 / mc(2)155) GN=MSMEG_2620 PE=4 SV=1 Coordinates: (+)2701968:2702672 magltrqevsdtvsplgwclvlgalhvevlvptmadavraaehavtaagaaasghlsidv radravlrlrsrdagtvtrrDLQLASDISHALSGRgyemtvnsgvvqafeiaidaldiaa vrpfwqaitdyvdhtvsdgvddpdcldaselhlglvdpfgrGPAIWFQQMDAPRP…	>Consensus_Protein_Sequence_91 (+)2702163:2702672 mlrlrsrdagtvtrrDLQLASDISHALSGRgyemtvnsgvvqafeiaidaldiaavrpfw qaitdyvdhtvsdgvddpdcldaselhlglvdpfgrGPAIWFQQMDAPRPQRnrIHLDID LPHDAAQARidaalaaggtllydgrapafwvladpegneacictwqgrd	(+)2702163:2702672	GTG	Not Verified				0					0		_GPAIWFQQMDAPRPQR_ _DLQLASDISHALSGR_ _IHLDIDLPHDAAQAR_	FALSE	GPAIWFQQMDAPRPQR IHLDIDLPHDAAQAR DLQLASDISHALSGR							GPAIWFQQMDAPRPQR IHLDIDLPHDAAQAR DLQLASDISHALSGR			FALSE	MLRLRSRDAGTVTRRDLQLASDISHALSGRGYEMTVNSGVVQAFEIAIDALDIAAVRPFWQAITDYVDHTVSDGVDDPDCLDASELHLGLVDPFGRGPAIWFQQMDAPRPQRNRIHLDIDLPHDAAQARIDAALAAGGTLLYDGRAPAFWVLADPEGNEACICTWQGRD		169	27.22
>CP000480|M_START_Six_Frame_Translated_Orf_12201 (-)6344931:6345620 nr|tr|A0R5R1|A0R5R1_MYCS2|5'+127|3'+0. mplswqflvpprpvgtclpidaslaplwpgsrntiipamlegaawatgdttdavtamstl vttaaptrrqagtrtaatvaasrtrlkgqtaadgreqpsrdqhaikktqprhehgkgtvm qpggtpdmsallaqaqqvqqqlmeaqealanaevhgqaggglvqvtvkgsgevvsvqidp kVVDPDDVETLQDLIVGALSDASKQVTIMAQSRLGPLAGGLGGFGLPGM	LGPLAGGLGGFGLPGM QVTIMAQSR VVDPDDVETLQDLIVGALSDASK		1.973e-78	1	>CP000480|Reference_Proteome_Sequence_4742 tr|A0R5R1|A0R5R1_MYCS2 Nucleoid-associated protein MSMEG_6280 OS=Mycobacterium smegmatis (strain ATCC 700084 / mc(2)155) GN=MSMEG_6280 PE=3 SV=1 Coordinates: (-)6344931:6345239 msallaqaqqvqqqlmeaqealanaevhgqaggglvqvtvkgsgevvsvqidpkVVDPDD VETLQDLIVGALSDASKQVTIMAQSRLGPLAGGLGGFGLPGM	LGPLAGGLGGFGLPGM QVTIMAQSR VVDPDDVETLQDLIVGALSDASK		2.8807e-67	1	>CP000480|M_START_GeneMarkS_Sequence_5466 (-)6344931:6345263 mqpggtpdmsallaqaqqvqqqlmeaqealanaevhgqaggglvqvtvkgsgevvsvqid pkVVDPDDVETLQDLIVGALSDASKQVTIMAQSRLGPLAGGLGGFGLPGM	LGPLAGGLGGFGLPGM QVTIMAQSR VVDPDDVETLQDLIVGALSDASK		2.4177e-67	1		Six Frame database Reference proteome GeneMarkS database	>CP000480|Reference_Proteome_Sequence_4742 tr|A0R5R1|A0R5R1_MYCS2 Nucleoid-associated protein MSMEG_6280 OS=Mycobacterium smegmatis (strain ATCC 700084 / mc(2)155) GN=MSMEG_6280 PE=3 SV=1 Coordinates: (-)6344931:6345239 msallaqaqqvqqqlmeaqealanaevhgqaggglvqvtvkgsgevvsvqidpkVVDPDD VETLQDLIVGALSDASKQVTIMAQSRLGPLAGGLGGFGLPGM	>Consensus_Protein_Sequence_93 (-)6344931:6345095 mqidpkVVDPDDVETLQDLIVGALSDASKQVTIMAQSRLGPLAGGLGGFGLPGM	(-)6344931:6345095	GTG	Not Verified				0					0		_QVTIMAQSR_ _VVDPDDVETLQDLIVGALSDASK_ _LGPLAGGLGGFGLPGM_	FALSE	LGPLAGGLGGFGLPGM QVTIMAQSR VVDPDDVETLQDLIVGALSDASK							LGPLAGGLGGFGLPGM QVTIMAQSR VVDPDDVETLQDLIVGALSDASK			FALSE	MQIDPKVVDPDDVETLQDLIVGALSDASKQVTIMAQSRLGPLAGGLGGFGLPGM		54	88.89
>CP000480|M_START_Six_Frame_Translated_Orf_12232 (+)3071978:3072433 tr|A0QWN4|A0QWN4_MYCS2 mtddsidkekLYSDTAALDDFNSKvveefranggkVGGPFENGTLLLLHTTGAKsgqprV SPLAYLPVDGKILIVGSYAGGPKHPAWVHNLRANPNAHIEIGTEAYDVVARELPDDERDA TYPKIVEIAPVFAEYQANTTRQIPLFELIRA	ANPNAHIEIGTEAYDVVAR ELPDDERDATYPK HPAWVHNLR ILIVGSYAGGPK IVEIAPVFAEYQANTTR LYSDTAALDDFNSK QIPLFELIR QIPLFELIRA VGGPFENGTLLLLHTTGAK VSPLAYLPVDGK		5.9411e-55	1	>CP000480|Reference_Proteome_Sequence_2669 tr|A0QWN4|A0QWN4_MYCS2 Hemerythrin HHE cation binding domain protein OS=Mycobacterium smegmatis (strain ATCC 700084 / mc(2)155) GN=MSMEG_3004 PE=4 SV=1 Coordinates: (+)3071978:3072433 mtddsidkekLYSDTAALDDFNSKvveefranggkVGGPFENGTLLLLHTTGAKsgqprV SPLAYLPVDGKILIVGSYAGGPKHPAWVHNLRANPNAHIEIGTEAYDVVARELPDDERDA TYPKIVEIAPVFAEYQANTTRQIPLFELIRA	ANPNAHIEIGTEAYDVVAR ELPDDERDATYPK HPAWVHNLR ILIVGSYAGGPK IVEIAPVFAEYQANTTR LYSDTAALDDFNSK QIPLFELIR QIPLFELIRA VGGPFENGTLLLLHTTGAK VSPLAYLPVDGK		6.9406e-59	1	>CP000480|M_START_GeneMarkS_Sequence_4073 (+)3071978:3072433 mtddsidkekLYSDTAALDDFNSKvveefranggkVGGPFENGTLLLLHTTGAKsgqprV SPLAYLPVDGKILIVGSYAGGPKHPAWVHNLRANPNAHIEIGTEAYDVVARELPDDERDA TYPKIVEIAPVFAEYQANTTRQIPLFELIRA	ANPNAHIEIGTEAYDVVAR ELPDDERDATYPK HPAWVHNLR ILIVGSYAGGPK IVEIAPVFAEYQANTTR LYSDTAALDDFNSK QIPLFELIR QIPLFELIRA VGGPFENGTLLLLHTTGAK VSPLAYLPVDGK		7.0828e-59	1		Six Frame database Reference proteome GeneMarkS database	>CP000480|Reference_Proteome_Sequence_2669 tr|A0QWN4|A0QWN4_MYCS2 Hemerythrin HHE cation binding domain protein OS=Mycobacterium smegmatis (strain ATCC 700084 / mc(2)155) GN=MSMEG_3004 PE=4 SV=1 Coordinates: (+)3071978:3072433 mtddsidkekLYSDTAALDDFNSKvveefranggkVGGPFENGTLLLLHTTGAKsgqprV SPLAYLPVDGKILIVGSYAGGPKHPAWVHNLRANPNAHIEIGTEAYDVVARELPDDERDA TYPKIVEIAPVFAEYQANTTRQIPLFELIRA	>Consensus_Protein_Sequence_94 (+)3071978:3072433 mtddsidkekLYSDTAALDDFNSKvveefranggkVGGPFENGTLLLLHTTGAKsgqprV SPLAYLPVDGKILIVGSYAGGPKHPAWVHNLRANPNAHIEIGTEAYDVVARELPDDERDA TYPKIVEIAPVFAEYQANTTRQIPLFELIRA	(+)3071978:3072433	ATG	Not Verified				0					0		_QIPLFELIR_ _LYSDTAALDDFNSK_ _HPAWVHNLR_ _ELPDDERDATYPK_ _QIPLFELIRA_ _VGGPFENGTLLLLHTTGAK_ _ANPNAHIEIGTEAYDVVAR_ _IVEIAPVFAEYQANTTR_ _ILIVGSYAGGPK_ _VSPLAYLPVDGK_	FALSE	ILIVGSYAGGPK QIPLFELIRA LYSDTAALDDFNSK ELPDDERDATYPK VSPLAYLPVDGK ANPNAHIEIGTEAYDVVAR HPAWVHNLR IVEIAPVFAEYQANTTR VGGPFENGTLLLLHTTGAK QIPLFELIR							HPAWVHNLR QIPLFELIRA LYSDTAALDDFNSK ELPDDERDATYPK VSPLAYLPVDGK ANPNAHIEIGTEAYDVVAR ILIVGSYAGGPK IVEIAPVFAEYQANTTR VGGPFENGTLLLLHTTGAK QIPLFELIR			FALSE	MTDDSIDKEKLYSDTAALDDFNSKVVEEFRANGGKVGGPFENGTLLLLHTTGAKSGQPRVSPLAYLPVDGKILIVGSYAGGPKHPAWVHNLRANPNAHIEIGTEAYDVVARELPDDERDATYPKIVEIAPVFAEYQANTTRQIPLFELIRA		151	82.78
>CP000480|M_START_Six_Frame_Translated_Orf_12260 (-)1616339:1617031 nr|tr|A0QSM1|A0QSM1_MYCS2|5'+0|3'+0. Non-Matching First Amino Acid. mvehssspqllkwlsavvivaatavalvvaptvttrglpmagaapcadvevifargrtep agvgtlgnafvnalrpkvkksmnvyavkYPADTEVDVGANDMSNRikYMMDNCPNTRlvi ggyslgaavadvvlavpftafgfknplpagadqhiaavalfgngaawvgpitnfspvynd rtielchgadpicnpadpntwqnnwpdhlagayisggmvnqaadfvaskl	YMMDNCPNTR YPADTEVDVGANDMSNR		9.0782e-13	1	>CP000480|Reference_Proteome_Sequence_4308 tr|A0QSM1|A0QSM1_MYCS2 Cutinase OS=Mycobacterium smegmatis (strain ATCC 700084 / mc(2)155) GN=cut2 PE=3 SV=1 Coordinates: (-)1616339:1617031 mvehssspqllkwlsavvivaatavalvvaptvttrglpmagaapcadvevifarGRTEP AGVGTLGNAFVNALRPKvkksmnvyavkYPADTEVDVGANDMSNRikYMMDNCPNTRlvi ggyslgaavadvvlavpftafgfknplpagadqhiaavalfgngaawvgpitnfspvynd rtielchgadpicnpadpntwqnnwpdhlaga…	GRTEPAGVGTLGNAFVNALRPK YMMDNCPNTR YPADTEVDVGANDMSNR		4.5263e-14	1	>CP000480|M_START_GeneMarkS_Sequence_5103 (-)1616339:1617031 mvehssspqllkwlsavvivaatavalvvaptvttrglpmagaapcadvevifargrtep agvgtlgnafvnalrpkvkksmnvyavkYPADTEVDVGANDMSNRikYMMDNCPNTRlvi ggyslgaavadvvlavpftafgfknplpagadqhiaavalfgngaawvgpitnfspvynd rtielchgadpicnpadpntwqnnwpdhlagayisggmvnqaadfvaskl	YMMDNCPNTR YPADTEVDVGANDMSNR		4.2697e-14	1		Reference proteome	>CP000480|Reference_Proteome_Sequence_4308 tr|A0QSM1|A0QSM1_MYCS2 Cutinase OS=Mycobacterium smegmatis (strain ATCC 700084 / mc(2)155) GN=cut2 PE=3 SV=1 Coordinates: (-)1616339:1617031 mvehssspqllkwlsavvivaatavalvvaptvttrglpmagaapcadvevifarGRTEP AGVGTLGNAFVNALRPKvkksmnvyavkYPADTEVDVGANDMSNRikYMMDNCPNTRlvi ggyslgaavadvvlavpftafgfknplpagadqhiaavalfgngaawvgpitnfspvynd rtielchgadpicnpadpntwqnnwpdhlaga…	>Consensus_Protein_Sequence_95 (-)1616339:1616914 magaapcadvevifarGRTEPAGVGTLGNAFVNALRPKvkksmnvyavkYPADTEVDVGA NDMSNRikYMMDNCPNTRlviggyslgaavadvvlavpftafgfknplpagadqhiaava lfgngaawvgpitnfspvyndrtielchgadpicnpadpntwqnnwpdhlagayisggmv nqaadfvaskl	(-)1616339:1616914	ATG	Not Verified				0					0		_GRTEPAGVGTLGNAFVNALRPK_ _YPADTEVDVGANDMSNR_ _YMMDNCPNTR_	FALSE	YPADTEVDVGANDMSNR YMMDNCPNTR GRTEPAGVGTLGNAFVNALRPK							YPADTEVDVGANDMSNR GRTEPAGVGTLGNAFVNALRPK YMMDNCPNTR			FALSE	MAGAAPCADVEVIFARGRTEPAGVGTLGNAFVNALRPKVKKSMNVYAVKYPADTEVDVGANDMSNRIKYMMDNCPNTRLVIGGYSLGAAVADVVLAVPFTAFGFKNPLPAGADQHIAAVALFGNGAAWVGPITNFSPVYNDRTIELCHGADPICNPADPNTWQNNWPDHLAGAYISGGMVNQAADFVASKL		191	25.65
>CP000480|M_START_Six_Frame_Translated_Orf_12264 (-)2814822:2815511 tr|A0QVY9|A0QVY9_MYCS2 mAIDVTVLRvftdsdgkFGNPLGVVDNSTVDPADRQRiakELGYSETIFIDLPGPDSHTA HARIFTPASELPFAGHPTVGAAWYLRdigrpikTLQVPAGIVQVTYDGDLAAISARsewa pefaiydlpsaeelmsadpddydddvqhylwtwsdknegvlrsrMFATNLGIREDEATGA AAVRITDYLSRDLTIVQGKgsvirtrwspegwvqvagrvvndgtrqlel	AIDVTVLR DLTIVQGK ELGYSETIFIDLPGPDSHTAHAR FGNPLGVVDNSTVDPADR FGNPLGVVDNSTVDPADRQR IFTPASELPFAGHPTVGAAWYLR ITDYLSR MFATNLGIREDEATGAAAVR TLQVPAGIVQVTYDGDLAAISAR		7.9875e-56	1	>CP000480|Reference_Proteome_Sequence_1815 tr|A0QVY9|A0QVY9_MYCS2 Phenazine biosynthesis PhzC/PhzF protein OS=Mycobacterium smegmatis (strain ATCC 700084 / mc(2)155) GN=MSMEG_2744 PE=4 SV=1 Coordinates: (-)2814822:2815511 mAIDVTVLRvftdsdgkFGNPLGVVDNSTVDPADRQRiakELGYSETIFIDLPGPDSHTA HARIFTPASELPFAGHPTVGAAWYLRDIGRPIKTLQVPAGIVQVTYDGDLAAISARsewa pefaiydlpsaeelmsadpddydddvqhylwtwsdknegvlrsrMFATNLGIRED…	AIDVTVLR DIGRPIK DLTIVQGK EDEATGAAAVR ELGYSETIFIDLPGPDSHTAHAR FGNPLGVVDNSTVDPADR FGNPLGVVDNSTVDPADRQR IFTPASELPFAGHPTVGAAWYLR ITDYLSR MFATNLGIREDEATGAAAVR TLQVPAGIVQVTYDGDLAAISAR WSPEGWVQVAGR		3.5362e-66	1	>CP000480|M_START_GeneMarkS_Sequence_5189 (-)2814822:2815511 mAIDVTVLRvftdsdgkFGNPLGVVDNSTVDPADRQRiakELGYSETIFIDLPGPDSHTA HARIFTPASELPFAGHPTVGAAWYLRDIGRPIKTLQVPAGIVQVTYDGDLAAISARsewa pefaiydlpsaeelmsadpddydddvqhylwtwsdknegvlrsrMFATNLGIREDEATGA AAVRITDYLSRDLTIVQGKgsvirtrWSPEGWVQVAGRvvndgtrqlel	AIDVTVLR DIGRPIK DLTIVQGK EDEATGAAAVR ELGYSETIFIDLPGPDSHTAHAR FGNPLGVVDNSTVDPADR FGNPLGVVDNSTVDPADRQR IFTPASELPFAGHPTVGAAWYLR ITDYLSR MFATNLGIREDEATGAAAVR TLQVPAGIVQVTYDGDLAAISAR WSPEGWVQVAGR		2.7539e-66	1	Six_Frame_database Reference_proteome GeneMarkS_database	Six Frame database Reference proteome GeneMarkS database	>CP000480|Reference_Proteome_Sequence_1815 tr|A0QVY9|A0QVY9_MYCS2 Phenazine biosynthesis PhzC/PhzF protein OS=Mycobacterium smegmatis (strain ATCC 700084 / mc(2)155) GN=MSMEG_2744 PE=4 SV=1 Coordinates: (-)2814822:2815511 mAIDVTVLRvftdsdgkFGNPLGVVDNSTVDPADRQRiakELGYSETIFIDLPGPDSHTA HARIFTPASELPFAGHPTVGAAWYLRDIGRPIKTLQVPAGIVQVTYDGDLAAISARsewa pefaiydlpsaeelmsadpddydddvqhylwtwsdknegvlrsrMFATNLGIRED…	>Consensus_Protein_Sequence_96 (-)2814822:2815511 mAIDVTVLRvftdsdgkFGNPLGVVDNSTVDPADRQRiakELGYSETIFIDLPGPDSHTA HARIFTPASELPFAGHPTVGAAWYLRDIGRPIKTLQVPAGIVQVTYDGDLAAISARsewa pefaiydlpsaeelmsadpddydddvqhylwtwsdknegvlrsrMFATNLGIREDEATGA AAVRITDYLSRDLTIVQGKgsvirtrWSPEGWVQVAGRvvndgtrqlel	(-)2814822:2815511	ATG	Not Verified	TRUE	Validated Start	AIDVTVLR	1				AIDVTVLR	1		_ELGYSETIFIDLPGPDSHTAHAR_ _IFTPASELPFAGHPTVGAAWYLR_ _TLQVPAGIVQVTYDGDLAAISAR_ _EDEATGAAAVR_ _DLTIVQGK_ _MFATNLGIREDEATGAAAVR_ _FGNPLGVVDNSTVDPADRQR_ _DIGRPIK_ _FGNPLGVVDNSTVDPADR_ _ITDYLSR_ _AIDVTVLR_ _WSPEGWVQVAGR_	FALSE	FGNPLGVVDNSTVDPADR MFATNLGIREDEATGAAAVR AIDVTVLR DLTIVQGK IFTPASELPFAGHPTVGAAWYLR ELGYSETIFIDLPGPDSHTAHAR TLQVPAGIVQVTYDGDLAAISAR ITDYLSR FGNPLGVVDNSTVDPADRQR WSPEGWVQVAGR DIGRPIK EDEATGAAAVR	AIDVTVLR						FGNPLGVVDNSTVDPADR WSPEGWVQVAGR MFATNLGIREDEATGAAAVR AIDVTVLR DIGRPIK DLTIVQGK IFTPASELPFAGHPTVGAAWYLR ELGYSETIFIDLPGPDSHTAHAR TLQVPAGIVQVTYDGDLAAISAR ITDYLSR FGNPLGVVDNSTVDPADRQR EDEATGAAAVR		A	FALSE	MAIDVTVLRVFTDSDGKFGNPLGVVDNSTVDPADRQRIAKELGYSETIFIDLPGPDSHTAHARIFTPASELPFAGHPTVGAAWYLRDIGRPIKTLQVPAGIVQVTYDGDLAAISARSEWAPEFAIYDLPSAEELMSADPDDYDDDVQHYLWTWSDKNEGVLRSRMFATNLGIREDEATGAAAVRITDYLSRDLTIVQGKGSVIRTRWSPEGWVQVAGRVVNDGTRQLEL		229	65.94
>CP000480|M_START_Six_Frame_Translated_Orf_12306 (-)2061887:2063332 nr|tr|A0QTV6|A0QTV6_MYCS2|5'+90|3'+0. mgsegslvpqrarrapghdpggtthhrrhgpavgpgrrrrhlrplrcappiprpssappa dgilrqrvarglpggrradtvhplrssdtgmriaisgagiagptlaywlmragheptlie aaprlrtggyvvdfwglgyevacrmgiepalreqgyditairsvtpdgriranldtagir rvthdkftslprgdlaatiystidgkvetvfgdsiasitehedgvavglaggtqrefdlv vgadglhshvrqlafgrapdpehylgclvaaavvdgyrprddlvymtfs…	DAFSAYETALRPLIAAK TNLGIAFR		1.3265e-08	1	>CP000480|Reference_Proteome_Sequence_4384 tr|A0QTV6|A0QTV6_MYCS2 Monooxygenase OS=Mycobacterium smegmatis (strain ATCC 700084 / mc(2)155) GN=MSMEG_1980 PE=4 SV=1 Coordinates: (-)2061887:2063062 mriaisgagiagptlaywlmragheptlieaaprlrtggyvvdfwglgyevacrmgiepa lreqgyditairsvtpdgriranldtagirrvthdkftslprgdlaatiystidgkvetv fgdsiasitehedgvavglaggtqrefdlvvgadglhshvrqlafgrapdpehylgclva aavvdgyrprddlvymtfsap…	DAFSAYETALRPLIAAK TNLGIAFR		9.1836e-10	1	>CP000480|M_START_GeneMarkS_Sequence_3479 (-)2061887:2063062 mriaisgagiagptlaywlmragheptlieaaprlrtggyvvdfwglgyevacrmgiepa lreqgyditairsvtpdgriranldtagirrvthdkftslprgdlaatiystidgkvetv fgdsiasitehedgvavglaggtqrefdlvvgadglhshvrqlafgrapdpehylgclva aavvdgyrprddlvymtfsapghsvgrvalrgdrtlflfilrsddatvpgshderiallk refsdlgweceritdalddvddlyldvvsqirmdrwsrgrtvlvgdaaacisllggegtg lamaeayvlagelaahrdhrDAFSAYETALRPL…	DAFSAYETALRPLIAAK TNLGIAFR		8.416e-10	1		Six Frame database Reference proteome GeneMarkS database	>CP000480|Reference_Proteome_Sequence_4384 tr|A0QTV6|A0QTV6_MYCS2 Monooxygenase OS=Mycobacterium smegmatis (strain ATCC 700084 / mc(2)155) GN=MSMEG_1980 PE=4 SV=1 Coordinates: (-)2061887:2063062 mriaisgagiagptlaywlmragheptlieaaprlrtggyvvdfwglgyevacrmgiepa lreqgyditairsvtpdgriranldtagirrvthdkftslprgdlaatiystidgkvetv fgdsiasitehedgvavglaggtqrefdlvvgadglhshvrqlafgrapdpehylgclva aavvdgyrprddlvymtfsap…	>Consensus_Protein_Sequence_97 (-)2061887:2062156 maeayvlagelaahrdhrDAFSAYETALRPLIAAKqeaarrylavfipkTNLGIAFRdlc mrvvnavpwtdrllartfsddfalpeyrl	(-)2061887:2062156	ATG	Not Verified				0					0		_DAFSAYETALRPLIAAK_ _TNLGIAFR_	FALSE	DAFSAYETALRPLIAAK TNLGIAFR							DAFSAYETALRPLIAAK TNLGIAFR			FALSE	MAEAYVLAGELAAHRDHRDAFSAYETALRPLIAAKQEAARRYLAVFIPKTNLGIAFRDLCMRVVNAVPWTDRLLARTFSDDFALPEYRL		89	28.09
>CP000480|M_START_Six_Frame_Translated_Orf_12348 (-)5991863:5992990 tr|A0R4S0|A0R4S0_MYCS2 mysqplvdaiaeaerlvaaapfieseadlteglqylagcvsgclhlafdydrdhpflqsg tgpftkmgldnpdtlyfgtrVQPGHEYVVTGKrgtttdlsfqvlggeytddnvpasqaaf ddreldiaedgtfewritptspsqlvirevyndwsaqrghlaiartdtagtapppltkel iekryavagkqlvqrvktwlqfpqwfynnlpvntmvaprltpgglatqyssvghfdlrpd qamvitlpvtdapylgfqlgslwyisldyinhqtslngtqaqedpdgkirivvsdanpgv tnw…	VQPGHEYVVTGK		3.2723e-05	1	>CP000480|Reference_Proteome_Sequence_545 tr|A0R4S0|A0R4S0_MYCS2 Uncharacterized protein OS=Mycobacterium smegmatis (strain ATCC 700084 / mc(2)155) GN=MSMEG_5932 PE=4 SV=1 Coordinates: (-)5991863:5992990 mysqplvdaiaeaerlvaaapfieseadlteglqylagcvsgclhlafdydrdhpflqsg tgpftkmgldnpdtlyfgtrVQPGHEYVVTGKrgtttdlsfqvlggeytddnvpasqaaf ddreldiaedgtfewrITPTSPSQLVIRevyndwsaqrghlaiarTDTAGTAPPPLTKel iekryavagkql…	ITPTSPSQLVIR TDTAGTAPPPLTK VQPGHEYVVTGK		8.0628e-06	1	>CP000480|M_START_GeneMarkS_Sequence_4113 (-)5991863:5992990 mysqplvdaiaeaerlvaaapfieseadlteglqylagcvsgclhlafdydrdhpflqsg tgpftkmgldnpdtlyfgtrVQPGHEYVVTGKrgtttdlsfqvlggeytddnvpasqaaf ddreldiaedgtfewrITPTSPSQLVIRevyndwsaqrghlaiarTDTAGTAPPPLTKel iekryavagkqlvqrvktwlqfpqwfynnlpvntmvaprltpgglatqyssvghfdlrpd qamvitlpvtdapylgfqlgslwyisldyinhqtslngtqaqedpdgkirivvsdanpgv tnwcetlghrkgylqfrwqrlsralteadgptv…	ITPTSPSQLVIR TDTAGTAPPPLTK VQPGHEYVVTGK		8.3189e-06	1		Six Frame database Reference proteome GeneMarkS database	>CP000480|Reference_Proteome_Sequence_545 tr|A0R4S0|A0R4S0_MYCS2 Uncharacterized protein OS=Mycobacterium smegmatis (strain ATCC 700084 / mc(2)155) GN=MSMEG_5932 PE=4 SV=1 Coordinates: (-)5991863:5992990 mysqplvdaiaeaerlvaaapfieseadlteglqylagcvsgclhlafdydrdhpflqsg tgpftkmgldnpdtlyfgtrVQPGHEYVVTGKrgtttdlsfqvlggeytddnvpasqaaf ddreldiaedgtfewrITPTSPSQLVIRevyndwsaqrghlaiarTDTAGTAPPPLTKel iekryavagkql…	>Consensus_Protein_Sequence_98 (-)5991863:5992792 mgldnpdtlyfgtrVQPGHEYVVTGKrgtttdlsfqvlggeytddnvpasqaafddreld iaedgtfewrITPTSPSQLVIRevyndwsaqrghlaiarTDTAGTAPPPLTKeliekrya vagkqlvqrvktwlqfpqwfynnlpvntmvaprltpgglatqyssvghfdlrpdqamvit lpvtdapylgfqlgslwyisldyinhqtslngtqaqedpdgkirivvsdanpgvtnwcet lghrkgylqfrwqrlsralteadgptvevvdidqvpeklpyhesnkiseadwrarialrq qqiqnrmvg	(-)5991863:5992792	ATG	Not Verified				0					0	_VQPGHEYVVTGK_	_ITPTSPSQLVIR_ _VQPGHEYVVTGK_ _TDTAGTAPPPLTK_	FALSE	VQPGHEYVVTGK TDTAGTAPPPLTK ITPTSPSQLVIR							VQPGHEYVVTGK TDTAGTAPPPLTK ITPTSPSQLVIR			FALSE	MGLDNPDTLYFGTRVQPGHEYVVTGKRGTTTDLSFQVLGGEYTDDNVPASQAAFDDRELDIAEDGTFEWRITPTSPSQLVIREVYNDWSAQRGHLAIARTDTAGTAPPPLTKELIEKRYAVAGKQLVQRVKTWLQFPQWFYNNLPVNTMVAPRLTPGGLATQYSSVGHFDLRPDQAMVITLPVTDAPYLGFQLGSLWYISLDYINHQTSLNGTQAQEDPDGKIRIVVSDANPGVTNWCETLGHRKGYLQFRWQRLSRALTEADGPTVEVVDIDQVPEKLPYHESNKISEADWRARIALRQQQIQNRMVG		309	11.97
>CP000480|M_START_Six_Frame_Translated_Orf_12387 (+)4323431:4324519 nr|tr|A0R029|A0R029_MYCS2|5'+0|3'+0. Non-Matching First Amino Acid. mdtaapsavelagavteqlreylrerrsdcayigpvyaeltagveefvlrggkrvrpafa ywgwrSVIEPADAVAGPDVLRLFSALELLQACALIHDDVIDDSATRRGLPTVHRLFTEQH HERgwlgserqfglsaailagdlalswaddivagadlpvdahrrvqtvwrhirtevlggq yldivtessgdesvasalnvntfkTASYTVARPLQLGAAAAADRPDVQELFHRIGNDLGV AFQLRddvlgvfgdpavtg…	AGLSELAR DALDVLAAANVHPQAK IGNDLGVAFQLR LFSALELLQACALIHDDVIDDSATRR LFTEQHHER RGLPTVHR RTVLLAEALELADASDPAAAALLR RTVLLAEALELADASDPAAAALLRR SVGTELSDTQVR SVIEPADAVAGPDVLR TASYTVARPLQLGAAAAADRPDVQELFHR TVLLAEALELADASDPAAAALLR		2.4176e-79	1	>CP000480|Reference_Proteome_Sequence_6057 tr|A0R029|A0R029_MYCS2 Polyprenyl synthetase OS=Mycobacterium smegmatis (strain ATCC 700084 / mc(2)155) GN=MSMEG_4240 PE=4 SV=1 Coordinates: (+)4323431:4324519 mdtaapsavelagavteqlreylrerrsdcayigpvyaeltagveefvlrggkrvrpafa ywgwrSVIEPADAVAGPDVLRLFSALELLQACALIHDDVIDDSATRRGLPTVHRLFTEQH HERGWLGSERqfglsaailagdlalswaddivagadlpvdahrrvqtvwrhirtevlggq yldivtessgdes…	AGLSELAR DALDVLAAANVHPQAK GWLGSER IGNDLGVAFQLR LFSALELLQACALIHDDVIDDSATRR LFTEQHHER RGLPTVHR RSVGTELSDTQVR RTVLLAEALELADASDPAAAALLR RTVLLAEALELADASDPAAAALLRR SVGTELSDTQVR SVIEPADAVAGPDVLR TASYTVARPLQLGAAAAADRPDVQELFHR TVLLAEALELADASDPAAAALLR		7.3968e-91	1	>CP000480|M_START_GeneMarkS_Sequence_3299 (+)4323461:4324519 magavteqlreylrerrsdcayigpvyaeltagveefvlrggkrvrpafaywgwrSVIEP ADAVAGPDVLRLFSALELLQACALIHDDVIDDSATRRGLPTVHRLFTEQHHERGWLGSER qfglsaailagdlalswaddivagadlpvdahrrvqtvwrhirtevlggqyldivtessg desvasalnvntfkTASYTVARPLQLGAAAAADRPDVQELFHRIGNDLGVAFQLRddvlg vfgdpavtgkpsgddlrsgkRTVLLAEALELADASDPAAAALLRRSVGTELSDTQVRelc daiesvgalaaveqrietltrDALDVLAAANVH…	AGLSELAR DALDVLAAANVHPQAK GWLGSER IGNDLGVAFQLR LFSALELLQACALIHDDVIDDSATRR LFTEQHHER RGLPTVHR RSVGTELSDTQVR RTVLLAEALELADASDPAAAALLR RTVLLAEALELADASDPAAAALLRR SVGTELSDTQVR SVIEPADAVAGPDVLR TASYTVARPLQLGAAAAADRPDVQELFHR TVLLAEALELADASDPAAAALLR		1.9886e-91	1		Six Frame database Reference proteome GeneMarkS database	>CP000480|Reference_Proteome_Sequence_6057 tr|A0R029|A0R029_MYCS2 Polyprenyl synthetase OS=Mycobacterium smegmatis (strain ATCC 700084 / mc(2)155) GN=MSMEG_4240 PE=4 SV=1 Coordinates: (+)4323431:4324519 mdtaapsavelagavteqlreylrerrsdcayigpvyaeltagveefvlrggkrvrpafa ywgwrSVIEPADAVAGPDVLRLFSALELLQACALIHDDVIDDSATRRGLPTVHRLFTEQH HERGWLGSERqfglsaailagdlalswaddivagadlpvdahrrvqtvwrhirtevlggq yldivtessgdes…	>Consensus_Protein_Sequence_99 (+)4323593:4324519 mrpafaywgwrSVIEPADAVAGPDVLRLFSALELLQACALIHDDVIDDSATRRGLPTVHR LFTEQHHERGWLGSERqfglsaailagdlalswaddivagadlpvdahrrvqtvwrhirt evlggqyldivtessgdesvasalnvntfkTASYTVARPLQLGAAAAADRPDVQELFHRI GNDLGVAFQLRddvlgvfgdpavtgkpsgddlrsgkRTVLLAEALELADASDPAAAALLR RSVGTELSDTQVRelcdaiesvgalaaveqrietltrDALDVLAAANVHPQAKAGLSELA Rsaanrta	(+)4323593:4324519	GTG	Not Verified				0					0		_LFTEQHHER_ _IGNDLGVAFQLR_ _RTVLLAEALELADASDPAAAALLRR_ _AGLSELAR_ _SVGTELSDTQVR_ _RGLPTVHR_ _SVIEPADAVAGPDVLR_ _GWLGSER_ _TASYTVARPLQLGAAAAADRPDVQELFHR_ _DALDVLAAANVHPQAK_ _RTVLLAEALELADASDPAAAALLR_ _TVLLAEALELADASDPAAAALLR_ _RSVGTELSDTQVR_ _LFSALELLQACALIHDDVIDDSATRR_	FALSE	AGLSELAR RTVLLAEALELADASDPAAAALLR IGNDLGVAFQLR LFTEQHHER DALDVLAAANVHPQAK TVLLAEALELADASDPAAAALLR LFSALELLQACALIHDDVIDDSATRR RGLPTVHR TASYTVARPLQLGAAAAADRPDVQELFHR SVIEPADAVAGPDVLR RTVLLAEALELADASDPAAAALLRR SVGTELSDTQVR GWLGSER RSVGTELSDTQVR							AGLSELAR RTVLLAEALELADASDPAAAALLR IGNDLGVAFQLR LFTEQHHER RTVLLAEALELADASDPAAAALLRR GWLGSER LFSALELLQACALIHDDVIDDSATRR RGLPTVHR SVGTELSDTQVR TASYTVARPLQLGAAAAADRPDVQELFHR SVIEPADAVAGPDVLR TVLLAEALELADASDPAAAALLR RSVGTELSDTQVR DALDVLAAANVHPQAK			FALSE	MRPAFAYWGWRSVIEPADAVAGPDVLRLFSALELLQACALIHDDVIDDSATRRGLPTVHRLFTEQHHERGWLGSERQFGLSAAILAGDLALSWADDIVAGADLPVDAHRRVQTVWRHIRTEVLGGQYLDIVTESSGDESVASALNVNTFKTASYTVARPLQLGAAAAADRPDVQELFHRIGNDLGVAFQLRDDVLGVFGDPAVTGKPSGDDLRSGKRTVLLAEALELADASDPAAAALLRRSVGTELSDTQVRELCDAIESVGALAAVEQRIETLTRDALDVLAAANVHPQAKAGLSELARSAANRTA		308	54.22
>CP000480|M_START_Six_Frame_Translated_Orf_12397 (+)1501413:1502603 nr|sp|A0QS98|EFTU_MYCS2|5'+0|3'+0. Non-Matching First Amino Acid. makakferTKPHVNIGTIGHVDHGKTTLTAAITKVLHDKFPDLNESRAFDQIDNAPEERq rGITINISHVEYQTDKRHYAHVDAPGHADYIKNMITGAAQMDGAILVVAATDGPMPQTRE HVLLARQVGVPYILVALNKSDAVDDEELIELVEMEVRELLAAQDFDEEAPVVRvsalkal egdpkwvkSVEELMEAVDASIPDPVRETDKPFLMPVEDVFTITGRgtvvtgrverGVINV NEEVEIVGIRPETTKTTVTGV…	AFDQIDNAPEER EHVLLAR ELLAAQDFDEEAPVVR ETDKPFLMPVEDVFTITGR FPDLNESR GITINISHVEYQTDK GITINISHVEYQTDKR GQVVVKPGTTTPHTEFEGQVYILSK GVINVNEEVEIVGIRPETTK HYAHVDAPGHADYIK LIQPVAMDEGLR LLDQGQAGDNVGLLLR NMITGAAQMDGAILVVAATDGPMPQTR PFLMPVEDVFTITGR PGTTTPHTEFEGQVYILSK PHVNIGTIGHVDHGK QVGVPYILVALNK RHYAHVDAPGHADYIK SDAVDDEELIELVEMEVR SVEELMEAVDASIPDPVR SVEELMEAVDASIPDPVRETDK SVEELMEAVDASIPDPVRETDKPFLMPVEDVFTI…		0	1	>CP000480|Reference_Proteome_Sequence_99 sp|A0QS98|EFTU_MYCS2 Elongation factor Tu OS=Mycobacterium smegmatis (strain ATCC 700084 / mc(2)155) GN=tuf PE=1 SV=1 Coordinates: (+)1501413:1502603 makakferTKPHVNIGTIGHVDHGKTTLTAAITKVLHDKFPDLNESRAFDQIDNAPEERq rGITINISHVEYQTDKRHYAHVDAPGHADYIKNMITGAAQMDGAILVVAATDGPMPQTRE HVLLARQVGVPYILVALNKSDAVDDEELIELVEMEVRELLAAQDFDEEAPVVRVSALKAL EGDPKwvkSVEELMEAVDASIPDPV…	AFDQIDNAPEER EHVLLAR ELLAAQDFDEEAPVVR ETDKPFLMPVEDVFTITGR FPDLNESR GITINISHVEYQTDK GITINISHVEYQTDKR GQVVVKPGTTTPHTEFEGQVYILSK GVINVNEEVEIVGIRPETTK HYAHVDAPGHADYIK LIQPVAMDEGLR LLDQGQAGDNVGLLLR NMITGAAQMDGAILVVAATDGPMPQTR PFLMPVEDVFTITGR PGTTTPHTEFEGQVYILSK PHVNIGTIGHVDHGK QVGVPYILVALNK RHYAHVDAPGHADYIK SDAVDDEELIELVEMEVR SVEELMEAVDASIPDPVR SVEELMEAVDASIPDPVRETDK SVEELMEAVDASIPDPVRETDKPFLMPVEDVFTI…		0	1	>CP000480|M_START_GeneMarkS_Sequence_4998 (+)1501413:1502603 makakferTKPHVNIGTIGHVDHGKTTLTAAITKVLHDKFPDLNESRAFDQIDNAPEERq rGITINISHVEYQTDKRHYAHVDAPGHADYIKNMITGAAQMDGAILVVAATDGPMPQTRE HVLLARQVGVPYILVALNKSDAVDDEELIELVEMEVRELLAAQDFDEEAPVVRVSALKAL EGDPKwvkSVEELMEAVDASIPDPVRETDKPFLMPVEDVFTITGRgtvvtgrverGVINV NEEVEIVGIRPETTKTTVTGVEMFRKLLDQGQAGDNVGLLLRGIKREDVERGQVVVKPGT TTPHTEFEGQVYILSKdeggrhtpffnnyrpqf…	AFDQIDNAPEER EHVLLAR ELLAAQDFDEEAPVVR ETDKPFLMPVEDVFTITGR FPDLNESR GIKREDVER GITINISHVEYQTDK GITINISHVEYQTDKR GQVVVKPGTTTPHTEFEGQVYILSK GVINVNEEVEIVGIRPETTK HYAHVDAPGHADYIK LIQPVAMDEGLR LLDQGQAGDNVGLLLR NMITGAAQMDGAILVVAATDGPMPQTR PFLMPVEDVFTITGR PGTTTPHTEFEGQVYILSK PHVNIGTIGHVDHGK QVGVPYILVALNK RHYAHVDAPGHADYIK SDAVDDEELIELVEMEVR SVEELMEAVDASIPDPVR SVEELMEAVDASIPDPVRETDK SVEELMEAVDASIPDPVRETDKPF…		0	1		Six Frame database Reference proteome GeneMarkS database	>CP000480|Reference_Proteome_Sequence_99 sp|A0QS98|EFTU_MYCS2 Elongation factor Tu OS=Mycobacterium smegmatis (strain ATCC 700084 / mc(2)155) GN=tuf PE=1 SV=1 Coordinates: (+)1501413:1502603 makakferTKPHVNIGTIGHVDHGKTTLTAAITKVLHDKFPDLNESRAFDQIDNAPEERq rGITINISHVEYQTDKRHYAHVDAPGHADYIKNMITGAAQMDGAILVVAATDGPMPQTRE HVLLARQVGVPYILVALNKSDAVDDEELIELVEMEVRELLAAQDFDEEAPVVRVSALKAL EGDPKwvkSVEELMEAVDASIPDPV…	>Consensus_Protein_Sequence_100 (+)1501413:1502603 makakferTKPHVNIGTIGHVDHGKTTLTAAITKVLHDKFPDLNESRAFDQIDNAPEERq rGITINISHVEYQTDKRHYAHVDAPGHADYIKNMITGAAQMDGAILVVAATDGPMPQTRE HVLLARQVGVPYILVALNKSDAVDDEELIELVEMEVRELLAAQDFDEEAPVVRVSALKAL EGDPKwvkSVEELMEAVDASIPDPVRETDKPFLMPVEDVFTITGRgtvvtgrverGVINV NEEVEIVGIRPETTKTTVTGVEMFRKLLDQGQAGDNVGLLLRGIKREDVERGQVVVKPGT TTPHTEFEGQVYILSKdeggrhtpffnnyrpqfyfrTTDVTGV…	(+)1501413:1502603	GTG	Not Verified				0		_LIQPVAM(ox)DEGLR_ _SDAVDDEELIELVEM(ox)EVR_ _SVEELM(ox)EAVDASIPDPVR_	_GIKREDVER_ _SVEELM(ox)EAVDASIPDPVR_ _VSALKALEGDPK_		0		_VLHDKFPDLNESR_ _GIKREDVER_ _PGTTTPHTEFEGQVYILSK_ _VSALKALEGDPK_ _TTVTGVEMFRK_ _ETDKPFLMPVEDVFTITGR_ _LIQPVAM(ox)DEGLR_ _SDAVDDEELIELVEM(ox)EVR_ _SDAVDDEELIELVEMEVR_ _SVEELMEAVDASIPDPVRETDK_ _TTLTAAITK_ _GVINVNEEVEIVGIRPETTK_ _RHYAHVDAPGHADYIK_ _TTVTGVEMFR_ _EHVLLAR_ _AFDQIDNAPEER_ _SVEELMEAVDASIPDPVRETDKPFLMPVEDVFTITGR_ _GITINISHVEYQTDK_ _PFLMPVEDVFTITGR_ _HYAHVDAPGHADYIK_ _FPDLNESR_ _SVEELMEAVD…	FALSE	TTDVTGVVTLPEGTEMVMPGDNTDISVK TKPHVNIGTIGHVDHGK EHVLLAR SDAVDDEELIELVEMEVR QVGVPYILVALNK SVEELMEAVDASIPDPVR SVEELMEAVDASIPDPVRETDKPFLMPVEDVFTITGR LIQPVAMDEGLR PGTTTPHTEFEGQVYILSK GITINISHVEYQTDKR ETDKPFLMPVEDVFTITGR GVINVNEEVEIVGIRPETTK PFLMPVEDVFTITGR TTVTGVEMFR LLDQGQAGDNVGLLLR GQVVVKPGTTTPHTEFEGQVYILSK AFDQIDNAPEER TTVTGVEMFRK SVEELMEAVDASIPDPVRETDK PHVNIGTIGHVDHGK HYAHVDAPGHADYIK GITINISHVEYQT…							TTDVTGVVTLPEGTEMVMPGDNTDISVK TKPHVNIGTIGHVDHGK EHVLLAR SDAVDDEELIELVEMEVR QVGVPYILVALNK SVEELMEAVDASIPDPVR SVEELMEAVDASIPDPVRETDKPFLMPVEDVFTITGR LIQPVAMDEGLR PGTTTPHTEFEGQVYILSK GITINISHVEYQTDKR GIKREDVER TTVTGVEMFR GVINVNEEVEIVGIRPETTK PFLMPVEDVFTITGR LLDQGQAGDNVGLLLR GQVVVKPGTTTPHTEFEGQVYILSK AFDQIDNAPEER ETDKPFLMPVEDVFTITGR TTVTGVEMFRK SVEELMEAVDASIPDPVRETDK PHVNIGTIGHVDHGK VSALKALEGDPK HYAHVD…			FALSE	MAKAKFERTKPHVNIGTIGHVDHGKTTLTAAITKVLHDKFPDLNESRAFDQIDNAPEERQRGITINISHVEYQTDKRHYAHVDAPGHADYIKNMITGAAQMDGAILVVAATDGPMPQTREHVLLARQVGVPYILVALNKSDAVDDEELIELVEMEVRELLAAQDFDEEAPVVRVSALKALEGDPKWVKSVEELMEAVDASIPDPVRETDKPFLMPVEDVFTITGRGTVVTGRVERGVINVNEEVEIVGIRPETTKTTVTGVEMFRKLLDQGQAGDNVGLLLRGIKREDVERGQVVVKPGTTTPHTEFEGQVYILSKDEGGRHTPFFNNYRPQFYFRTTDVTGVVTLPEGTEMVMPGDNTDISVKLIQPVAMDEGLRFAIREGGRTVGAGRVTKIIK		396	84.09
>CP000480|M_START_Six_Frame_Translated_Orf_12429 (+)3337925:3339346 nr|tr|A0QXD0|A0QXD0_MYCS2|5'+11|3'+0. mhwssfagvtlvagidsstqsckivvcdadsgsvvrTASSPHPGGTEVDPGHWWDALQRt itavgglddveavsvgaqqhgmvclnssgqvvrDALLWNDTRSASSADDLVSELGGPDEW AKTVGVVPVAAITATKlrwladnepenadataavclphdwlgwrLTGSNDLADLRTDRSD ASGTGYFSAETDSYRTDLLELAMRGRTPALPTVLGPRdvagrlpsgailgpgagdnaaaa lglgagpgdcivslgtsgvvsavgdaaphdpegivagfadasgrqlplv…	DALLWNDTR GADGLTLVPYLEGERSPNLPR GRTPALPTVLGPR IAPAIWGRPVDVPPPGEYVALGAAR IILVGGGAR IVSYGVDIER LTGSNDLADLR LTGSNDLADLRTDR NFSPANVAR SASSADDLVSELGGPDEWAK SDASGTGYFSAETDSYR SDASGTGYFSAETDSYRTDLLELAMR TASSPHPGGTEVDPGHWWDALQR TDLLELAMR TPALPTVLGPR TVGVVPVAAITATK	LALSAPR	2.5301e-120	2	>CP000480|Reference_Proteome_Sequence_5536 tr|A0QXD0|A0QXD0_MYCS2 Xylulokinase OS=Mycobacterium smegmatis (strain ATCC 700084 / mc(2)155) GN=xylB PE=4 SV=1 Coordinates: (+)3337958:3339346 magidsstqsckivvcdadsgsvvrTASSPHPGGTEVDPGHWWDALQRtitavgglddve avsvgaqqhgmvclnssgqvvrDALLWNDTRSASSADDLVSELGGPDEWAKTVGVVPVAA ITATKlrwladnepenadataavclphdwlgwrLTGSNDLADLRTDRSDASGTGYFSAET DSYRTDLLELAMRGRTPALPTVLGPRdv…	DALLWNDTR GADGLTLVPYLEGERSPNLPR GRTPALPTVLGPR IAPAIWGRPVDVPPPGEYVALGAAR IILVGGGAR IVSYGVDIER LALSAPR LTGSNDLADLR LTGSNDLADLRTDR NFSPANVAR SASSADDLVSELGGPDEWAK SDASGTGYFSAETDSYR SDASGTGYFSAETDSYRTDLLELAMR TASSPHPGGTEVDPGHWWDALQR TDLLELAMR TPALPTVLGPR TVGVVPVAAITATK		4.4558e-125	1	>CP000480|M_START_GeneMarkS_Sequence_104 (+)3337958:3339346 magidsstqsckivvcdadsgsvvrTASSPHPGGTEVDPGHWWDALQRtitavgglddve avsvgaqqhgmvclnssgqvvrDALLWNDTRSASSADDLVSELGGPDEWAKTVGVVPVAA ITATKlrwladnepenadataavclphdwlgwrLTGSNDLADLRTDRSDASGTGYFSAET DSYRTDLLELAMRGRTPALPTVLGPRdvagrlpsgailgpgagdnaaaalglgagpgdci vslgtsgvvsavgdaaphdpegivagfadasgrqlplvctlngapvlaataamlqvdfde fdrLALSAPRGADGLTLVPYLEGERSPNLPRarg…	DALLWNDTR GADGLTLVPYLEGERSPNLPR GRTPALPTVLGPR IAPAIWGRPVDVPPPGEYVALGAAR IILVGGGAR IVSYGVDIER LALSAPR LTGSNDLADLR LTGSNDLADLRTDR NFSPANVAR SASSADDLVSELGGPDEWAK SDASGTGYFSAETDSYR SDASGTGYFSAETDSYRTDLLELAMR TASSPHPGGTEVDPGHWWDALQR TDLLELAMR TPALPTVLGPR TVGVVPVAAITATK		5.5148e-126	1		Six Frame database Reference proteome GeneMarkS database	>CP000480|Reference_Proteome_Sequence_5536 tr|A0QXD0|A0QXD0_MYCS2 Xylulokinase OS=Mycobacterium smegmatis (strain ATCC 700084 / mc(2)155) GN=xylB PE=4 SV=1 Coordinates: (+)3337958:3339346 magidsstqsckivvcdadsgsvvrTASSPHPGGTEVDPGHWWDALQRtitavgglddve avsvgaqqhgmvclnssgqvvrDALLWNDTRSASSADDLVSELGGPDEWAKTVGVVPVAA ITATKlrwladnepenadataavclphdwlgwrLTGSNDLADLRTDRSDASGTGYFSAET DSYRTDLLELAMRGRTPALPTVLGPRdv…	>Consensus_Protein_Sequence_101 (+)3338027:3339346 mrTASSPHPGGTEVDPGHWWDALQRtitavgglddveavsvgaqqhgmvclnssgqvvrD ALLWNDTRSASSADDLVSELGGPDEWAKTVGVVPVAAITATKlrwladnepenadataav clphdwlgwrLTGSNDLADLRTDRSDASGTGYFSAETDSYRTDLLELAMRGRTPALPTVL GPRdvagrlpsgailgpgagdnaaaalglgagpgdcivslgtsgvvsavgdaaphdpegi vagfadasgrqlplvctlngapvlaataamlqvdfdefdrLALSAPRGADGLTLVPYLEG ERSPNLPRargalhgvttrNFSPANVARagvegllasmafcid…	(+)3338027:3339346	GTG	Not Verified				0					0	_NFSPANVAR_	_IVSYGVDIER_ _GRTPALPTVLGPR_ _IILVGGGAR_ _NFSPANVAR_ _IAPAIWGRPVDVPPPGEYVALGAAR_ _SASSADDLVSELGGPDEWAK_ _LTGSNDLADLR_ _TPALPTVLGPR_ _TASSPHPGGTEVDPGHWWDALQR_ _SDASGTGYFSAETDSYR_ _DALLWNDTR_ _LTGSNDLADLRTDR_ _TVGVVPVAAITATK_ _TDLLELAMR_ _LALSAPR_ _SDASGTGYFSAETDSYRTDLLELAMR_ _GADGLTLVPYLEGERSPNLPR_	FALSE	TVGVVPVAAITATK TDLLELAMR IILVGGGAR NFSPANVAR SASSADDLVSELGGPDEWAK SDASGTGYFSAETDSYRTDLLELAMR TASSPHPGGTEVDPGHWWDALQR DALLWNDTR SDASGTGYFSAETDSYR LTGSNDLADLRTDR TPALPTVLGPR GRTPALPTVLGPR IVSYGVDIER IAPAIWGRPVDVPPPGEYVALGAAR LTGSNDLADLR GADGLTLVPYLEGERSPNLPR							TVGVVPVAAITATK TDLLELAMR IILVGGGAR NFSPANVAR SASSADDLVSELGGPDEWAK SDASGTGYFSAETDSYRTDLLELAMR TASSPHPGGTEVDPGHWWDALQR DALLWNDTR SDASGTGYFSAETDSYR LTGSNDLADLRTDR TPALPTVLGPR GRTPALPTVLGPR IVSYGVDIER IAPAIWGRPVDVPPPGEYVALGAAR LTGSNDLADLR GADGLTLVPYLEGERSPNLPR			FALSE	MRTASSPHPGGTEVDPGHWWDALQRTITAVGGLDDVEAVSVGAQQHGMVCLNSSGQVVRDALLWNDTRSASSADDLVSELGGPDEWAKTVGVVPVAAITATKLRWLADNEPENADATAAVCLPHDWLGWRLTGSNDLADLRTDRSDASGTGYFSAETDSYRTDLLELAMRGRTPALPTVLGPRDVAGRLPSGAILGPGAGDNAAAALGLGAGPGDCIVSLGTSGVVSAVGDAAPHDPEGIVAGFADASGRQLPLVCTLNGAPVLAATAAMLQVDFDEFDRLALSAPRGADGLTLVPYLEGERSPNLPRARGALHGVTTRNFSPANVARAGVEGLLASMAFCIDKIVSYGVDIERIILVGGGARSEAVRRIAPAIWGRPVDVPPPGEYVALGAARQAAWA…		439	45.56
>CP000480|M_START_Six_Frame_Translated_Orf_12454 (+)5273370:5274206 nr|tr|A0R2N1|A0R2N1_MYCS2|5'+0|3'+0. Non-Matching First Amino Acid. mttdatartrVSLTGVSETALLTLQVRanearRPDGLIKDPMAVQLVDSIDFDFAKfghs hrqdmalrslifdrATSDYLRDHPKATVVALAEGLQTSFYRlneagvgdqfcwltvdlpp mveirnkllppsdrvrtcaqsaldyswmdqvddsegvfitaegllmylqpeesmglikec arrfpggqmifdlppswfaawarkgmrtsrrYRVPPMPFSLSPAEVADLVNTVPGVRvvh dlpfppargkfmrTVVWGV…	ATSDYLRDHPK ATVVALAEGLQTSFYR RPDGLIKDPMAVQLVDSIDFDFAK TVVWGVQR VSLTGVSETALLTLQVR YRVPPMPFSLSPAEVADLVNTVPGVR		5.3047e-36	1	>CP000480|Reference_Proteome_Sequence_4195 tr|A0R2N1|A0R2N1_MYCS2 O-methyltransferase Omt OS=Mycobacterium smegmatis (strain ATCC 700084 / mc(2)155) GN=omt PE=4 SV=1 Coordinates: (+)5273370:5274206 mttdatartrVSLTGVSETALLTLQVRanearRPDGLIKDPMAVQLVDSIDFDFAKfghs hrqdmalrslifdrATSDYLRDHPKATVVALAEGLQTSFYRlneagvgdqfcwltvdlpp mveirnkllppsdrvrtcaqsaldyswmdqvddsegvfitaegllmylqpeesmglikec arrfpggqmifdlppswf…	ATSDYLRDHPK ATVVALAEGLQTSFYR RPDGLIKDPMAVQLVDSIDFDFAK TVVWGVQR VSLTGVSETALLTLQVR VVHDLPFPPAR YRVPPMPFSLSPAEVADLVNTVPGVR		2.9803e-43	1	>CP000480|M_START_GeneMarkS_Sequence_5109 (+)5273370:5274206 mttdatartrVSLTGVSETALLTLQVRanearRPDGLIKDPMAVQLVDSIDFDFAKfghs hrqdmalrslifdrATSDYLRDHPKATVVALAEGLQTSFYRlneagvgdqfcwltvdlpp mveirnkllppsdrvrtcaqsaldyswmdqvddsegvfitaegllmylqpeesmglikec arrfpggqmifdlppswfaawarkgmrtsrrYRVPPMPFSLSPAEVADLVNTVPGVRVVH DLPFPPARgkfmrTVVWGVQRlplfdpirpvmallefg	ATSDYLRDHPK ATVVALAEGLQTSFYR RPDGLIKDPMAVQLVDSIDFDFAK TVVWGVQR VSLTGVSETALLTLQVR VVHDLPFPPAR YRVPPMPFSLSPAEVADLVNTVPGVR		2.8349e-43	1		Six Frame database Reference proteome GeneMarkS database	>CP000480|Reference_Proteome_Sequence_4195 tr|A0R2N1|A0R2N1_MYCS2 O-methyltransferase Omt OS=Mycobacterium smegmatis (strain ATCC 700084 / mc(2)155) GN=omt PE=4 SV=1 Coordinates: (+)5273370:5274206 mttdatartrVSLTGVSETALLTLQVRanearRPDGLIKDPMAVQLVDSIDFDFAKfghs hrqdmalrslifdrATSDYLRDHPKATVVALAEGLQTSFYRlneagvgdqfcwltvdlpp mveirnkllppsdrvrtcaqsaldyswmdqvddsegvfitaegllmylqpeesmglikec arrfpggqmifdlppswf…	>Consensus_Protein_Sequence_102 (+)5273370:5274206 mttdatartrVSLTGVSETALLTLQVRanearRPDGLIKDPMAVQLVDSIDFDFAKfghs hrqdmalrslifdrATSDYLRDHPKATVVALAEGLQTSFYRlneagvgdqfcwltvdlpp mveirnkllppsdrvrtcaqsaldyswmdqvddsegvfitaegllmylqpeesmglikec arrfpggqmifdlppswfaawarkgmrtsrrYRVPPMPFSLSPAEVADLVNTVPGVRVVH DLPFPPARgkfmrTVVWGVQRlplfdpirpvmallefg	(+)5273370:5274206	GTG	Not Verified				0					0	_YRVPPMPFSLSPAEVADLVNTVPGVR_	_YRVPPMPFSLSPAEVADLVNTVPGVR_ _RPDGLIKDPMAVQLVDSIDFDFAK_ _ATSDYLRDHPK_ _VSLTGVSETALLTLQVR_ _VVHDLPFPPAR_ _ATVVALAEGLQTSFYR_ _TVVWGVQR_	FALSE	TVVWGVQR VSLTGVSETALLTLQVR RPDGLIKDPMAVQLVDSIDFDFAK ATSDYLRDHPK YRVPPMPFSLSPAEVADLVNTVPGVR ATVVALAEGLQTSFYR VVHDLPFPPAR							TVVWGVQR VVHDLPFPPAR VSLTGVSETALLTLQVR RPDGLIKDPMAVQLVDSIDFDFAK ATSDYLRDHPK YRVPPMPFSLSPAEVADLVNTVPGVR ATVVALAEGLQTSFYR			FALSE	MTTDATARTRVSLTGVSETALLTLQVRANEARRPDGLIKDPMAVQLVDSIDFDFAKFGHSHRQDMALRSLIFDRATSDYLRDHPKATVVALAEGLQTSFYRLNEAGVGDQFCWLTVDLPPMVEIRNKLLPPSDRVRTCAQSALDYSWMDQVDDSEGVFITAEGLLMYLQPEESMGLIKECARRFPGGQMIFDLPPSWFAAWARKGMRTSRRYRVPPMPFSLSPAEVADLVNTVPGVRVVHDLPFPPARGKFMRTVVWGVQRLPLFDPIRPVMALLEFG		278	40.65
>CP000480|M_START_Six_Frame_Translated_Orf_12458 (-)3689113:3689442 tr|A0QYE1|A0QYE1_MYCS2 mtsrepvvpgeilhgegdieinagaprLTLDVVNAGDRPVQVGSHVHLPQANSALEFDRt aahghrLDIPAGTAVRfepgvaqrVTLVPLRgtrevyglsinppgrldg	LDIPAGTAVR LTLDVVNAGDRPVQVGSHVHLPQANSALEFDR VTLVPLR		2.7505e-13	1	>CP000480|Reference_Proteome_Sequence_4596 tr|A0QYE1|A0QYE1_MYCS2 Urease subunit beta OS=Mycobacterium smegmatis (strain ATCC 700084 / mc(2)155) GN=ureB PE=3 SV=1 Coordinates: (-)3689113:3689442 mtsrepvvpgeilhgegdieinagaprLTLDVVNAGDRPVQVGSHVHLPQANSALEFDRt aahghrLDIPAGTAVRFEPGVAQRVTLVPLRgtrevyglsinppgrldg	FEPGVAQR LDIPAGTAVR LTLDVVNAGDRPVQVGSHVHLPQANSALEFDR VTLVPLR		2.3416e-15	1	>CP000480|M_START_GeneMarkS_Sequence_4147 (-)3689113:3689442 mtsrepvvpgeilhgegdieinagaprLTLDVVNAGDRPVQVGSHVHLPQANSALEFDRt aahghrLDIPAGTAVRFEPGVAQRVTLVPLRgtrevyglsinppgrldg	FEPGVAQR LDIPAGTAVR LTLDVVNAGDRPVQVGSHVHLPQANSALEFDR VTLVPLR		2.4148e-15	1		Six Frame database Reference proteome GeneMarkS database	>CP000480|Reference_Proteome_Sequence_4596 tr|A0QYE1|A0QYE1_MYCS2 Urease subunit beta OS=Mycobacterium smegmatis (strain ATCC 700084 / mc(2)155) GN=ureB PE=3 SV=1 Coordinates: (-)3689113:3689442 mtsrepvvpgeilhgegdieinagaprLTLDVVNAGDRPVQVGSHVHLPQANSALEFDRt aahghrLDIPAGTAVRFEPGVAQRVTLVPLRgtrevyglsinppgrldg	>Consensus_Protein_Sequence_103 (-)3689113:3689421 mpgeilhgegdieinagaprLTLDVVNAGDRPVQVGSHVHLPQANSALEFDRtaahghrL DIPAGTAVRFEPGVAQRVTLVPLRgtrevyglsinppgrldg	(-)3689113:3689421	GTG	Not Verified				0					0		_LDIPAGTAVR_ _FEPGVAQR_ _LTLDVVNAGDRPVQVGSHVHLPQANSALEFDR_ _VTLVPLR_	FALSE	LDIPAGTAVR LTLDVVNAGDRPVQVGSHVHLPQANSALEFDR VTLVPLR FEPGVAQR							LDIPAGTAVR LTLDVVNAGDRPVQVGSHVHLPQANSALEFDR FEPGVAQR VTLVPLR			FALSE	MPGEILHGEGDIEINAGAPRLTLDVVNAGDRPVQVGSHVHLPQANSALEFDRTAAHGHRLDIPAGTAVRFEPGVAQRVTLVPLRGTREVYGLSINPPGRLDG		102	55.88
>CP000480|M_START_Six_Frame_Translated_Orf_12504 (-)3842659:3843867 nr|tr|A0QYT1|A0QYT1_MYCS2|5'+4|3'+0. mtsnvdaklvrTQGVTAPAGFRATGIAAGIKASGALDLALVFNEGPDHNAAGVFTRnqik AAPVQWSQQVLTTGNLRavilnsgganactgalgfqdahataeavaaalsdwgtetgaie vavcstgligdrlpmdkVLAGVTEIVHEMAGGLTGGEEAARAIMTTDTVPKQVALHAENW TVGGMAKgagmlapslatmlvvlttdavadsaaldtalrraaaktfdrldidgscstndt vlllssgaseftpsqdeldaavlavcndlcaqlqadaegvtkRINITVTG…	AAPVQWSQQVLTTGNLR AIMTTDTVPK ASGALDLALVFNEGPDHNAAGVFTR ATGIAAGIK EVDLSGADVDVVIDLASGEHSATVR ISVSFNGSPVCIDGAGAPGAR QVALHAENWTVGGMAK RINITVTGAVSEDEALVAAR TALFGSDANWGR TQGVTAPAGFR TTDLSHAYVEENSAYSS VLAAVGIAPVTLDPQR VLAGVTEIVHEMAGGLTGGEEAAR		6.0859e-105	1	>CP000480|Reference_Proteome_Sequence_5169 tr|A0QYT1|A0QYT1_MYCS2 Arginine biosynthesis bifunctional protein ArgJ OS=Mycobacterium smegmatis (strain ATCC 700084 / mc(2)155) GN=argJ PE=3 SV=1 Coordinates: (-)3842659:3843855 mdaklvrTQGVTAPAGFRATGIAAGIKASGALDLALVFNEGPDHNAAGVFTRnqikAAPV QWSQQVLTTGNLRavilnsgganactgalgfqdahataeavaaalsdwgtetgaievavc stgligdrlpmdkVLAGVTEIVHEMAGGLTGGEEAARAIMTTDTVPKQVALHAE…	AAPVQWSQQVLTTGNLR AIMTTDTVPK ASGALDLALVFNEGPDHNAAGVFTR ATGIAAGIK EVDLSGADVDVVIDLASGEHSATVR ISVSFNGSPVCIDGAGAPGAR QVALHAENWTVGGMAK RINITVTGAVSEDEALVAAR TALFGSDANWGR TQGVTAPAGFR TTDLSHAYVEENSAYSS VLAAVGIAPVTLDPQR VLAGVTEIVHEMAGGLTGGEEAAR		1.4171e-117	1	>CP000480|M_START_GeneMarkS_Sequence_5213 (-)3842659:3843867 mtsnvdaklvrTQGVTAPAGFRATGIAAGIKASGALDLALVFNEGPDHNAAGVFTRnqik AAPVQWSQQVLTTGNLRavilnsgganactgalgfqdahataeavaaalsdwgtetgaie vavcstgligdrlpmdkVLAGVTEIVHEMAGGLTGGEEAARAIMTTDTVPKQVALHAENW TVGGMAKgagmlapslatmlvvlttdavadsaaldtalrraaaktfdrldidgscstndt vlllssgaseftpsqdeldaavlavcndlcaqlqadaegvtkRINITVTGAVSEDEALVA ARavardslvkTALFGSDANWGRVLAAVGIAPV…	AAPVQWSQQVLTTGNLR AIMTTDTVPK ASGALDLALVFNEGPDHNAAGVFTR ATGIAAGIK EVDLSGADVDVVIDLASGEHSATVR ISVSFNGSPVCIDGAGAPGAR QVALHAENWTVGGMAK RINITVTGAVSEDEALVAAR TALFGSDANWGR TQGVTAPAGFR TTDLSHAYVEENSAYSS VLAAVGIAPVTLDPQR VLAGVTEIVHEMAGGLTGGEEAAR		3.4091e-118	1		Six Frame database Reference proteome GeneMarkS database	>CP000480|Reference_Proteome_Sequence_5169 tr|A0QYT1|A0QYT1_MYCS2 Arginine biosynthesis bifunctional protein ArgJ OS=Mycobacterium smegmatis (strain ATCC 700084 / mc(2)155) GN=argJ PE=3 SV=1 Coordinates: (-)3842659:3843855 mdaklvrTQGVTAPAGFRATGIAAGIKASGALDLALVFNEGPDHNAAGVFTRnqikAAPV QWSQQVLTTGNLRavilnsgganactgalgfqdahataeavaaalsdwgtetgaievavc stgligdrlpmdkVLAGVTEIVHEMAGGLTGGEEAARAIMTTDTVPKQVALHAE…	>Consensus_Protein_Sequence_104 (-)3842659:3843840 mrTQGVTAPAGFRATGIAAGIKASGALDLALVFNEGPDHNAAGVFTRnqikAAPVQWSQQ VLTTGNLRavilnsgganactgalgfqdahataeavaaalsdwgtetgaievavcstgli gdrlpmdkVLAGVTEIVHEMAGGLTGGEEAARAIMTTDTVPKQVALHAENWTVGGMAKga gmlapslatmlvvlttdavadsaaldtalrraaaktfdrldidgscstndtvlllssgas eftpsqdeldaavlavcndlcaqlqadaegvtkRINITVTGAVSEDEALVAARavardsl vkTALFGSDANWGRVLAAVGIAPVTLDPQRISVSFNGSPVCID…	(-)3842659:3843840	GTG	Not Verified				0					0		_AAPVQWSQQVLTTGNLR_ _EVDLSGADVDVVIDLASGEHSATVR_ _ISVSFNGSPVCIDGAGAPGAR_ _VLAGVTEIVHEMAGGLTGGEEAAR_ _ATGIAAGIK_ _AIMTTDTVPK_ _TALFGSDANWGR_ _QVALHAENWTVGGMAK_ _TQGVTAPAGFR_ _RINITVTGAVSEDEALVAAR_ _TTDLSHAYVEENSAYSS_ _VLAAVGIAPVTLDPQR_ _ASGALDLALVFNEGPDHNAAGVFTR_	FALSE	ASGALDLALVFNEGPDHNAAGVFTR AIMTTDTVPK TTDLSHAYVEENSAYSS EVDLSGADVDVVIDLASGEHSATVR VLAGVTEIVHEMAGGLTGGEEAAR RINITVTGAVSEDEALVAAR ATGIAAGIK VLAAVGIAPVTLDPQR TQGVTAPAGFR QVALHAENWTVGGMAK AAPVQWSQQVLTTGNLR ISVSFNGSPVCIDGAGAPGAR TALFGSDANWGR							ASGALDLALVFNEGPDHNAAGVFTR AIMTTDTVPK TTDLSHAYVEENSAYSS EVDLSGADVDVVIDLASGEHSATVR VLAGVTEIVHEMAGGLTGGEEAAR RINITVTGAVSEDEALVAAR ATGIAAGIK VLAAVGIAPVTLDPQR TALFGSDANWGR QVALHAENWTVGGMAK AAPVQWSQQVLTTGNLR ISVSFNGSPVCIDGAGAPGAR TQGVTAPAGFR			FALSE	MRTQGVTAPAGFRATGIAAGIKASGALDLALVFNEGPDHNAAGVFTRNQIKAAPVQWSQQVLTTGNLRAVILNSGGANACTGALGFQDAHATAEAVAAALSDWGTETGAIEVAVCSTGLIGDRLPMDKVLAGVTEIVHEMAGGLTGGEEAARAIMTTDTVPKQVALHAENWTVGGMAKGAGMLAPSLATMLVVLTTDAVADSAALDTALRRAAAKTFDRLDIDGSCSTNDTVLLLSSGASEFTPSQDELDAAVLAVCNDLCAQLQADAEGVTKRINITVTGAVSEDEALVAARAVARDSLVKTALFGSDANWGRVLAAVGIAPVTLDPQRISVSFNGSPVCIDGAGAPGAREVDLSGADVDVVIDLASGEHSATVRTTDLSHAYVEENSAYSS		393	56.74
>CP000480|M_START_Six_Frame_Translated_Orf_12511 (+)1569262:1570743 nr|tr|A0QSH1|A0QSH1_MYCS2|5'+18|3'+0. mapcylrgrkgvgheegpvdskEADASKPSQADADQQAPTAHAEEVKappevvkravaas avgnftewfdygiyaygvsyisaaifpgdgksatllalmtfavsflvrplgglvwgplgd rigrkqvlaitillmagatlcvglvppyatigvaapilmvvlrmiqgfstggeyggaatf maeyspsrrrglfgsflefgtlagfsfgallmlgfslllsddqmgswgwrlpflvaaplg ligvylrsrledtpiyrELEESGESEEHPTGEFKalvvdywspilrlgg…	EADASKPSQADADQQAPTAHAEEVK ELEESGESEEHPTGEFK		3.394e-19	1	>CP000480|Reference_Proteome_Sequence_4959 tr|A0QSH1|A0QSH1_MYCS2 Major facilitator superfamily protein OS=Mycobacterium smegmatis (strain ATCC 700084 / mc(2)155) GN=MSMEG_1477 PE=4 SV=1 Coordinates: (+)1569316:1570743 mdskEADASKPSQADADQQAPTAHAEEVKappevvkravaasavgnftewfdygiyaygv syisaaifpgdgksatllalmtfavsflvrplgglvwgplgdrigrkqvlaitillmaga tlcvglvppyatigvaapilmvvlrmiqgfstggeyggaatfmaeyspsrrrglfgsf…	ALVVDYWSPILR EADASKPSQADADQQAPTAHAEEVK ELEESGESEEHPTGEFK		4.6814e-24	1	>CP000480|M_START_GeneMarkS_Sequence_797 (+)1569415:1570743 mvkravaasavgnftewfdygiyaygvsyisaaifpgdgksatllalmtfavsflvrplg glvwgplgdrigrkqvlaitillmagatlcvglvppyatigvaapilmvvlrmiqgfstg geyggaatfmaeyspsrrrglfgsflefgtlagfsfgallmlgfslllsddqmgswgwrl pflvaaplgligvylrsrledtpiyrELEESGESEEHPTGEFKALVVDYWSPILRlgglv valnvvnytlltymptylesaiglstdqslvvpiigmlsmmvflpfagrisdrvgrkpmw wfsvvglfvagvpmfmlmstnlvgaiigfavlgl…	ALVVDYWSPILR ELEESGESEEHPTGEFK		1.7176e-09	1		Six Frame database Reference proteome	>CP000480|Reference_Proteome_Sequence_4959 tr|A0QSH1|A0QSH1_MYCS2 Major facilitator superfamily protein OS=Mycobacterium smegmatis (strain ATCC 700084 / mc(2)155) GN=MSMEG_1477 PE=4 SV=1 Coordinates: (+)1569316:1570743 mdskEADASKPSQADADQQAPTAHAEEVKappevvkravaasavgnftewfdygiyaygv syisaaifpgdgksatllalmtfavsflvrplgglvwgplgdrigrkqvlaitillmaga tlcvglvppyatigvaapilmvvlrmiqgfstggeyggaatfmaeyspsrrrglfgsf…	>Consensus_Protein_Sequence_105 (+)1569316:1570743 mdskEADASKPSQADADQQAPTAHAEEVKappevvkravaasavgnftewfdygiyaygv syisaaifpgdgksatllalmtfavsflvrplgglvwgplgdrigrkqvlaitillmaga tlcvglvppyatigvaapilmvvlrmiqgfstggeyggaatfmaeyspsrrrglfgsfle fgtlagfsfgallmlgfslllsddqmgswgwrlpflvaaplgligvylrsrledtpiyrE LEESGESEEHPTGEFKALVVDYWSPILRlgglvvalnvvnytlltymptylesaiglstd qslvvpiigmlsmmvflpfagrisdrvgrkpmwwfsvvglfva…	(+)1569316:1570743	GTG	Not Verified				0					0		_ELEESGESEEHPTGEFK_ _EADASKPSQADADQQAPTAHAEEVK_ _ALVVDYWSPILR_	FALSE	EADASKPSQADADQQAPTAHAEEVK ELEESGESEEHPTGEFK ALVVDYWSPILR							ALVVDYWSPILR EADASKPSQADADQQAPTAHAEEVK ELEESGESEEHPTGEFK			FALSE	MDSKEADASKPSQADADQQAPTAHAEEVKAPPEVVKRAVAASAVGNFTEWFDYGIYAYGVSYISAAIFPGDGKSATLLALMTFAVSFLVRPLGGLVWGPLGDRIGRKQVLAITILLMAGATLCVGLVPPYATIGVAAPILMVVLRMIQGFSTGGEYGGAATFMAEYSPSRRRGLFGSFLEFGTLAGFSFGALLMLGFSLLLSDDQMGSWGWRLPFLVAAPLGLIGVYLRSRLEDTPIYRELEESGESEEHPTGEFKALVVDYWSPILRLGGLVVALNVVNYTLLTYMPTYLESAIGLSTDQSLVVPIIGMLSMMVFLPFAGRISDRVGRKPMWWFSVVGLFVAGVPMFMLMSTNLVGAIIGFAVLGLLYVPQLATISATFPAMFPTQVRFAGFAIAYNV…		475	11.37
>CP000480|M_START_Six_Frame_Translated_Orf_12525 (+)87331:87618 tr|A0QNJ6|A0QNJ6_MYCS2 mTEQVWNFAGIEGGASEIHGAVSTTAGLLDEGKASLTTLASAWGGTGSEAYQAVQARWDS TSNELNLALQNLAQTISEAGQTMAQTEAGVTGMFA	ASLTTLASAWGGTGSEAYQAVQAR TEQVWNFAGIEGGASEIHGAVSTTAGLLDEGK WDSTSNELNLALQNLAQTISEAGQTMAQTEAGVTGMFA		7.5941e-209	1	>CP000480|Reference_Proteome_Sequence_1174 tr|A0QNJ6|A0QNJ6_MYCS2 ESAT-6-like protein OS=Mycobacterium smegmatis (strain ATCC 700084 / mc(2)155) GN=MSMEG_0066 PE=3 SV=1 Coordinates: (+)87331:87618 mTEQVWNFAGIEGGASEIHGAVSTTAGLLDEGKASLTTLASAWGGTGSEAYQAVQARWDS TSNELNLALQNLAQTISEAGQTMAQTEAGVTGMFA	ASLTTLASAWGGTGSEAYQAVQAR TEQVWNFAGIEGGASEIHGAVSTTAGLLDEGK WDSTSNELNLALQNLAQTISEAGQTMAQTEAGVTGMFA		8.8145e-214	1	>CP000480|M_START_GeneMarkS_Sequence_4178 (+)87331:87618 mTEQVWNFAGIEGGASEIHGAVSTTAGLLDEGKASLTTLASAWGGTGSEAYQAVQARWDS TSNELNLALQNLAQTISEAGQTMAQTEAGVTGMFA	ASLTTLASAWGGTGSEAYQAVQAR TEQVWNFAGIEGGASEIHGAVSTTAGLLDEGK WDSTSNELNLALQNLAQTISEAGQTMAQTEAGVTGMFA		4.9057e-217	1	Six_Frame_database Reference_proteome GeneMarkS_database	Six Frame database Reference proteome GeneMarkS database	>CP000480|Reference_Proteome_Sequence_1174 tr|A0QNJ6|A0QNJ6_MYCS2 ESAT-6-like protein OS=Mycobacterium smegmatis (strain ATCC 700084 / mc(2)155) GN=MSMEG_0066 PE=3 SV=1 Coordinates: (+)87331:87618 mTEQVWNFAGIEGGASEIHGAVSTTAGLLDEGKASLTTLASAWGGTGSEAYQAVQARWDS TSNELNLALQNLAQTISEAGQTMAQTEAGVTGMFA	>Consensus_Protein_Sequence_106 (+)87331:87618 mTEQVWNFAGIEGGASEIHGAVSTTAGLLDEGKASLTTLASAWGGTGSEAYQAVQARWDS TSNELNLALQNLAQTISEAGQTMAQTEAGVTGMFA	(+)87331:87618	ATG	Not Verified	TRUE	Validated Start	TEQVWNFAGIEGGASEIHGAVSTTAGLLDEGK	1	_(ac)TEQVWNFAGIEGGASEIHGAVSTTAGLLDEGK_			TEQVWNFAGIEGGASEIHGAVSTTAGLLDEGK	1		_ASLTTLASAWGGTGSEAYQAVQAR_ _WDSTSNELNLALQNLAQTISEAGQTMAQTEAGVTGMFA_ _(ac)TEQVWNFAGIEGGASEIHGAVSTTAGLLDEGK_	FALSE	TEQVWNFAGIEGGASEIHGAVSTTAGLLDEGK WDSTSNELNLALQNLAQTISEAGQTMAQTEAGVTGMFA ASLTTLASAWGGTGSEAYQAVQAR	_(ac)TEQVWNFAGIEGGASEIHGAVSTTAGLLDEGK_						ASLTTLASAWGGTGSEAYQAVQAR TEQVWNFAGIEGGASEIHGAVSTTAGLLDEGK WDSTSNELNLALQNLAQTISEAGQTMAQTEAGVTGMFA		T	FALSE	MTEQVWNFAGIEGGASEIHGAVSTTAGLLDEGKASLTTLASAWGGTGSEAYQAVQARWDSTSNELNLALQNLAQTISEAGQTMAQTEAGVTGMFA		95	98.95
>CP000480|M_START_Six_Frame_Translated_Orf_1254 (+)5448439:5449230 nr|tr|A0R376|A0R376_MYCS2|5'+9|3'+0. mPVENSSHPMVRfenvvkrfgdktvldgmnfsvapgervtligpsgsgkttilrllmtle rvtdgviwvdgepftherrggrlvpasekylrrarrrigmvfqqfnlfpnmtvienlmea pvsvlglskeqarargtelldkVGMTDFVDAHPTTLSGGQQQRvaiaralamepdillld evtsaldpelvvdvlgvlrDIADTTDITMLIVTHEMHFARdvsdrvlmfdkgviiedgpp skifnepehertrtflravleer	DIADTTDITMLIVTHEMHFAR PVENSSHPMVR VGMTDFVDAHPTTLSGGQQQR		4.2462e-13	1	>CP000480|Reference_Proteome_Sequence_2523 tr|A0R376|A0R376_MYCS2 ABC amino acid transporter, ATPase component OS=Mycobacterium smegmatis (strain ATCC 700084 / mc(2)155) GN=ehuA PE=3 SV=1 Coordinates: (+)5448466:5449230 mvrfenvvkrfgdktvldgmnfsvapgervtligpsgsgkttilrLLMTLERvtdgviwv dgepftherrggrlvpasekylrrarrrigmvfqqfnlfpnmtvienlmeapvsvlglsk eqarargtelldkVGMTDFVDAHPTTLSGGQQQRvaiaralamepdillldevtsal…	DIADTTDITMLIVTHEMHFAR LLMTLER VGMTDFVDAHPTTLSGGQQQR		3.2679e-10	1	>CP000480|M_START_GeneMarkS_Sequence_2485 (+)5448466:5449230 mvrfenvvkrfgdktvldgmnfsvapgervtligpsgsgkttilrLLMTLERvtdgviwv dgepftherrggrlvpasekylrrarrrigmvfqqfnlfpnmtvienlmeapvsvlglsk eqarargtelldkVGMTDFVDAHPTTLSGGQQQRvaiaralamepdillldevtsaldpe lvvdvlgvlrDIADTTDITMLIVTHEMHFARdvsdrvlmfdkgviiedgppskifnepeh ertrtflravleer	DIADTTDITMLIVTHEMHFAR LLMTLER VGMTDFVDAHPTTLSGGQQQR		2.671e-10	1	Six_Frame_database	Six Frame database	>CP000480|Reference_Proteome_Sequence_2523 tr|A0R376|A0R376_MYCS2 ABC amino acid transporter, ATPase component OS=Mycobacterium smegmatis (strain ATCC 700084 / mc(2)155) GN=ehuA PE=3 SV=1 Coordinates: (+)5448466:5449230 mvrfenvvkrfgdktvldgmnfsvapgervtligpsgsgkttilrLLMTLERvtdgviwv dgepftherrggrlvpasekylrrarrrigmvfqqfnlfpnmtvienlmeapvsvlglsk eqarargtelldkVGMTDFVDAHPTTLSGGQQQRvaiaralamepdillldevtsal…	>Consensus_Protein_Sequence_107 (+)5448439:5449230 mPVENSSHPMVRfenvvkrfgdktvldgmnfsvapgervtligpsgsgkttilrLLMTLE Rvtdgviwvdgepftherrggrlvpasekylrrarrrigmvfqqfnlfpnmtvienlmea pvsvlglskeqarargtelldkVGMTDFVDAHPTTLSGGQQQRvaiaralamepdillld evtsaldpelvvdvlgvlrDIADTTDITMLIVTHEMHFARdvsdrvlmfdkgviiedgpp skifnepehertrtflravleer	(+)5448439:5449230	TTG	Not Verified	TRUE	Upstream Start	PVENSSHPMVR	1				PVENSSHPMVR	1		_VGMTDFVDAHPTTLSGGQQQR_ _LLMTLER_ _PVENSSHPMVR_ _DIADTTDITMLIVTHEMHFAR_	FALSE	PVENSSHPMVR VGMTDFVDAHPTTLSGGQQQR DIADTTDITMLIVTHEMHFAR LLMTLER		PVENSSHPMVR				PVENSSHPMVR	LLMTLER VGMTDFVDAHPTTLSGGQQQR DIADTTDITMLIVTHEMHFAR		P	FALSE	MPVENSSHPMVRFENVVKRFGDKTVLDGMNFSVAPGERVTLIGPSGSGKTTILRLLMTLERVTDGVIWVDGEPFTHERRGGRLVPASEKYLRRARRRIGMVFQQFNLFPNMTVIENLMEAPVSVLGLSKEQARARGTELLDKVGMTDFVDAHPTTLSGGQQQRVAIARALAMEPDILLLDEVTSALDPELVVDVLGVLRDIADTTDITMLIVTHEMHFARDVSDRVLMFDKGVIIEDGPPSKIFNEPEHERTRTFLRAVLEER	Alignment E value: 2.26382e-180, length: 254, Feature: gi|489993711|ref|WP_003896768.1| glutamate ABC transporter ATP-binding protein [Mycobacterium smegmatis] >gi|118472130|ref|YP_889614.1| ectoine/hydroxyectoine ABC transporter ATP-binding protein [Mycobacterium smegmatis str. MC2 155] >gi|118173417|gb|ABK74313.1| ectoine/hydroxyectoine ABC transporter, ATP-binding protein [Mycobacterium smegma…	263	22.81	118472130 118173417 399234176 698943633 489993711 440625213 698952826 698961108
>CP000480|M_START_Six_Frame_Translated_Orf_12562 (+)880421:881794 nr|tr|A0QQL2|A0QQL2_MYCS2|5'+154|3'+0. mcagcrcwargcatcstptrarrpcsrsprrwsrsadrsvraprrppccssttsrccrps vprrrrsptrtpnsdvtsptrwrstpvpprrkpvqagcasrrpaviitpghqtpgppgra srgqgarhrctptrracgpsriwsplssaeimvamielagltklygthravddlsftvep gvvtgflgpngagktttmrLILGLDHPTSGTATIDGKryrelknplrTVGALLDARqahp nrsarshlrwiaaanripasrVDEVLEMVGLASAADRNAGALSLGMSQRl…	LILGLDHPTSGTATIDGK NAGALSLGMSQR NAITLHELSR TVFVSSHLLAEMANTADR TVGALLDAR VDEVLEMVGLASAADR		1.115e-23	1	>CP000480|Reference_Proteome_Sequence_1688 tr|A0QQL2|A0QQL2_MYCS2 ABC transporter ATP-binding protein OS=Mycobacterium smegmatis (strain ATCC 700084 / mc(2)155) GN=MSMEG_0795 PE=3 SV=1 Coordinates: (+)880883:881794 MIELAGLTKlygthravddlsftvepgvvtgflgpngagktttmrLILGLDHPTSGTATI DGKryrelknplrTVGALLDARqahpnrsarshlrwiaaanripasrVDEVLEMVGLASA ADRNAGALSLGMSQRlgiaaallgdppvllfdepvngldpegihwvrtlmrelagegrTV F…	LILGLDHPTSGTATIDGK LTDDAVDYR MIELAGLTK NAGALSLGMSQR NAITLHELSR TVFVSSHLLAEMANTADR TVGALLDAR VDEVLEMVGLASAADR		3.4799e-30	1	>CP000480|M_START_GeneMarkS_Sequence_2719 (+)880883:881794 MIELAGLTKlygthravddlsftvepgvvtgflgpngagktttmrLILGLDHPTSGTATI DGKryrelknplrTVGALLDARqahpnrsarshlrwiaaanripasrVDEVLEMVGLASA ADRNAGALSLGMSQRlgiaaallgdppvllfdepvngldpegihwvrtlmrelagegrTV FVSSHLLAEMANTADRlvvigqgkliasttvtefvngsdadtvrvrspqletlrdvlsda gldvvtepdggalnvhgvaievigdlaarNAITLHELSRrqasleeaylkLTDDAVDYRa vqp	LILGLDHPTSGTATIDGK LTDDAVDYR MIELAGLTK NAGALSLGMSQR NAITLHELSR TVFVSSHLLAEMANTADR TVGALLDAR VDEVLEMVGLASAADR		3.3351e-30	1	Reference_proteome GeneMarkS_database	Reference proteome GeneMarkS database	>CP000480|Reference_Proteome_Sequence_1688 tr|A0QQL2|A0QQL2_MYCS2 ABC transporter ATP-binding protein OS=Mycobacterium smegmatis (strain ATCC 700084 / mc(2)155) GN=MSMEG_0795 PE=3 SV=1 Coordinates: (+)880883:881794 MIELAGLTKlygthravddlsftvepgvvtgflgpngagktttmrLILGLDHPTSGTATI DGKryrelknplrTVGALLDARqahpnrsarshlrwiaaanripasrVDEVLEMVGLASA ADRNAGALSLGMSQRlgiaaallgdppvllfdepvngldpegihwvrtlmrelagegrTV F…	>Consensus_Protein_Sequence_108.1 (+)880883:881794 MIELAGLTKlygthravddlsftvepgvvtgflgpngagktttmrLILGLDHPTSGTATI DGKryrelknplrTVGALLDARqahpnrsarshlrwiaaanripasrVDEVLEMVGLASA ADRNAGALSLGMSQRlgiaaallgdppvllfdepvngldpegihwvrtlmrelagegrTV FVSSHLLAEMANTADRlvvigqgkliasttvtefvngsdadtvrvrspqletlrdvlsda gldvvtepdggalnvhgvaievigdlaarNAITLHELSRrqasleeaylkLTDDAVDYRa vqp	(+)880883:881794	ATG	M	TRUE	Validated Start	MIELAGLTK	1				MIELAGLTK	1		_TVFVSSHLLAEMANTADR_ _LTDDAVDYR_ _LILGLDHPTSGTATIDGK_ _NAGALSLGMSQR_ _MIELAGLTK_ _VDEVLEMVGLASAADR_ _NAITLHELSR_ _TVGALLDAR_	FALSE	TVFVSSHLLAEMANTADR LILGLDHPTSGTATIDGK NAITLHELSR TVGALLDAR NAGALSLGMSQR VDEVLEMVGLASAADR MIELAGLTK LTDDAVDYR	MIELAGLTK						NAITLHELSR TVFVSSHLLAEMANTADR LILGLDHPTSGTATIDGK TVGALLDAR VDEVLEMVGLASAADR MIELAGLTK LTDDAVDYR NAGALSLGMSQR			FALSE	MIELAGLTKLYGTHRAVDDLSFTVEPGVVTGFLGPNGAGKTTTMRLILGLDHPTSGTATIDGKRYRELKNPLRTVGALLDARQAHPNRSARSHLRWIAAANRIPASRVDEVLEMVGLASAADRNAGALSLGMSQRLGIAAALLGDPPVLLFDEPVNGLDPEGIHWVRTLMRELAGEGRTVFVSSHLLAEMANTADRLVVIGQGKLIASTTVTEFVNGSDADTVRVRSPQLETLRDVLSDAGLDVVTEPDGGALNVHGVAIEVIGDLAARNAITLHELSRRQASLEEAYLKLTDDAVDYRAVQP		303	33.33
>CP000480|M_START_Six_Frame_Translated_Orf_12571 (+)5736192:5736935 mppaapgggaaggmlgsveplwhfagnfwwlifplggmigggiravaaanerraerrler yrikqqtkvemaraaeavraadagyereltkvlqrhdhtnarwldyeidiaklldfplmt dmrdpltiafhkargradllrpdnpadilgdrpaqleyrdavheyvtafdiaeteairrr rSDFSAEAQERlaraqqllrLASDEGATPQERqsaytraqreldglivlpattrasierk ilgelea	LASDEGATPQER SDFSAEAQER		2.8526e-08	1						>CP000480|M_START_GeneMarkS_Sequence_977 (+)5736231:5736935 mlgsveplwhfagnfwwlifplggmigggiravaaanerraerrleryrikqqtkvemar aaeavraadagyereltkvlqrhdhtnarwldyeidiaklldfplmtdmrdpltiafhka rgradllrpdnpadilgdrpaqleyrdavheyvtafdiaeteairrrrSDFSAEAQERla raqqllrLASDEGATPQERqsaytraqreldglivlpattrasierkilgelea	LASDEGATPQER SDFSAEAQER		3.5802e-09	1		Six Frame database GeneMarkS database		>Consensus_Protein_Sequence_109 (+)5736675:5736935 mheyvtafdiaeteairrrrSDFSAEAQERlaraqqllrLASDEGATPQERqsaytraqr eldglivlpattrasierkilgelea	(+)5736675:5736935	GTG	Not Verified		Novel		0					0		_LASDEGATPQER_ _SDFSAEAQER_	FALSE	LASDEGATPQER SDFSAEAQER						LASDEGATPQER SDFSAEAQER				FALSE	MHEYVTAFDIAETEAIRRRRSDFSAEAQERLARAQQLLRLASDEGATPQERQSAYTRAQRELDGLIVLPATTRASIERKILGELEA	Alignment E value: 1.44937e-48, length: 234, Feature: gi|777219523|emb|CKI35495.1| Uncharacterised protein [Mycobacterium smegmatis]	86	25.58	777219523
>CP000480|M_START_Six_Frame_Translated_Orf_1260 (+)2345095:2346066 tr|A0QUM6|A0QUM6_MYCS2 masvlwfqggacsgntmsflnadepnvvdlivdfgldllwhpslglelgnnaqkVFWDCA KGERPLDIFVFEGTVIEAPNGTGQMDMFAGRPMKdwvtdlagaaqivvaigdcacfggip amepnpsgstglqfhkrekGGFLGPDFRskmglpvinvpgcpahpdwitqilvalatgrA GDITLDDLHRPETFFKTFTQTGCTRVQFFEYKQSTLSFGEGTRtgclfyefgcrGPMTHS PCNRilwnrqssktragmpclgctepefphfdlapgtvfktqkVSGMIPKEVPEGTDHLT YMGL…	AGDITLDDLHRPETFFK EVPEGTDHLTYMGLAAAAR GERPLDIFVFEGTVIEAPNGTGQMDMFAGRPMK GGFLGPDFR GPMTHSPCNR IAAPQWSK IAAPQWSKEDMFVV QSTLSFGEGTR TFTQTGCTR VFWDCAK VQFFEYK VSGMIPK		5.3896e-122	1	>CP000480|Reference_Proteome_Sequence_745 tr|A0QUM6|A0QUM6_MYCS2 Hydrogenase-2, small subunit OS=Mycobacterium smegmatis (strain ATCC 700084 / mc(2)155) GN=hybA PE=4 SV=1 Coordinates: (+)2345095:2346066 masvlwfqggacsgntmsflnadepnvvdlivdfgldllwhpslglelgnnaqkVFWDCA KGERPLDIFVFEGTVIEAPNGTGQMDMFAGRPMKdwvtdlagaaqivvaigdcacfggip amepnpsgstglqfhkrekGGFLGPDFRskmglpvinvpgcpahpdwitqilvalatgrA GDITLDDLHRPET…	AGDITLDDLHRPETFFK EVPEGTDHLTYMGLAAAAR GERPLDIFVFEGTVIEAPNGTGQMDMFAGRPMK GGFLGPDFR GPMTHSPCNR IAAPQWSK IAAPQWSKEDMFVV QSTLSFGEGTR TFTQTGCTR VFWDCAK VQFFEYK VSGMIPK		2.2676e-130	1	>CP000480|M_START_GeneMarkS_Sequence_3300 (+)2345143:2346066 msflnadepnvvdlivdfgldllwhpslglelgnnaqkVFWDCAKGERPLDIFVFEGTVI EAPNGTGQMDMFAGRPMKdwvtdlagaaqivvaigdcacfggipamepnpsgstglqfhk rekGGFLGPDFRskmglpvinvpgcpahpdwitqilvalatgrAGDITLDDLHRPETFFK TFTQTGCTRVQFFEYKQSTLSFGEGTRtgclfyefgcrGPMTHSPCNRilwnrqssktra gmpclgctepefphfdlapgtvfktqkVSGMIPKEVPEGTDHLTYMGLAAAARIAAPQWS KEDMFVV	AGDITLDDLHRPETFFK EVPEGTDHLTYMGLAAAAR GERPLDIFVFEGTVIEAPNGTGQMDMFAGRPMK GGFLGPDFR GPMTHSPCNR IAAPQWSK IAAPQWSKEDMFVV QSTLSFGEGTR TFTQTGCTR VFWDCAK VQFFEYK VSGMIPK		1.9585e-131	1		Six Frame database Reference proteome GeneMarkS database	>CP000480|Reference_Proteome_Sequence_745 tr|A0QUM6|A0QUM6_MYCS2 Hydrogenase-2, small subunit OS=Mycobacterium smegmatis (strain ATCC 700084 / mc(2)155) GN=hybA PE=4 SV=1 Coordinates: (+)2345095:2346066 masvlwfqggacsgntmsflnadepnvvdlivdfgldllwhpslglelgnnaqkVFWDCA KGERPLDIFVFEGTVIEAPNGTGQMDMFAGRPMKdwvtdlagaaqivvaigdcacfggip amepnpsgstglqfhkrekGGFLGPDFRskmglpvinvpgcpahpdwitqilvalatgrA GDITLDDLHRPET…	>Consensus_Protein_Sequence_110.1 (+)2345257:2346066 VFWDCAKGERPLDIFVFEGTVIEAPNGTGQMDMFAGRPMKdwvtdlagaaqivvaigdca cfggipamepnpsgstglqfhkrekGGFLGPDFRskmglpvinvpgcpahpdwitqilva latgrAGDITLDDLHRPETFFKTFTQTGCTRVQFFEYKQSTLSFGEGTRtgclfyefgcr GPMTHSPCNRilwnrqssktragmpclgctepefphfdlapgtvfktqkVSGMIPKEVPE GTDHLTYMGLAAAARIAAPQWSKEDMFVV	(+)2345257:2346066	GTG	V	FALSE			0					0		_TFTQTGCTR_ _IAAPQWSKEDMFVV_ _VSGMIPK_ _IAAPQWSK_ _GPMTHSPCNR_ _EVPEGTDHLTYMGLAAAAR_ _AGDITLDDLHRPETFFK_ _VQFFEYK_ _GGFLGPDFR_ _VFWDCAK_ _QSTLSFGEGTR_ _GERPLDIFVFEGTVIEAPNGTGQMDMFAGRPMK_	FALSE	GPMTHSPCNR VQFFEYK TFTQTGCTR GGFLGPDFR VFWDCAK VSGMIPK IAAPQWSK QSTLSFGEGTR AGDITLDDLHRPETFFK IAAPQWSKEDMFVV GERPLDIFVFEGTVIEAPNGTGQMDMFAGRPMK EVPEGTDHLTYMGLAAAAR							GPMTHSPCNR VQFFEYK TFTQTGCTR GGFLGPDFR IAAPQWSKEDMFVV VFWDCAK VSGMIPK IAAPQWSK AGDITLDDLHRPETFFK QSTLSFGEGTR GERPLDIFVFEGTVIEAPNGTGQMDMFAGRPMK EVPEGTDHLTYMGLAAAAR			FALSE	VFWDCAKGERPLDIFVFEGTVIEAPNGTGQMDMFAGRPMKDWVTDLAGAAQIVVAIGDCACFGGIPAMEPNPSGSTGLQFHKREKGGFLGPDFRSKMGLPVINVPGCPAHPDWITQILVALATGRAGDITLDDLHRPETFFKTFTQTGCTRVQFFEYKQSTLSFGEGTRTGCLFYEFGCRGPMTHSPCNRILWNRQSSKTRAGMPCLGCTEPEFPHFDLAPGTVFKTQKVSGMIPKEVPEGTDHLTYMGLAAAARIAAPQWSKEDMFVV		269	53.16
>CP000480|M_START_Six_Frame_Translated_Orf_12677 (-)6387298:6389571 tr|A0R5V1|A0R5V1_MYCS2 mvavtesgdpgqspelgrmrildakpvnldgfsvpdpdlglaamssphdpqpslvirdgr vvemdgkaaedfdvidefiarygldldvapeamamsdidlarmavdinvpraevvrliag ttpaklakviavltpvemqaamakmrarrtpsnqahvtnqlddplliaadaasavaygfr evettvpvladapsnavalligsqvgvpgamaqcsieealelrlglrgltsyaetisiyg teqvfvdgddtpfskailtsayasrglkmrvtsgggaevlmgaaekcsilylesrcvsla ral…	QLTVFDVVASLK		0.0013238	1	>CP000480|Reference_Proteome_Sequence_6250 tr|A0R5V1|A0R5V1_MYCS2 Glycerol dehydratase large subunit OS=Mycobacterium smegmatis (strain ATCC 700084 / mc(2)155) GN=MSMEG_6321 PE=4 SV=1 Coordinates: (-)6387298:6389571 mvavtesgdpgqspelgrmrildakpvnldgfsvpdpdlglaamssphdpqpslvirdgr vvemdgkaaedfdvidefiarygldldvapeamamsdidlarmavdinvpraevvrliag ttpaklakviavltpvemqaamakmrarrtpsnqahvtnqlddplliaadaasavaygfr …	QLTVFDVVASLK		4.9501e-05	1	>CP000480|M_START_GeneMarkS_Sequence_5126 (-)6387298:6389571 mvavtesgdpgqspelgrmrildakpvnldgfsvpdpdlglaamssphdpqpslvirdgr vvemdgkaaedfdvidefiarygldldvapeamamsdidlarmavdinvpraevvrliag ttpaklakviavltpvemqaamakmrarrtpsnqahvtnqlddplliaadaasavaygfr evettvpvladapsnavalligsqvgvpgamaqcsieealelrlglrgltsyaetisiyg teqvfvdgddtpfskailtsayasrglkmrvtsgggaevlmgaaekcsilylesrcvsla ralgsqgvqnggidgvgvvasvpdgmkellaen…	QLTVFDVVASLK		4.211e-05	1		Six Frame database Reference proteome GeneMarkS database	>CP000480|Reference_Proteome_Sequence_6250 tr|A0R5V1|A0R5V1_MYCS2 Glycerol dehydratase large subunit OS=Mycobacterium smegmatis (strain ATCC 700084 / mc(2)155) GN=MSMEG_6321 PE=4 SV=1 Coordinates: (-)6387298:6389571 mvavtesgdpgqspelgrmrildakpvnldgfsvpdpdlglaamssphdpqpslvirdgr vvemdgkaaedfdvidefiarygldldvapeamamsdidlarmavdinvpraevvrliag ttpaklakviavltpvemqaamakmrarrtpsnqahvtnqlddplliaadaasavaygfr …	>Consensus_Protein_Sequence_111 (-)6387298:6388215 maangsrdlppgdpkavleaanaieakQLTVFDVVASLKrtgfdpeaeaimrltaermrg dqlqtsaifdeqfrvlskitdpndyagpgtgytlseqrraeidnirqqrsaaeltadqae haghitvteieparqgsdprevciglspalgrsvwlslcglpigevirqisagleeegcv prfvrvrstidvgligltaaklagsgigiglqgkgtalihrrdlaplanlelfsvapllt arnyrelgrnaarhakgmapvpiltggtdesisaryharavalvalerqasepgeapvtv evrrp	(-)6387298:6388215	GTG	Not Verified				0					0		_QLTVFDVVASLK_	FALSE	QLTVFDVVASLK							QLTVFDVVASLK			FALSE	MAANGSRDLPPGDPKAVLEAANAIEAKQLTVFDVVASLKRTGFDPEAEAIMRLTAERMRGDQLQTSAIFDEQFRVLSKITDPNDYAGPGTGYTLSEQRRAEIDNIRQQRSAAELTADQAEHAGHITVTEIEPARQGSDPREVCIGLSPALGRSVWLSLCGLPIGEVIRQISAGLEEEGCVPRFVRVRSTIDVGLIGLTAAKLAGSGIGIGLQGKGTALIHRRDLAPLANLELFSVAPLLTARNYRELGRNAARHAKGMAPVPILTGGTDESISARYHARAVALVALERQASEPGEAPVTVEVRRP		305	3.93
>CP000480|M_START_Six_Frame_Translated_Orf_12697 (-)1382428:1385109 tr|A0QRZ3|A0QRZ3_MYCS2 msvrvngkpvsgapqpgqclrtflrdhghfevkkgcdagdcgacsvliddvavhscvypa fradgrdvktvaglgtsedlhpmqrrfveaagfqcgfctagmittastfteeqranlaeh lkgnlcrctgyrsitdaldgvsnvekSGGTTASVGAPAAVRvatgtepytmdhtpegllh lavlgspvaharivaidtsaaeavpgvrlvltyldaprvafstarheireddpddtyvld stvrfvgqrvaavvadsvaaaetacraiaveyeqlpavfdpdearspgapllhadkgpda ria…	SGGTTASVGAPAAVR		0.003661	1	>CP000480|Reference_Proteome_Sequence_590 tr|A0QRZ3|A0QRZ3_MYCS2 Aldehyde oxidase and xanthine dehydrogenase molybdopterin binding protein OS=Mycobacterium smegmatis (strain ATCC 700084 / mc(2)155) GN=MSMEG_1291 PE=4 SV=1 Coordinates: (-)1382428:1385109 msvrvngkpvsgapqpgqclrtflrdhghfevkkgcdagdcgacsvliddvavhscvypa fradgrdvktvaglgtsedlhpmqrrfveaagfqcgfctagmittastfteeqranlaeh lkgnlcrctgyrsitdaldgvsn…	SGGTTASVGAPAAVR		0.00017077	1	>CP000480|M_START_GeneMarkS_Sequence_4232 (-)1382428:1385109 msvrvngkpvsgapqpgqclrtflrdhghfevkkgcdagdcgacsvliddvavhscvypa fradgrdvktvaglgtsedlhpmqrrfveaagfqcgfctagmittastfteeqranlaeh lkgnlcrctgyrsitdaldgvsnvekSGGTTASVGAPAAVRvatgtepytmdhtpegllh lavlgspvaharivaidtsaaeavpgvrlvltyldaprvafstarheireddpddtyvld stvrfvgqrvaavvadsvaaaetacraiaveyeqlpavfdpdearspgapllhadkgpda riadpsrnivaelhggigdvqqavaaahtvvrg…	SGGTTASVGAPAAVR		0.0001874	1		Six Frame database Reference proteome GeneMarkS database	>CP000480|Reference_Proteome_Sequence_590 tr|A0QRZ3|A0QRZ3_MYCS2 Aldehyde oxidase and xanthine dehydrogenase molybdopterin binding protein OS=Mycobacterium smegmatis (strain ATCC 700084 / mc(2)155) GN=MSMEG_1291 PE=4 SV=1 Coordinates: (-)1382428:1385109 msvrvngkpvsgapqpgqclrtflrdhghfevkkgcdagdcgacsvliddvavhscvypa fradgrdvktvaglgtsedlhpmqrrfveaagfqcgfctagmittastfteeqranlaeh lkgnlcrctgyrsitdaldgvsn…	>Consensus_Protein_Sequence_112 (-)1382428:1384806 mittastfteeqranlaehlkgnlcrctgyrsitdaldgvsnvekSGGTTASVGAPAAVR vatgtepytmdhtpegllhlavlgspvaharivaidtsaaeavpgvrlvltyldaprvaf starheireddpddtyvldstvrfvgqrvaavvadsvaaaetacraiaveyeqlpavfdp dearspgapllhadkgpdariadpsrnivaelhggigdvqqavaaahtvvrgryhtqrvq hvhlethgctgwvdedgrltirtstqvpflvrdelcrifrldrdvvrvfatrvgggfgak qemlvedlvalavlrlgrpvryefsrsdeftmapcrhpfrvdv…	(-)1382428:1384806	ATG	Not Verified				0					0		_SGGTTASVGAPAAVR_	FALSE	SGGTTASVGAPAAVR							SGGTTASVGAPAAVR			FALSE	MITTASTFTEEQRANLAEHLKGNLCRCTGYRSITDALDGVSNVEKSGGTTASVGAPAAVRVATGTEPYTMDHTPEGLLHLAVLGSPVAHARIVAIDTSAAEAVPGVRLVLTYLDAPRVAFSTARHEIREDDPDDTYVLDSTVRFVGQRVAAVVADSVAAAETACRAIAVEYEQLPAVFDPDEARSPGAPLLHADKGPDARIADPSRNIVAELHGGIGDVQQAVAAAHTVVRGRYHTQRVQHVHLETHGCTGWVDEDGRLTIRTSTQVPFLVRDELCRIFRLDRDVVRVFATRVGGGFGAKQEMLVEDLVALAVLRLGRPVRYEFSRSDEFTMAPCRHPFRVDVTVAADEDGTLTALAVDVLTDAGAYGNHSPGVMFHGCAESVAVYRCANKRIDAQSVY…		792	1.89
>CP000480|M_START_Six_Frame_Translated_Orf_1270 (+)965428:967158 nr|sp|A0QQU5|CH601_MYCS2|5'+35|3'+0. mrpgphlrehtpsrpsralhltteraipnpeehfamakTIAYDEEARRglerGLNSLADA VKvtlgpkGRNVVLEKKWGAPTITNDGVSIAKEIELEDPYEKIGAELVKevakKTDDVAG DGTTTATVLAQALVREGLRNVAAGANPLGLKrgiekavekVTETLLKsakevetkEQIAA TAGISAGDQSIGDLIAEAMDKVGNEGVITVEESNTFGLQLELTEGMRFDKGYISGYFVTD AERQEAVLEDPYILLVSSKvstvkDLLPLLEKVIQSGKPLLIIAEDVEGEALS…	AAAPAGDPTGGMGGMDF AAVEEGIVAGGGVALLQSAPSLEELSLTGDEATGANIVR AEIENSDSDYDR AEIENSDSDYDREK AGAATEVELK AMLQDMAILTGGQVISEEVGLSLETADVSLLGK APGFGDR DETTIVEGAGDAEAIQGR DLLPLLEK EGLRNVAAGANPLGLK EIELEDPYEK EQIAATAGISAGDQSIGDLIAEAMDK GLNSLADAVK GRNVVLEK GYISGYFVTDAER GYISGYFVTDAERQEAVLEDPYILLVSSK HRIEDAVR IGAELVK KTDDVAGDGTTTATVLAQALVR KWGAPTITNDGVSIAK NVAAGANPLGLK PLLIIAEDVEGEALSTLVVNK QEAVLEDPYILLVSSK QIAL…	LAGGVAVIK	0	1	>CP000480|Reference_Proteome_Sequence_46 sp|A0QQU5|CH601_MYCS2 60 kDa chaperonin 1 OS=Mycobacterium smegmatis (strain ATCC 700084 / mc(2)155) GN=groL1 PE=1 SV=1 Coordinates: (+)965533:967158 makTIAYDEEARRglerGLNSLADAVKvtlgpkGRNVVLEKKWGAPTITNDGVSIAKEIE LEDPYEKIGAELVKevakKTDDVAGDGTTTATVLAQALVREGLRNVAAGANPLGLKrgie kavekVTETLLKsakevetkEQIAATAGISAGDQSIGDLIAEAMDKVGNEGVITVEESNT FGLQLELTEGMRFDKGYISGYFVTD…	AAAPAGDPTGGMGGMDF AAVEEGIVAGGGVALLQSAPSLEELSLTGDEATGANIVR AEIENSDSDYDR AEIENSDSDYDREK AGAATEVELK AMLQDMAILTGGQVISEEVGLSLETADVSLLGK APGFGDR APGFGDRR DETTIVEGAGDAEAIQGR DLLPLLEK EGLRNVAAGANPLGLK EIELEDPYEK EQIAATAGISAGDQSIGDLIAEAMDK GLNSLADAVK GRNVVLEK GYISGYFVTDAER GYISGYFVTDAERQEAVLEDPYILLVSSK HRIEDAVR IGAELVK KTDDVAGDGTTTATVLAQALVR KWGAPTITNDGVSIAK NVAAGANPLGLK PLLIIAEDVEGEALSTLVVNK QEAVLEDPYILL…	LAGGVAVIK	0	1	>CP000480|M_START_GeneMarkS_Sequence_4478 (+)965428:967158 mrpgphlrehtpsrpsralhltteraipnpeehfamakTIAYDEEARRglerGLNSLADA VKvtlgpkGRNVVLEKKWGAPTITNDGVSIAKEIELEDPYEKIGAELVKevakKTDDVAG DGTTTATVLAQALVREGLRNVAAGANPLGLKrgiekavekVTETLLKsakevetkEQIAA TAGISAGDQSIGDLIAEAMDKVGNEGVITVEESNTFGLQLELTEGMRFDKGYISGYFVTD AERQEAVLEDPYILLVSSKvstvkDLLPLLEKVIQSGKPLLIIAEDVEGEALSTLVVNKi rgtfksvavkAPGFGDRRkAMLQDMAILTGGQVIS…	AAAPAGDPTGGMGGMDF AAVEEGIVAGGGVALLQSAPSLEELSLTGDEATGANIVR AEIENSDSDYDR AEIENSDSDYDREK AGAATEVELK AMLQDMAILTGGQVISEEVGLSLETADVSLLGK APGFGDR APGFGDRR DETTIVEGAGDAEAIQGR DLLPLLEK EGLRNVAAGANPLGLK EIELEDPYEK EQIAATAGISAGDQSIGDLIAEAMDK GLNSLADAVK GRNVVLEK GYISGYFVTDAER GYISGYFVTDAERQEAVLEDPYILLVSSK HRIEDAVR IGAELVK KTDDVAGDGTTTATVLAQALVR KWGAPTITNDGVSIAK NVAAGANPLGLK PLLIIAEDVEGEALSTLVVNK QEAVLEDPYILL…	LAGGVAVIK	0	1		Six Frame database Reference proteome GeneMarkS database	>CP000480|Reference_Proteome_Sequence_46 sp|A0QQU5|CH601_MYCS2 60 kDa chaperonin 1 OS=Mycobacterium smegmatis (strain ATCC 700084 / mc(2)155) GN=groL1 PE=1 SV=1 Coordinates: (+)965533:967158 makTIAYDEEARRglerGLNSLADAVKvtlgpkGRNVVLEKKWGAPTITNDGVSIAKEIE LEDPYEKIGAELVKevakKTDDVAGDGTTTATVLAQALVREGLRNVAAGANPLGLKrgie kavekVTETLLKsakevetkEQIAATAGISAGDQSIGDLIAEAMDKVGNEGVITVEESNT FGLQLELTEGMRFDKGYISGYFVTD…	>Consensus_Protein_Sequence_113 (+)965533:967158 makTIAYDEEARRglerGLNSLADAVKvtlgpkGRNVVLEKKWGAPTITNDGVSIAKEIE LEDPYEKIGAELVKevakKTDDVAGDGTTTATVLAQALVREGLRNVAAGANPLGLKrgie kavekVTETLLKsakevetkEQIAATAGISAGDQSIGDLIAEAMDKVGNEGVITVEESNT FGLQLELTEGMRFDKGYISGYFVTDAERQEAVLEDPYILLVSSKvstvkDLLPLLEKVIQ SGKPLLIIAEDVEGEALSTLVVNKirgtfksvavkAPGFGDRRkAMLQDMAILTGGQVIS EEVGLSLETADVSLLGKarkVVVTKDETTIVEGAGDAEAIQGRva…	(+)965533:967158	ATG	Not Verified				0		_AMLQDM(ox)AILTGGQVISEEVGLSLETADVSLLGK_ _AM(ox)LQDMAILTGGQVISEEVGLSLETADVSLLGK_			0		_NVAAGANPLGLK_ _EIELEDPYEK_ _QIALNGGLEPGVVAEK_ _VGNEGVITVEESNTFGLQLELTEGMRFDK_ _LAGGVAVIK_ _GRNVVLEK_ _GLNSLADAVK_ _VGNEGVITVEESNTFGLQLELTEGMR_ _VSNLPAGHGLNAATGEYEDLLAAGVADPVK_ _GYISGYFVTDAER_ _EQIAATAGISAGDQSIGDLIAEAMDK_ _VVVTKDETTIVEGAGDAEAIQGR_ _AM(ox)LQDMAILTGGQVISEEVGLSLETADVSLLGK_ _IGAELVK_ _AAVEEGIVAGGGVALLQSAPSLEELSLTGDEATGANIVR_ _AEIENSDSDYDR_ _DLLPLLEK_ _TDDVAGDGTTTATVLAQALVR_ _APGFGDR_…	FALSE	VVVTKDETTIVEGAGDAEAIQGR VALSAPLK GLNSLADAVK VSNLPAGHGLNAATGEYEDLLAAGVADPVK DETTIVEGAGDAEAIQGR WGAPTITNDGVSIAK QEAVLEDPYILLVSSK KWGAPTITNDGVSIAK AAAPAGDPTGGMGGMDF GYISGYFVTDAERQEAVLEDPYILLVSSK VTETLLK AMLQDMAILTGGQVISEEVGLSLETADVSLLGK VGNEGVITVEESNTFGLQLELTEGMR AGAATEVELK KTDDVAGDGTTTATVLAQALVR EGLRNVAAGANPLGLK HRIEDAVR QIALNGGLEPGVVAEK AEIENSDSDYDR EQIAATAGISAGDQSIGDLIAEAMDK PLLIIAEDVEGEALSTLVVNK…							VVVTKDETTIVEGAGDAEAIQGR GLNSLADAVK HRIEDAVR TDDVAGDGTTTATVLAQALVR QEAVLEDPYILLVSSK KWGAPTITNDGVSIAK AAAPAGDPTGGMGGMDF GYISGYFVTDAERQEAVLEDPYILLVSSK VTETLLK AMLQDMAILTGGQVISEEVGLSLETADVSLLGK VGNEGVITVEESNTFGLQLELTEGMR VSNLPAGHGLNAATGEYEDLLAAGVADPVK KTDDVAGDGTTTATVLAQALVR EGLRNVAAGANPLGLK VALSAPLK QIALNGGLEPGVVAEK AEIENSDSDYDR EQIAATAGISAGDQSIGDLIAEAMDK AAVEEGIVAGGGVALLQSAPSLEELSLTGDEATGANIVR PLLII…			FALSE	MAKTIAYDEEARRGLERGLNSLADAVKVTLGPKGRNVVLEKKWGAPTITNDGVSIAKEIELEDPYEKIGAELVKEVAKKTDDVAGDGTTTATVLAQALVREGLRNVAAGANPLGLKRGIEKAVEKVTETLLKSAKEVETKEQIAATAGISAGDQSIGDLIAEAMDKVGNEGVITVEESNTFGLQLELTEGMRFDKGYISGYFVTDAERQEAVLEDPYILLVSSKVSTVKDLLPLLEKVIQSGKPLLIIAEDVEGEALSTLVVNKIRGTFKSVAVKAPGFGDRRKAMLQDMAILTGGQVISEEVGLSLETADVSLLGKARKVVVTKDETTIVEGAGDAEAIQGRVAQIRAEIENSDSDYDREKLQERLAKLAGGVAVIKAGAATEVELKERKHRIEDAVR…		541	86.14
>CP000480|M_START_Six_Frame_Translated_Orf_12720 (-)6937984:6941067 nr|tr|A0R7F4|A0R7F4_MYCS2|5'+3|3'+0. mavvddlghpdgpadidgpppsgdfgrqppqdmaaeqavlggmllskDAIADVLERlrpg dfyrpahqsvydaildlygrgepadavtvaaeldrrgllrriggapylhtlistvptaan agfyagivaekallrrlveagtrvvqygyagadgadvadivdrAQAEIYDVTERrasedf vpledllqptmdeidaiasqggiargvptgfteldevtnglhagqmiiiaarpgvgkala ldtplptpsgwttmgdvavgdhllgpdgeptrvvadtdvmlgrpcyvvef…	AQAEIYDVTER DAIADVLER RMSEISEAPLYIDDSPNLTMMEIR		3.2721e-07	1	>CP000480|Reference_Proteome_Sequence_5649 tr|A0R7F4|A0R7F4_MYCS2 Replicative DNA helicase OS=Mycobacterium smegmatis (strain ATCC 700084 / mc(2)155) GN=MSMEG_6892 PE=4 SV=1 Coordinates: (-)6937984:6941058 mddlghpdgpadidgpppsgdfgrqppqdmaaeqavlggmllskDAIADVLERlrpgdfy rpahqsvydaildlygrgepadavtvaaeldrrgllrriggapylhtlistvptaanagf yagivaekallrrlveagtrvvqygyagadgadvadivdrAQAEIYDVTERrasedfvpl edllqptmde…	AQAEIYDVTER DAIADVLER QQEVSDFSR RMSEISEAPLYIDDSPNLTMMEIR TDKRPQVSDLR		3.1289e-10	1	>CP000480|M_START_GeneMarkS_Sequence_3855 (-)6937984:6940971 maaeqavlggmllskDAIADVLERlrpgdfyrpahqsvydaildlygrgepadavtvaae ldrrgllrriggapylhtlistvptaanagfyagivaekallrrlveagtrvvqygyaga dgadvadivdrAQAEIYDVTERrasedfvpledllqptmdeidaiasqggiargvptgft eldevtnglhagqmiiiaarpgvgkalaldtplptpsgwttmgdvavgdhllgpdgeptr vvadtdvmlgrpcyvvefsdgtaivadaqhqwptehgvritanlragmhtvvsasggrgg tallapavqitavrrrpsvpvrcvevdnpehly…	AQAEIYDVTER DAIADVLER QQEVSDFSR RMSEISEAPLYIDDSPNLTMMEIR		3.2342e-10	1		Six Frame database Reference proteome GeneMarkS database	>CP000480|Reference_Proteome_Sequence_5649 tr|A0R7F4|A0R7F4_MYCS2 Replicative DNA helicase OS=Mycobacterium smegmatis (strain ATCC 700084 / mc(2)155) GN=MSMEG_6892 PE=4 SV=1 Coordinates: (-)6937984:6941058 mddlghpdgpadidgpppsgdfgrqppqdmaaeqavlggmllskDAIADVLERlrpgdfy rpahqsvydaildlygrgepadavtvaaeldrrgllrriggapylhtlistvptaanagf yagivaekallrrlveagtrvvqygyagadgadvadivdrAQAEIYDVTERrasedfvpl edllqptmde…	>Consensus_Protein_Sequence_114 (-)6937984:6940941 mllskDAIADVLERlrpgdfyrpahqsvydaildlygrgepadavtvaaeldrrgllrri ggapylhtlistvptaanagfyagivaekallrrlveagtrvvqygyagadgadvadivd rAQAEIYDVTERrasedfvpledllqptmdeidaiasqggiargvptgfteldevtnglh agqmiiiaarpgvgkalaldtplptpsgwttmgdvavgdhllgpdgeptrvvadtdvmlg rpcyvvefsdgtaivadaqhqwptehgvritanlragmhtvvsasggrggtallapavqi tavrrrpsvpvrcvevdnpehlylagpgmvpthnstlgldfmr…	(-)6937984:6940941	ATG	Not Verified				0			_TDKRPQVSDLR_ _RMSEISEAPLYIDDSPNLTMMEIR_		0		_TDKRPQVSDLR_ _DAIADVLER_ _AQAEIYDVTER_ _QQEVSDFSR_ _RMSEISEAPLYIDDSPNLTMMEIR_	FALSE	AQAEIYDVTER DAIADVLER RMSEISEAPLYIDDSPNLTMMEIR TDKRPQVSDLR QQEVSDFSR							TDKRPQVSDLR AQAEIYDVTER DAIADVLER RMSEISEAPLYIDDSPNLTMMEIR QQEVSDFSR			FALSE	MLLSKDAIADVLERLRPGDFYRPAHQSVYDAILDLYGRGEPADAVTVAAELDRRGLLRRIGGAPYLHTLISTVPTAANAGFYAGIVAEKALLRRLVEAGTRVVQYGYAGADGADVADIVDRAQAEIYDVTERRASEDFVPLEDLLQPTMDEIDAIASQGGIARGVPTGFTELDEVTNGLHAGQMIIIAARPGVGKALALDTPLPTPSGWTTMGDVAVGDHLLGPDGEPTRVVADTDVMLGRPCYVVEFSDGTAIVADAQHQWPTEHGVRITANLRAGMHTVVSASGGRGGTALLAPAVQITAVRRRPSVPVRCVEVDNPEHLYLAGPGMVPTHNSTLGLDFMRSCSIKHRMASVIFSLEMSKSEIVMRLLSAEAKIKLGDMRSGRMTDDDWTRLARRMS…		985	6.5
>CP000480|M_START_Six_Frame_Translated_Orf_12752 (+)677821:678603 nr|tr|A0QQ23|A0QQ23_MYCS2|5'+0|3'+0. Non-Matching First Amino Acid. MNIDLTGKTALVTGSTQGIGLAIAETLARsgarvaingrtasrvdetvaqlgdldvvgva advatqkgtealleqlpsvdilvnnlgifgaepareitdeqwrkyfdvnvlaavrlirsy lpgmiekgwgrAIQIASDSAIVIPEEMIHYGVSKtallavsrgfakdaagtgvtvnsvia gpthtagvedfvyqlvdkslpwdeaqrefmrkhrpqsllqrliepeeianmvaylaspla sattggalrvdggyvdailp	AIQIASDSAIVIPEEMIHYGVSK MNIDLTGK TALVTGSTQGIGLAIAETLAR		1.3727e-22	1	>CP000480|Reference_Proteome_Sequence_3748 tr|A0QQ23|A0QQ23_MYCS2 Dehydrogenase OS=Mycobacterium smegmatis (strain ATCC 700084 / mc(2)155) GN=MSMEG_0600 PE=3 SV=1 Coordinates: (+)677821:678603 MNIDLTGKTALVTGSTQGIGLAIAETLARsgarvaingrtasrvdetvaqlgdldvvgva advatqkgtealleqlpsvdilvnnlgifgaepareitdeqwrkyfdvnvlaavrlirsy lpgmiekgwgrAIQIASDSAIVIPEEMIHYGVSKtallavsrgfakdaagtgvtvnsvia gpthtagvedfvyqlvdkslpwd…	AIQIASDSAIVIPEEMIHYGVSK MNIDLTGK TALVTGSTQGIGLAIAETLAR		7.2464e-29	1	>CP000480|M_START_GeneMarkS_Sequence_4254 (+)677821:678603 MNIDLTGKTALVTGSTQGIGLAIAETLARsgarvaingrtasrvdetvaqlgdldvvgva advatqkgtealleqlpsvdilvnnlgifgaepareitdeqwrkyfdvnvlaavrlirsy lpgmiekgwgrAIQIASDSAIVIPEEMIHYGVSKtallavsrgfakdaagtgvtvnsvia gpthtagvedfvyqlvdkslpwdeaqrefmrkhrpqsllqrliepeeianmvaylaspla sattggalrvdggyvdailp	AIQIASDSAIVIPEEMIHYGVSK MNIDLTGK TALVTGSTQGIGLAIAETLAR		8.3285e-28	1	Six_Frame_database Reference_proteome GeneMarkS_database	Six Frame database Reference proteome GeneMarkS database	>CP000480|Reference_Proteome_Sequence_3748 tr|A0QQ23|A0QQ23_MYCS2 Dehydrogenase OS=Mycobacterium smegmatis (strain ATCC 700084 / mc(2)155) GN=MSMEG_0600 PE=3 SV=1 Coordinates: (+)677821:678603 MNIDLTGKTALVTGSTQGIGLAIAETLARsgarvaingrtasrvdetvaqlgdldvvgva advatqkgtealleqlpsvdilvnnlgifgaepareitdeqwrkyfdvnvlaavrlirsy lpgmiekgwgrAIQIASDSAIVIPEEMIHYGVSKtallavsrgfakdaagtgvtvnsvia gpthtagvedfvyqlvdkslpwd…	>Consensus_Protein_Sequence_115.1 (+)677821:678603 MNIDLTGKTALVTGSTQGIGLAIAETLARsgarvaingrtasrvdetvaqlgdldvvgva advatqkgtealleqlpsvdilvnnlgifgaepareitdeqwrkyfdvnvlaavrlirsy lpgmiekgwgrAIQIASDSAIVIPEEMIHYGVSKtallavsrgfakdaagtgvtvnsvia gpthtagvedfvyqlvdkslpwdeaqrefmrkhrpqsllqrliepeeianmvaylaspla sattggalrvdggyvdailp	(+)677821:678603	GTG	M	TRUE	Validated Start	MNIDLTGK	1				MNIDLTGK	1	_MNIDLTGK_	_MNIDLTGK_ _TALVTGSTQGIGLAIAETLAR_ _AIQIASDSAIVIPEEMIHYGVSK_	FALSE	MNIDLTGK AIQIASDSAIVIPEEMIHYGVSK TALVTGSTQGIGLAIAETLAR	MNIDLTGK						MNIDLTGK AIQIASDSAIVIPEEMIHYGVSK TALVTGSTQGIGLAIAETLAR			FALSE	MNIDLTGKTALVTGSTQGIGLAIAETLARSGARVAINGRTASRVDETVAQLGDLDVVGVAADVATQKGTEALLEQLPSVDILVNNLGIFGAEPAREITDEQWRKYFDVNVLAAVRLIRSYLPGMIEKGWGRAIQIASDSAIVIPEEMIHYGVSKTALLAVSRGFAKDAAGTGVTVNSVIAGPTHTAGVEDFVYQLVDKSLPWDEAQREFMRKHRPQSLLQRLIEPEEIANMVAYLASPLASATTGGALRVDGGYVDAILP		260	20
>CP000480|M_START_Six_Frame_Translated_Orf_12777 (-)4268754:4270046 nr|sp|A0QZY0|MSHC_MYCS2|5'+18|3'+0. mgdyrreavlsehlkVDAMQSWSAPAIPVVPGRgpalrLFDSADRqvrpvtpgptatmyv cgitpydathlghaatyltfdlvhrlwldaghtvqyvqnvtdvddplferaerdgidwrT LGDRETQLFREDMAALRVLPPHDYVAATDAIAEVVEMVEKllasgaayivedaeypdvyf rADATAQFGYESGYDRDTMLTLFAERggdpdrpgkSDQLDALLWRAERPGEPSWPSPFGR grpgwhvecsaialtrIGTGLDIQGGGSDLIFPHHEYSAAHAESVTGERrf…	ADATAQFGYESGYDRDTMLTLFAER AERPGEPSWPSPFGR AQGVDPSAIR FWSNEVLDEANAR GNLVLVSQLR IGTGLDIQGGGSDLIFPHHEYSAAHAESVTGER LFDSADR LGLFSGHYR LVATTVDALLGVDL QYLADDLDTPK SATALPEAPDATDVIAR SDQLDALLWR SRGNLVLVSQLR TLGDRETQLFR TLGDRETQLFREDMAALR VDAMQSWSAPAIPVVPGR VLPPHDYVAATDAIAEVVEMVEK		6.3351e-78	1	>CP000480|Reference_Proteome_Sequence_219 sp|A0QZY0|MSHC_MYCS2 L-cysteine:1D-myo-inositol 2-amino-2-deoxy-alpha-D-glucopyranoside ligase OS=Mycobacterium smegmatis (strain ATCC 700084 / mc(2)155) GN=mshC PE=1 SV=1 Coordinates: (-)4268754:4269992 MQSWSAPAIPVVPGRgpalrLFDSADRqvrpvtpgptatmyvcgitpydathlghaatyl tfdlvhrlwldaghtvqyvqnvtdvddplferaerdgidwrTLGDRETQLFREDMAALRV LPPHDYVAATDAIAEVVEMVEKllasgaayi…	ADATAQFGYESGYDRDTMLTLFAER AERPGEPSWPSPFGR AQGVDPSAIR EDRFWSNEVLDEANAR FWSNEVLDEANAR GNLVLVSQLR IGTGLDIQGGGSDLIFPHHEYSAAHAESVTGER LFDSADR LGLFSGHYR LVATTVDALLGVDL MQSWSAPAIPVVPGR QYLADDLDTPK SATALPEAPDATDVIAR SDQLDALLWR SRGNLVLVSQLR TLGDRETQLFR TLGDRETQLFREDMAALR VLPPHDYVAATDAIAEVVEMVEK		1.4523e-85	1	>CP000480|M_START_GeneMarkS_Sequence_6542 (-)4268754:4269992 MQSWSAPAIPVVPGRgpalrLFDSADRqvrpvtpgptatmyvcgitpydathlghaatyl tfdlvhrlwldaghtvqyvqnvtdvddplferaerdgidwrTLGDRETQLFREDMAALRV LPPHDYVAATDAIAEVVEMVEKllasgaayivedaeypdvyfrADATAQFGYESGYDRDT MLTLFAERggdpdrpgkSDQLDALLWRAERPGEPSWPSPFGRgrpgwhvecsaialtrIG TGLDIQGGGSDLIFPHHEYSAAHAESVTGERrfarhyvhtgmigwdghkmskSRGNLVLV SQLRAQGVDPSAIRLGLFSGHYREDRFWSNEVL…	ADATAQFGYESGYDRDTMLTLFAER AERPGEPSWPSPFGR AQGVDPSAIR EDRFWSNEVLDEANAR FWSNEVLDEANAR GNLVLVSQLR IGTGLDIQGGGSDLIFPHHEYSAAHAESVTGER LFDSADR LGLFSGHYR LVATTVDALLGVDL MQSWSAPAIPVVPGR QYLADDLDTPK SATALPEAPDATDVIAR SDQLDALLWR SRGNLVLVSQLR TLGDRETQLFR TLGDRETQLFREDMAALR VLPPHDYVAATDAIAEVVEMVEK		9.2261e-86	1	Reference_proteome GeneMarkS_database	Six Frame database	>CP000480|Reference_Proteome_Sequence_219 sp|A0QZY0|MSHC_MYCS2 L-cysteine:1D-myo-inositol 2-amino-2-deoxy-alpha-D-glucopyranoside ligase OS=Mycobacterium smegmatis (strain ATCC 700084 / mc(2)155) GN=mshC PE=1 SV=1 Coordinates: (-)4268754:4269992 MQSWSAPAIPVVPGRgpalrLFDSADRqvrpvtpgptatmyvcgitpydathlghaatyl tfdlvhrlwldaghtvqyvqnvtdvddplferaerdgidwrTLGDRETQLFREDMAALRV LPPHDYVAATDAIAEVVEMVEKllasgaayi…	>Consensus_Protein_Sequence_116 (-)4268754:4270046 mgdyrreavlsehlkVDAMQSWSAPAIPVVPGRgpalrLFDSADRqvrpvtpgptatmyv cgitpydathlghaatyltfdlvhrlwldaghtvqyvqnvtdvddplferaerdgidwrT LGDRETQLFREDMAALRVLPPHDYVAATDAIAEVVEMVEKllasgaayivedaeypdvyf rADATAQFGYESGYDRDTMLTLFAERggdpdrpgkSDQLDALLWRAERPGEPSWPSPFGR grpgwhvecsaialtrIGTGLDIQGGGSDLIFPHHEYSAAHAESVTGERrfarhyvhtgm igwdghkmskSRGNLVLVSQLRAQGVDPSAIRLGLFSGHYRED…	(-)4268754:4270046	GTG	Not Verified		Upstream Start Validated Start	MQSWSAPAIPVVPGR	1				MQSWSAPAIPVVPGR	1		_MQSWSAPAIPVVPGR_ _LGLFSGHYR_ _VLPPHDYVAATDAIAEVVEMVEK_ _SDQLDALLWR_ _LVATTVDALLGVDL_ _AQGVDPSAIR_ _QYLADDLDTPK_ _ADATAQFGYESGYDRDTMLTLFAER_ _EDRFWSNEVLDEANAR_ _GNLVLVSQLR_ _SRGNLVLVSQLR_ _TLGDRETQLFREDMAALR_ _LFDSADR_ _VDAMQSWSAPAIPVVPGR_ _SATALPEAPDATDVIAR_ _AERPGEPSWPSPFGR_ _FWSNEVLDEANAR_ _TLGDRETQLFR_ _IGTGLDIQGGGSDLIFPHHEYSAAHAESVTGER_	FALSE	GNLVLVSQLR FWSNEVLDEANAR AQGVDPSAIR SATALPEAPDATDVIAR LGLFSGHYR VDAMQSWSAPAIPVVPGR TLGDRETQLFR LVATTVDALLGVDL TLGDRETQLFREDMAALR ADATAQFGYESGYDRDTMLTLFAER SRGNLVLVSQLR AERPGEPSWPSPFGR VLPPHDYVAATDAIAEVVEMVEK QYLADDLDTPK LFDSADR SDQLDALLWR IGTGLDIQGGGSDLIFPHHEYSAAHAESVTGER MQSWSAPAIPVVPGR EDRFWSNEVLDEANAR	MQSWSAPAIPVVPGR	VDAMQSWSAPAIPVVPGR				VDAMQSWSAPAIPVVPGR	GNLVLVSQLR FWSNEVLDEANAR AQGVDPSAIR SATALPEAPDATDVIAR LGLFSGHYR SDQLDALLWR MQSWSAPAIPVVPGR ADATAQFGYESGYDRDTMLTLFAER LVATTVDALLGVDL TLGDRETQLFREDMAALR TLGDRETQLFR SRGNLVLVSQLR AERPGEPSWPSPFGR VLPPHDYVAATDAIAEVVEMVEK EDRFWSNEVLDEANAR LFDSADR QYLADDLDTPK IGTGLDIQGGGSDLIFPHHEYSAAHAESVTGER			TRUE	MGDYRREAVLSEHLKVDAMQSWSAPAIPVVPGRGPALRLFDSADRQVRPVTPGPTATMYVCGITPYDATHLGHAATYLTFDLVHRLWLDAGHTVQYVQNVTDVDDPLFERAERDGIDWRTLGDRETQLFREDMAALRVLPPHDYVAATDAIAEVVEMVEKLLASGAAYIVEDAEYPDVYFRADATAQFGYESGYDRDTMLTLFAERGGDPDRPGKSDQLDALLWRAERPGEPSWPSPFGRGRPGWHVECSAIALTRIGTGLDIQGGGSDLIFPHHEYSAAHAESVTGERRFARHYVHTGMIGWDGHKMSKSRGNLVLVSQLRAQGVDPSAIRLGLFSGHYREDRFWSNEVLDEANARLARWRSATALPEAPDATDVIARVRQYLADDLDTPKALAALDG…		430	55.35
>CP000480|M_START_Six_Frame_Translated_Orf_12879 (+)153902:154771 tr|A0QNR1|A0QNR1_MYCS2 mstvqvlrsrfprafsrSSEIAATPARfldsmghvawfvvqaivhvphafrhyrreslrl vaeigmgtgamaviggtvaiigfvtlsagsliaiqgfaslgnigveaftgffaalanirv vapvvtgqalaatvgagataelgamriseevdalevmgiksisylvstrimagaiviipl yamaillsfmsaqlvttifysqsvgtyehyfhtflrvddvmwsfleviimsvivmlnhcy fgyfasggavgvgeavgrsmrtsliaivlvvllaslalygtdpnfnltv	SSEIAATPAR		0.000274	1	>CP000480|Reference_Proteome_Sequence_2458 tr|A0QNR1|A0QNR1_MYCS2 ABC-transporter integral membrane protein OS=Mycobacterium smegmatis (strain ATCC 700084 / mc(2)155) GN=yrbE1B PE=4 SV=1 Coordinates: (+)153902:154771 mstvqvlrsrfprafsrSSEIAATPARfldsmghvawfvvqaivhvphafrhyrreslrl vaeigmgtgamaviggtvaiigfvtlsagsliaiqgfaslgnigveaftgffaalanirv vapvvtgqalaatvgagataelgamriseevdalevmgiksisylvstrimagaiviipl…	SSEIAATPAR		8.125e-05	1	>CP000480|M_START_GeneMarkS_Sequence_4302 (+)153902:154771 mstvqvlrsrfprafsrSSEIAATPARfldsmghvawfvvqaivhvphafrhyrreslrl vaeigmgtgamaviggtvaiigfvtlsagsliaiqgfaslgnigveaftgffaalanirv vapvvtgqalaatvgagataelgamriseevdalevmgiksisylvstrimagaiviipl yamaillsfmsaqlvttifysqsvgtyehyfhtflrvddvmwsfleviimsvivmlnhcy fgyfasggavgvgeavgrsmrtsliaivlvvllaslalygtdpnfnltv	SSEIAATPAR		7.7374e-05	1		Six Frame database Reference proteome GeneMarkS database	>CP000480|Reference_Proteome_Sequence_2458 tr|A0QNR1|A0QNR1_MYCS2 ABC-transporter integral membrane protein OS=Mycobacterium smegmatis (strain ATCC 700084 / mc(2)155) GN=yrbE1B PE=4 SV=1 Coordinates: (+)153902:154771 mstvqvlrsrfprafsrSSEIAATPARfldsmghvawfvvqaivhvphafrhyrreslrl vaeigmgtgamaviggtvaiigfvtlsagsliaiqgfaslgnigveaftgffaalanirv vapvvtgqalaatvgagataelgamriseevdalevmgiksisylvstrimagaiviipl…	>Consensus_Protein_Sequence_117 (+)153902:154771 mstvqvlrsrfprafsrSSEIAATPARfldsmghvawfvvqaivhvphafrhyrreslrl vaeigmgtgamaviggtvaiigfvtlsagsliaiqgfaslgnigveaftgffaalanirv vapvvtgqalaatvgagataelgamriseevdalevmgiksisylvstrimagaiviipl yamaillsfmsaqlvttifysqsvgtyehyfhtflrvddvmwsfleviimsvivmlnhcy fgyfasggavgvgeavgrsmrtsliaivlvvllaslalygtdpnfnltv	(+)153902:154771	ATG	Not Verified				0					0		_SSEIAATPAR_	FALSE	SSEIAATPAR							SSEIAATPAR			FALSE	MSTVQVLRSRFPRAFSRSSEIAATPARFLDSMGHVAWFVVQAIVHVPHAFRHYRRESLRLVAEIGMGTGAMAVIGGTVAIIGFVTLSAGSLIAIQGFASLGNIGVEAFTGFFAALANIRVVAPVVTGQALAATVGAGATAELGAMRISEEVDALEVMGIKSISYLVSTRIMAGAIVIIPLYAMAILLSFMSAQLVTTIFYSQSVGTYEHYFHTFLRVDDVMWSFLEVIIMSVIVMLNHCYFGYFASGGAVGVGEAVGRSMRTSLIAIVLVVLLASLALYGTDPNFNLTV		289	3.46
>CP000480|M_START_Six_Frame_Translated_Orf_12885 (+)1829039:1830805 nr|tr|A0QT70|A0QT70_MYCS2|5'+7|3'+0. mprslrtvtvpkpapgdgqtflgpqqraqaweqlgnqqfdvvvigggvvgagaaldaatr glkVALVEARdfasgtssrsskmfhgglrYLEQLEFGLVRealherelslttlaphlvkp lpflfpltnrwwerpyvaagiflydqlggaksvpaqkhltkagalrlapglkrssliggi rYYDTVVDDARhtmtvarTAAHYGAVVRSSTQVVALLRegdrvtgvrvrdsedgsvtevn ghvvvnatgvwtdeiqalskqrgrfrvraskgvhivvprdrIVSEVAIIL…	EHAVAVPAPGLVAIAGGK EVAEVVAPILGWSVEDVDREVATYAAR ISIEYPHR IVSEVAIILR SQQQPDDESADALR SSTQVVALLR TAAHYGAVVR VALVEAR VMAADAIDAAAEFVPTR VPLMGADGYFALINQTEHVGR YGSLIGEVLALADGKPELLEPITEAPVYLK YLEQLEFGLVR YYDTVVDDAR		6.0096e-118	1	>CP000480|Reference_Proteome_Sequence_4082 tr|A0QT70|A0QT70_MYCS2 Glycerol-3-phosphate dehydrogenase OS=Mycobacterium smegmatis (strain ATCC 700084 / mc(2)155) GN=glpD2 PE=3 SV=1 Coordinates: (+)1829060:1830805 mtvpkpapgdgqtflgpqqraqaweqlgnqqfdvvvigggvvgagaaldaatrglkVALV EARdfasgtssrsskmfhgglrYLEQLEFGLVRealherelslttlaphlvkplpflfpl tnrwwerpyvaagiflydqlggaksvpaqkhltkagalrlapglkrssliggirYYDTVV DDARh…	EHAVAVPAPGLVAIAGGK EVAEVVAPILGWSVEDVDREVATYAAR ISIEYPHR IVSEVAIILR SQQQPDDESADALR SSTQVVALLR TAAHYGAVVR VALVEAR VMAADAIDAAAEFVPTR VPLMGADGYFALINQTEHVGR YGSLIGEVLALADGKPELLEPITEAPVYLK YLEQLEFGLVR YYDTVVDDAR		2.52e-130	1	>CP000480|M_START_GeneMarkS_Sequence_2554 (+)1829180:1830805 mvgagaaldaatrglkVALVEARdfasgtssrsskmfhgglrYLEQLEFGLVRealhere lslttlaphlvkplpflfpltnrwwerpyvaagiflydqlggaksvpaqkhltkagalrl apglkrssliggirYYDTVVDDARhtmtvarTAAHYGAVVRSSTQVVALLRegdrvtgvr vrdsedgsvtevnghvvvnatgvwtdeiqalskqrgrfrvraskgvhivvprdrIVSEVA IILRteksvlfvipwgthwiigttdtdwnldlahpaatkadidyilghvntvlatplthd didgvyaglrpllageseetsklsrEHAVAVPA…	EHAVAVPAPGLVAIAGGK EVAEVVAPILGWSVEDVDREVATYAAR ISIEYPHR IVSEVAIILR SQQQPDDESADALR SSTQVVALLR TAAHYGAVVR VALVEAR VMAADAIDAAAEFVPTR VPLMGADGYFALINQTEHVGR YGSLIGEVLALADGKPELLEPITEAPVYLK YLEQLEFGLVR YYDTVVDDAR		3.5886e-130	1		Six Frame database Reference proteome GeneMarkS database	>CP000480|Reference_Proteome_Sequence_4082 tr|A0QT70|A0QT70_MYCS2 Glycerol-3-phosphate dehydrogenase OS=Mycobacterium smegmatis (strain ATCC 700084 / mc(2)155) GN=glpD2 PE=3 SV=1 Coordinates: (+)1829060:1830805 mtvpkpapgdgqtflgpqqraqaweqlgnqqfdvvvigggvvgagaaldaatrglkVALV EARdfasgtssrsskmfhgglrYLEQLEFGLVRealherelslttlaphlvkplpflfpl tnrwwerpyvaagiflydqlggaksvpaqkhltkagalrlapglkrssliggirYYDTVV DDARh…	>Consensus_Protein_Sequence_118 (+)1829222:1830805 mkVALVEARdfasgtssrsskmfhgglrYLEQLEFGLVRealherelslttlaphlvkpl pflfpltnrwwerpyvaagiflydqlggaksvpaqkhltkagalrlapglkrssliggir YYDTVVDDARhtmtvarTAAHYGAVVRSSTQVVALLRegdrvtgvrvrdsedgsvtevng hvvvnatgvwtdeiqalskqrgrfrvraskgvhivvprdrIVSEVAIILRteksvlfvip wgthwiigttdtdwnldlahpaatkadidyilghvntvlatplthddidgvyaglrplla geseetsklsrEHAVAVPAPGLVAIAGGKyttyrVMAADAIDA…	(+)1829222:1830805	TTG	Not Verified				0					0	_SSTQVVALLR_	_SSTQVVALLR_ _YYDTVVDDAR_ _ISIEYPHR_ _VPLMGADGYFALINQTEHVGR_ _EVAEVVAPILGWSVEDVDREVATYAAR_ _TAAHYGAVVR_ _IVSEVAIILR_ _YLEQLEFGLVR_ _YGSLIGEVLALADGKPELLEPITEAPVYLK_ _VALVEAR_ _EHAVAVPAPGLVAIAGGK_ _SQQQPDDESADALR_ _VMAADAIDAAAEFVPTR_	FALSE	YYDTVVDDAR IVSEVAIILR EVAEVVAPILGWSVEDVDREVATYAAR SSTQVVALLR YLEQLEFGLVR EHAVAVPAPGLVAIAGGK VMAADAIDAAAEFVPTR VALVEAR TAAHYGAVVR YGSLIGEVLALADGKPELLEPITEAPVYLK ISIEYPHR VPLMGADGYFALINQTEHVGR SQQQPDDESADALR							YYDTVVDDAR IVSEVAIILR EVAEVVAPILGWSVEDVDREVATYAAR SSTQVVALLR YLEQLEFGLVR EHAVAVPAPGLVAIAGGK VMAADAIDAAAEFVPTR VALVEAR TAAHYGAVVR YGSLIGEVLALADGKPELLEPITEAPVYLK ISIEYPHR VPLMGADGYFALINQTEHVGR SQQQPDDESADALR			FALSE	MKVALVEARDFASGTSSRSSKMFHGGLRYLEQLEFGLVREALHERELSLTTLAPHLVKPLPFLFPLTNRWWERPYVAAGIFLYDQLGGAKSVPAQKHLTKAGALRLAPGLKRSSLIGGIRYYDTVVDDARHTMTVARTAAHYGAVVRSSTQVVALLREGDRVTGVRVRDSEDGSVTEVNGHVVVNATGVWTDEIQALSKQRGRFRVRASKGVHIVVPRDRIVSEVAIILRTEKSVLFVIPWGTHWIIGTTDTDWNLDLAHPAATKADIDYILGHVNTVLATPLTHDDIDGVYAGLRPLLAGESEETSKLSREHAVAVPAPGLVAIAGGKYTTYRVMAADAIDAAAEFVPTRVAPSITEKVPLMGADGYFALINQTEHVGRQYGLHPYRVRHLLDRYGSL…		527	36.62
>CP000480|M_START_Six_Frame_Translated_Orf_12940 (-)4575410:4577038 nr|tr|A0R0S9|A0R0S9_MYCS2|5'+86|3'+0. mprvrrttgrqgrafagpragaadrarcaaparvrprragrgkrdvrpaasaaggmggrs grglprrpaererstaagqvpilrrtvtgllpligvitlvvfgglfaaidaalstvsiar idelvrderpgaarLATVVAERPRyinlvvllriicevtatvllasildgllgvswglvt aaaimvvtsfvamgvgprtvgrqnaysialmsaiplqalsvlltpisrllvllgnaltpg rgfrngpfaseielrevvdlaqqrgvvadeerrMIQSVFELGDTAARev…	DTTVAQVMRPAVFVPDSKPLDELLSEMQR IPVIGENVDDIVGVVYLK LATVVAERPR MIQSVFELGDTAAR TAGQATSLAVR VPLPGAEVTWEGLR		5.5545e-33	1	>CP000480|Reference_Proteome_Sequence_1687 tr|A0R0S9|A0R0S9_MYCS2 CBS domain protein OS=Mycobacterium smegmatis (strain ATCC 700084 / mc(2)155) GN=MSMEG_4495 PE=4 SV=1 Coordinates: (-)4575410:4576780 mtgllpligvitlvvfgglfaaidaalstvsiaridelvrderpgaarLATVVAERPRyi nlvvllriicevtatvllasildgllgvswglvtaaaimvvtsfvamgvgprtvgrqnay sialmsaiplqalsvlltpisrllvllgnaltpgrgfrngpfaseielrevvdlaqqrgv vadeerrMIQSVFELG…	DTTVAQVMRPAVFVPDSKPLDELLSEMQR IPVIGENVDDIVGVVYLK LATVVAERPR MIQSVFELGDTAAR TAGQATSLAVR VPLPGAEVTWEGLR		1.3017e-35	1	>CP000480|M_START_GeneMarkS_Sequence_4413 (-)4575410:4576780 mtgllpligvitlvvfgglfaaidaalstvsiaridelvrderpgaarLATVVAERPRyi nlvvllriicevtatvllasildgllgvswglvtaaaimvvtsfvamgvgprtvgrqnay sialmsaiplqalsvlltpisrllvllgnaltpgrgfrngpfaseielrevvdlaqqrgv vadeerrMIQSVFELGDTAARevmvprtemvwieadkTAGQATSLAVRsghsrIPVIGEN VDDIVGVVYLKdlvqqtyystnggrDTTVAQVMRPAVFVPDSKPLDELLSEMQRdrnhma llvdeygataglvtiedvleeivgeiadeydtd…	DTTVAQVMRPAVFVPDSKPLDELLSEMQR IPVIGENVDDIVGVVYLK LATVVAERPR MIQSVFELGDTAAR TAGQATSLAVR VPLPGAEVTWEGLR		1.2953e-35	1		Six Frame database Reference proteome GeneMarkS database	>CP000480|Reference_Proteome_Sequence_1687 tr|A0R0S9|A0R0S9_MYCS2 CBS domain protein OS=Mycobacterium smegmatis (strain ATCC 700084 / mc(2)155) GN=MSMEG_4495 PE=4 SV=1 Coordinates: (-)4575410:4576780 mtgllpligvitlvvfgglfaaidaalstvsiaridelvrderpgaarLATVVAERPRyi nlvvllriicevtatvllasildgllgvswglvtaaaimvvtsfvamgvgprtvgrqnay sialmsaiplqalsvlltpisrllvllgnaltpgrgfrngpfaseielrevvdlaqqrgv vadeerrMIQSVFELG…	>Consensus_Protein_Sequence_119 (-)4575410:4576666 mrderpgaarLATVVAERPRyinlvvllriicevtatvllasildgllgvswglvtaaai mvvtsfvamgvgprtvgrqnaysialmsaiplqalsvlltpisrllvllgnaltpgrgfr ngpfaseielrevvdlaqqrgvvadeerrMIQSVFELGDTAARevmvprtemvwieadkT AGQATSLAVRsghsrIPVIGENVDDIVGVVYLKdlvqqtyystnggrDTTVAQVMRPAVF VPDSKPLDELLSEMQRdrnhmallvdeygataglvtiedvleeivgeiadeydtdevapv deiddhiyrvsarlpiedlaelyeleldedldvdtvgglmafe…	(-)4575410:4576666	GTG	Not Verified				0					0	_MIQSVFELGDTAAR_	_TAGQATSLAVR_ _DTTVAQVMRPAVFVPDSKPLDELLSEMQR_ _MIQSVFELGDTAAR_ _LATVVAERPR_ _IPVIGENVDDIVGVVYLK_ _VPLPGAEVTWEGLR_	FALSE	IPVIGENVDDIVGVVYLK VPLPGAEVTWEGLR LATVVAERPR TAGQATSLAVR DTTVAQVMRPAVFVPDSKPLDELLSEMQR MIQSVFELGDTAAR							IPVIGENVDDIVGVVYLK VPLPGAEVTWEGLR LATVVAERPR TAGQATSLAVR DTTVAQVMRPAVFVPDSKPLDELLSEMQR MIQSVFELGDTAAR			FALSE	MRDERPGAARLATVVAERPRYINLVVLLRIICEVTATVLLASILDGLLGVSWGLVTAAAIMVVTSFVAMGVGPRTVGRQNAYSIALMSAIPLQALSVLLTPISRLLVLLGNALTPGRGFRNGPFASEIELREVVDLAQQRGVVADEERRMIQSVFELGDTAAREVMVPRTEMVWIEADKTAGQATSLAVRSGHSRIPVIGENVDDIVGVVYLKDLVQQTYYSTNGGRDTTVAQVMRPAVFVPDSKPLDELLSEMQRDRNHMALLVDEYGATAGLVTIEDVLEEIVGEIADEYDTDEVAPVDEIDDHIYRVSARLPIEDLAELYELELDEDLDVDTVGGLMAFELGRVPLPGAEVTWEGLRLRAEGGPDHRGRVRINTVLVCPTEPVEPELHTVPGDENS…		418	22.97
>CP000480|M_START_Six_Frame_Translated_Orf_12958 (-)3732542:3734302 nr|tr|A0QYI2|A0QYI2_MYCS2|5'+66|3'+0. magtvtvmaaklrvhrrpsevcnqrecfsvatqirssdgiagrrryrgcrlpivpistsr qrrggqmanaarIADGPVAETGYGPVRGTDDGTAKawlgiryarapigelrWRAPEPPAS WHDVFDATRVGAVCPQATDARipidlggkqdedslvlnvwapsgcrpgdrrpvmvwvhgg ayvlgsasqplcrgrvlasegdvvvvtvnyrLGPFGFLDLSEYSSRamrFDTNLGLRDVI FALQWVRDNIAAFGGDPSRvtlfgesagggmittllaspaaeglfsaai…	AMFEGIASEQPGLALPTEEEIR DNIAAFGGDPSR DVIFALQWVR FDTNLGLR IADGPVAETGYGPVR IADGPVAETGYGPVRGTDDGTAK LGAAHATELPYVWGNLAAGPK LGPFGFLDLSEYSSR LLIEPDDAAR MPTLWFADGHSTSAPVYLYR SPLMPITPEAIR THRVPLIIGTNK TVTDLDQQLQAAWGDQVLNFR VGAVCPQATDAR WRAPEPPASWHDVFDATR WVNFATTGEPTGALGEPVWR		4.4736e-160	1	>CP000480|Reference_Proteome_Sequence_5946 tr|A0QYI2|A0QYI2_MYCS2 Carboxylic ester hydrolase OS=Mycobacterium smegmatis (strain ATCC 700084 / mc(2)155) GN=MSMEG_3667 PE=3 SV=1 Coordinates: (-)3732542:3734104 manaarIADGPVAETGYGPVRGTDDGTAKawlgiryarapigelrWRAPEPPASWHDVFD ATRVGAVCPQATDARipidlggkqdedslvlnvwapsgcrpgdrrpvmvwvhggayvlgs asqplcrgrvlasegdvvvvtvnyrLGPFGFLDLSEYSSRamrFDTNLGLRDVIFALQWV RDNIAAFG…	AMFEGIASEQPGLALPTEEEIR DNIAAFGGDPSR DVIFALQWVR FDTNLGLR IADGPVAETGYGPVR IADGPVAETGYGPVRGTDDGTAK LGAAHATELPYVWGNLAAGPK LGPFGFLDLSEYSSR LLIEPDDAAR MPTLWFADGHSTSAPVYLYR SPLMPITPEAIR THRVPLIIGTNK TVTDLDQQLQAAWGDQVLNFR VGAVCPQATDAR WRAPEPPASWHDVFDATR WVNFATTGEPTGALGEPVWR		6.316e-168	1	>CP000480|M_START_GeneMarkS_Sequence_4326 (-)3732542:3734104 manaarIADGPVAETGYGPVRGTDDGTAKawlgiryarapigelrWRAPEPPASWHDVFD ATRVGAVCPQATDARipidlggkqdedslvlnvwapsgcrpgdrrpvmvwvhggayvlgs asqplcrgrvlasegdvvvvtvnyrLGPFGFLDLSEYSSRamrFDTNLGLRDVIFALQWV RDNIAAFGGDPSRvtlfgesagggmittllaspaaeglfsaaiaqsspatsvydaersrr varallerLLIEPDDAARlahvpipailgasqqifnevpaqspgtlafapivdgdvvpdy pvqaaragrTHRVPLIIGTNKheaslfrwmkSP…	AMFEGIASEQPGLALPTEEEIR DNIAAFGGDPSR DVIFALQWVR FDTNLGLR IADGPVAETGYGPVR IADGPVAETGYGPVRGTDDGTAK LGAAHATELPYVWGNLAAGPK LGPFGFLDLSEYSSR LLIEPDDAAR MPTLWFADGHSTSAPVYLYR SPLMPITPEAIR THRVPLIIGTNK TVTDLDQQLQAAWGDQVLNFR VGAVCPQATDAR WRAPEPPASWHDVFDATR WVNFATTGEPTGALGEPVWR		3.8835e-169	1		Six Frame database Reference proteome GeneMarkS database	>CP000480|Reference_Proteome_Sequence_5946 tr|A0QYI2|A0QYI2_MYCS2 Carboxylic ester hydrolase OS=Mycobacterium smegmatis (strain ATCC 700084 / mc(2)155) GN=MSMEG_3667 PE=3 SV=1 Coordinates: (-)3732542:3734104 manaarIADGPVAETGYGPVRGTDDGTAKawlgiryarapigelrWRAPEPPASWHDVFD ATRVGAVCPQATDARipidlggkqdedslvlnvwapsgcrpgdrrpvmvwvhggayvlgs asqplcrgrvlasegdvvvvtvnyrLGPFGFLDLSEYSSRamrFDTNLGLRDVIFALQWV RDNIAAFG…	>Consensus_Protein_Sequence_120 (-)3732542:3734104 manaarIADGPVAETGYGPVRGTDDGTAKawlgiryarapigelrWRAPEPPASWHDVFD ATRVGAVCPQATDARipidlggkqdedslvlnvwapsgcrpgdrrpvmvwvhggayvlgs asqplcrgrvlasegdvvvvtvnyrLGPFGFLDLSEYSSRamrFDTNLGLRDVIFALQWV RDNIAAFGGDPSRvtlfgesagggmittllaspaaeglfsaaiaqsspatsvydaersrr varallerLLIEPDDAARlahvpipailgasqqifnevpaqspgtlafapivdgdvvpdy pvqaaragrTHRVPLIIGTNKheaslfrwmkSPLMPITPEAIR…	(-)3732542:3734104	ATG	Not Verified				0					0		_LGAAHATELPYVWGNLAAGPK_ _THRVPLIIGTNK_ _FDTNLGLR_ _DNIAAFGGDPSR_ _IADGPVAETGYGPVRGTDDGTAK_ _LGPFGFLDLSEYSSR_ _WRAPEPPASWHDVFDATR_ _VGAVCPQATDAR_ _IADGPVAETGYGPVR_ _LLIEPDDAAR_ _WVNFATTGEPTGALGEPVWR_ _MPTLWFADGHSTSAPVYLYR_ _TVTDLDQQLQAAWGDQVLNFR_ _DVIFALQWVR_ _AMFEGIASEQPGLALPTEEEIR_ _SPLMPITPEAIR_	FALSE	IADGPVAETGYGPVR LGPFGFLDLSEYSSR LGAAHATELPYVWGNLAAGPK FDTNLGLR MPTLWFADGHSTSAPVYLYR DNIAAFGGDPSR SPLMPITPEAIR VGAVCPQATDAR WVNFATTGEPTGALGEPVWR LLIEPDDAAR AMFEGIASEQPGLALPTEEEIR THRVPLIIGTNK WRAPEPPASWHDVFDATR DVIFALQWVR TVTDLDQQLQAAWGDQVLNFR IADGPVAETGYGPVRGTDDGTAK							IADGPVAETGYGPVRGTDDGTAK IADGPVAETGYGPVR LGPFGFLDLSEYSSR MPTLWFADGHSTSAPVYLYR FDTNLGLR LGAAHATELPYVWGNLAAGPK DNIAAFGGDPSR SPLMPITPEAIR VGAVCPQATDAR TVTDLDQQLQAAWGDQVLNFR LLIEPDDAAR AMFEGIASEQPGLALPTEEEIR THRVPLIIGTNK WRAPEPPASWHDVFDATR DVIFALQWVR WVNFATTGEPTGALGEPVWR			FALSE	MANAARIADGPVAETGYGPVRGTDDGTAKAWLGIRYARAPIGELRWRAPEPPASWHDVFDATRVGAVCPQATDARIPIDLGGKQDEDSLVLNVWAPSGCRPGDRRPVMVWVHGGAYVLGSASQPLCRGRVLASEGDVVVVTVNYRLGPFGFLDLSEYSSRAMRFDTNLGLRDVIFALQWVRDNIAAFGGDPSRVTLFGESAGGGMITTLLASPAAEGLFSAAIAQSSPATSVYDAERSRRVARALLERLLIEPDDAARLAHVPIPAILGASQQIFNEVPAQSPGTLAFAPIVDGDVVPDYPVQAARAGRTHRVPLIIGTNKHEASLFRWMKSPLMPITPEAIRAMFEGIASEQPGLALPTEEEIRAAYSGMRTKAIGMGVARDIGFRMPTLWFADGHST…		520	45.38
>CP000480|M_START_Six_Frame_Translated_Orf_12966 (+)1540820:1541647 nr|sp|A0QSD7|RS3_MYCS2|5'+0|3'+0. Non-Matching First Amino Acid. mgqkINPHGFRLGITTEWKsrwyadkqykdyvkedvairkLLATGLERAGIADVEIERtr drVRVDIHTARPGIVIGRrgteadriradlekltgkQVQLNILEVKNPESQAQLVAQGVA EQLSNRvafrramrkAIQSAMRqpnvkgirvqcsgrLGGAEMSRsefyrEGRVPLHTLRA DIDYGLYEAKttfgrigvkVWIYKGDIVGGKRELAAAAPASDRPRRerpsgtrprRSGSA GTTATSTEAGRAATSDAPAAGT…	AATSDAPAAGTAAAAEAPAESTES ADIDYGLYEAK AGIADVEIER AIQSAMR EGRVPLHTLR ELAAAAPASDRPR ELAAAAPASDRPRR INPHGFR LGGAEMSR LGITTEWK LLATGLER NPESQAQLVAQGVAEQLSNR QVQLNILEVK QVQLNILEVKNPESQAQLVAQGVAEQLSNR RELAAAAPASDRPR RSGSAGTTATSTEAGR SGSAGTTATSTEAGR VDIHTARPGIVIGR VPLHTLR VRVDIHTARPGIVIGR VWIYKGDIVGGK VWIYKGDIVGGKR		0	1	>CP000480|Reference_Proteome_Sequence_381 sp|A0QSD7|RS3_MYCS2 30S ribosomal protein S3 OS=Mycobacterium smegmatis (strain ATCC 700084 / mc(2)155) GN=rpsC PE=3 SV=1 Coordinates: (+)1540820:1541647 mgqkINPHGFRLGITTEWKsrwyadkqykdyvkedvairkLLATGLERAGIADVEIERtr drVRVDIHTARPGIVIGRrgteadrIRADLEKltgkQVQLNILEVKNPESQAQLVAQGVA EQLSNRvafrramrkAIQSAMRqpnvkgirvqcsgrLGGAEMSRsefyrEGRVPLHTLRA DIDYGLYEAKttfgrigvkV…	AATSDAPAAGTAAAAEAPAESTES ADIDYGLYEAK AGIADVEIER AIQSAMR EGRVPLHTLR ELAAAAPASDRPR ELAAAAPASDRPRR INPHGFR IRADLEK LGGAEMSR LGITTEWK LLATGLER NPESQAQLVAQGVAEQLSNR QVQLNILEVK QVQLNILEVKNPESQAQLVAQGVAEQLSNR RELAAAAPASDRPR RSGSAGTTATSTEAGR SGSAGTTATSTEAGR VDIHTARPGIVIGR VPLHTLR VRVDIHTARPGIVIGR VWIYKGDIVGGK VWIYKGDIVGGKR		0	1	>CP000480|M_START_GeneMarkS_Sequence_4338 (+)1540820:1541647 mgqkINPHGFRLGITTEWKsrwyadkqykdyvkedvairkLLATGLERAGIADVEIERtr drVRVDIHTARPGIVIGRrgteadrIRADLEKltgkQVQLNILEVKNPESQAQLVAQGVA EQLSNRvafrramrkAIQSAMRqpnvkgirvqcsgrLGGAEMSRsefyrEGRVPLHTLRA DIDYGLYEAKttfgrigvkVWIYKGDIVGGKRELAAAAPASDRPRRerpsgtrprRSGSA GTTATSTEAGRAATSDAPAAGTAAAAEAPAESTES	AATSDAPAAGTAAAAEAPAESTES ADIDYGLYEAK AGIADVEIER AIQSAMR EGRVPLHTLR ELAAAAPASDRPR ELAAAAPASDRPRR INPHGFR IRADLEK LGGAEMSR LGITTEWK LLATGLER NPESQAQLVAQGVAEQLSNR QVQLNILEVK QVQLNILEVKNPESQAQLVAQGVAEQLSNR RELAAAAPASDRPR RSGSAGTTATSTEAGR SGSAGTTATSTEAGR VDIHTARPGIVIGR VPLHTLR VRVDIHTARPGIVIGR VWIYKGDIVGGK VWIYKGDIVGGKR		0	1		Six Frame database Reference proteome GeneMarkS database	>CP000480|Reference_Proteome_Sequence_381 sp|A0QSD7|RS3_MYCS2 30S ribosomal protein S3 OS=Mycobacterium smegmatis (strain ATCC 700084 / mc(2)155) GN=rpsC PE=3 SV=1 Coordinates: (+)1540820:1541647 mgqkINPHGFRLGITTEWKsrwyadkqykdyvkedvairkLLATGLERAGIADVEIERtr drVRVDIHTARPGIVIGRrgteadrIRADLEKltgkQVQLNILEVKNPESQAQLVAQGVA EQLSNRvafrramrkAIQSAMRqpnvkgirvqcsgrLGGAEMSRsefyrEGRVPLHTLRA DIDYGLYEAKttfgrigvkV…	>Consensus_Protein_Sequence_121 (+)1540820:1541647 mgqkINPHGFRLGITTEWKsrwyadkqykdyvkedvairkLLATGLERAGIADVEIERtr drVRVDIHTARPGIVIGRrgteadrIRADLEKltgkQVQLNILEVKNPESQAQLVAQGVA EQLSNRvafrramrkAIQSAMRqpnvkgirvqcsgrLGGAEMSRsefyrEGRVPLHTLRA DIDYGLYEAKttfgrigvkVWIYKGDIVGGKRELAAAAPASDRPRRerpsgtrprRSGSA GTTATSTEAGRAATSDAPAAGTAAAAEAPAESTES	(+)1540820:1541647	GTG	Not Verified				0					0		_ELAAAAPASDRPRR_ _INPHGFR_ _QVQLNILEVKNPESQAQLVAQGVAEQLSNR_ _SGSAGTTATSTEAGR_ _VRVDIHTARPGIVIGR_ _EGRVPLHTLR_ _VDIHTARPGIVIGR_ _LGITTEWK_ _AATSDAPAAGTAAAAEAPAESTES_ _ADIDYGLYEAK_ _RELAAAAPASDRPR_ _VPLHTLR_ _RSGSAGTTATSTEAGR_ _AIQSAMR_ _LLATGLER_ _NPESQAQLVAQGVAEQLSNR_ _VWIYKGDIVGGK_ _LGGAEMSR_ _ELAAAAPASDRPR_ _QVQLNILEVK_ _VWIYKGDIVGGKR_ _IRADLEK_ _AGIADVEIER_	FALSE	VDIHTARPGIVIGR AATSDAPAAGTAAAAEAPAESTES RELAAAAPASDRPR LGGAEMSR VRVDIHTARPGIVIGR INPHGFR VWIYKGDIVGGKR AIQSAMR VWIYKGDIVGGK QVQLNILEVKNPESQAQLVAQGVAEQLSNR VPLHTLR LLATGLER LGITTEWK NPESQAQLVAQGVAEQLSNR ADIDYGLYEAK RSGSAGTTATSTEAGR AGIADVEIER QVQLNILEVK EGRVPLHTLR ELAAAAPASDRPRR ELAAAAPASDRPR SGSAGTTATSTEAGR IRADLEK							VDIHTARPGIVIGR AATSDAPAAGTAAAAEAPAESTES RELAAAAPASDRPR LGGAEMSR VRVDIHTARPGIVIGR INPHGFR VWIYKGDIVGGKR AIQSAMR VWIYKGDIVGGK QVQLNILEVKNPESQAQLVAQGVAEQLSNR VPLHTLR LLATGLER LGITTEWK NPESQAQLVAQGVAEQLSNR ADIDYGLYEAK RSGSAGTTATSTEAGR IRADLEK AGIADVEIER QVQLNILEVK EGRVPLHTLR ELAAAAPASDRPRR ELAAAAPASDRPR SGSAGTTATSTEAGR			FALSE	MGQKINPHGFRLGITTEWKSRWYADKQYKDYVKEDVAIRKLLATGLERAGIADVEIERTRDRVRVDIHTARPGIVIGRRGTEADRIRADLEKLTGKQVQLNILEVKNPESQAQLVAQGVAEQLSNRVAFRRAMRKAIQSAMRQPNVKGIRVQCSGRLGGAEMSRSEFYREGRVPLHTLRADIDYGLYEAKTTFGRIGVKVWIYKGDIVGGKRELAAAAPASDRPRRERPSGTRPRRSGSAGTTATSTEAGRAATSDAPAAGTAAAAEAPAESTES		275	68.73
>CP000480|M_START_Six_Frame_Translated_Orf_12985 (+)2958962:2960089 nr|tr|A0QWC7|A0QWC7_MYCS2|5'+111|3'+0. mprsrphrkpsrtgspnatnaprppcsrrrtpgtwaptfrvsracscsssvgsaststsv prsrtpgtrasacsgrgsrsarararrlsdrvarvdtvrstervtttmrgtmpdlatygp waviaggsegvgaefarllaeagvnlvliarkpgplqdtaqrcreigvdvrtvatdlldp taveqitgatagldvglliynagastcnepfldaplddfrkVLDLNVTRmmelvqhyarp mvarqrggvlivgslsgymgadrhsvyggakafsrIFAESLWLELREH…	EHNVDVVELVLGVTR IFAESLWLELR VLDLNVTR		1.7659e-09	1	>CP000480|Reference_Proteome_Sequence_2054 tr|A0QWC7|A0QWC7_MYCS2 Short chain oxidoreductase OS=Mycobacterium smegmatis (strain ATCC 700084 / mc(2)155) GN=MSMEG_2895 PE=4 SV=1 Coordinates: (+)2959295:2960089 mpdlatygpwaviaggsegvgaefarllaeagvnlvliarkpgplqdtaqrcreigvdvr tvatdlldptaveqitgatagldvglliynagastcnepfldaplddfrkVLDLNVTRmm elvqhyarpmvarqrggvlivgslsgymgadrhsvyggakafsrIFAESLWLELREHNVD VVELVLGV…	EHNVDVVELVLGVTR IFAESLWLELR VLDLNVTR VVLQAHER		1.9267e-10	1	>CP000480|M_START_GeneMarkS_Sequence_6250 (+)2959295:2960089 mpdlatygpwaviaggsegvgaefarllaeagvnlvliarkpgplqdtaqrcreigvdvr tvatdlldptaveqitgatagldvglliynagastcnepfldaplddfrkVLDLNVTRmm elvqhyarpmvarqrggvlivgslsgymgadrhsvyggakafsrIFAESLWLELREHNVD VVELVLGVTRtpamervglnfdvpgmivndpadvaaeglanlangpvhiaggnaaiaaan napdrakVVLQAHERmrrlinrga	EHNVDVVELVLGVTR IFAESLWLELR VLDLNVTR VVLQAHER		2.0467e-10	1		Six Frame database Reference proteome GeneMarkS database	>CP000480|Reference_Proteome_Sequence_2054 tr|A0QWC7|A0QWC7_MYCS2 Short chain oxidoreductase OS=Mycobacterium smegmatis (strain ATCC 700084 / mc(2)155) GN=MSMEG_2895 PE=4 SV=1 Coordinates: (+)2959295:2960089 mpdlatygpwaviaggsegvgaefarllaeagvnlvliarkpgplqdtaqrcreigvdvr tvatdlldptaveqitgatagldvglliynagastcnepfldaplddfrkVLDLNVTRmm elvqhyarpmvarqrggvlivgslsgymgadrhsvyggakafsrIFAESLWLELREHNVD VVELVLGV…	>Consensus_Protein_Sequence_122.1 (+)2959625:2960089 VLDLNVTRmmelvqhyarpmvarqrggvlivgslsgymgadrhsvyggakafsrIFAESL WLELREHNVDVVELVLGVTRtpamervglnfdvpgmivndpadvaaeglanlangpvhia ggnaaiaaannapdrakVVLQAHERmrrlinrga	(+)2959625:2960089	GTG	V	FALSE			0					0		_VVLQAHER_ _VLDLNVTR_ _EHNVDVVELVLGVTR_ _IFAESLWLELR_	FALSE	IFAESLWLELR EHNVDVVELVLGVTR VLDLNVTR VVLQAHER							IFAESLWLELR EHNVDVVELVLGVTR VLDLNVTR VVLQAHER			FALSE	VLDLNVTRMMELVQHYARPMVARQRGGVLIVGSLSGYMGADRHSVYGGAKAFSRIFAESLWLELREHNVDVVELVLGVTRTPAMERVGLNFDVPGMIVNDPADVAAEGLANLANGPVHIAGGNAAIAAANNAPDRAKVVLQAHERMRRLINRGA		154	27.27
>CP000480|M_START_Six_Frame_Translated_Orf_13019 (+)3354174:3354836 nr|tr|A0QXE5|A0QXE5_MYCS2|5'+67|3'+0. mavgvagsgrrrdrggprnggstpenrtgppagrtqrrhagrrchlagivranrgrlrdp eyprrelmalrVVVGADDAGYEYKealkgdlaaddrvtevidvgvgadedtayphvavaa arliaegkadrallvcgtglgvaisankvpgiravtahdsfsversvlsnnaqvlcfgqr VVGLELARrlarewlgyefdptsksaekvqaicgyepats	VVVGADDAGYEYK	VVGLELAR	2.3134e-09	1	>CP000480|Reference_Proteome_Sequence_4278 tr|A0QXE5|A0QXE5_MYCS2 Ribose 5-phosphate isomerase OS=Mycobacterium smegmatis (strain ATCC 700084 / mc(2)155) GN=MSMEG_3272 PE=4 SV=1 Coordinates: (+)3354375:3354836 malrVVVGADDAGYEYKealkgdlaaddrvtevidvgvgadedtayphvavaaarliaeg kadrallvcgtglgvaisankvpgiravtahdsfsversvlsnnaqvlcfgqrVVGLELA RrlarEWLGYEFDPTSKsaekvqaicgyepats	EWLGYEFDPTSK VVVGADDAGYEYK	VVGLELAR	1.1725e-09	1	>CP000480|M_START_GeneMarkS_Sequence_6096 (+)3354375:3354836 malrVVVGADDAGYEYKealkgdlaaddrvtevidvgvgadedtayphvavaaarliaeg kadrallvcgtglgvaisankvpgiravtahdsfsversvlsnnaqvlcfgqrVVGLELA RrlarEWLGYEFDPTSKsaekvqaicgyepats	EWLGYEFDPTSK VVVGADDAGYEYK	VVGLELAR	1.2188e-09	1		Six Frame database Reference proteome GeneMarkS database	>CP000480|Reference_Proteome_Sequence_4278 tr|A0QXE5|A0QXE5_MYCS2 Ribose 5-phosphate isomerase OS=Mycobacterium smegmatis (strain ATCC 700084 / mc(2)155) GN=MSMEG_3272 PE=4 SV=1 Coordinates: (+)3354375:3354836 malrVVVGADDAGYEYKealkgdlaaddrvtevidvgvgadedtayphvavaaarliaeg kadrallvcgtglgvaisankvpgiravtahdsfsversvlsnnaqvlcfgqrVVGLELA RrlarEWLGYEFDPTSKsaekvqaicgyepats	>Consensus_Protein_Sequence_123 (+)3354375:3354836 malrVVVGADDAGYEYKealkgdlaaddrvtevidvgvgadedtayphvavaaarliaeg kadrallvcgtglgvaisankvpgiravtahdsfsversvlsnnaqvlcfgqrVVGLELA RrlarEWLGYEFDPTSKsaekvqaicgyepats	(+)3354375:3354836	ATG	Not Verified				0					0		_EWLGYEFDPTSK_ _VVGLELAR_ _VVVGADDAGYEYK_	FALSE	VVVGADDAGYEYK EWLGYEFDPTSK							EWLGYEFDPTSK VVVGADDAGYEYK			FALSE	MALRVVVGADDAGYEYKEALKGDLAADDRVTEVIDVGVGADEDTAYPHVAVAAARLIAEGKADRALLVCGTGLGVAISANKVPGIRAVTAHDSFSVERSVLSNNAQVLCFGQRVVGLELARRLAREWLGYEFDPTSKSAEKVQAICGYEPATS		153	21.57
>CP000480|M_START_Six_Frame_Translated_Orf_13105 (+)5774268:5775386 nr|tr|A0R429|A0R429_MYCS2|5'+2|3'+0. mgmaeliipaelkprdgrfgcgpskVRPEQLTALAAAGDLFGTSHRqapiknlvgrvrdg lrelfsapdgyevilgnggstafwdaaafgliekRSLHLTYGEFSSKFASCVTKNPFIDE PIVVKtdpgtapapqadpsvdaiawahnetstgvavpvqrpegsgdalvlidatsaaggl pvnitdvdayyfapqkNFAGDGGLWLAVMSPAALARieaikgsgrwvpdflslpiavens lknqtyntpavatlillaeqidwllgnggldwavkrtadsssrLYSWAEA…	ANGIVDTEPYRK FASCVTK IGMFPAVDPDDVSALTQCVDWVVENL LYSWAEASSFATPFVTDPALR NFAGDGGLWLAVMSPAALAR NPFIDEPIVVK RSLHLTYGEFSSK SLHLTYGEFSSK SQVVGTVDFSDDVDAAAVAK VRPEQLTALAAAGDLFGTSHR		6.3014e-170	1	>CP000480|Reference_Proteome_Sequence_3582 tr|A0R429|A0R429_MYCS2 Phosphoserine aminotransferase OS=Mycobacterium smegmatis (strain ATCC 700084 / mc(2)155) GN=serC PE=3 SV=1 Coordinates: (+)5774274:5775386 mAELIIPAELKPRdgrfgcgpskVRPEQLTALAAAGDLFGTSHRqapiknlvgrvrdglr elfsapdgyevilgnggstafwdaaafgliekRSLHLTYGEFSSKFASCVTKNPFIDEPI VVKtdpgtapapqadpsvdaiawahnetstgvavpvqrpegsgdalvlidatsaagglpv nitdvdayyf…	AELIIPAELK AELIIPAELKPR ANGIVDTEPYRK FASCVTK IGMFPAVDPDDVSALTQCVDWVVENL LYSWAEASSFATPFVTDPALR NFAGDGGLWLAVMSPAALAR NPFIDEPIVVK RSLHLTYGEFSSK SLHLTYGEFSSK SQVVGTVDFSDDVDAAAVAK VRPEQLTALAAAGDLFGTSHR WVPDFLSLPIAVENSLK		1.7958e-182	1	>CP000480|M_START_GeneMarkS_Sequence_3647 (+)5774274:5775386 mAELIIPAELKPRdgrfgcgpskVRPEQLTALAAAGDLFGTSHRqapiknlvgrvrdglr elfsapdgyevilgnggstafwdaaafgliekRSLHLTYGEFSSKFASCVTKNPFIDEPI VVKtdpgtapapqadpsvdaiawahnetstgvavpvqrpegsgdalvlidatsaagglpv nitdvdayyfapqkNFAGDGGLWLAVMSPAALARieaikgsgrWVPDFLSLPIAVENSLK nqtyntpavatlillaeqidwllgnggldwavkrtadsssrLYSWAEASSFATPFVTDPA LRSQVVGTVDFSDDVDAAAVAKvlrANGIVDTE…	AELIIPAELK AELIIPAELKPR ANGIVDTEPYRK FASCVTK IGMFPAVDPDDVSALTQCVDWVVENL LYSWAEASSFATPFVTDPALR NFAGDGGLWLAVMSPAALAR NPFIDEPIVVK RSLHLTYGEFSSK SLHLTYGEFSSK SQVVGTVDFSDDVDAAAVAK VRPEQLTALAAAGDLFGTSHR WVPDFLSLPIAVENSLK		8.9391e-184	1	Reference_proteome GeneMarkS_database	Reference proteome GeneMarkS database	>CP000480|Reference_Proteome_Sequence_3582 tr|A0R429|A0R429_MYCS2 Phosphoserine aminotransferase OS=Mycobacterium smegmatis (strain ATCC 700084 / mc(2)155) GN=serC PE=3 SV=1 Coordinates: (+)5774274:5775386 mAELIIPAELKPRdgrfgcgpskVRPEQLTALAAAGDLFGTSHRqapiknlvgrvrdglr elfsapdgyevilgnggstafwdaaafgliekRSLHLTYGEFSSKFASCVTKNPFIDEPI VVKtdpgtapapqadpsvdaiawahnetstgvavpvqrpegsgdalvlidatsaagglpv nitdvdayyf…	>Consensus_Protein_Sequence_124 (+)5774274:5775386 mAELIIPAELKPRdgrfgcgpskVRPEQLTALAAAGDLFGTSHRqapiknlvgrvrdglr elfsapdgyevilgnggstafwdaaafgliekRSLHLTYGEFSSKFASCVTKNPFIDEPI VVKtdpgtapapqadpsvdaiawahnetstgvavpvqrpegsgdalvlidatsaagglpv nitdvdayyfapqkNFAGDGGLWLAVMSPAALARieaikgsgrWVPDFLSLPIAVENSLK nqtyntpavatlillaeqidwllgnggldwavkrtadsssrLYSWAEASSFATPFVTDPA LRSQVVGTVDFSDDVDAAAVAKvlrANGIVDTEPYRKlgrnql…	(+)5774274:5775386	ATG	Not Verified	TRUE	Validated Start	AELIIPAELK AELIIPAELKPR	1				AELIIPAELK AELIIPAELKPR	2		_SQVVGTVDFSDDVDAAAVAK_ _AELIIPAELK_ _RSLHLTYGEFSSK_ _VRPEQLTALAAAGDLFGTSHR_ _AELIIPAELKPR_ _NFAGDGGLWLAVMSPAALAR_ _NPFIDEPIVVK_ _LYSWAEASSFATPFVTDPALR_ _SLHLTYGEFSSK_ _ANGIVDTEPYRK_ _FASCVTK_ _WVPDFLSLPIAVENSLK_ _IGMFPAVDPDDVSALTQCVDWVVENL_	FALSE	IGMFPAVDPDDVSALTQCVDWVVENL NPFIDEPIVVK NFAGDGGLWLAVMSPAALAR FASCVTK SLHLTYGEFSSK RSLHLTYGEFSSK SQVVGTVDFSDDVDAAAVAK LYSWAEASSFATPFVTDPALR VRPEQLTALAAAGDLFGTSHR ANGIVDTEPYRK WVPDFLSLPIAVENSLK AELIIPAELKPR AELIIPAELK	AELIIPAELK AELIIPAELKPR						IGMFPAVDPDDVSALTQCVDWVVENL NPFIDEPIVVK NFAGDGGLWLAVMSPAALAR FASCVTK WVPDFLSLPIAVENSLK SLHLTYGEFSSK RSLHLTYGEFSSK SQVVGTVDFSDDVDAAAVAK LYSWAEASSFATPFVTDPALR VRPEQLTALAAAGDLFGTSHR AELIIPAELKPR AELIIPAELK ANGIVDTEPYRK		A A	FALSE	MAELIIPAELKPRDGRFGCGPSKVRPEQLTALAAAGDLFGTSHRQAPIKNLVGRVRDGLRELFSAPDGYEVILGNGGSTAFWDAAAFGLIEKRSLHLTYGEFSSKFASCVTKNPFIDEPIVVKTDPGTAPAPQADPSVDAIAWAHNETSTGVAVPVQRPEGSGDALVLIDATSAAGGLPVNITDVDAYYFAPQKNFAGDGGLWLAVMSPAALARIEAIKGSGRWVPDFLSLPIAVENSLKNQTYNTPAVATLILLAEQIDWLLGNGGLDWAVKRTADSSSRLYSWAEASSFATPFVTDPALRSQVVGTVDFSDDVDAAAVAKVLRANGIVDTEPYRKLGRNQLRIGMFPAVDPDDVSALTQCVDWVVENL		370	48.65
>CP000480|M_START_Six_Frame_Translated_Orf_13143 (-)4770535:4771092 nr|tr|A0R1A7|A0R1A7_MYCS2|5'+26|3'+0. msrchgkvscllrgvepvcrhvrvsamrVYVGADHAGFEFKKTIIAHLEKnghepidcga yeydadddypafciaaaekTVADPGSLGIVLGGSGNGEQIAANKVPGARAALAWSVETAQ LAREHNNANLIGIGGRMHTTEEALAIVDAFLTTPWSEAERhqrRIDILAEYERTHVAPAV PGAPA	AALAWSVETAQLAR EHNNANLIGIGGR MHTTEEALAIVDAFLTTPWSEAER RIDILAEYER THVAPAVPGAPA TIIAHLEK TVADPGSLGIVLGGSGNGEQIAANK TVADPGSLGIVLGGSGNGEQIAANKVPGAR VYVGADHAGFEFK VYVGADHAGFEFKK		8.5422e-194	1	>CP000480|Reference_Proteome_Sequence_2794 tr|A0R1A7|A0R1A7_MYCS2 Ribose 5-phosphate isomerase OS=Mycobacterium smegmatis (strain ATCC 700084 / mc(2)155) GN=MSMEG_4684 PE=4 SV=1 Coordinates: (-)4770535:4771014 mrVYVGADHAGFEFKKTIIAHLEKnghepidcgayeydadddypafciaaaekTVADPGS LGIVLGGSGNGEQIAANKVPGARAALAWSVETAQLAREHNNANLIGIGGRMHTTEEALAI VDAFLTTPWSEAERhqrRIDILAEYERTHVAPAVPGAPA	AALAWSVETAQLAR EHNNANLIGIGGR MHTTEEALAIVDAFLTTPWSEAER RIDILAEYER THVAPAVPGAPA TIIAHLEK TVADPGSLGIVLGGSGNGEQIAANK TVADPGSLGIVLGGSGNGEQIAANKVPGAR VYVGADHAGFEFK VYVGADHAGFEFKK		2.6438e-197	1	>CP000480|M_START_GeneMarkS_Sequence_1445 (-)4770535:4771014 mrVYVGADHAGFEFKKTIIAHLEKnghepidcgayeydadddypafciaaaekTVADPGS LGIVLGGSGNGEQIAANKVPGARAALAWSVETAQLAREHNNANLIGIGGRMHTTEEALAI VDAFLTTPWSEAERhqrRIDILAEYERTHVAPAVPGAPA	AALAWSVETAQLAR EHNNANLIGIGGR MHTTEEALAIVDAFLTTPWSEAER RIDILAEYER THVAPAVPGAPA TIIAHLEK TVADPGSLGIVLGGSGNGEQIAANK TVADPGSLGIVLGGSGNGEQIAANKVPGAR VYVGADHAGFEFK VYVGADHAGFEFKK		3.2716e-197	1		Six Frame database Reference proteome GeneMarkS database	>CP000480|Reference_Proteome_Sequence_2794 tr|A0R1A7|A0R1A7_MYCS2 Ribose 5-phosphate isomerase OS=Mycobacterium smegmatis (strain ATCC 700084 / mc(2)155) GN=MSMEG_4684 PE=4 SV=1 Coordinates: (-)4770535:4771014 mrVYVGADHAGFEFKKTIIAHLEKnghepidcgayeydadddypafciaaaekTVADPGS LGIVLGGSGNGEQIAANKVPGARAALAWSVETAQLAREHNNANLIGIGGRMHTTEEALAI VDAFLTTPWSEAERhqrRIDILAEYERTHVAPAVPGAPA	>Consensus_Protein_Sequence_125 (-)4770535:4771014 mrVYVGADHAGFEFKKTIIAHLEKnghepidcgayeydadddypafciaaaekTVADPGS LGIVLGGSGNGEQIAANKVPGARAALAWSVETAQLAREHNNANLIGIGGRMHTTEEALAI VDAFLTTPWSEAERhqrRIDILAEYERTHVAPAVPGAPA	(-)4770535:4771014	ATG	Not Verified				0					0		_TVADPGSLGIVLGGSGNGEQIAANK_ _VYVGADHAGFEFK_ _MHTTEEALAIVDAFLTTPWSEAER_ _TIIAHLEK_ _TVADPGSLGIVLGGSGNGEQIAANKVPGAR_ _VYVGADHAGFEFKK_ _THVAPAVPGAPA_ _AALAWSVETAQLAR_ _RIDILAEYER_ _EHNNANLIGIGGR_	FALSE	TVADPGSLGIVLGGSGNGEQIAANKVPGAR AALAWSVETAQLAR THVAPAVPGAPA VYVGADHAGFEFK TVADPGSLGIVLGGSGNGEQIAANK VYVGADHAGFEFKK RIDILAEYER TIIAHLEK EHNNANLIGIGGR MHTTEEALAIVDAFLTTPWSEAER							TVADPGSLGIVLGGSGNGEQIAANKVPGAR TIIAHLEK THVAPAVPGAPA VYVGADHAGFEFK TVADPGSLGIVLGGSGNGEQIAANK VYVGADHAGFEFKK RIDILAEYER AALAWSVETAQLAR EHNNANLIGIGGR MHTTEEALAIVDAFLTTPWSEAER			FALSE	MRVYVGADHAGFEFKKTIIAHLEKNGHEPIDCGAYEYDADDDYPAFCIAAAEKTVADPGSLGIVLGGSGNGEQIAANKVPGARAALAWSVETAQLAREHNNANLIGIGGRMHTTEEALAIVDAFLTTPWSEAERHQRRIDILAEYERTHVAPAVPGAPA		159	78.62
>CP000480|M_START_Six_Frame_Translated_Orf_13145 (-)5353479:5354402 nr|sp|A0R2W9|MCA_MYCS2|5'+19|3'+0. mnghgrrirqrvavvrwnemselrLMAVHAHPDDESSKgaattaryaaegarVMVVTLTG GERGDILNPAMDLPEVHGRiaevrrdemakaaeilgvehhwlgfvdsglpegdplpplpd gcfalvpleepvkrlvrvirefrphvmttydenggyphpdhirchqvsvaayeaaadhll ypdagepwavqkLYYNHGFLRqrMQLLQEEFAKngqegpfakWLEHWDPDNDVFANRvtt rvhcaeyfhqrddalrahatqidpkGDFFHAPIEWQQRLWPTEEFELARARV…	ARVPVTLPEDDLFK GDFFHAPIEWQQR GDILNPAMDLPEVHGR LMAVHAHPDDESSK LWPTEEFELAR LYYNHGFLR MQLLQEEFAK VMVVTLTGGER VMVVTLTGGERGDILNPAMDLPEVHGR VPVTLPEDDLFK WLEHWDPDNDVFANR		2.9302e-62	1	>CP000480|Reference_Proteome_Sequence_196 sp|A0R2W9|MCA_MYCS2 Mycothiol S-conjugate amidase OS=Mycobacterium smegmatis (strain ATCC 700084 / mc(2)155) GN=mca PE=1 SV=1 Coordinates: (-)5353479:5354345 mselrLMAVHAHPDDESSKgaattaryaaegarVMVVTLTGGERGDILNPAMDLPEVHGR iaevrrdemakaaeilgvehhwlgfvdsglpegdplpplpdgcfalvpleepvkrlvrvi refrphvmttydenggyphpdhirchqvsvaayeaaadhllypdagepwavqkLYYNHGF LRqrMQLLQEEFAKng…	ARVPVTLPEDDLFK GDFFHAPIEWQQR GDILNPAMDLPEVHGR LMAVHAHPDDESSK LWPTEEFELAR LYYNHGFLR MQLLQEEFAK VMVVTLTGGER VMVVTLTGGERGDILNPAMDLPEVHGR VPVTLPEDDLFK WLEHWDPDNDVFANR		4.9336e-62	1	>CP000480|M_START_GeneMarkS_Sequence_1252 (-)5353479:5354345 mselrLMAVHAHPDDESSKgaattaryaaegarVMVVTLTGGERGDILNPAMDLPEVHGR iaevrrdemakaaeilgvehhwlgfvdsglpegdplpplpdgcfalvpleepvkrlvrvi refrphvmttydenggyphpdhirchqvsvaayeaaadhllypdagepwavqkLYYNHGF LRqrMQLLQEEFAKngqegpfakWLEHWDPDNDVFANRvttrvhcaeyfhqrddalraha tqidpkGDFFHAPIEWQQRLWPTEEFELARARVPVTLPEDDLFKgvep	ARVPVTLPEDDLFK GDFFHAPIEWQQR GDILNPAMDLPEVHGR LMAVHAHPDDESSK LWPTEEFELAR LYYNHGFLR MQLLQEEFAK VMVVTLTGGER VMVVTLTGGERGDILNPAMDLPEVHGR VPVTLPEDDLFK WLEHWDPDNDVFANR		1.638e-60	1		Six Frame database Reference proteome GeneMarkS database	>CP000480|Reference_Proteome_Sequence_196 sp|A0R2W9|MCA_MYCS2 Mycothiol S-conjugate amidase OS=Mycobacterium smegmatis (strain ATCC 700084 / mc(2)155) GN=mca PE=1 SV=1 Coordinates: (-)5353479:5354345 mselrLMAVHAHPDDESSKgaattaryaaegarVMVVTLTGGERGDILNPAMDLPEVHGR iaevrrdemakaaeilgvehhwlgfvdsglpegdplpplpdgcfalvpleepvkrlvrvi refrphvmttydenggyphpdhirchqvsvaayeaaadhllypdagepwavqkLYYNHGF LRqrMQLLQEEFAKng…	>Consensus_Protein_Sequence_126.1 (-)5353479:5354330 LMAVHAHPDDESSKgaattaryaaegarVMVVTLTGGERGDILNPAMDLPEVHGRiaevr rdemakaaeilgvehhwlgfvdsglpegdplpplpdgcfalvpleepvkrlvrvirefrp hvmttydenggyphpdhirchqvsvaayeaaadhllypdagepwavqkLYYNHGFLRqrM QLLQEEFAKngqegpfakWLEHWDPDNDVFANRvttrvhcaeyfhqrddalrahatqidp kGDFFHAPIEWQQRLWPTEEFELARARVPVTLPEDDLFKgvep	(-)5353479:5354330	TTG	L	FALSE			0					0		_GDILNPAMDLPEVHGR_ _ARVPVTLPEDDLFK_ _LWPTEEFELAR_ _GDFFHAPIEWQQR_ _VPVTLPEDDLFK_ _LYYNHGFLR_ _WLEHWDPDNDVFANR_ _VMVVTLTGGERGDILNPAMDLPEVHGR_ _VMVVTLTGGER_ _MQLLQEEFAK_ _LMAVHAHPDDESSK_	FALSE	GDILNPAMDLPEVHGR WLEHWDPDNDVFANR ARVPVTLPEDDLFK VPVTLPEDDLFK MQLLQEEFAK GDFFHAPIEWQQR LYYNHGFLR LMAVHAHPDDESSK LWPTEEFELAR VMVVTLTGGER VMVVTLTGGERGDILNPAMDLPEVHGR							GDILNPAMDLPEVHGR WLEHWDPDNDVFANR ARVPVTLPEDDLFK VPVTLPEDDLFK MQLLQEEFAK GDFFHAPIEWQQR LYYNHGFLR LMAVHAHPDDESSK LWPTEEFELAR VMVVTLTGGER VMVVTLTGGERGDILNPAMDLPEVHGR			FALSE	LMAVHAHPDDESSKGAATTARYAAEGARVMVVTLTGGERGDILNPAMDLPEVHGRIAEVRRDEMAKAAEILGVEHHWLGFVDSGLPEGDPLPPLPDGCFALVPLEEPVKRLVRVIREFRPHVMTTYDENGGYPHPDHIRCHQVSVAAYEAAADHLLYPDAGEPWAVQKLYYNHGFLRQRMQLLQEEFAKNGQEGPFAKWLEHWDPDNDVFANRVTTRVHCAEYFHQRDDALRAHATQIDPKGDFFHAPIEWQQRLWPTEEFELARARVPVTLPEDDLFKGVEP		283	39.93
>CP000480|M_START_Six_Frame_Translated_Orf_13261 (-)4569965:4570369 nr|tr|A0R0S2|A0R0S2_MYCS2|5'+0|3'+0. Non-Matching First Amino Acid. mtdpvlrivaavvldddghvlvvrkrgttafmqpggkIEPGEQPLAALHREVVEELGTAV DPTSVRslgrhhavaanepghtvdaylylvrldgtpavaaeieemawvdpvapgdvelap ltrdtvlvlarelv	EVVEELGTAVDPTSVR IEPGEQPLAALHR		8.222e-11	1	>CP000480|Reference_Proteome_Sequence_937 tr|A0R0S2|A0R0S2_MYCS2 Hydrolase, nudix family protein OS=Mycobacterium smegmatis (strain ATCC 700084 / mc(2)155) GN=MSMEG_4488 PE=3 SV=1 Coordinates: (-)4569965:4570369 mtdpvlrivaavvldddghvlvvrkrgttafmqpggkIEPGEQPLAALHREVVEELGTAV DPTSVRslgrhhavaanepghtvdaylylvrldgtpavaaeieemawvdpvapgdvelap ltrdtvlvlarelv	EVVEELGTAVDPTSVR IEPGEQPLAALHR		2.2366e-10	1	>CP000480|M_START_GeneMarkS_Sequence_162 (-)4569965:4570369 mtdpvlrivaavvldddghvlvvrkrgttafmqpggkIEPGEQPLAALHREVVEELGTAV DPTSVRslgrhhavaanepghtvdaylylvrldgtpavaaeieemawvdpvapgdvelap ltrDTVLVLARelv	DTVLVLAR EVVEELGTAVDPTSVR IEPGEQPLAALHR		2.5645e-10	1		Six Frame database Reference proteome GeneMarkS database	>CP000480|Reference_Proteome_Sequence_937 tr|A0R0S2|A0R0S2_MYCS2 Hydrolase, nudix family protein OS=Mycobacterium smegmatis (strain ATCC 700084 / mc(2)155) GN=MSMEG_4488 PE=3 SV=1 Coordinates: (-)4569965:4570369 mtdpvlrivaavvldddghvlvvrkrgttafmqpggkIEPGEQPLAALHREVVEELGTAV DPTSVRslgrhhavaanepghtvdaylylvrldgtpavaaeieemawvdpvapgdvelap ltrDTVLVLARelv	>Consensus_Protein_Sequence_127 (-)4569965:4570276 mqpggkIEPGEQPLAALHREVVEELGTAVDPTSVRslgrhhavaanepghtvdaylylvr ldgtpavaaeieemawvdpvapgdvelapltrDTVLVLARelv	(-)4569965:4570276	ATG	Not Verified				0					0	_EVVEELGTAVDPTSVR_	_IEPGEQPLAALHR_ _EVVEELGTAVDPTSVR_ _DTVLVLAR_	FALSE	EVVEELGTAVDPTSVR IEPGEQPLAALHR DTVLVLAR							DTVLVLAR EVVEELGTAVDPTSVR IEPGEQPLAALHR			FALSE	MQPGGKIEPGEQPLAALHREVVEELGTAVDPTSVRSLGRHHAVAANEPGHTVDAYLYLVRLDGTPAVAAEIEEMAWVDPVAPGDVELAPLTRDTVLVLARELV		103	35.92
>CP000480|M_START_Six_Frame_Translated_Orf_13279 (-)3711891:3712385 tr|A0QYG0|A0QYG0_MYCS2 maevrVVGIRVEQPQNQPVLLLRESNGDRYLPIWIGQSEAAAIALEQQGVEPARPLTHDL IRDLIAALGHSLKevrIVDLQEGTFYADLIFDRDIKVSARPSDSVAIALRVGVPIYVEEA VLAEAGLLIPDENDEEESGTVREDEVEKfkEFLDSVSPDDFKat	DLIAALGHSLK EFLDSVSPDDFK ESNGDRYLPIWIGQSEAAAIALEQQGVEPARPLTHDLIR IVDLQEGTFYADLIFDRDIK VEQPQNQPVLLLR VGVPIYVEEAVLAEAGLLIPDENDEEESGTVREDEVEK VSARPSDSVAIALR VVGIRVEQPQNQPVLLLR YLPIWIGQSEAAAIALEQQGVEPARPLTHDLIR		2.0626e-70	1	>CP000480|Reference_Proteome_Sequence_1025 tr|A0QYG0|A0QYG0_MYCS2 Uncharacterized protein OS=Mycobacterium smegmatis (strain ATCC 700084 / mc(2)155) GN=MSMEG_3645 PE=4 SV=1 Coordinates: (-)3711891:3712385 maevrVVGIRVEQPQNQPVLLLRESNGDRYLPIWIGQSEAAAIALEQQGVEPARPLTHDL IRDLIAALGHSLKevrIVDLQEGTFYADLIFDRDIKVSARPSDSVAIALRVGVPIYVEEA VLAEAGLLIPDENDEEESGTVREDEVEKfkEFLDSVSPDDFKat	DLIAALGHSLK EFLDSVSPDDFK ESNGDRYLPIWIGQSEAAAIALEQQGVEPARPLTHDLIR IVDLQEGTFYADLIFDRDIK VEQPQNQPVLLLR VGVPIYVEEAVLAEAGLLIPDENDEEESGTVREDEVEK VSARPSDSVAIALR VVGIRVEQPQNQPVLLLR YLPIWIGQSEAAAIALEQQGVEPARPLTHDLIR		1.7282e-80	1	>CP000480|M_START_GeneMarkS_Sequence_4445 (-)3711891:3712385 maevrVVGIRVEQPQNQPVLLLRESNGDRYLPIWIGQSEAAAIALEQQGVEPARPLTHDL IRDLIAALGHSLKevrIVDLQEGTFYADLIFDRDIKVSARPSDSVAIALRVGVPIYVEEA VLAEAGLLIPDENDEEESGTVREDEVEKfkEFLDSVSPDDFKat	DLIAALGHSLK EFLDSVSPDDFK ESNGDRYLPIWIGQSEAAAIALEQQGVEPARPLTHDLIR IVDLQEGTFYADLIFDRDIK VEQPQNQPVLLLR VGVPIYVEEAVLAEAGLLIPDENDEEESGTVREDEVEK VSARPSDSVAIALR VVGIRVEQPQNQPVLLLR YLPIWIGQSEAAAIALEQQGVEPARPLTHDLIR		2.2711e-80	1		Six Frame database Reference proteome GeneMarkS database	>CP000480|Reference_Proteome_Sequence_1025 tr|A0QYG0|A0QYG0_MYCS2 Uncharacterized protein OS=Mycobacterium smegmatis (strain ATCC 700084 / mc(2)155) GN=MSMEG_3645 PE=4 SV=1 Coordinates: (-)3711891:3712385 maevrVVGIRVEQPQNQPVLLLRESNGDRYLPIWIGQSEAAAIALEQQGVEPARPLTHDL IRDLIAALGHSLKevrIVDLQEGTFYADLIFDRDIKVSARPSDSVAIALRVGVPIYVEEA VLAEAGLLIPDENDEEESGTVREDEVEKfkEFLDSVSPDDFKat	>Consensus_Protein_Sequence_128.1 (-)3711891:3712370 VVGIRVEQPQNQPVLLLRESNGDRYLPIWIGQSEAAAIALEQQGVEPARPLTHDLIRDLI AALGHSLKevrIVDLQEGTFYADLIFDRDIKVSARPSDSVAIALRVGVPIYVEEAVLAEA GLLIPDENDEEESGTVREDEVEKfkEFLDSVSPDDFKat	(-)3711891:3712370	GTG	V	FALSE			0					0	_IVDLQEGTFYADLIFDRDIK_	_DLIAALGHSLK_ _EFLDSVSPDDFK_ _VVGIRVEQPQNQPVLLLR_ _VGVPIYVEEAVLAEAGLLIPDENDEEESGTVREDEVEK_ _VEQPQNQPVLLLR_ _VSARPSDSVAIALR_ _ESNGDRYLPIWIGQSEAAAIALEQQGVEPARPLTHDLIR_ _YLPIWIGQSEAAAIALEQQGVEPARPLTHDLIR_ _IVDLQEGTFYADLIFDRDIK_	FALSE	VEQPQNQPVLLLR VVGIRVEQPQNQPVLLLR VSARPSDSVAIALR DLIAALGHSLK IVDLQEGTFYADLIFDRDIK YLPIWIGQSEAAAIALEQQGVEPARPLTHDLIR EFLDSVSPDDFK VGVPIYVEEAVLAEAGLLIPDENDEEESGTVREDEVEK ESNGDRYLPIWIGQSEAAAIALEQQGVEPARPLTHDLIR							VEQPQNQPVLLLR VVGIRVEQPQNQPVLLLR VSARPSDSVAIALR DLIAALGHSLK IVDLQEGTFYADLIFDRDIK YLPIWIGQSEAAAIALEQQGVEPARPLTHDLIR EFLDSVSPDDFK VGVPIYVEEAVLAEAGLLIPDENDEEESGTVREDEVEK ESNGDRYLPIWIGQSEAAAIALEQQGVEPARPLTHDLIR			FALSE	VVGIRVEQPQNQPVLLLRESNGDRYLPIWIGQSEAAAIALEQQGVEPARPLTHDLIRDLIAALGHSLKEVRIVDLQEGTFYADLIFDRDIKVSARPSDSVAIALRVGVPIYVEEAVLAEAGLLIPDENDEEESGTVREDEVEKFKEFLDSVSPDDFKAT		159	95.6
>CP000480|M_START_Six_Frame_Translated_Orf_13314 (+)4868402:4869766 nr|tr|A0R1I5|A0R1I5_MYCS2|5'+31|3'+0. mnsprqrwnppaalrdhgaghqnnegskkgsvvrpwivwttgllayiiavldrttlgvsg lqaadrfsatptvlstfvvlqvvvyagaqvpagvlldrfgsrvlivcgaalmaggqlvla fseslpaaigaraivglgdavtfisvlrlvphwfkpsqvplltqltgicgqlgqvlsavp flalltaagwtpaylsvgafgllvmalvlavvkntphgrVVATETTSVRdipgsvktvwl rpgnrlgffthmgtqfsvtvfalmwgvpyltvaqglstaaagalltvsv…	LMAAEQER MLLEGFEAHPPR VVATETTSVR		6.977e-11	1	>CP000480|Reference_Proteome_Sequence_4690 tr|A0R1I5|A0R1I5_MYCS2 Major facilitator superfamily protein permease OS=Mycobacterium smegmatis (strain ATCC 700084 / mc(2)155) GN=MSMEG_4767 PE=4 SV=1 Coordinates: (+)4868495:4869766 mvrpwivwttgllayiiavldrttlgvsglqaadrfsatptvlstfvvlqvvvyagaqvp agvlldrfgsrvlivcgaalmaggqlvlafseslpaaigaraivglgdavtfisvlrlvp hwfkpsqvplltqltgicgqlgqvlsavpflalltaagwtpaylsvgaf…	LMAAEQER MLLEGFEAHPPR VVATETTSVR		5.0818e-12	1	>CP000480|M_START_GeneMarkS_Sequence_5901 (+)4868495:4869766 mvrpwivwttgllayiiavldrttlgvsglqaadrfsatptvlstfvvlqvvvyagaqvp agvlldrfgsrvlivcgaalmaggqlvlafseslpaaigaraivglgdavtfisvlrlvp hwfkpsqvplltqltgicgqlgqvlsavpflalltaagwtpaylsvgafgllvmalvlav vkntphgrVVATETTSVRdipgsvktvwlrpgnrlgffthmgtqfsvtvfalmwgvpylt vaqglstaaagalltvsvvtaisagvaigiftgrhphrrsrlvlwiiasnasiwtivlal pgpaptwllvvliviisvggpgsmvgfdfartf…	LMAAEQER MLLEGFEAHPPR VVATETTSVR		4.7886e-12	1		Six Frame database Reference proteome GeneMarkS database	>CP000480|Reference_Proteome_Sequence_4690 tr|A0R1I5|A0R1I5_MYCS2 Major facilitator superfamily protein permease OS=Mycobacterium smegmatis (strain ATCC 700084 / mc(2)155) GN=MSMEG_4767 PE=4 SV=1 Coordinates: (+)4868495:4869766 mvrpwivwttgllayiiavldrttlgvsglqaadrfsatptvlstfvvlqvvvyagaqvp agvlldrfgsrvlivcgaalmaggqlvlafseslpaaigaraivglgdavtfisvlrlvp hwfkpsqvplltqltgicgqlgqvlsavpflalltaagwtpaylsvgaf…	>Consensus_Protein_Sequence_129 (+)4869014:4869766 malvlavvkntphgrVVATETTSVRdipgsvktvwlrpgnrlgffthmgtqfsvtvfalm wgvpyltvaqglstaaagalltvsvvtaisagvaigiftgrhphrrsrlvlwiiasnasi wtivlalpgpaptwllvvliviisvggpgsmvgfdfartfnpsatlgtaqgmvnmggfla slivmqamgvvlshagsysfesfrlawtvqyaiwilatigilitrhktrrLMAAEQERML LEGFEAHPPR	(+)4869014:4869766	ATG	Not Verified				0					0		_LMAAEQER_ _MLLEGFEAHPPR_ _VVATETTSVR_	FALSE	LMAAEQER MLLEGFEAHPPR VVATETTSVR							LMAAEQER MLLEGFEAHPPR VVATETTSVR			FALSE	MALVLAVVKNTPHGRVVATETTSVRDIPGSVKTVWLRPGNRLGFFTHMGTQFSVTVFALMWGVPYLTVAQGLSTAAAGALLTVSVVTAISAGVAIGIFTGRHPHRRSRLVLWIIASNASIWTIVLALPGPAPTWLLVVLIVIISVGGPGSMVGFDFARTFNPSATLGTAQGMVNMGGFLASLIVMQAMGVVLSHAGSYSFESFRLAWTVQYAIWILATIGILITRHKTRRLMAAEQERMLLEGFEAHPPR		250	12
>CP000480|M_START_Six_Frame_Translated_Orf_13379 (+)1022339:1023154 nr|tr|A0QR07|A0QR07_MYCS2|5'+0|3'+0. Non-Matching First Amino Acid. msastlftdamaltpagdgiydgaldehwtigpkvhggamlalcanaaqtqiggelqpia vsgnflwapdpgpmrlvttvckrgrrISVVDVELNQGARtavrasvtlgepehhvaplls fnpvsplmapepppeiapigpghpmehivhlahgcdirpalhtlgaregggppvfeywvr pkgvapdvlfallcgdvsapvtfaverTGWAPTVQLTAYLRglpadgwlrvmcttvqige dwfdedhtvvdcegriivq…	ISVVDVELNQGAR TGWAPTVQLTAYLR		1.5571e-07	1	>CP000480|Reference_Proteome_Sequence_1423 tr|A0QR07|A0QR07_MYCS2 Uncharacterized protein OS=Mycobacterium smegmatis (strain ATCC 700084 / mc(2)155) GN=MSMEG_0942 PE=4 SV=1 Coordinates: (+)1022339:1023154 msastlftdamaltpagdgiydgaldehwtigpkvhggamlalcanaaqtqiggelqpia vsgnflwapdpgpmrlvttvckrgrrISVVDVELNQGARtavrasvtlgepehhvaplls fnpvsplmapepppeiapigpghpmehivhlahgcdirpalhtlgaregggppvfeywvr pkgvapdvlfa…	ISVVDVELNQGAR TGWAPTVQLTAYLR		1.4851e-09	1	>CP000480|M_START_GeneMarkS_Sequence_4473 (+)1022339:1023154 msastlftdamaltpagdgiydgaldehwtigpkvhggamlalcanaaqtqiggelqpia vsgnflwapdpgpmrlvttvckrgrrISVVDVELNQGARtavrasvtlgepehhvaplls fnpvsplmapepppeiapigpghpmehivhlahgcdirpalhtlgaregggppvfeywvr pkgvapdvlfallcgdvsapvtfaverTGWAPTVQLTAYLRglpadgwlrvmcttvqige dwfdedhtvvdcegriivqsrqlamvptaqg	ISVVDVELNQGAR TGWAPTVQLTAYLR		1.1272e-09	1		Six Frame database Reference proteome GeneMarkS database	>CP000480|Reference_Proteome_Sequence_1423 tr|A0QR07|A0QR07_MYCS2 Uncharacterized protein OS=Mycobacterium smegmatis (strain ATCC 700084 / mc(2)155) GN=MSMEG_0942 PE=4 SV=1 Coordinates: (+)1022339:1023154 msastlftdamaltpagdgiydgaldehwtigpkvhggamlalcanaaqtqiggelqpia vsgnflwapdpgpmrlvttvckrgrrISVVDVELNQGARtavrasvtlgepehhvaplls fnpvsplmapepppeiapigpghpmehivhlahgcdirpalhtlgaregggppvfeywvr pkgvapdvlfa…	>Consensus_Protein_Sequence_130 (+)1022576:1023154 mckrgrrISVVDVELNQGARtavrasvtlgepehhvapllsfnpvsplmapepppeiapi gpghpmehivhlahgcdirpalhtlgaregggppvfeywvrpkgvapdvlfallcgdvsa pvtfaverTGWAPTVQLTAYLRglpadgwlrvmcttvqigedwfdedhtvvdcegriivq srqlamvptaqg	(+)1022576:1023154	GTG	Not Verified				0					0		_TGWAPTVQLTAYLR_ _ISVVDVELNQGAR_	FALSE	TGWAPTVQLTAYLR ISVVDVELNQGAR							TGWAPTVQLTAYLR ISVVDVELNQGAR			FALSE	MCKRGRRISVVDVELNQGARTAVRASVTLGEPEHHVAPLLSFNPVSPLMAPEPPPEIAPIGPGHPMEHIVHLAHGCDIRPALHTLGAREGGGPPVFEYWVRPKGVAPDVLFALLCGDVSAPVTFAVERTGWAPTVQLTAYLRGLPADGWLRVMCTTVQIGEDWFDEDHTVVDCEGRIIVQSRQLAMVPTAQG		192	14.06
[truncated: 2,761 more rows]
[truncated: 2 more columns]
