# Supplementary material for: Proteogenomic Analysis of Mycobacterium smegmatis Using High Resolution Mass Spectrometry
Source: Front Microbiol. 2016 Apr 5;7:427. doi: 10.3389/fmicb.2016.00427 (PMC4821088; doi:10.3389/fmicb.2016.00427)
Supplement: Supplementary Table 2 — Multiple initiation. [file Table2.xlsx]

## Sheet: Supplementary Table 2 Multiple
Leading_Protein_ID Six_Frame_database	Unique_Peptides Six_Frame_database	Non_Unique_Peptides Six_Frame_database	PEP Six_Frame_database	Group_Members Six_Frame_database	Leading_Protein_ID Reference_proteome	Unique_Peptides Reference_proteome	Non_Unique_Peptides Reference_proteome	PEP Reference_proteome	Group_Members Reference_proteome	Leading_Protein_ID GeneMarkS_database	Unique_Peptides GeneMarkS_database	Non_Unique_Peptides GeneMarkS_database	PEP GeneMarkS_database	Group_Members GeneMarkS_database	Sequence_Start_Found	Most_Upstream_ID(s)	Reference IDs Mapped	Consensus Sequence	Consensus Coordinates	Consensus Start Codon	Consensus Start Translation	Consensus N-terminal Peptide Non-tryptic	Annotation_Type	Non-tryptic N-terminal Peptides	Non-tryptic N-terminal Peptides (Count)	Acetyl (Protein N-term) Peptides	Oxidation (M) Peptides	Stage Unique: Mid Log	Combined N-terminal Peptides	Combined N-terminal Peptides (count)	Stage Unique: Early Stationary	Non-Redundant Peptide Set	Alternate Start Translations	Specific Peptides	Validation Evidence	Upstream Evidence	Downstream Evidence	Frameshift Proteins	Frameshift Peptides	GSSP Peptides	Annotated Peptides	Penultimate Met-AP Amino Acids	Multiple Initiation	Sequence	Sequence Length	Sequence Coverage (%)
>CP000480|M_START_Six_Frame_Translated_Orf_12777 (-)4268754:4270046 nr|sp|A0QZY0|MSHC_MYCS2|5'+18|3'+0. mgdyrreavlsehlkVDAMQSWSAPAIPVVPGRgpalrLFDSADRqvrpvtpgptatmyv cgitpydathlghaatyltfdlvhrlwldaghtvqyvqnvtdvddplferaerdgidwrT LGDRETQLFREDMAALRVLPPHDYVAATDAIAEVVEMVEKllasgaayivedaeypdvyf rADATAQFGYESGYDRDTMLTLFAERggdpdrpgkSDQLDALLWRAERPGEPSWPSPFGR grpgwhvecsaialtrIGTGLDIQGGGSDLIFPHHEYSAAHAESVTGERrf…	ADATAQFGYESGYDRDTMLTLFAER AERPGEPSWPSPFGR AQGVDPSAIR FWSNEVLDEANAR GNLVLVSQLR IGTGLDIQGGGSDLIFPHHEYSAAHAESVTGER LFDSADR LGLFSGHYR LVATTVDALLGVDL QYLADDLDTPK SATALPEAPDATDVIAR SDQLDALLWR SRGNLVLVSQLR TLGDRETQLFR TLGDRETQLFREDMAALR VDAMQSWSAPAIPVVPGR VLPPHDYVAATDAIAEVVEMVEK		6.3351e-78	1	>CP000480|Reference_Proteome_Sequence_219 sp|A0QZY0|MSHC_MYCS2 L-cysteine:1D-myo-inositol 2-amino-2-deoxy-alpha-D-glucopyranoside ligase OS=Mycobacterium smegmatis (strain ATCC 700084 / mc(2)155) GN=mshC PE=1 SV=1 Coordinates: (-)4268754:4269992 MQSWSAPAIPVVPGRgpalrLFDSADRqvrpvtpgptatmyvcgitpydathlghaatyl tfdlvhrlwldaghtvqyvqnvtdvddplferaerdgidwrTLGDRETQLFREDMAALRV LPPHDYVAATDAIAEVVEMVEKllasgaayi…	ADATAQFGYESGYDRDTMLTLFAER AERPGEPSWPSPFGR AQGVDPSAIR EDRFWSNEVLDEANAR FWSNEVLDEANAR GNLVLVSQLR IGTGLDIQGGGSDLIFPHHEYSAAHAESVTGER LFDSADR LGLFSGHYR LVATTVDALLGVDL MQSWSAPAIPVVPGR QYLADDLDTPK SATALPEAPDATDVIAR SDQLDALLWR SRGNLVLVSQLR TLGDRETQLFR TLGDRETQLFREDMAALR VLPPHDYVAATDAIAEVVEMVEK		1.4523e-85	1	>CP000480|M_START_GeneMarkS_Sequence_6542 (-)4268754:4269992 MQSWSAPAIPVVPGRgpalrLFDSADRqvrpvtpgptatmyvcgitpydathlghaatyl tfdlvhrlwldaghtvqyvqnvtdvddplferaerdgidwrTLGDRETQLFREDMAALRV LPPHDYVAATDAIAEVVEMVEKllasgaayivedaeypdvyfrADATAQFGYESGYDRDT MLTLFAERggdpdrpgkSDQLDALLWRAERPGEPSWPSPFGRgrpgwhvecsaialtrIG TGLDIQGGGSDLIFPHHEYSAAHAESVTGERrfarhyvhtgmigwdghkmskSRGNLVLV SQLRAQGVDPSAIRLGLFSGHYREDRFWSNEVL…	ADATAQFGYESGYDRDTMLTLFAER AERPGEPSWPSPFGR AQGVDPSAIR EDRFWSNEVLDEANAR FWSNEVLDEANAR GNLVLVSQLR IGTGLDIQGGGSDLIFPHHEYSAAHAESVTGER LFDSADR LGLFSGHYR LVATTVDALLGVDL MQSWSAPAIPVVPGR QYLADDLDTPK SATALPEAPDATDVIAR SDQLDALLWR SRGNLVLVSQLR TLGDRETQLFR TLGDRETQLFREDMAALR VLPPHDYVAATDAIAEVVEMVEK		9.2261e-86	1	Reference_proteome GeneMarkS_database	Six Frame database	>CP000480|Reference_Proteome_Sequence_219 sp|A0QZY0|MSHC_MYCS2 L-cysteine:1D-myo-inositol 2-amino-2-deoxy-alpha-D-glucopyranoside ligase OS=Mycobacterium smegmatis (strain ATCC 700084 / mc(2)155) GN=mshC PE=1 SV=1 Coordinates: (-)4268754:4269992 MQSWSAPAIPVVPGRgpalrLFDSADRqvrpvtpgptatmyvcgitpydathlghaatyl tfdlvhrlwldaghtvqyvqnvtdvddplferaerdgidwrTLGDRETQLFREDMAALRV LPPHDYVAATDAIAEVVEMVEKllasgaayi…	>Consensus_Protein_Sequence_116 (-)4268754:4270046 mgdyrreavlsehlkVDAMQSWSAPAIPVVPGRgpalrLFDSADRqvrpvtpgptatmyv cgitpydathlghaatyltfdlvhrlwldaghtvqyvqnvtdvddplferaerdgidwrT LGDRETQLFREDMAALRVLPPHDYVAATDAIAEVVEMVEKllasgaayivedaeypdvyf rADATAQFGYESGYDRDTMLTLFAERggdpdrpgkSDQLDALLWRAERPGEPSWPSPFGR grpgwhvecsaialtrIGTGLDIQGGGSDLIFPHHEYSAAHAESVTGERrfarhyvhtgm igwdghkmskSRGNLVLVSQLRAQGVDPSAIRLGLFSGHYRED…	(-)4268754:4270046	GTG	Not Verified		Upstream Start Validated Start	MQSWSAPAIPVVPGR	1				MQSWSAPAIPVVPGR	1		_MQSWSAPAIPVVPGR_ _LGLFSGHYR_ _VLPPHDYVAATDAIAEVVEMVEK_ _SDQLDALLWR_ _LVATTVDALLGVDL_ _AQGVDPSAIR_ _QYLADDLDTPK_ _ADATAQFGYESGYDRDTMLTLFAER_ _EDRFWSNEVLDEANAR_ _GNLVLVSQLR_ _SRGNLVLVSQLR_ _TLGDRETQLFREDMAALR_ _LFDSADR_ _VDAMQSWSAPAIPVVPGR_ _SATALPEAPDATDVIAR_ _AERPGEPSWPSPFGR_ _FWSNEVLDEANAR_ _TLGDRETQLFR_ _IGTGLDIQGGGSDLIFPHHEYSAAHAESVTGER_	FALSE	GNLVLVSQLR FWSNEVLDEANAR AQGVDPSAIR SATALPEAPDATDVIAR LGLFSGHYR VDAMQSWSAPAIPVVPGR TLGDRETQLFR LVATTVDALLGVDL TLGDRETQLFREDMAALR ADATAQFGYESGYDRDTMLTLFAER SRGNLVLVSQLR AERPGEPSWPSPFGR VLPPHDYVAATDAIAEVVEMVEK QYLADDLDTPK LFDSADR SDQLDALLWR IGTGLDIQGGGSDLIFPHHEYSAAHAESVTGER MQSWSAPAIPVVPGR EDRFWSNEVLDEANAR	MQSWSAPAIPVVPGR	VDAMQSWSAPAIPVVPGR				VDAMQSWSAPAIPVVPGR	GNLVLVSQLR FWSNEVLDEANAR AQGVDPSAIR SATALPEAPDATDVIAR LGLFSGHYR SDQLDALLWR MQSWSAPAIPVVPGR ADATAQFGYESGYDRDTMLTLFAER LVATTVDALLGVDL TLGDRETQLFREDMAALR TLGDRETQLFR SRGNLVLVSQLR AERPGEPSWPSPFGR VLPPHDYVAATDAIAEVVEMVEK EDRFWSNEVLDEANAR LFDSADR QYLADDLDTPK IGTGLDIQGGGSDLIFPHHEYSAAHAESVTGER		TRUE	MGDYRREAVLSEHLKVDAMQSWSAPAIPVVPGRGPALRLFDSADRQVRPVTPGPTATMYVCGITPYDATHLGHAATYLTFDLVHRLWLDAGHTVQYVQNVTDVDDPLFERAERDGIDWRTLGDRETQLFREDMAALRVLPPHDYVAATDAIAEVVEMVEKLLASGAAYIVEDAEYPDVYFRADATAQFGYESGYDRDTMLTLFAERGGDPDRPGKSDQLDALLWRAERPGEPSWPSPFGRGRPGWHVECSAIALTRIGTGLDIQGGGSDLIFPHHEYSAAHAESVTGERRFARHYVHTGMIGWDGHKMSKSRGNLVLVSQLRAQGVDPSAIRLGLFSGHYREDRFWSNEVLDEANARLARWRSATALPEAPDATDVIARVRQYLADDLDTPKALAALDG…	430	55.35
>CP000480|M_START_Six_Frame_Translated_Orf_35236 (-)1772302:1773549 nr|tr|A0QT17|A0QT17_MYCS2|5'+30|3'+0. magvaaaekGLSSSWHRPDPRPVLWSSRrpmstsdtavaetvtrhhphlvalsrDLYDHP EIAWEEVRsarRVASTLAEGGFDVTERyceldtafaaqigsgdlhvalcaeydalpglgh acghnlisaitagtalalapmvddlgltlsvigtpaeeggggkiellerGGFDGQHFAAM VHPGPVDVARAQPFAVSHSHIEYRgksahaaayperGVNAADAFTIAQVAIGLLRqqlpv svrvhgmmtrGGEAPNAIAEHTEGRwyvrAETLGQLAEIERKvmrcfea…	AETLGQLAEIERK AQPFAVSHSHIEYR DLYDHPEIAWEEVR GGEAPNAIAEHTEGR GGFDGQHFAAMVHPGPVDVAR GLSSSWHRPDPRPVLWSSR GVNAADAFTIAQVAIGLLR QFVSGPDTAMAR RVASTLAEGGFDVTER VASTLAEGGFDVTER		2.4696e-110	1	>CP000480|Reference_Proteome_Sequence_3544 tr|A0QT17|A0QT17_MYCS2 AmiB OS=Mycobacterium smegmatis (strain ATCC 700084 / mc(2)155) GN=amiB1 PE=4 SV=1 Coordinates: (-)1772302:1773459 mSTSDTAVAETVTRhhphlvalsrDLYDHPEIAWEEVRsarRVASTLAEGGFDVTERyce ldtafaaqigsgdlhvalcaeydalpglghacghnlisaitagtalalapmvddlgltls vigtpaeeggggkiellerGGFDGQHFAAMVHPGPVDVARAQPFAVSHSHIEYRgksaha aayperGVNAADAFTIAQVAIGLLRQQLPVSVRvh…	AETLGQLAEIERK AQPFAVSHSHIEYR DLYDHPEIAWEEVR GGEAPNAIAEHTEGR GGFDGQHFAAMVHPGPVDVAR GVNAADAFTIAQVAIGLLR QFVSGPDTAMAR QQLPVSVR RVASTLAEGGFDVTER STSDTAVAETVTR VASTLAEGGFDVTER		1.0407e-108	1	>CP000480|M_START_GeneMarkS_Sequence_1834 (-)1772302:1773459 mSTSDTAVAETVTRhhphlvalsrDLYDHPEIAWEEVRsarRVASTLAEGGFDVTERyce ldtafaaqigsgdlhvalcaeydalpglghacghnlisaitagtalalapmvddlgltls vigtpaeeggggkiellerGGFDGQHFAAMVHPGPVDVARAQPFAVSHSHIEYRgksaha aayperGVNAADAFTIAQVAIGLLRQQLPVSVRvhgmmtrGGEAPNAIAEHTEGRwyvrA ETLGQLAEIERKvmrcfeagalasgaelivtpeskpyaefrtdddllacyerratavgrQ FVSGPDTAMARastdmgnvsqvlpaihpyigid…	AETLGQLAEIERK AQPFAVSHSHIEYR DLYDHPEIAWEEVR GGEAPNAIAEHTEGR GGFDGQHFAAMVHPGPVDVAR GVNAADAFTIAQVAIGLLR QFVSGPDTAMAR QQLPVSVR RVASTLAEGGFDVTER STSDTAVAETVTR VASTLAEGGFDVTER		2.1557e-109	1	Reference_proteome GeneMarkS_database	Six Frame database	>CP000480|Reference_Proteome_Sequence_3544 tr|A0QT17|A0QT17_MYCS2 AmiB OS=Mycobacterium smegmatis (strain ATCC 700084 / mc(2)155) GN=amiB1 PE=4 SV=1 Coordinates: (-)1772302:1773459 mSTSDTAVAETVTRhhphlvalsrDLYDHPEIAWEEVRsarRVASTLAEGGFDVTERyce ldtafaaqigsgdlhvalcaeydalpglghacghnlisaitagtalalapmvddlgltls vigtpaeeggggkiellerGGFDGQHFAAMVHPGPVDVARAQPFAVSHSHIEYRgksaha aayperGVNAADAFTIAQVAIGLLRQQLPVSVRvh…	>Consensus_Protein_Sequence_1044 (-)1772302:1773540 maaaekGLSSSWHRPDPRPVLWSSRrpmSTSDTAVAETVTRhhphlvalsrDLYDHPEIA WEEVRsarRVASTLAEGGFDVTERyceldtafaaqigsgdlhvalcaeydalpglghacg hnlisaitagtalalapmvddlgltlsvigtpaeeggggkiellerGGFDGQHFAAMVHP GPVDVARAQPFAVSHSHIEYRgksahaaayperGVNAADAFTIAQVAIGLLRQQLPVSVR vhgmmtrGGEAPNAIAEHTEGRwyvrAETLGQLAEIERKvmrcfeagalasgaelivtpe skpyaefrtdddllacyerratavgrQFVSGPDTAMARastd…	(-)1772302:1773540	GTG	Not Verified		Upstream Start Validated Start	STSDTAVAETVTR	1			_GGEAPNAIAEHTEGR_	STSDTAVAETVTR	1		_AQPFAVSHSHIEYR_ _RVASTLAEGGFDVTER_ _GVNAADAFTIAQVAIGLLR_ _STSDTAVAETVTR_ _GGFDGQHFAAMVHPGPVDVAR_ _AETLGQLAEIERK_ _VASTLAEGGFDVTER_ _QQLPVSVR_ _QFVSGPDTAMAR_ _GGEAPNAIAEHTEGR_ _GLSSSWHRPDPRPVLWSSR_ _DLYDHPEIAWEEVR_	FALSE	GVNAADAFTIAQVAIGLLR GGFDGQHFAAMVHPGPVDVAR AQPFAVSHSHIEYR RVASTLAEGGFDVTER GLSSSWHRPDPRPVLWSSR AETLGQLAEIERK DLYDHPEIAWEEVR QFVSGPDTAMAR VASTLAEGGFDVTER GGEAPNAIAEHTEGR STSDTAVAETVTR QQLPVSVR	STSDTAVAETVTR	GLSSSWHRPDPRPVLWSSR				GLSSSWHRPDPRPVLWSSR	GVNAADAFTIAQVAIGLLR GGFDGQHFAAMVHPGPVDVAR STSDTAVAETVTR AQPFAVSHSHIEYR RVASTLAEGGFDVTER AETLGQLAEIERK QQLPVSVR DLYDHPEIAWEEVR QFVSGPDTAMAR VASTLAEGGFDVTER GGEAPNAIAEHTEGR	S	TRUE	MAAAEKGLSSSWHRPDPRPVLWSSRRPMSTSDTAVAETVTRHHPHLVALSRDLYDHPEIAWEEVRSARRVASTLAEGGFDVTERYCELDTAFAAQIGSGDLHVALCAEYDALPGLGHACGHNLISAITAGTALALAPMVDDLGLTLSVIGTPAEEGGGGKIELLERGGFDGQHFAAMVHPGPVDVARAQPFAVSHSHIEYRGKSAHAAAYPERGVNAADAFTIAQVAIGLLRQQLPVSVRVHGMMTRGGEAPNAIAEHTEGRWYVRAETLGQLAEIERKVMRCFEAGALASGAELIVTPESKPYAEFRTDDDLLACYERRATAVGRQFVSGPDTAMARASTDMGNVSQVLPAIHPYIGIDSLPAVNHQPEFAAATVTSAAETAIAHGAIALAGTVIDAA…	412	39.81
>CP000480|M_START_Six_Frame_Translated_Orf_77980 (-)5565920:5566510 nr|tr|A0R3I5|A0R3I5_MYCS2|5'+18|3'+0. MRPPTGTLTATRgpvtltvaaplspstytvadmeqpgelvgrALVIVVDDRtahgeedhs gplvtellgeagfvvdgvvvvasdeveirNALNTAVIGGVDLVVSVGGTGVTPRDVTPEA TRELLDRELLGISEALRASGLAAGIVDAGLSRGLAGISGSTLVVNIAGSRaavrDGMATL GPLAVQIIGQLSSLEI	ALVIVVDDR ASGLAAGIVDAGLSR DGMATLGPLAVQIIGQLSSLEI DVTPEATR ELLDRELLGISEALR GLAGISGSTLVVNIAGSR MRPPTGTLTATR NALNTAVIGGVDLVVSVGGTGVTPR		7.1055e-107	1	>CP000480|Reference_Proteome_Sequence_6511 tr|A0R3I5|A0R3I5_MYCS2 Molybdopterin biosynthesis protein OS=Mycobacterium smegmatis (strain ATCC 700084 / mc(2)155) GN=MSMEG_5485 PE=4 SV=1 Coordinates: (-)5565920:5566456 maaplspstytvadmeqpgelvgrALVIVVDDRtahgeedhsgplvtellgeagfvvdgv vvvasdeveirNALNTAVIGGVDLVVSVGGTGVTPRDVTPEATRELLDRELLGISEALRA SGLAAGIVDAGLSRGLAGISGSTLVVNIAGSRaavrDGMATLGPLAVQIIGQLSSLEI	ALVIVVDDR ASGLAAGIVDAGLSR DGMATLGPLAVQIIGQLSSLEI DVTPEATR ELLDRELLGISEALR GLAGISGSTLVVNIAGSR NALNTAVIGGVDLVVSVGGTGVTPR		1.1694e-99	1	>CP000480|M_START_GeneMarkS_Sequence_1361 (-)5565920:5566414 MEQPGELVGRALVIVVDDRtahgeedhsgplvtellgeagfvvdgvvvvasdeveirNAL NTAVIGGVDLVVSVGGTGVTPRDVTPEATRELLDRELLGISEALRASGLAAGIVDAGLSR GLAGISGSTLVVNIAGSRaavrDGMATLGPLAVQIIGQLSSLEI	ALVIVVDDR ASGLAAGIVDAGLSR DGMATLGPLAVQIIGQLSSLEI DVTPEATR ELLDRELLGISEALR GLAGISGSTLVVNIAGSR MEQPGELVGR NALNTAVIGGVDLVVSVGGTGVTPR		1.2912e-98	1	Six_Frame_database GeneMarkS_database	Six Frame database	>CP000480|Reference_Proteome_Sequence_6511 tr|A0R3I5|A0R3I5_MYCS2 Molybdopterin biosynthesis protein OS=Mycobacterium smegmatis (strain ATCC 700084 / mc(2)155) GN=MSMEG_5485 PE=4 SV=1 Coordinates: (-)5565920:5566456 maaplspstytvadMEQPGELVGRALVIVVDDRtahgeedhsgplvtellgeagfvvdgv vvvasdeveirNALNTAVIGGVDLVVSVGGTGVTPRDVTPEATRELLDRELLGISEALRA SGLAAGIVDAGLSRGLAGISGSTLVVNIAGSRaavrDGMATLGPLAVQIIGQLSSLEI	>Consensus_Protein_Sequence_2783.1 (-)5565920:5566510 MRPPTGTLTATRgpvtltvaaplspstytvadMEQPGELVGRALVIVVDDRtahgeedhs gplvtellgeagfvvdgvvvvasdeveirNALNTAVIGGVDLVVSVGGTGVTPRDVTPEA TRELLDRELLGISEALRASGLAAGIVDAGLSRGLAGISGSTLVVNIAGSRaavrDGMATL GPLAVQIIGQLSSLEI	(-)5565920:5566510	GTG	M	TRUE	Downstream Start Upstream Start	MRPPTGTLTATR MEQPGELVGR	2				MRPPTGTLTATR MEQPGELVGR	2		_NALNTAVIGGVDLVVSVGGTGVTPR_ _GLAGISGSTLVVNIAGSR_ _ASGLAAGIVDAGLSR_ _DGMATLGPLAVQIIGQLSSLEI_ _DVTPEATR_ _MRPPTGTLTATR_ _ELLDRELLGISEALR_ _MEQPGELVGR_ _ALVIVVDDR_	FALSE	MRPPTGTLTATR DGMATLGPLAVQIIGQLSSLEI ASGLAAGIVDAGLSR ALVIVVDDR GLAGISGSTLVVNIAGSR DVTPEATR ELLDRELLGISEALR NALNTAVIGGVDLVVSVGGTGVTPR MEQPGELVGR		MRPPTGTLTATR	MEQPGELVGR			MRPPTGTLTATR	DGMATLGPLAVQIIGQLSSLEI ASGLAAGIVDAGLSR MEQPGELVGR ALVIVVDDR GLAGISGSTLVVNIAGSR DVTPEATR ELLDRELLGISEALR NALNTAVIGGVDLVVSVGGTGVTPR		TRUE	MRPPTGTLTATRGPVTLTVAAPLSPSTYTVADMEQPGELVGRALVIVVDDRTAHGEEDHSGPLVTELLGEAGFVVDGVVVVASDEVEIRNALNTAVIGGVDLVVSVGGTGVTPRDVTPEATRELLDRELLGISEALRASGLAAGIVDAGLSRGLAGISGSTLVVNIAGSRAAVRDGMATLGPLAVQIIGQLSSLEI	196	68.37
