# Supplementary material for: Proteogenomic Analysis of Mycobacterium smegmatis Using High Resolution Mass Spectrometry
Source: Front Microbiol. 2016 Apr 5;7:427. doi: 10.3389/fmicb.2016.00427 (PMC4821088; doi:10.3389/fmicb.2016.00427)
Supplement: Supplementary Table 4 — Frameshift validation. [file Table4.xlsx]

## Sheet: Supplementary Table 4. Framesh
Frameshift Validation ID	Leading_Protein_ID Six_Frame_database	Unique_Peptides Six_Frame_database	Non_Unique_Peptides Six_Frame_database	PEP Six_Frame_database	Group_Members Six_Frame_database	Leading_Protein_ID Reference_proteome	Unique_Peptides Reference_proteome	Non_Unique_Peptides Reference_proteome	PEP Reference_proteome	Group_Members Reference_proteome	Leading_Protein_ID GeneMarkS_database	Unique_Peptides GeneMarkS_database	Non_Unique_Peptides GeneMarkS_database	PEP GeneMarkS_database	Group_Members GeneMarkS_database	Sequence_Start_Found	Most_Upstream_ID(s)	Reference IDs Mapped	Consensus Sequence	Consensus Coordinates	Consensus Start Codon	Consensus Start Translation	Consensus N-terminal Peptide Non-tryptic	Annotation_Type	Non-tryptic N-terminal Peptides	Non-tryptic N-terminal Peptides (Count)	Acetyl (Protein N-term) Peptides	Oxidation (M) Peptides	Stage Unique: Mid Log	Combined N-terminal Peptides	Combined N-terminal Peptides (count)	Stage Unique: Early Stationary	Non-Redundant Peptide Set	Alternate Start Translations	Specific Peptides	Validation Evidence	Upstream Evidence	Downstream Evidence	Frameshift Proteins	Frameshift Peptides	GSSP Peptides	Annotated Peptides	Alternate Start Peptides	Penultimate Met-AP Amino Acids	Multiple Initiation	Sequence	nr blastp	Sequence Length	Sequence Coverage (%)
0						>CP000480|Reference_Proteome_Sequence_220 sp|A4ZHT6|MSHD_MYCS2 Mycothiol acetyltransferase OS=Mycobacterium smegmatis (strain ATCC 700084 / mc(2)155) GN=mshD PE=3 SV=1 mtstewrTGLTGAQQAEIRALIDAATTHDGVAPVGDQVLRelgrdrtrhllttdddrvvg ylnlapaegddpamaelvvhpqarrrgigaamarTALAEGGPGARIWAHGNIAAAQAMAS SLRlvvvrellqmrRPLTDLPPVPDTPGVRIATYAGPGDDAEILRvnnaafswhpeqggw teheiderrnegwfdpeglfqafdeqtgsllgfhwtkIHDASLGEVYV…	ALIDAATTHDGVAPVGDQVLR GLGYTLTLIGLHHLAEK IATYAGPGDDAEILR IHDASLGEVYVVGVDPQAQGR IWAHGNIAAAQAMASSLR RPLTDLPPVPDTPGVR TALAEGGPGAR TGLTGAQQAEIR		7.5614e-46	1							Reference proteome							Frameshift Position Validation		0					0	_RPLTDLPPVPDTPGVR_	_IHDASLGEVYVVGVDPQAQGR_ _ALIDAATTHDGVAPVGDQVLR_ _IWAHGNIAAAQAMASSLR_ _TGLTGAQQAEIR_ _RPLTDLPPVPDTPGVR_ _TALAEGGPGAR_ _GLGYTLTLIGLHHLAEK_ _IATYAGPGDDAEILR_	FALSE	IATYAGPGDDAEILR IHDASLGEVYVVGVDPQAQGR TALAEGGPGAR GLGYTLTLIGLHHLAEK ALIDAATTHDGVAPVGDQVLR IWAHGNIAAAQAMASSLR TGLTGAQQAEIR RPLTDLPPVPDTPGVR					GLGYTLTLIGLHHLAEK		IATYAGPGDDAEILR IHDASLGEVYVVGVDPQAQGR TALAEGGPGAR GLGYTLTLIGLHHLAEK ALIDAATTHDGVAPVGDQVLR IWAHGNIAAAQAMASSLR TGLTGAQQAEIR RPLTDLPPVPDTPGVR			FALSE
[truncated: 20 more columns]
