# Supplementary material for: Proteogenomic Analysis of Mycobacterium smegmatis Using High Resolution Mass Spectrometry
Source: Front Microbiol. 2016 Apr 5;7:427. doi: 10.3389/fmicb.2016.00427 (PMC4821088; doi:10.3389/fmicb.2016.00427)
Supplement: Supplementary Table 5 — Upstream start annotations. [file Table5.xlsx]

## Sheet: Supplementary Table 5. Upstrea
Leading_Protein_ID Six_Frame_database	Unique_Peptides Six_Frame_database	Non_Unique_Peptides Six_Frame_database	PEP Six_Frame_database	Group_Members Six_Frame_database	Leading_Protein_ID Reference_proteome	Unique_Peptides Reference_proteome	Non_Unique_Peptides Reference_proteome	PEP Reference_proteome	Group_Members Reference_proteome	Leading_Protein_ID GeneMarkS_database	Unique_Peptides GeneMarkS_database	Non_Unique_Peptides GeneMarkS_database	PEP GeneMarkS_database	Group_Members GeneMarkS_database	Sequence_Start_Found	Most_Upstream_ID(s)	Reference IDs Mapped	Consensus Sequence	Consensus Coordinates	Consensus Start Codon	Consensus Start Translation	Consensus N-terminal Peptide Non-tryptic	Annotation_Type	Non-tryptic N-terminal Peptides	Non-tryptic N-terminal Peptides (Count)	Acetyl (Protein N-term) Peptides	Oxidation (M) Peptides	Stage Unique: Mid Log	Combined N-terminal Peptides	Combined N-terminal Peptides (count)	Stage Unique: Early Stationary	Non-Redundant Peptide Set	Alternate Start Translations	Specific Peptides	Validation Evidence	Upstream Evidence	Downstream Evidence	Frameshift Proteins	Frameshift Peptides	GSSP Peptides	Annotated Peptides	Alternate Start Peptides	Penultimate Met-AP Amino Acids	Multiple Initiation	Sequence	nr blastp	Sequence Length	Sequence Coverage (%)	gi IDs
>CP000480|M_START_Six_Frame_Translated_Orf_10166 (-)2731781:2732950 nr|tr|A0QVQ0|A0QVQ0_MYCS2|5'+4|3'+0. mTVSLHWFLPTYGDSRLIVGGGHGTPLGAAGGDREASIDYLASIVRaaerfgftgalipt gawcedafvtaallarettslaflvafrpglvsptlsaqmaatfakhapgrILLNVVVGG EAHEQRAFGDHLDKEERyarcdefldvvrRLWAGETVTHRgkYIDVEEASLAAPPNPVPP LYFGGSSAAAGPVAARHSDVYLTWGEPPEAVRekiewirklgeeqgrklrfgirlhtisr DTSEEAWAQADKLVAALDEETVRKaqeglarsqsegqrRMLALHEANRLN…	AFGDHLDK AFGDHLDKEER DTSEEAWAQADK EASIDYLASIVR HSDVYLTWGEPPEAVR ILLNVVVGGEAHEQR LIVGGGHGTPLGAAGGDR LIVGGGHGTPLGAAGGDREASIDYLASIVR LNGTWSDAR LVAALDEETVR LVAALDEETVRK LWAGETVTHR MLALHEANR RLWAGETVTHR RMLALHEANR SLEIAPNLWAGVGLVR TVSLHWFLPTYGDSR YIDVEEASLAAPPNPVPPLYFGGSSAAAGPVAAR	GGAGTALVGSHTEVADR	2.3278e-169	1	>CP000480|Reference_Proteome_Sequence_5766 tr|A0QVQ0|A0QVQ0_MYCS2 Alkanesulfonate monooxygenase family protein OS=Mycobacterium smegmatis (strain ATCC 700084 / mc(2)155) GN=MSMEG_2651 PE=4 SV=1 Coordinates: (-)2731781:2732938 mhwflptygdsrLIVGGGHGTPLGAAGGDREASIDYLASIVRaaerfgftgaliptgawc edafvtaallarettslaflvafrpglvsptlsaqmaatfakhapgrILLNVVVGGEAHE QRAFGDHLDKEERyarcdefldvvrRLWAGETVTHRgkYIDVEEASLAAPP…	AFGDHLDK AFGDHLDKEER DTSEEAWAQADK EASIDYLASIVR HSDVYLTWGEPPEAVR ILLNVVVGGEAHEQR LIVGGGHGTPLGAAGGDR LIVGGGHGTPLGAAGGDREASIDYLASIVR LNGTWSDAR LVAALDEETVR LVAALDEETVRK LWAGETVTHR MLALHEANR RLWAGETVTHR RMLALHEANR SLEIAPNLWAGVGLVR YIDVEEASLAAPPNPVPPLYFGGSSAAAGPVAAR	GGAGTALVGSHTEVADR	5.961e-164	1	>CP000480|M_START_GeneMarkS_Sequence_644 (-)2731781:2732938 mhwflptygdsrLIVGGGHGTPLGAAGGDREASIDYLASIVRaaerfgftgaliptgawc edafvtaallarettslaflvafrpglvsptlsaqmaatfakhapgrILLNVVVGGEAHE QRAFGDHLDKEERyarcdefldvvrRLWAGETVTHRgkYIDVEEASLAAPPNPVPPLYFG GSSAAAGPVAARHSDVYLTWGEPPEAVRekiewirklgeeqgrklrfgirlhtisrDTSE EAWAQADKLVAALDEETVRKaqeglarsqsegqrRMLALHEANRLNGTWSDARSLEIAPN LWAGVGLVRGGAGTALVGSHTEVADRiaeyaeig…	AFGDHLDK AFGDHLDKEER DTSEEAWAQADK EASIDYLASIVR HSDVYLTWGEPPEAVR ILLNVVVGGEAHEQR LIVGGGHGTPLGAAGGDR LIVGGGHGTPLGAAGGDREASIDYLASIVR LNGTWSDAR LVAALDEETVR LVAALDEETVRK LWAGETVTHR MLALHEANR RLWAGETVTHR RMLALHEANR SLEIAPNLWAGVGLVR YIDVEEASLAAPPNPVPPLYFGGSSAAAGPVAAR	GGAGTALVGSHTEVADR	5.7507e-164	1	Six_Frame_database	Six Frame database	>CP000480|Reference_Proteome_Sequence_5766 tr|A0QVQ0|A0QVQ0_MYCS2 Alkanesulfonate monooxygenase family protein OS=Mycobacterium smegmatis (strain ATCC 700084 / mc(2)155) GN=MSMEG_2651 PE=4 SV=1 Coordinates: (-)2731781:2732938 mhwflptygdsrLIVGGGHGTPLGAAGGDREASIDYLASIVRaaerfgftgaliptgawc edafvtaallarettslaflvafrpglvsptlsaqmaatfakhapgrILLNVVVGGEAHE QRAFGDHLDKEERyarcdefldvvrRLWAGETVTHRgkYIDVEEASLAAPP…	>Consensus_Protein_Sequence_7 (-)2731781:2732950 mTVSLHWFLPTYGDSRLIVGGGHGTPLGAAGGDREASIDYLASIVRaaerfgftgalipt gawcedafvtaallarettslaflvafrpglvsptlsaqmaatfakhapgrILLNVVVGG EAHEQRAFGDHLDKEERyarcdefldvvrRLWAGETVTHRgkYIDVEEASLAAPPNPVPP LYFGGSSAAAGPVAARHSDVYLTWGEPPEAVRekiewirklgeeqgrklrfgirlhtisr DTSEEAWAQADKLVAALDEETVRKaqeglarsqsegqrRMLALHEANRLNGTWSDARSLE IAPNLWAGVGLVRGGAGTALVGSHTEVADRiaeyaeigidefifs…	(-)2731781:2732950	GTG	Not Verified	TRUE	Upstream Start	TVSLHWFLPTYGDSR	1				TVSLHWFLPTYGDSR	1		_LNGTWSDAR_ _ILLNVVVGGEAHEQR_ _RLWAGETVTHR_ _HSDVYLTWGEPPEAVR_ _EASIDYLASIVR_ _MLALHEANR_ _AFGDHLDKEER_ _LVAALDEETVRK_ _LIVGGGHGTPLGAAGGDREASIDYLASIVR_ _LVAALDEETVR_ _SLEIAPNLWAGVGLVR_ _LIVGGGHGTPLGAAGGDR_ _RMLALHEANR_ _YIDVEEASLAAPPNPVPPLYFGGSSAAAGPVAAR_ _AFGDHLDK_ _GGAGTALVGSHTEVADR_ _LWAGETVTHR_ _TVSLHWFLPTYGDSR_ _DTSEEAWAQADK_	FALSE	MLALHEANR LIVGGGHGTPLGAAGGDREASIDYLASIVR TVSLHWFLPTYGDSR AFGDHLDK DTSEEAWAQADK SLEIAPNLWAGVGLVR LWAGETVTHR AFGDHLDKEER LVAALDEETVR RLWAGETVTHR EASIDYLASIVR LNGTWSDAR LVAALDEETVRK ILLNVVVGGEAHEQR HSDVYLTWGEPPEAVR RMLALHEANR YIDVEEASLAAPPNPVPPLYFGGSSAAAGPVAAR LIVGGGHGTPLGAAGGDR		TVSLHWFLPTYGDSR				TVSLHWFLPTYGDSR	MLALHEANR LIVGGGHGTPLGAAGGDREASIDYLASIVR AFGDHLDK HSDVYLTWGEPPEAVR SLEIAPNLWAGVGLVR LVAALDEETVR AFGDHLDKEER RLWAGETVTHR LWAGETVTHR LNGTWSDAR LVAALDEETVRK ILLNVVVGGEAHEQR DTSEEAWAQADK EASIDYLASIVR RMLALHEANR YIDVEEASLAAPPNPVPPLYFGGSSAAAGPVAAR LIVGGGHGTPLGAAGGDR		T	FALSE	MTVSLHWFLPTYGDSRLIVGGGHGTPLGAAGGDREASIDYLASIVRAAERFGFTGALIPTGAWCEDAFVTAALLARETTSLAFLVAFRPGLVSPTLSAQMAATFAKHAPGRILLNVVVGGEAHEQRAFGDHLDKEERYARCDEFLDVVRRLWAGETVTHRGKYIDVEEASLAAPPNPVPPLYFGGSSAAAGPVAARHSDVYLTWGEPPEAVREKIEWIRKLGEEQGRKLRFGIRLHTISRDTSEEAWAQADKLVAALDEETVRKAQEGLARSQSEGQRRMLALHEANRLNGTWSDARSLEIAPNLWAGVGLVRGGAGTALVGSHTEVADRIAEYAEIGIDEFIFSGYPHLEELFWFGEGVVPILRKRGLFDAGALDCAPASIPFVGAAR	Alignment E value: 0.0, length: 389, Feature: gi|504690352|ref|WP_014877454.1| alkanesulfonate monooxygenase [Mycobacterium smegmatis] >gi|399231563|gb|AFP39056.1| Alkanesulfonate monooxygenase [Mycobacterium smegmatis str. MC2 155] >gi|698941064|gb|AIU07826.1| alkanesulfonate monooxygenase [Mycobacterium smegmatis str. MC2 155] >gi|698950257|gb|AIU14451.1| alkanesulfonate monooxygenase [Mycobact…	389	53.47	399231563 698941064 504690352 698950257 698958539 777216733
>CP000480|M_START_Six_Frame_Translated_Orf_116 (+)4019978:4020961 nr|tr|A0QZA2|A0QZA2_MYCS2|5'+9|3'+0. mPAPAVPQSVITEAVGLACRAPSLHNSQPWRWVDHGTSVDLFLDHHRivrssdssgrEAH ISCGAALDHLRVAMAAAGWVIHVDRFPNPNNREHLANIQFSPVAHVTDAMRDRasaitrr rTDRLPLHPPAHWDTVAPLVNAAIDHEAVRFVMLADDARgrLAEASQLTESLRRYDEFYH RELQWWTANVRHSDGVPAEALVSSPEAERvgvnrafpsrehaerrpdvardearIAVLIT PEDTPRdaiacgealstillectmaglatcplthitempesrRIILDLAGTT…	APSLHNSQPWR EAHISCGAALDHLR EHLANIQFSPVAHVTDAMR EHLANIQFSPVAHVTDAMRDR ELQWWTANVR FVMLADDAR HSDGVPAEALVSSPEAER IAVLITPEDTPR IGSAPPVDDVPPVTPR IILDLAGTTGIPQVLIR LAEASQLTESLR LAEASQLTESLRR LPLHPPAHWDTVAPLVNAAIDHEAVR PAPAVPQSVITEAVGLACR RIILDLAGTTGIPQVLIR RSLAEVLEVDR RYDEFYHR SLAEVLEVDR TDRLPLHPPAHWDTVAPLVNAAIDHEAVR VAMAAAGWVIHVDRFPNPNNR WVDHGTSVDLFLDHHR YDEFYHR		5.8106e-287	1	>CP000480|Reference_Proteome_Sequence_6239 tr|A0QZA2|A0QZA2_MYCS2 Uncharacterized protein OS=Mycobacterium smegmatis (strain ATCC 700084 / mc(2)155) GN=MSMEG_3952 PE=4 SV=1 Coordinates: (+)4020005:4020961 miteavglacrAPSLHNSQPWRWVDHGTSVDLFLDHHRivrssdssgrEAHISCGAALDH LRVAMAAAGWVIHVDRFPNPNNREHLANIQFSPVAHVTDAMRDRasaitrrrTDRLPLHP PAHWDTVAPLVNAAIDHEAVRFVMLADDARgrLAEASQLTESLRRYDEFYHRELQWWTAN VRHSDGVPAEA…	APSLHNSQPWR EAHISCGAALDHLR EHLANIQFSPVAHVTDAMR EHLANIQFSPVAHVTDAMRDR ELQWWTANVR FVMLADDAR HSDGVPAEALVSSPEAER IAVLITPEDTPR IGSAPPVDDVPPVTPR IILDLAGTTGIPQVLIR LAEASQLTESLR LAEASQLTESLRR LPLHPPAHWDTVAPLVNAAIDHEAVR RIILDLAGTTGIPQVLIR RSLAEVLEVDR RYDEFYHR SLAEVLEVDR TDRLPLHPPAHWDTVAPLVNAAIDHEAVR VAMAAAGWVIHVDRFPNPNNR WVDHGTSVDLFLDHHR YDEFYHR		8.8172e-281	1	>CP000480|M_START_GeneMarkS_Sequence_4874 (+)4020005:4020961 miteavglacrAPSLHNSQPWRWVDHGTSVDLFLDHHRivrssdssgrEAHISCGAALDH LRVAMAAAGWVIHVDRFPNPNNREHLANIQFSPVAHVTDAMRDRasaitrrrTDRLPLHP PAHWDTVAPLVNAAIDHEAVRFVMLADDARgrLAEASQLTESLRRYDEFYHRELQWWTAN VRHSDGVPAEALVSSPEAERvgvnrafpsrehaerrpdvardearIAVLITPEDTPRdai acgealstillectmaglatcplthitempesrRIILDLAGTTGIPQVLIRIGSAPPVDD VPPVTPRRSLAEVLEVDR	APSLHNSQPWR EAHISCGAALDHLR EHLANIQFSPVAHVTDAMR EHLANIQFSPVAHVTDAMRDR ELQWWTANVR FVMLADDAR HSDGVPAEALVSSPEAER IAVLITPEDTPR IGSAPPVDDVPPVTPR IILDLAGTTGIPQVLIR LAEASQLTESLR LAEASQLTESLRR LPLHPPAHWDTVAPLVNAAIDHEAVR RIILDLAGTTGIPQVLIR RSLAEVLEVDR RYDEFYHR SLAEVLEVDR TDRLPLHPPAHWDTVAPLVNAAIDHEAVR VAMAAAGWVIHVDRFPNPNNR WVDHGTSVDLFLDHHR YDEFYHR		3.9784e-281	1	Six_Frame_database	Six Frame database	>CP000480|Reference_Proteome_Sequence_6239 tr|A0QZA2|A0QZA2_MYCS2 Uncharacterized protein OS=Mycobacterium smegmatis (strain ATCC 700084 / mc(2)155) GN=MSMEG_3952 PE=4 SV=1 Coordinates: (+)4020005:4020961 miteavglacrAPSLHNSQPWRWVDHGTSVDLFLDHHRivrssdssgrEAHISCGAALDH LRVAMAAAGWVIHVDRFPNPNNREHLANIQFSPVAHVTDAMRDRasaitrrrTDRLPLHP PAHWDTVAPLVNAAIDHEAVRFVMLADDARgrLAEASQLTESLRRYDEFYHRELQWWTAN VRHSDGVPAEA…	>Consensus_Protein_Sequence_64 (+)4019978:4020961 mPAPAVPQSVITEAVGLACRAPSLHNSQPWRWVDHGTSVDLFLDHHRivrssdssgrEAH ISCGAALDHLRVAMAAAGWVIHVDRFPNPNNREHLANIQFSPVAHVTDAMRDRasaitrr rTDRLPLHPPAHWDTVAPLVNAAIDHEAVRFVMLADDARgrLAEASQLTESLRRYDEFYH RELQWWTANVRHSDGVPAEALVSSPEAERvgvnrafpsrehaerrpdvardearIAVLIT PEDTPRdaiacgealstillectmaglatcplthitempesrRIILDLAGTTGIPQVLIR IGSAPPVDDVPPVTPRRSLAEVLEVDR	(+)4019978:4020961	ATG	Not Verified	TRUE	Upstream Start	PAPAVPQSVITEAVGLACR	1				PAPAVPQSVITEAVGLACR	1		_IGSAPPVDDVPPVTPR_ _HSDGVPAEALVSSPEAER_ _ELQWWTANVR_ _TDRLPLHPPAHWDTVAPLVNAAIDHEAVR_ _RIILDLAGTTGIPQVLIR_ _PAPAVPQSVITEAVGLACR_ _LAEASQLTESLRR_ _APSLHNSQPWR_ _IAVLITPEDTPR_ _WVDHGTSVDLFLDHHR_ _EHLANIQFSPVAHVTDAMR_ _VAMAAAGWVIHVDRFPNPNNR_ _YDEFYHR_ _EHLANIQFSPVAHVTDAMRDR_ _FVMLADDAR_ _EAHISCGAALDHLR_ _RSLAEVLEVDR_ _IILDLAGTTGIPQVLIR_ _LAEASQLTESLR_ _SLAEVLEVDR_ _RYDEFYHR_ _LPLHPPAHWDTVAPLVNAAIDHEA…	FALSE	IILDLAGTTGIPQVLIR RIILDLAGTTGIPQVLIR RSLAEVLEVDR RYDEFYHR LPLHPPAHWDTVAPLVNAAIDHEAVR HSDGVPAEALVSSPEAER LAEASQLTESLR WVDHGTSVDLFLDHHR FVMLADDAR SLAEVLEVDR VAMAAAGWVIHVDRFPNPNNR APSLHNSQPWR ELQWWTANVR PAPAVPQSVITEAVGLACR IGSAPPVDDVPPVTPR LAEASQLTESLRR IAVLITPEDTPR EAHISCGAALDHLR EHLANIQFSPVAHVTDAMRDR EHLANIQFSPVAHVTDAMR YDEFYHR TDRLPLHPPAHWDTVAPLVNAAIDHEAVR		PAPAVPQSVITEAVGLACR				PAPAVPQSVITEAVGLACR	EHLANIQFSPVAHVTDAMR IAVLITPEDTPR HSDGVPAEALVSSPEAER LPLHPPAHWDTVAPLVNAAIDHEAVR IILDLAGTTGIPQVLIR APSLHNSQPWR IGSAPPVDDVPPVTPR EAHISCGAALDHLR EHLANIQFSPVAHVTDAMRDR RIILDLAGTTGIPQVLIR LAEASQLTESLRR ELQWWTANVR RSLAEVLEVDR WVDHGTSVDLFLDHHR YDEFYHR RYDEFYHR SLAEVLEVDR VAMAAAGWVIHVDRFPNPNNR FVMLADDAR TDRLPLHPPAHWDTVAPLVNAAIDHEAVR LAEASQLTESLR		P	FALSE	MPAPAVPQSVITEAVGLACRAPSLHNSQPWRWVDHGTSVDLFLDHHRIVRSSDSSGREAHISCGAALDHLRVAMAAAGWVIHVDRFPNPNNREHLANIQFSPVAHVTDAMRDRASAITRRRTDRLPLHPPAHWDTVAPLVNAAIDHEAVRFVMLADDARGRLAEASQLTESLRRYDEFYHRELQWWTANVRHSDGVPAEALVSSPEAERVGVNRAFPSREHAERRPDVARDEARIAVLITPEDTPRDAIACGEALSTILLECTMAGLATCPLTHITEMPESRRIILDLAGTTGIPQVLIRIGSAPPVDDVPPVTPRRSLAEVLEVDR	Alignment E value: 0.0, length: 327, Feature: gi|504690771|ref|WP_014877873.1| NAD(P)H nitroreductase [Mycobacterium smegmatis] >gi|399232825|gb|AFP40318.1| Putative uncharacterized protein acg [Mycobacterium smegmatis str. MC2 155] >gi|698942302|gb|AIU09064.1| NAD(P)H nitroreductase [Mycobacterium smegmatis str. MC2 155] >gi|698951495|gb|AIU15689.1| NAD(P)H nitroreductase [Mycobacterium smegmati…	327	74.92	399232825 698942302 504690771 698951495 698959777 777217983
>CP000480|M_START_Six_Frame_Translated_Orf_11783 (-)5953462:5954166 nr|tr|A0R4N2|A0R4N2_MYCS2|5'+24|3'+0. mmterTALDSSRPVRRrASRPAGPVSSEPLDTITPAPEVRAESTSPAPRPAPKlkpvrva rrrphrrlvaivaavvlavgtavvggltyvlvdqqrtyeaaqerdqrfvdtakqtvvnmf sytqdtidesvnrFIDGTSGPLRDMMSQGNNADNLKalfrDTQASSEAVVNGAALEKide iaknasvlisvwvtvtdidgvnaptkpyrlrVIVHEDDNGHMTGYDLKypdggn	AESTSPAPRPAPK ASRPAGPVSSEPLDTITPAPEVR DMMSQGNNADNLK DTQASSEAVVNGAALEK FIDGTSGPLR TALDSSRPVR TALDSSRPVRR VIVHEDDNGHMTGYDLK		1.1046e-51	1	>CP000480|Reference_Proteome_Sequence_5217 tr|A0R4N2|A0R4N2_MYCS2 Uncharacterized protein OS=Mycobacterium smegmatis (strain ATCC 700084 / mc(2)155) GN=MSMEG_5894 PE=4 SV=1 Coordinates: (-)5953462:5954094 mssepldtitpapevrAESTSPAPRPAPKlkpvrvarrrphrrlvaivaavvlavgtavv ggltyvlvdqqrtyeaaqerdqrfvdtakqtvvnmfsytqdtidesvnrFIDGTSGPLRD MMSQGNNADNLKalfrDTQASSEAVVNGAALEKideiaknasvlisvwvtvtdidgvnap tkpyrlrVIVH…	AESTSPAPRPAPK DMMSQGNNADNLK DTQASSEAVVNGAALEK FIDGTSGPLR VIVHEDDNGHMTGYDLK		6.1932e-37	1	>CP000480|M_START_GeneMarkS_Sequence_134 (-)5953462:5954094 mssepldtitpapevrAESTSPAPRPAPKlkpvrvarrrphrrlvaivaavvlavgtavv ggltyvlvdqqrtyeaaqerdqrfvdtakqtvvnmfsytqdtidesvnrFIDGTSGPLRD MMSQGNNADNLKalfrDTQASSEAVVNGAALEKideiaknasvlisvwvtvtdidgvnap tkpyrlrVIVHEDDNGHMTGYDLKypdggn	AESTSPAPRPAPK DMMSQGNNADNLK DTQASSEAVVNGAALEK FIDGTSGPLR VIVHEDDNGHMTGYDLK		1.7038e-36	1		Six Frame database	>CP000480|Reference_Proteome_Sequence_5217 tr|A0R4N2|A0R4N2_MYCS2 Uncharacterized protein OS=Mycobacterium smegmatis (strain ATCC 700084 / mc(2)155) GN=MSMEG_5894 PE=4 SV=1 Coordinates: (-)5953462:5954094 mssepldtitpapevrAESTSPAPRPAPKlkpvrvarrrphrrlvaivaavvlavgtavv ggltyvlvdqqrtyeaaqerdqrfvdtakqtvvnmfsytqdtidesvnrFIDGTSGPLRD MMSQGNNADNLKalfrDTQASSEAVVNGAALEKideiaknasvlisvwvtvtdidgvnap tkpyrlrVIVH…	>Consensus_Protein_Sequence_69 (-)5953462:5954163 mterTALDSSRPVRRrASRPAGPVSSEPLDTITPAPEVRAESTSPAPRPAPKlkpvrvar rrphrrlvaivaavvlavgtavvggltyvlvdqqrtyeaaqerdqrfvdtakqtvvnmfs ytqdtidesvnrFIDGTSGPLRDMMSQGNNADNLKalfrDTQASSEAVVNGAALEKidei aknasvlisvwvtvtdidgvnaptkpyrlrVIVHEDDNGHMTGYDLKypdggn	(-)5953462:5954163	ATG	Not Verified		Upstream Start		0					0		_AESTSPAPRPAPK_ _TALDSSRPVR_ _VIVHEDDNGHMTGYDLK_ _ASRPAGPVSSEPLDTITPAPEVR_ _FIDGTSGPLR_ _DMMSQGNNADNLK_ _DTQASSEAVVNGAALEK_ _TALDSSRPVRR_	FALSE	TALDSSRPVRR TALDSSRPVR FIDGTSGPLR DMMSQGNNADNLK VIVHEDDNGHMTGYDLK DTQASSEAVVNGAALEK AESTSPAPRPAPK ASRPAGPVSSEPLDTITPAPEVR		ASRPAGPVSSEPLDTITPAPEVR TALDSSRPVRR TALDSSRPVR				ASRPAGPVSSEPLDTITPAPEVR TALDSSRPVRR TALDSSRPVR	FIDGTSGPLR DTQASSEAVVNGAALEK VIVHEDDNGHMTGYDLK DMMSQGNNADNLK AESTSPAPRPAPK			FALSE	MTERTALDSSRPVRRRASRPAGPVSSEPLDTITPAPEVRAESTSPAPRPAPKLKPVRVARRRPHRRLVAIVAAVVLAVGTAVVGGLTYVLVDQQRTYEAAQERDQRFVDTAKQTVVNMFSYTQDTIDESVNRFIDGTSGPLRDMMSQGNNADNLKALFRDTQASSEAVVNGAALEKIDEIAKNASVLISVWVTVTDIDGVNAPTKPYRLRVIVHEDDNGHMTGYDLKYPDGGN	Alignment E value: 1.32584e-166, length: 233, Feature: gi|399234675|gb|AFP42168.1| conserved hypothetical mce associated alanine and valine rich protein [Mycobacterium smegmatis str. MC2 155]	233	44.64	399234675
>CP000480|M_START_Six_Frame_Translated_Orf_1254 (+)5448439:5449230 nr|tr|A0R376|A0R376_MYCS2|5'+9|3'+0. mPVENSSHPMVRfenvvkrfgdktvldgmnfsvapgervtligpsgsgkttilrllmtle rvtdgviwvdgepftherrggrlvpasekylrrarrrigmvfqqfnlfpnmtvienlmea pvsvlglskeqarargtelldkVGMTDFVDAHPTTLSGGQQQRvaiaralamepdillld evtsaldpelvvdvlgvlrDIADTTDITMLIVTHEMHFARdvsdrvlmfdkgviiedgpp skifnepehertrtflravleer	DIADTTDITMLIVTHEMHFAR PVENSSHPMVR VGMTDFVDAHPTTLSGGQQQR		4.2462e-13	1	>CP000480|Reference_Proteome_Sequence_2523 tr|A0R376|A0R376_MYCS2 ABC amino acid transporter, ATPase component OS=Mycobacterium smegmatis (strain ATCC 700084 / mc(2)155) GN=ehuA PE=3 SV=1 Coordinates: (+)5448466:5449230 mvrfenvvkrfgdktvldgmnfsvapgervtligpsgsgkttilrLLMTLERvtdgviwv dgepftherrggrlvpasekylrrarrrigmvfqqfnlfpnmtvienlmeapvsvlglsk eqarargtelldkVGMTDFVDAHPTTLSGGQQQRvaiaralamepdillldevtsal…	DIADTTDITMLIVTHEMHFAR LLMTLER VGMTDFVDAHPTTLSGGQQQR		3.2679e-10	1	>CP000480|M_START_GeneMarkS_Sequence_2485 (+)5448466:5449230 mvrfenvvkrfgdktvldgmnfsvapgervtligpsgsgkttilrLLMTLERvtdgviwv dgepftherrggrlvpasekylrrarrrigmvfqqfnlfpnmtvienlmeapvsvlglsk eqarargtelldkVGMTDFVDAHPTTLSGGQQQRvaiaralamepdillldevtsaldpe lvvdvlgvlrDIADTTDITMLIVTHEMHFARdvsdrvlmfdkgviiedgppskifnepeh ertrtflravleer	DIADTTDITMLIVTHEMHFAR LLMTLER VGMTDFVDAHPTTLSGGQQQR		2.671e-10	1	Six_Frame_database	Six Frame database	>CP000480|Reference_Proteome_Sequence_2523 tr|A0R376|A0R376_MYCS2 ABC amino acid transporter, ATPase component OS=Mycobacterium smegmatis (strain ATCC 700084 / mc(2)155) GN=ehuA PE=3 SV=1 Coordinates: (+)5448466:5449230 mvrfenvvkrfgdktvldgmnfsvapgervtligpsgsgkttilrLLMTLERvtdgviwv dgepftherrggrlvpasekylrrarrrigmvfqqfnlfpnmtvienlmeapvsvlglsk eqarargtelldkVGMTDFVDAHPTTLSGGQQQRvaiaralamepdillldevtsal…	>Consensus_Protein_Sequence_107 (+)5448439:5449230 mPVENSSHPMVRfenvvkrfgdktvldgmnfsvapgervtligpsgsgkttilrLLMTLE Rvtdgviwvdgepftherrggrlvpasekylrrarrrigmvfqqfnlfpnmtvienlmea pvsvlglskeqarargtelldkVGMTDFVDAHPTTLSGGQQQRvaiaralamepdillld evtsaldpelvvdvlgvlrDIADTTDITMLIVTHEMHFARdvsdrvlmfdkgviiedgpp skifnepehertrtflravleer	(+)5448439:5449230	TTG	Not Verified	TRUE	Upstream Start	PVENSSHPMVR	1				PVENSSHPMVR	1		_VGMTDFVDAHPTTLSGGQQQR_ _LLMTLER_ _PVENSSHPMVR_ _DIADTTDITMLIVTHEMHFAR_	FALSE	PVENSSHPMVR VGMTDFVDAHPTTLSGGQQQR DIADTTDITMLIVTHEMHFAR LLMTLER		PVENSSHPMVR				PVENSSHPMVR	LLMTLER VGMTDFVDAHPTTLSGGQQQR DIADTTDITMLIVTHEMHFAR		P	FALSE	MPVENSSHPMVRFENVVKRFGDKTVLDGMNFSVAPGERVTLIGPSGSGKTTILRLLMTLERVTDGVIWVDGEPFTHERRGGRLVPASEKYLRRARRRIGMVFQQFNLFPNMTVIENLMEAPVSVLGLSKEQARARGTELLDKVGMTDFVDAHPTTLSGGQQQRVAIARALAMEPDILLLDEVTSALDPELVVDVLGVLRDIADTTDITMLIVTHEMHFARDVSDRVLMFDKGVIIEDGPPSKIFNEPEHERTRTFLRAVLEER	Alignment E value: 2.26382e-180, length: 254, Feature: gi|489993711|ref|WP_003896768.1| glutamate ABC transporter ATP-binding protein [Mycobacterium smegmatis] >gi|118472130|ref|YP_889614.1| ectoine/hydroxyectoine ABC transporter ATP-binding protein [Mycobacterium smegmatis str. MC2 155] >gi|118173417|gb|ABK74313.1| ectoine/hydroxyectoine ABC transporter, ATP-binding protein [Mycobacterium smegma…	263	22.81	118472130 118173417 399234176 698943633 489993711 440625213 698952826 698961108
>CP000480|M_START_Six_Frame_Translated_Orf_1388 (+)2961004:2961381 nr|tr|A0QWC9|A0QWC9_MYCS2|5'+19|3'+0. marvqrHLVLLSGVFRidhvadetvvggddwvaqvrapegltvirkadsderwvglygdd ahdldvtgmlaavvgpladadisvfvastfhsdlvlvpeaqkATAVSVLEAAGHTVRead eirll	ATAVSVLEAAGHTVR HLVLLSGVFR		8.8816e-08	1	>CP000480|Reference_Proteome_Sequence_6378 tr|A0QWC9|A0QWC9_MYCS2 Uncharacterized protein OS=Mycobacterium smegmatis (strain ATCC 700084 / mc(2)155) GN=MSMEG_2897 PE=4 SV=1 Coordinates: (+)2961061:2961381 madetvvggddwvaqvrapegltvirkadsderwvglygddahdldvtgmlaavvgplad adisvfvastfhsdlvlvpeaqkATAVSVLEAAGHTVReadeirll	ATAVSVLEAAGHTVR		0.0019386	1	>CP000480|M_START_GeneMarkS_Sequence_4292 (+)2961043:2961381 mfridhvadetvvggddwvaqvrapegltvirkadsderwvglygddahdldvtgmlaav vgpladadisvfvastfhsdlvlvpeaqkATAVSVLEAAGHTVReadeirll	ATAVSVLEAAGHTVR		0.00017532	1		Six Frame database	>CP000480|Reference_Proteome_Sequence_6378 tr|A0QWC9|A0QWC9_MYCS2 Uncharacterized protein OS=Mycobacterium smegmatis (strain ATCC 700084 / mc(2)155) GN=MSMEG_2897 PE=4 SV=1 Coordinates: (+)2961061:2961381 madetvvggddwvaqvrapegltvirkadsderwvglygddahdldvtgmlaavvgplad adisvfvastfhsdlvlvpeaqkATAVSVLEAAGHTVReadeirll	>Consensus_Protein_Sequence_154 (+)2961004:2961381 marvqrHLVLLSGVFRidhvadetvvggddwvaqvrapegltvirkadsderwvglygdd ahdldvtgmlaavvgpladadisvfvastfhsdlvlvpeaqkATAVSVLEAAGHTVRead eirll	(+)2961004:2961381	ATG	Not Verified		Upstream Start		0					0		_HLVLLSGVFR_ _ATAVSVLEAAGHTVR_	FALSE	HLVLLSGVFR ATAVSVLEAAGHTVR		HLVLLSGVFR				HLVLLSGVFR	ATAVSVLEAAGHTVR			FALSE	MARVQRHLVLLSGVFRIDHVADETVVGGDDWVAQVRAPEGLTVIRKADSDERWVGLYGDDAHDLDVTGMLAAVVGPLADADISVFVASTFHSDLVLVPEAQKATAVSVLEAAGHTVREADEIRLL	Alignment E value: 5.72209e-80, length: 125, Feature: gi|504690421|ref|WP_014877523.1| acetyltransferase [Mycobacterium smegmatis] >gi|399231794|gb|AFP39287.1| Putative acetyltransferase [Mycobacterium smegmatis str. MC2 155] >gi|698941293|gb|AIU08055.1| acetyltransferase [Mycobacterium smegmatis str. MC2 155] >gi|698950486|gb|AIU14680.1| acetyltransferase [Mycobacterium smegmatis] >gi|698958768|…	125	20	399231794 698941293 504690421 698950486 698958768
>CP000480|M_START_Six_Frame_Translated_Orf_14740 (-)682652:683794 nr|tr|A0QQ28|A0QQ28_MYCS2|5'+12|3'+0. mtrTSGASPAAGVIRefvglesptarragagghpcqgiyyrgvgrkpkvamiathyqidf sehyladymatrGIGFLGWNTRfrgfessfvldhalvdigvgvrwlrevqnietvvllgn sgggslmaayqaqavdphitpmegmrpavgindlpradayvasaahpgrpdvltawmdga vldendpvatdpdldlfderngppfspdfvaryreaqiarneaitdwaelelkrvqaagf sdrpftvmrtwadprMVDPTIEPTRrqpnlcyagvpvkanrsargiaaatt…	AEPHLAR GIGFLGWNTR MVDPTIEPTR NWLGMWSLR TSGASPAAGVIR		5.5443e-11	1	>CP000480|Reference_Proteome_Sequence_5981 tr|A0QQ28|A0QQ28_MYCS2 Uncharacterized protein OS=Mycobacterium smegmatis (strain ATCC 700084 / mc(2)155) GN=MSMEG_0605 PE=4 SV=1 Coordinates: (-)682652:683758 mirefvglesptarragagghpcqgiyyrgvgrkpkvamiathyqidfsehyladymatr GIGFLGWNTRfrgfessfvldhalvdigvgvrwlrevqnietvvllgnsgggslmaayqa qavdphitpmegmrpavgindlpradayvasaahpgrpdvltawmdgavldendpvatdp dldlfderngppf…	AEPHLAR GIGFLGWNTR MVDPTIEPTR NWLGMWSLR		7.4066e-11	1	>CP000480|M_START_GeneMarkS_Sequence_3434 (-)682652:683794 mtrTSGASPAAGVIRefvglesptarragagghpcqgiyyrgvgrkpkvamiathyqidf sehyladymatrGIGFLGWNTRfrgfessfvldhalvdigvgvrwlrevqnietvvllgn sgggslmaayqaqavdphitpmegmrpavgindlpradayvasaahpgrpdvltawmdga vldendpvatdpdldlfderngppfspdfvaryreaqiarneaitdwaelelkrvqaagf sdrpftvmrtwadprMVDPTIEPTRrqpnlcyagvpvkanrsargiaaattlrNWLGMWS LRhaqtrAEPHLARitcpalvinadqdtgvypsda…	AEPHLAR GIGFLGWNTR MVDPTIEPTR NWLGMWSLR TSGASPAAGVIR		7.9181e-14	1		Six Frame database GeneMarkS database	>CP000480|Reference_Proteome_Sequence_5981 tr|A0QQ28|A0QQ28_MYCS2 Uncharacterized protein OS=Mycobacterium smegmatis (strain ATCC 700084 / mc(2)155) GN=MSMEG_0605 PE=4 SV=1 Coordinates: (-)682652:683758 mirefvglesptarragagghpcqgiyyrgvgrkpkvamiathyqidfsehyladymatr GIGFLGWNTRfrgfessfvldhalvdigvgvrwlrevqnietvvllgnsgggslmaayqa qavdphitpmegmrpavgindlpradayvasaahpgrpdvltawmdgavldendpvatdp dldlfderngppf…	>Consensus_Protein_Sequence_182 (-)682652:683794 mtrTSGASPAAGVIRefvglesptarragagghpcqgiyyrgvgrkpkvamiathyqidf sehyladymatrGIGFLGWNTRfrgfessfvldhalvdigvgvrwlrevqnietvvllgn sgggslmaayqaqavdphitpmegmrpavgindlpradayvasaahpgrpdvltawmdga vldendpvatdpdldlfderngppfspdfvaryreaqiarneaitdwaelelkrvqaagf sdrpftvmrtwadprMVDPTIEPTRrqpnlcyagvpvkanrsargiaaattlrNWLGMWS LRhaqtrAEPHLARitcpalvinadqdtgvypsdaqrifdalags…	(-)682652:683794	ATG	Not Verified		Upstream Start		0					0	_TSGASPAAGVIR_	_NWLGMWSLR_ _MVDPTIEPTR_ _AEPHLAR_ _GIGFLGWNTR_ _TSGASPAAGVIR_	FALSE	NWLGMWSLR TSGASPAAGVIR MVDPTIEPTR AEPHLAR GIGFLGWNTR		TSGASPAAGVIR				TSGASPAAGVIR	NWLGMWSLR MVDPTIEPTR AEPHLAR GIGFLGWNTR			FALSE	MTRTSGASPAAGVIREFVGLESPTARRAGAGGHPCQGIYYRGVGRKPKVAMIATHYQIDFSEHYLADYMATRGIGFLGWNTRFRGFESSFVLDHALVDIGVGVRWLREVQNIETVVLLGNSGGGSLMAAYQAQAVDPHITPMEGMRPAVGINDLPRADAYVASAAHPGRPDVLTAWMDGAVLDENDPVATDPDLDLFDERNGPPFSPDFVARYREAQIARNEAITDWAELELKRVQAAGFSDRPFTVMRTWADPRMVDPTIEPTRRQPNLCYAGVPVKANRSARGIAAATTLRNWLGMWSLRHAQTRAEPHLARITCPALVINADQDTGVYPSDAQRIFDALAGSDKTLCSIDTDHYFTTPGARSEQADTIARWIAKRWR	Alignment E value: 0.0, length: 380, Feature: gi|504689713|ref|WP_014876815.1| alpha/beta hydrolase [Mycobacterium smegmatis] >gi|399229577|gb|AFP37070.1| hypothetical protein MSMEI_0589 [Mycobacterium smegmatis str. MC2 155] >gi|698939110|gb|AIU05872.1| alpha/beta hydrolase [Mycobacterium smegmatis str. MC2 155] >gi|698948303|gb|AIU12497.1| alpha/beta hydrolase [Mycobacterium smegmatis] >gi|6989…	380	12.63	399229577 698939110 504689713 698948303 698956586 777214674
>CP000480|M_START_Six_Frame_Translated_Orf_16080 (-)2431568:2432353 nr|sp|A0QUV5|Y2350_MYCS2|5'+4|3'+0. mSAIVGDPDNALPSALPLTGERTIPGLAEENYWFRrhevvyqrlahrcagrdvleagcge gygadliadvarRVIGLDYDEATVAHVRaryprvdirhgnlaelplpdasvdvvvnfqvi ehlwdqaqfvsecfrVLRPGGVFLVSTPNRitfspgrDTPLNPFHTRelnaaeltellet agfevedtlgvfhgaglaeldarHGGSIIEAQVQRAVADAPWDEQLLADVAAVRTDDFDL TPAAERdiddsldlvaiavrp	AVADAPWDEQLLADVAAVR DTPLNPFHTR HGGSIIEAQVQR RVIGLDYDEATVAHVR SAIVGDPDNALPSALPLTGER TDDFDLTPAAER TIPGLAEENYWFR VLRPGGVFLVSTPNR		1.9792e-35	1	>CP000480|Reference_Proteome_Sequence_464 sp|A0QUV5|Y2350_MYCS2 Probable S-adenosylmethionine-dependent methyltransferase MSMEG_2350/MSMEI_2290 OS=Mycobacterium smegmatis (strain ATCC 700084 / mc(2)155) GN=MSMEG_2350 PE=1 SV=1 Coordinates: (-)2431568:2432341 mgdpdnalpsalpltgerTIPGLAEENYWFRrhevvyqrlahrcagrdvleagcgegyga dliadvarRVIGLDYDEATVAHVRaryprvdirhgnlaelplpdasvdvvvnfqviehlw dqaqfvsecfrVLRPGGV…	AVADAPWDEQLLADVAAVR DTPLNPFHTR HGGSIIEAQVQR RVIGLDYDEATVAHVR TDDFDLTPAAER TIPGLAEENYWFR VLRPGGVFLVSTPNR		4.6199e-35	1	>CP000480|M_START_GeneMarkS_Sequence_6367 (-)2431568:2432353 mSAIVGDPDNALPSALPLTGERTIPGLAEENYWFRrhevvyqrlahrcagrdvleagcge gygadliadvarRVIGLDYDEATVAHVRaryprvdirhgnlaelplpdasvdvvvnfqvi ehlwdqaqfvsecfrVLRPGGVFLVSTPNRitfspgrDTPLNPFHTRelnaaeltellet agfevedtlgvfhgaglaeldarHGGSIIEAQVQRAVADAPWDEQLLADVAAVRTDDFDL TPAAERdiddsldlvaiavrp	AVADAPWDEQLLADVAAVR DTPLNPFHTR HGGSIIEAQVQR RVIGLDYDEATVAHVR SAIVGDPDNALPSALPLTGER TDDFDLTPAAER TIPGLAEENYWFR VLRPGGVFLVSTPNR		1.9321e-41	1	Six_Frame_database GeneMarkS_database	Six Frame database GeneMarkS database	>CP000480|Reference_Proteome_Sequence_464 sp|A0QUV5|Y2350_MYCS2 Probable S-adenosylmethionine-dependent methyltransferase MSMEG_2350/MSMEI_2290 OS=Mycobacterium smegmatis (strain ATCC 700084 / mc(2)155) GN=MSMEG_2350 PE=1 SV=1 Coordinates: (-)2431568:2432341 mgdpdnalpsalpltgerTIPGLAEENYWFRrhevvyqrlahrcagrdvleagcgegyga dliadvarRVIGLDYDEATVAHVRaryprvdirhgnlaelplpdasvdvvvnfqviehlw dqaqfvsecfrVLRPGGV…	>Consensus_Protein_Sequence_228 (-)2431568:2432353 mSAIVGDPDNALPSALPLTGERTIPGLAEENYWFRrhevvyqrlahrcagrdvleagcge gygadliadvarRVIGLDYDEATVAHVRaryprvdirhgnlaelplpdasvdvvvnfqvi ehlwdqaqfvsecfrVLRPGGVFLVSTPNRitfspgrDTPLNPFHTRelnaaeltellet agfevedtlgvfhgaglaeldarHGGSIIEAQVQRAVADAPWDEQLLADVAAVRTDDFDL TPAAERdiddsldlvaiavrp	(-)2431568:2432353	ATG	Not Verified	TRUE	Upstream Start	SAIVGDPDNALPSALPLTGER	1				SAIVGDPDNALPSALPLTGER	1		_DTPLNPFHTR_ _VLRPGGVFLVSTPNR_ _SAIVGDPDNALPSALPLTGER_ _AVADAPWDEQLLADVAAVR_ _TDDFDLTPAAER_ _TIPGLAEENYWFR_ _HGGSIIEAQVQR_ _RVIGLDYDEATVAHVR_	FALSE	VLRPGGVFLVSTPNR SAIVGDPDNALPSALPLTGER HGGSIIEAQVQR AVADAPWDEQLLADVAAVR RVIGLDYDEATVAHVR DTPLNPFHTR TDDFDLTPAAER TIPGLAEENYWFR		SAIVGDPDNALPSALPLTGER				SAIVGDPDNALPSALPLTGER	VLRPGGVFLVSTPNR TDDFDLTPAAER AVADAPWDEQLLADVAAVR RVIGLDYDEATVAHVR DTPLNPFHTR HGGSIIEAQVQR TIPGLAEENYWFR		S	FALSE	MSAIVGDPDNALPSALPLTGERTIPGLAEENYWFRRHEVVYQRLAHRCAGRDVLEAGCGEGYGADLIADVARRVIGLDYDEATVAHVRARYPRVDIRHGNLAELPLPDASVDVVVNFQVIEHLWDQAQFVSECFRVLRPGGVFLVSTPNRITFSPGRDTPLNPFHTRELNAAELTELLETAGFEVEDTLGVFHGAGLAELDARHGGSIIEAQVQRAVADAPWDEQLLADVAAVRTDDFDLTPAAERDIDDSLDLVAIAVRP	Alignment E value: 0.0, length: 261, Feature: gi|489990660|ref|WP_003893717.1| SAM-dependent methyltransferase [Mycobacterium smegmatis] >gi|399231267|gb|AFP38760.1| Methyltransferase type 11 [Mycobacterium smegmatis str. MC2 155] >gi|440628363|gb|ELQ90162.1| putative methyltransferase [Mycobacterium smegmatis MKD8] >gi|698940773|gb|AIU07535.1| SAM-dependent methlyltransferase [Mycobacterium smeg…	261	45.21	399231267 698940773 489990660 440628363 698949966 698958248 777216442
>CP000480|M_START_Six_Frame_Translated_Orf_16323 (-)5342839:5344329 nr|tr|A0R2V8|A0R2V8_MYCS2|5'+75|3'+0. mdqpgerqvylldlqqveflahtaqayefvfgqlerrrhaqgtpltsvelhigarlagpr hsvslaftvegmgngmgfstgtggdagagtgsdaaavirEYLLLGLRFDRIEEGYVDSFT GDAALRRVVENEPAPDPADLARqadrLLTQIPDDLEPDRAAYVASHLRALSFAGRkfage dvgfvdeveayfdvritkgdperyreaharLDEALGGTGPLAERiqahrSAEEIPPERLE ECIHAFSSALRdrvraeyplpetevinyevvtdkpwsgfnyylgdykst…	AAYVASHLR ALSFAGR AYTSTYIEGYR EYLLLGLR FDRIEEGYVDSFTGDAALR FLSSPLWR IEEGYVDSFTGDAALRR ISEAMAGLADVR LDEALGGTGPLAER LLDEPLIPSTLR LLTQIPDDLEPDR LLTQIPDDLEPDRAAYVASHLR QQMANLPR RVVENEPAPDPADLAR SAEEIPPERLEECIHAFSSALR VVENEPAPDPADLAR WLLVNDER		2.3822e-75	1	>CP000480|Reference_Proteome_Sequence_5815 tr|A0R2V8|A0R2V8_MYCS2 CalR9 protein OS=Mycobacterium smegmatis (strain ATCC 700084 / mc(2)155) GN=MSMEG_5250 PE=4 SV=1 Coordinates: (-)5342839:5344104 mgfstgtggdagagtgsdaaavirEYLLLGLRFDRIEEGYVDSFTGDAALRRVVENEPAP DPADLARqadrLLTQIPDDLEPDRAAYVASHLRALSFAGRkfagedvgfvdeveayfdvr itkgdperyreaharLDEALGGTGPLAERiqahrSAEEIPPERLEECIHAFSSALRdrvr aeyplpetevinyevvtdkpw…	AAYVASHLR AELAAGTSA ALSFAGR AYTSTYIEGYR ELGLVEGR EYLLLGLR FDRIEEGYVDSFTGDAALR FLSSPLWR IEEGYVDSFTGDAALRR ISEAMAGLADVR LDEALGGTGPLAER LLDEPLIPSTLR LLTQIPDDLEPDR LLTQIPDDLEPDRAAYVASHLR QQMANLPR RVVENEPAPDPADLAR SAEEIPPERLEECIHAFSSALR STVAVNADLK VVENEPAPDPADLAR WLLVNDER		1.9805e-75	1	>CP000480|M_START_GeneMarkS_Sequence_15 (-)5342839:5344116 mGNGMGFSTGTGGDAGAGTGSDAAAVIREYLLLGLRFDRIEEGYVDSFTGDAALRRVVEN EPAPDPADLARqadrLLTQIPDDLEPDRAAYVASHLRALSFAGRkfagedvgfvdeveay fdvritkgdperyreaharLDEALGGTGPLAERiqahrSAEEIPPERLEECIHAFSSALR drvraeyplpetevinyevvtdkpwsgfnyylgdykSTVAVNADLKQQMANLPRlvahes ypghhtehcrkELGLVEGRnqleqtiflvntpqclmaegladlalyaaigpgwgtwaqei yadlglrfegeraekISEAMAGLADVRqdaaimlh…	AAYVASHLR AELAAGTSA ALSFAGR AYTSTYIEGYR ELGLVEGR EYLLLGLR FDRIEEGYVDSFTGDAALR FLSSPLWR GNGMGFSTGTGGDAGAGTGSDAAAVIR IEEGYVDSFTGDAALRR ISEAMAGLADVR LDEALGGTGPLAER LLDEPLIPSTLR LLTQIPDDLEPDR LLTQIPDDLEPDRAAYVASHLR QQMANLPR RVVENEPAPDPADLAR SAEEIPPERLEECIHAFSSALR STVAVNADLK VVENEPAPDPADLAR WLLVNDER		4.2499e-80	1	GeneMarkS_database	GeneMarkS database	>CP000480|Reference_Proteome_Sequence_5815 tr|A0R2V8|A0R2V8_MYCS2 CalR9 protein OS=Mycobacterium smegmatis (strain ATCC 700084 / mc(2)155) GN=MSMEG_5250 PE=4 SV=1 Coordinates: (-)5342839:5344104 mgfstgtggdagagtgsdaaavirEYLLLGLRFDRIEEGYVDSFTGDAALRRVVENEPAP DPADLARqadrLLTQIPDDLEPDRAAYVASHLRALSFAGRkfagedvgfvdeveayfdvr itkgdperyreaharLDEALGGTGPLAERiqahrSAEEIPPERLEECIHAFSSALRdrvr aeyplpetevinyevvtdkpw…	>Consensus_Protein_Sequence_239 (-)5342839:5344116 mGNGMGFSTGTGGDAGAGTGSDAAAVIREYLLLGLRFDRIEEGYVDSFTGDAALRRVVEN EPAPDPADLARqadrLLTQIPDDLEPDRAAYVASHLRALSFAGRkfagedvgfvdeveay fdvritkgdperyreaharLDEALGGTGPLAERiqahrSAEEIPPERLEECIHAFSSALR drvraeyplpetevinyevvtdkpwsgfnyylgdykSTVAVNADLKQQMANLPRlvahes ypghhtehcrkELGLVEGRnqleqtiflvntpqclmaegladlalyaaigpgwgtwaqei yadlglrfegeraekISEAMAGLADVRqdaaimlhdehrdvdd…	(-)5342839:5344116	ATG	Not Verified	TRUE	Upstream Start	GNGMGFSTGTGGDAGAGTGSDAAAVIR	1			_STVAVNADLK_	GNGMGFSTGTGGDAGAGTGSDAAAVIR	1	_FLSSPLWR_	_WLLVNDER_ _ELGLVEGR_ _FLSSPLWR_ _STVAVNADLK_ _VVENEPAPDPADLAR_ _EYLLLGLR_ _LLDEPLIPSTLR_ _FDRIEEGYVDSFTGDAALR_ _LDEALGGTGPLAER_ _LLTQIPDDLEPDR_ _ALSFAGR_ _QQMANLPR_ _AELAAGTSA_ _ISEAMAGLADVR_ _GNGMGFSTGTGGDAGAGTGSDAAAVIR_ _SAEEIPPERLEECIHAFSSALR_ _AAYVASHLR_ _RVVENEPAPDPADLAR_ _LLTQIPDDLEPDRAAYVASHLR_ _IEEGYVDSFTGDAALRR_ _AYTSTYIEGYR_	FALSE	RVVENEPAPDPADLAR AYTSTYIEGYR AAYVASHLR LDEALGGTGPLAER WLLVNDER ISEAMAGLADVR EYLLLGLR LLTQIPDDLEPDRAAYVASHLR SAEEIPPERLEECIHAFSSALR IEEGYVDSFTGDAALRR VVENEPAPDPADLAR FDRIEEGYVDSFTGDAALR LLDEPLIPSTLR LLTQIPDDLEPDR FLSSPLWR QQMANLPR ALSFAGR ELGLVEGR AELAAGTSA STVAVNADLK GNGMGFSTGTGGDAGAGTGSDAAAVIR		GNGMGFSTGTGGDAGAGTGSDAAAVIR				GNGMGFSTGTGGDAGAGTGSDAAAVIR	AELAAGTSA AYTSTYIEGYR AAYVASHLR LDEALGGTGPLAER WLLVNDER ISEAMAGLADVR EYLLLGLR LLTQIPDDLEPDRAAYVASHLR ELGLVEGR ALSFAGR RVVENEPAPDPADLAR IEEGYVDSFTGDAALRR VVENEPAPDPADLAR STVAVNADLK FDRIEEGYVDSFTGDAALR LLDEPLIPSTLR LLTQIPDDLEPDR FLSSPLWR QQMANLPR SAEEIPPERLEECIHAFSSALR		G	FALSE	MGNGMGFSTGTGGDAGAGTGSDAAAVIREYLLLGLRFDRIEEGYVDSFTGDAALRRVVENEPAPDPADLARQADRLLTQIPDDLEPDRAAYVASHLRALSFAGRKFAGEDVGFVDEVEAYFDVRITKGDPERYREAHARLDEALGGTGPLAERIQAHRSAEEIPPERLEECIHAFSSALRDRVRAEYPLPETEVINYEVVTDKPWSGFNYYLGDYKSTVAVNADLKQQMANLPRLVAHESYPGHHTEHCRKELGLVEGRNQLEQTIFLVNTPQCLMAEGLADLALYAAIGPGWGTWAQEIYADLGLRFEGERAEKISEAMAGLADVRQDAAIMLHDEHRDVDDVVAYLRRWLLVNDERARQMLRFLSSPLWRAYTSTYIEGYRLLKDWLDARPAEVGLT…	Alignment E value: 0.0, length: 496, Feature: gi|399234063|gb|AFP41556.1| hypothetical protein MSMEI_5112 [Mycobacterium smegmatis str. MC2 155]	425	52	399234063
>CP000480|M_START_Six_Frame_Translated_Orf_16802 (-)102127:102861 nr|tr|A0QNK6|A0QNK6_MYCS2|5'+53|3'+0. msdfgdlydiannwysgyshtvgmaedtrYTAAGLGANAISFGQSLARdgaqklgdtkla aaaatpiiafglrtmtimsnltgvegpehgdrygqgaeafsgvssgldgtrspdswegss sdaysdrnreqkeraalmaetdrvvkevldkeageiedtrrqidhqmteltwlipaaiaa kfwnappgsgeiasqiiqwggvaktlpiatqrmyrmiadssenatlirragatydriaae aqaq	YTAAGLGANAISFGQSLAR		5.5278e-07	1						>CP000480|M_START_GeneMarkS_Sequence_918 (-)102127:102861 msdfgdlydiannwysgyshtvgmaedtrYTAAGLGANAISFGQSLARdgaqklgdtkla aaaatpiiafglrtmtimsnltgvegpehgdrygqgaeafsgvssgldgtrspdswegss sdaysdrnreqkeraalmaetdrvvkevldkeageiedtrrqidhqmteltwlipaaiaa kfwnappgsgeiasqiiqwggvaktlpiatqrmyrmiadssenatlirragatydriaae aqaq	YTAAGLGANAISFGQSLAR		1.1293e-08	1		Six Frame database GeneMarkS database	>CP000480|Reference_Proteome_Sequence_6293 tr|A0QNK6|A0QNK6_MYCS2 Uncharacterized protein OS=Mycobacterium smegmatis (strain ATCC 700084 / mc(2)155) GN=MSMEG_0078 PE=4 SV=1 Coordinates: (-)102127:102702 mgdtklaaaaatpiiafglrtmtimsnltgvegpehgdrygqgaeafsgvssgldgtrsp dswegsssdaysdrnreqkeraalmaetdrvvkevldkeageiedtrrqidhqmteltwl ipaaiaakfwnappgsgeiasqiiqwggvaktlpiatqrmyrmiadssenatlirragat ydriaaeaqaq	>Consensus_Protein_Sequence_265 (-)102127:102792 maedtrYTAAGLGANAISFGQSLARdgaqklgdtklaaaaatpiiafglrtmtimsnltg vegpehgdrygqgaeafsgvssgldgtrspdswegsssdaysdrnreqkeraalmaetdr vvkevldkeageiedtrrqidhqmteltwlipaaiaakfwnappgsgeiasqiiqwggva ktlpiatqrmyrmiadssenatlirragatydriaaeaqaq	(-)102127:102792	ATG	Not Verified		Upstream Start		0					0		_YTAAGLGANAISFGQSLAR_	FALSE	YTAAGLGANAISFGQSLAR		YTAAGLGANAISFGQSLAR				YTAAGLGANAISFGQSLAR				FALSE	MAEDTRYTAAGLGANAISFGQSLARDGAQKLGDTKLAAAAATPIIAFGLRTMTIMSNLTGVEGPEHGDRYGQGAEAFSGVSSGLDGTRSPDSWEGSSSDAYSDRNREQKERAALMAETDRVVKEVLDKEAGEIEDTRRQIDHQMTELTWLIPAAIAAKFWNAPPGSGEIASQIIQWGGVAKTLPIATQRMYRMIADSSENATLIRRAGATYDRIAAEAQAQ	Alignment E value: 2.11827e-156, length: 244, Feature: gi|504689559|ref|WP_014876661.1| hypothetical protein [Mycobacterium smegmatis] >gi|399229066|gb|AFP36559.1| hypothetical protein MSMEI_0077 [Mycobacterium smegmatis str. MC2 155] >gi|698938597|gb|AIU05359.1| hypothetical protein LJ00_00395 [Mycobacterium smegmatis str. MC2 155] >gi|698947790|gb|AIU11984.1| hypothetical protein LI99_00395 [My…	221	8.6	399229066 698938597 504689559 698947790 698956073
>CP000480|M_START_Six_Frame_Translated_Orf_17038 (+)3154373:3155356 nr|sp|A0QWV9|WHIA_MYCS2|5'+2|3'+0. mAMTAEVKDELSRLVVNSVSARraevasllrFAGGLHIVAGRvvveaevdlgiiarrlrk DIYDLYGYNAVVHVLSASGIRKntryvvrVANDGEALARQTGLLDMRgrpvrGLPAQVVG GSVGDAEAAWRGAFLAHGSLTEPGRssalevscpgpeaalalvgaarrlgvsakarevrg sdrvvvrDGEAIGALLTRmgaqdtrltweerrmrrevratanrLANFDDANLRRsaraav aaaarverALEILGDSVPDHLAAAGKlrvehrQASLEELGRladppmtkdav…	AKQEGIPDTESAVTPDLLDDA ALEILGDSVPDHLAAAGK AMTAEVKDELSR DGEAIGALLTR DIYDLYGYNAVVHVLSASGIR DIYDLYGYNAVVHVLSASGIRK FAGGLHIVAGR GAFLAHGSLTEPGR GLPAQVVGGSVGDAEAAWR LANFDDANLR LANFDDANLRR LLSMADRK LVVNSVSAR QASLEELGR QTGLLDMR RLLSMADRK VANDGEALAR		2.5991e-106	1	>CP000480|Reference_Proteome_Sequence_445 sp|A0QWV9|WHIA_MYCS2 Putative sporulation transcription regulator WhiA OS=Mycobacterium smegmatis (strain ATCC 700084 / mc(2)155) GN=whiA PE=1 SV=2 mtaevkdelsrLVVNSVSARRAEVASLLRFAGGLHIVAGRvvveaevdlgiiarrlrkDI YDLYGYNAVVHVLSASGIRKntryvvrVANDGEALARQTGLLDMRgrpvrGLPAQVVGGS VGDAEAAWRGAFLAHGSLTEPGRssalevscpgpeaalalvgaarrlgvsakarevrgsd rvvvrDGEAIGALLTRmgaqdtrltw…	AKQEGIPDTESAVTPDLLDDA ALEILGDSVPDHLAAAGK DGEAIGALLTR DIYDLYGYNAVVHVLSASGIR DIYDLYGYNAVVHVLSASGIRK FAGGLHIVAGR GAFLAHGSLTEPGR GLPAQVVGGSVGDAEAAWR LADPPMTK LANFDDANLR LANFDDANLRR LLSMADRK LVVNSVSAR QASLEELGR QTGLLDMR RAEVASLLR RLLSMADRK VANDGEALAR		1.3787e-108	1	>CP000480|M_START_GeneMarkS_Sequence_5723 (+)3154373:3155356 mAMTAEVKDELSRLVVNSVSARRAEVASLLRFAGGLHIVAGRvvveaevdlgiiarrlrk DIYDLYGYNAVVHVLSASGIRKntryvvrVANDGEALARQTGLLDMRgrpvrGLPAQVVG GSVGDAEAAWRGAFLAHGSLTEPGRssalevscpgpeaalalvgaarrlgvsakarevrg sdrvvvrDGEAIGALLTRmgaqdtrltweerrmrrevratanrLANFDDANLRRsaraav aaaarverALEILGDSVPDHLAAAGKlrvehrQASLEELGRLADPPMTKdavagrirRLL SMADRKAKQEGIPDTESAVTPDLLDDA	AKQEGIPDTESAVTPDLLDDA ALEILGDSVPDHLAAAGK AMTAEVKDELSR DGEAIGALLTR DIYDLYGYNAVVHVLSASGIR DIYDLYGYNAVVHVLSASGIRK FAGGLHIVAGR GAFLAHGSLTEPGR GLPAQVVGGSVGDAEAAWR LADPPMTK LANFDDANLR LANFDDANLRR LLSMADRK LVVNSVSAR QASLEELGR QTGLLDMR RAEVASLLR RLLSMADRK VANDGEALAR		9.8079e-117	1	Six_Frame_database GeneMarkS_database	Six Frame database GeneMarkS database	>CP000480|Reference_Proteome_Sequence_445 sp|A0QWV9|WHIA_MYCS2 Putative sporulation transcription regulator WhiA OS=Mycobacterium smegmatis (strain ATCC 700084 / mc(2)155) GN=whiA PE=1 SV=2 mtaevkdelsrLVVNSVSARRAEVASLLRFAGGLHIVAGRvvveaevdlgiiarrlrkDI YDLYGYNAVVHVLSASGIRKntryvvrVANDGEALARQTGLLDMRgrpvrGLPAQVVGGS VGDAEAAWRGAFLAHGSLTEPGRssalevscpgpeaalalvgaarrlgvsakarevrgsd rvvvrDGEAIGALLTRmgaqdtrltw…	>Consensus_Protein_Sequence_283 (+)3154373:3155356 mAMTAEVKDELSRLVVNSVSARRAEVASLLRFAGGLHIVAGRvvveaevdlgiiarrlrk DIYDLYGYNAVVHVLSASGIRKntryvvrVANDGEALARQTGLLDMRgrpvrGLPAQVVG GSVGDAEAAWRGAFLAHGSLTEPGRssalevscpgpeaalalvgaarrlgvsakarevrg sdrvvvrDGEAIGALLTRmgaqdtrltweerrmrrevratanrLANFDDANLRRsaraav aaaarverALEILGDSVPDHLAAAGKlrvehrQASLEELGRLADPPMTKdavagrirRLL SMADRKAKQEGIPDTESAVTPDLLDDA	(+)3154373:3155356	GTG	Not Verified	TRUE	Upstream Start	AMTAEVKDELSR	1				AMTAEVKDELSR	1		_DIYDLYGYNAVVHVLSASGIR_ _LANFDDANLR_ _GAFLAHGSLTEPGR_ _RAEVASLLR_ _DGEAIGALLTR_ _LADPPMTK_ _FAGGLHIVAGR_ _LVVNSVSAR_ _AKQEGIPDTESAVTPDLLDDA_ _DIYDLYGYNAVVHVLSASGIRK_ _AMTAEVKDELSR_ _LANFDDANLRR_ _GLPAQVVGGSVGDAEAAWR_ _VANDGEALAR_ _LLSMADRK_ _RLLSMADRK_ _ALEILGDSVPDHLAAAGK_ _QTGLLDMR_ _QASLEELGR_	FALSE	QTGLLDMR FAGGLHIVAGR DIYDLYGYNAVVHVLSASGIRK AKQEGIPDTESAVTPDLLDDA ALEILGDSVPDHLAAAGK DIYDLYGYNAVVHVLSASGIR GLPAQVVGGSVGDAEAAWR LANFDDANLRR RLLSMADRK GAFLAHGSLTEPGR AMTAEVKDELSR LANFDDANLR LLSMADRK DGEAIGALLTR LVVNSVSAR VANDGEALAR QASLEELGR LADPPMTK RAEVASLLR						AMTAEVKDELSR	DGEAIGALLTR FAGGLHIVAGR DIYDLYGYNAVVHVLSASGIRK AKQEGIPDTESAVTPDLLDDA ALEILGDSVPDHLAAAGK LVVNSVSAR LADPPMTK GLPAQVVGGSVGDAEAAWR RAEVASLLR LANFDDANLRR RLLSMADRK GAFLAHGSLTEPGR LANFDDANLR LLSMADRK QTGLLDMR DIYDLYGYNAVVHVLSASGIR VANDGEALAR QASLEELGR		A	FALSE	MAMTAEVKDELSRLVVNSVSARRAEVASLLRFAGGLHIVAGRVVVEAEVDLGIIARRLRKDIYDLYGYNAVVHVLSASGIRKNTRYVVRVANDGEALARQTGLLDMRGRPVRGLPAQVVGGSVGDAEAAWRGAFLAHGSLTEPGRSSALEVSCPGPEAALALVGAARRLGVSAKAREVRGSDRVVVRDGEAIGALLTRMGAQDTRLTWEERRMRREVRATANRLANFDDANLRRSARAAVAAAARVERALEILGDSVPDHLAAAGKLRVEHRQASLEELGRLADPPMTKDAVAGRIRRLLSMADRKAKQEGIPDTESAVTPDLLDDA	Alignment E value: 0.0, length: 327, Feature: gi|738514258|ref|WP_036462760.1| sporulation protein [Mycobacterium smegmatis] >gi|698941475|gb|AIU08237.1| sporulation protein [Mycobacterium smegmatis str. MC2 155] >gi|698950668|gb|AIU14862.1| sporulation protein [Mycobacterium smegmatis] >gi|698958950|gb|AIU21485.1| sporulation protein [Mycobacterium smegmatis]	327	61.47	698941475 738514258 698950668 698958950
>CP000480|M_START_Six_Frame_Translated_Orf_17154 (-)626702:627724 nr|tr|A0QPX2|A0QPX2_MYCS2|5'+98|3'+0. mGAGAPSRTDDAAGAGSEDQPVSGRGGDGADGSGHRPGAGGGAEGRagedrsdrggrrry qiragrAGGAGDAAGSAVRaerglkiraallnklslfvvglivpvallviwhlvakrgaf spsqlpppgdvlealgellrrgdlwthlqtsvsrvfagylagaavalvlgsliglsatvr rLFAPTVAALRtvpslawvpllllwfgigetpkvtlvaigaffpiytttasalshvdaql levgraygrrGAALVTTVMLPAAAPALVNGLRlglanawlflvaaeliass…	AGGAGDAAGSAVR GAALVTTVMLPAAAPALVNGLR GAGAPSRTDDAAGAGSEDQPVSGR GGDGADGSGHRPGAGGGAEGR LFAPTVAALR LTDSLFGIFEAR TDDAAGAGSEDQPVSGR		2.7796e-87	1	>CP000480|Reference_Proteome_Sequence_3250 tr|A0QPX2|A0QPX2_MYCS2 ABC transporter, permease protein OS=Mycobacterium smegmatis (strain ATCC 700084 / mc(2)155) GN=MSMEG_0549 PE=3 SV=1 Coordinates: (-)626702:627430 mglivpvallviwhlvakrgafspsqlpppgdvlealgellrrgdlwthlqtsvsrvfag ylagaavalvlgsliglsatvrrLFAPTVAALRtvpslawvpllllwfgigetpkvtlva igaffpiytttasalshvdaqllevgraygrrGAALVTTVMLPAAAPALVNGLRlglana wlf…	GAALVTTVMLPAAAPALVNGLR LFAPTVAALR LTDSLFGIFEAR		4.7366e-13	1	>CP000480|M_START_GeneMarkS_Sequence_47 (-)626702:627430 mglivpvallviwhlvakrgafspsqlpppgdvlealgellrrgdlwthlqtsvsrvfag ylagaavalvlgsliglsatvrrLFAPTVAALRtvpslawvpllllwfgigetpkvtlva igaffpiytttasalshvdaqllevgraygrrGAALVTTVMLPAAAPALVNGLRlglana wlflvaaeliasskglgfmlidsqntgrtdimllaigllaglgkLTDSLFGIFEARlvrk rs	GAALVTTVMLPAAAPALVNGLR LFAPTVAALR LTDSLFGIFEAR		9.9344e-14	1	Six_Frame_database	Six Frame database	>CP000480|Reference_Proteome_Sequence_3250 tr|A0QPX2|A0QPX2_MYCS2 ABC transporter, permease protein OS=Mycobacterium smegmatis (strain ATCC 700084 / mc(2)155) GN=MSMEG_0549 PE=3 SV=1 Coordinates: (-)626702:627430 mglivpvallviwhlvakrgafspsqlpppgdvlealgellrrgdlwthlqtsvsrvfag ylagaavalvlgsliglsatvrrLFAPTVAALRtvpslawvpllllwfgigetpkvtlva igaffpiytttasalshvdaqllevgraygrrGAALVTTVMLPAAAPALVNGLRlglana wlf…	>Consensus_Protein_Sequence_285 (-)626702:627724 mGAGAPSRTDDAAGAGSEDQPVSGRGGDGADGSGHRPGAGGGAEGRagedrsdrggrrry qiragrAGGAGDAAGSAVRaerglkiraallnklslfvvglivpvallviwhlvakrgaf spsqlpppgdvlealgellrrgdlwthlqtsvsrvfagylagaavalvlgsliglsatvr rLFAPTVAALRtvpslawvpllllwfgigetpkvtlvaigaffpiytttasalshvdaql levgraygrrGAALVTTVMLPAAAPALVNGLRlglanawlflvaaeliasskglgfmlid sqntgrtdimllaigllaglgkLTDSLFGIFEARlvrkrs	(-)626702:627724	ATG	Not Verified	TRUE	Upstream Start	GAGAPSRTDDAAGAGSEDQPVSGR	1				GAGAPSRTDDAAGAGSEDQPVSGR	1		_TDDAAGAGSEDQPVSGR_ _GGDGADGSGHRPGAGGGAEGR_ _AGGAGDAAGSAVR_ _GAALVTTVMLPAAAPALVNGLR_ _GAGAPSRTDDAAGAGSEDQPVSGR_ _LTDSLFGIFEAR_ _LFAPTVAALR_	FALSE	GAGAPSRTDDAAGAGSEDQPVSGR GAALVTTVMLPAAAPALVNGLR TDDAAGAGSEDQPVSGR GGDGADGSGHRPGAGGGAEGR LTDSLFGIFEAR LFAPTVAALR AGGAGDAAGSAVR		TDDAAGAGSEDQPVSGR GAGAPSRTDDAAGAGSEDQPVSGR GGDGADGSGHRPGAGGGAEGR AGGAGDAAGSAVR				TDDAAGAGSEDQPVSGR GAGAPSRTDDAAGAGSEDQPVSGR GGDGADGSGHRPGAGGGAEGR AGGAGDAAGSAVR	GAALVTTVMLPAAAPALVNGLR LTDSLFGIFEAR LFAPTVAALR		G	FALSE	MGAGAPSRTDDAAGAGSEDQPVSGRGGDGADGSGHRPGAGGGAEGRAGEDRSDRGGRRRYQIRAGRAGGAGDAAGSAVRAERGLKIRAALLNKLSLFVVGLIVPVALLVIWHLVAKRGAFSPSQLPPPGDVLEALGELLRRGDLWTHLQTSVSRVFAGYLAGAAVALVLGSLIGLSATVRRLFAPTVAALRTVPSLAWVPLLLLWFGIGETPKVTLVAIGAFFPIYTTTASALSHVDAQLLEVGRAYGRRGAALVTTVMLPAAAPALVNGLRLGLANAWLFLVAAELIASSKGLGFMLIDSQNTGRTDIMLLAIGLLAGLGKLTDSLFGIFEARLVRKRS	Alignment E value: 6.31706e-161, length: 242, Feature: gi|500046313|ref|WP_011727031.1| ABC transporter permease [Mycobacterium smegmatis] >gi|118469502|ref|YP_884960.1| ABC transporter permease [Mycobacterium smegmatis str. MC2 155] >gi|118170789|gb|ABK71685.1| ABC transporter, permease protein [Mycobacterium smegmatis str. MC2 155] >gi|399229522|gb|AFP37015.1| Binding-protein-dependent transpor…	340	30	118469502 118170789 399229522 698939056 500046313 698948249 698956532
>CP000480|M_START_Six_Frame_Translated_Orf_19376 (+)3104703:3105851 nr|tr|A0QWR1|A0QWR1_MYCS2|5'+9|3'+0. mwsdtmtepvivevkVDRPYPVVIGTGLLEDLGRtlegrhkVAVLHQPVLNQTAEAIRsh ladkGIDAHRIELPDAEAGKELPVVGFIWEVLGRigigrkDALVSLGGGAATDVAGFAAA TWLRGVDIVHVPTTLLGMVDAAVGGKtgintdagkNLVGAFHQPAAVLVDLATLETLPRN EIVAGMAEIVKAGFIADPVILDLIEADPEAAIDPTGSVLPELIRravavkadvvaadeke salrEILNYGHTLAHAIERrerykwrhgaavsvglvfaaelgrlagglgd…	AGFIADPVILDLIEADPEAAIDPTGSVLPELIR DALVSLGGGAATDVAGFAAATWLR EILNYGHTLAHAIER ELPVVGFIWEVLGR FVVLDGLAK GIDAHRIELPDAEAGK GVDIVHVPTTLLGMVDAAVGGK NEIVAGMAEIVK NLVGAFHQPAAVLVDLATLETLPR SVLTALGLPITYDADALPQLLEYMAGDKK VAVLHQPVLNQTAEAIR VDRPYPVVIGTGLLEDLGR		1.5916e-171	1	>CP000480|Reference_Proteome_Sequence_5787 tr|A0QWR1|A0QWR1_MYCS2 3-dehydroquinate synthase OS=Mycobacterium smegmatis (strain ATCC 700084 / mc(2)155) GN=aroB PE=3 SV=1 Coordinates: (+)3104730:3105851 mivevkVDRPYPVVIGTGLLEDLGRtlegrhkVAVLHQPVLNQTAEAIRshladkGIDAH RIELPDAEAGKELPVVGFIWEVLGRigigrkDALVSLGGGAATDVAGFAAATWLRGVDIV HVPTTLLGMVDAAVGGKtgintdagkNLVGAFHQPAAVLVDLATLETLPRNEIVAGMAEI VKAGFIADPVILDLI…	AGFIADPVILDLIEADPEAAIDPTGSVLPELIR DALVSLGGGAATDVAGFAAATWLR EILNYGHTLAHAIER ELPVVGFIWEVLGR FVVLDGLAK GIDAHRIELPDAEAGK GVDIVHVPTTLLGMVDAAVGGK NEIVAGMAEIVK NLVGAFHQPAAVLVDLATLETLPR SVLTALGLPITYDADALPQLLEYMAGDKK VAVLHQPVLNQTAEAIR VDRPYPVVIGTGLLEDLGR		1.3578e-179	1	>CP000480|M_START_GeneMarkS_Sequence_3610 (+)3104718:3105851 mTEPVIVEVKVDRPYPVVIGTGLLEDLGRtlegrhkVAVLHQPVLNQTAEAIRshladkG IDAHRIELPDAEAGKELPVVGFIWEVLGRigigrkDALVSLGGGAATDVAGFAAATWLRG VDIVHVPTTLLGMVDAAVGGKtgintdagkNLVGAFHQPAAVLVDLATLETLPRNEIVAG MAEIVKAGFIADPVILDLIEADPEAAIDPTGSVLPELIRravavkadvvaadekesalrE ILNYGHTLAHAIERrerykwrhgaavsvglvfaaelgrlagglgdqtadrhrSVLTALGL PITYDADALPQLLEYMAGDKKnrsgvlrFVVLD…	AGFIADPVILDLIEADPEAAIDPTGSVLPELIR DALVSLGGGAATDVAGFAAATWLR EILNYGHTLAHAIER ELPVVGFIWEVLGR FVVLDGLAK GIDAHRIELPDAEAGK GVDIVHVPTTLLGMVDAAVGGK NEIVAGMAEIVK NLVGAFHQPAAVLVDLATLETLPR SVLTALGLPITYDADALPQLLEYMAGDKK TEPVIVEVK VAVLHQPVLNQTAEAIR VDRPYPVVIGTGLLEDLGR		2.6151e-182	1	GeneMarkS_database	GeneMarkS database	>CP000480|Reference_Proteome_Sequence_5787 tr|A0QWR1|A0QWR1_MYCS2 3-dehydroquinate synthase OS=Mycobacterium smegmatis (strain ATCC 700084 / mc(2)155) GN=aroB PE=3 SV=1 Coordinates: (+)3104730:3105851 mivevkVDRPYPVVIGTGLLEDLGRtlegrhkVAVLHQPVLNQTAEAIRshladkGIDAH RIELPDAEAGKELPVVGFIWEVLGRigigrkDALVSLGGGAATDVAGFAAATWLRGVDIV HVPTTLLGMVDAAVGGKtgintdagkNLVGAFHQPAAVLVDLATLETLPRNEIVAGMAEI VKAGFIADPVILDLI…	>Consensus_Protein_Sequence_393 (+)3104718:3105851 mTEPVIVEVKVDRPYPVVIGTGLLEDLGRtlegrhkVAVLHQPVLNQTAEAIRshladkG IDAHRIELPDAEAGKELPVVGFIWEVLGRigigrkDALVSLGGGAATDVAGFAAATWLRG VDIVHVPTTLLGMVDAAVGGKtgintdagkNLVGAFHQPAAVLVDLATLETLPRNEIVAG MAEIVKAGFIADPVILDLIEADPEAAIDPTGSVLPELIRravavkadvvaadekesalrE ILNYGHTLAHAIERrerykwrhgaavsvglvfaaelgrlagglgdqtadrhrSVLTALGL PITYDADALPQLLEYMAGDKKnrsgvlrFVVLDGLAKpgrleg…	(+)3104718:3105851	ATG	Not Verified	TRUE	Upstream Start	TEPVIVEVK	1				TEPVIVEVK	1		_ELPVVGFIWEVLGR_ _DALVSLGGGAATDVAGFAAATWLR_ _SVLTALGLPITYDADALPQLLEYMAGDKK_ _AGFIADPVILDLIEADPEAAIDPTGSVLPELIR_ _VDRPYPVVIGTGLLEDLGR_ _NLVGAFHQPAAVLVDLATLETLPR_ _GVDIVHVPTTLLGMVDAAVGGK_ _TEPVIVEVK_ _GIDAHRIELPDAEAGK_ _NEIVAGMAEIVK_ _FVVLDGLAK_ _EILNYGHTLAHAIER_ _VAVLHQPVLNQTAEAIR_	FALSE	ELPVVGFIWEVLGR NLVGAFHQPAAVLVDLATLETLPR FVVLDGLAK EILNYGHTLAHAIER AGFIADPVILDLIEADPEAAIDPTGSVLPELIR GVDIVHVPTTLLGMVDAAVGGK SVLTALGLPITYDADALPQLLEYMAGDKK VAVLHQPVLNQTAEAIR NEIVAGMAEIVK VDRPYPVVIGTGLLEDLGR GIDAHRIELPDAEAGK DALVSLGGGAATDVAGFAAATWLR TEPVIVEVK		TEPVIVEVK				TEPVIVEVK	SVLTALGLPITYDADALPQLLEYMAGDKK NLVGAFHQPAAVLVDLATLETLPR FVVLDGLAK EILNYGHTLAHAIER AGFIADPVILDLIEADPEAAIDPTGSVLPELIR GVDIVHVPTTLLGMVDAAVGGK ELPVVGFIWEVLGR VAVLHQPVLNQTAEAIR NEIVAGMAEIVK VDRPYPVVIGTGLLEDLGR GIDAHRIELPDAEAGK DALVSLGGGAATDVAGFAAATWLR		T	FALSE	MTEPVIVEVKVDRPYPVVIGTGLLEDLGRTLEGRHKVAVLHQPVLNQTAEAIRSHLADKGIDAHRIELPDAEAGKELPVVGFIWEVLGRIGIGRKDALVSLGGGAATDVAGFAAATWLRGVDIVHVPTTLLGMVDAAVGGKTGINTDAGKNLVGAFHQPAAVLVDLATLETLPRNEIVAGMAEIVKAGFIADPVILDLIEADPEAAIDPTGSVLPELIRRAVAVKADVVAADEKESALREILNYGHTLAHAIERRERYKWRHGAAVSVGLVFAAELGRLAGGLGDQTADRHRSVLTALGLPITYDADALPQLLEYMAGDKKNRSGVLRFVVLDGLAKPGRLEGPDPSLLAAAYAECAGLSPALPQQLSFVKLSPDQL	Alignment E value: 0.0, length: 377, Feature: gi|504690459|ref|WP_014877561.1| 3-dehydroquinate synthase [Mycobacterium smegmatis] >gi|399231928|gb|AFP39421.1| 3-dehydroquinate synthase [Mycobacterium smegmatis str. MC2 155]	377	64.46	399231928 504690459
>CP000480|M_START_Six_Frame_Translated_Orf_20265 (+)3509213:3510631 nr|tr|A0QXV6|A0QXV6_MYCS2|5'+14|3'+0. msgpsevrrpmtvsvfdlfsvgigpssshtvgpmraaarfadeldaigvldavatidvdl ygslaatgaghgtmsaillglegsrpetiesefkdrrieqmraegrirvggrVEITLSEN DIRLHPETVLPTHSNGMRlsaagsdgrplhaqtyfsvgggfivaegadelgqghgsedgd vtfssaaellaladkfdspissvmlafetetrsedevrarllhirdvmfecmergitrDG FLPGTLRvrrrardwyqrlltddpgrdpvyaedwvnlvalavneenasg…	DGFLPGTLR FLLTAGAIGSLYK LHPETVLPTHSNGMR VEITLSENDIR VSLDQVIETMR		2.7212e-13	1	>CP000480|Reference_Proteome_Sequence_4766 tr|A0QXV6|A0QXV6_MYCS2 L-serine ammonia-lyase OS=Mycobacterium smegmatis (strain ATCC 700084 / mc(2)155) GN=sdaA PE=4 SV=1 Coordinates: (+)3509255:3510631 mfdlfsvgigpssshtvgpmraaarfadeldaigvldavatidvdlygslaatgaghgtm saillglegsrpetiesefkdrrieqmraegrirvggrVEITLSENDIRLHPETVLPTHS NGMRlsaagsdgrplhaqtyfsvgggfivaegadelgqghgsedgdvtfssaaellalad kfdspissvmlafetetr…	DGFLPGTLR FLLTAGAIGSLYK LHPETVLPTHSNGMR VEITLSENDIR VSLDQVIETMR		4.8591e-15	1	>CP000480|M_START_GeneMarkS_Sequence_1088 (+)3509243:3510631 mTVSVFDLFSVGIGPSSSHTVGPMRaaarfadeldaigvldavatidvdlygslaatgag hgtmsaillglegsrpetiesefkdrrieqmraegrirvggrVEITLSENDIRLHPETVL PTHSNGMRlsaagsdgrplhaqtyfsvgggfivaegadelgqghgsedgdvtfssaaell aladkfdspissvmlafetetrsedevrarllhirdvmfecmergitrDGFLPGTLRvrr rardwyqrlltddpgrdpvyaedwvnlvalavneenasggrivtaptngaagiipavlyy alhytpqgaadpddasvrFLLTAGAIGSLYKer…	DGFLPGTLR FLLTAGAIGSLYK LHPETVLPTHSNGMR TVSVFDLFSVGIGPSSSHTVGPMR VEITLSENDIR VSLDQVIETMR		2.318e-22	1	GeneMarkS_database	GeneMarkS database	>CP000480|Reference_Proteome_Sequence_4766 tr|A0QXV6|A0QXV6_MYCS2 L-serine ammonia-lyase OS=Mycobacterium smegmatis (strain ATCC 700084 / mc(2)155) GN=sdaA PE=4 SV=1 Coordinates: (+)3509255:3510631 mfdlfsvgigpssshtvgpmraaarfadeldaigvldavatidvdlygslaatgaghgtm saillglegsrpetiesefkdrrieqmraegrirvggrVEITLSENDIRLHPETVLPTHS NGMRlsaagsdgrplhaqtyfsvgggfivaegadelgqghgsedgdvtfssaaellalad kfdspissvmlafetetr…	>Consensus_Protein_Sequence_427 (+)3509243:3510631 mTVSVFDLFSVGIGPSSSHTVGPMRaaarfadeldaigvldavatidvdlygslaatgag hgtmsaillglegsrpetiesefkdrrieqmraegrirvggrVEITLSENDIRLHPETVL PTHSNGMRlsaagsdgrplhaqtyfsvgggfivaegadelgqghgsedgdvtfssaaell aladkfdspissvmlafetetrsedevrarllhirdvmfecmergitrDGFLPGTLRvrr rardwyqrlltddpgrdpvyaedwvnlvalavneenasggrivtaptngaagiipavlyy alhytpqgaadpddasvrFLLTAGAIGSLYKerasisgaevgc…	(+)3509243:3510631	ATG	Not Verified	TRUE	Upstream Start	TVSVFDLFSVGIGPSSSHTVGPMR	1				TVSVFDLFSVGIGPSSSHTVGPMR	1		_FLLTAGAIGSLYK_ _LHPETVLPTHSNGMR_ _TVSVFDLFSVGIGPSSSHTVGPMR_ _DGFLPGTLR_ _VSLDQVIETMR_ _VEITLSENDIR_	FALSE	VEITLSENDIR DGFLPGTLR VSLDQVIETMR LHPETVLPTHSNGMR FLLTAGAIGSLYK TVSVFDLFSVGIGPSSSHTVGPMR		TVSVFDLFSVGIGPSSSHTVGPMR				TVSVFDLFSVGIGPSSSHTVGPMR	VEITLSENDIR DGFLPGTLR VSLDQVIETMR LHPETVLPTHSNGMR FLLTAGAIGSLYK		T	FALSE	MTVSVFDLFSVGIGPSSSHTVGPMRAAARFADELDAIGVLDAVATIDVDLYGSLAATGAGHGTMSAILLGLEGSRPETIESEFKDRRIEQMRAEGRIRVGGRVEITLSENDIRLHPETVLPTHSNGMRLSAAGSDGRPLHAQTYFSVGGGFIVAEGADELGQGHGSEDGDVTFSSAAELLALADKFDSPISSVMLAFETETRSEDEVRARLLHIRDVMFECMERGITRDGFLPGTLRVRRRARDWYQRLLTDDPGRDPVYAEDWVNLVALAVNEENASGGRIVTAPTNGAAGIIPAVLYYALHYTPQGAADPDDASVRFLLTAGAIGSLYKERASISGAEVGCQGEVGSAASMAAAGLAEILGGTPAQVENAAEIAMEHSLGLTCDPIGGLVQIPCIER…	Alignment E value: 0.0, length: 462, Feature: gi|504690597|ref|WP_014877699.1| serine dehydratase [Mycobacterium smegmatis] >gi|399232330|gb|AFP39823.1| L-serine dehydratase [Mycobacterium smegmatis str. MC2 155] >gi|698941818|gb|AIU08580.1| serine dehydratase [Mycobacterium smegmatis str. MC2 155] >gi|698951011|gb|AIU15205.1| serine dehydratase [Mycobacterium smegmatis] >gi|698959293|gb|AIU21828…	462	17.97	399232330 698941818 504690597 698951011 698959293
>CP000480|M_START_Six_Frame_Translated_Orf_20443 (+)2995151:2995843 nr|tr|A0QWG3|A0QWG3_MYCS2|5'+25|3'+0. mdrrphqrgadrrdgeggrrevtgdvtdpderqivdrGVGDPDHLQRlwtphrmsyiaea pmkKRGEGGSAGSAEPFTDIPEMPDEEGLMVARgkrvyavlnlypynpghlmvvpyrrVS ELEDLTEDESSELMAFTQKairvikavsrphgfnvglnlgssaggslaehlhmhvvprWG GDANFITIIGGSKvipqllketrqllatewvrQDQLAAGTDGKDGKapts	GVGDPDHLQR KRGEGGSAGSAEPFTDIPEMPDEEGLMVAR QDQLAAGTDGKDGK VSELEDLTEDESSELMAFTQK WGGDANFITIIGGSK		4.5253e-74	1	>CP000480|Reference_Proteome_Sequence_673 tr|A0QWG3|A0QWG3_MYCS2 HIT family protein hydrolase OS=Mycobacterium smegmatis (strain ATCC 700084 / mc(2)155) GN=MSMEG_2932 PE=4 SV=1 Coordinates: (+)2995226:2995843 mtdpderqivdrGVGDPDHLQRlwtphrmsyiaeapmkKRGEGGSAGSAEPFTDIPEMPD EEGLMVARgkrvyavlnlypynpghlmvvpyrrVSELEDLTEDESSELMAFTQKairvik avsrphgfnvglnlgssaggslaehlhmhvvprWGGDANFITIIGGSKVIPQLLKetrql latewvr…	GVGDPDHLQR KRGEGGSAGSAEPFTDIPEMPDEEGLMVAR QDQLAAGTDGKDGK VIPQLLK VSELEDLTEDESSELMAFTQK WGGDANFITIIGGSK		2.1171e-73	1	>CP000480|M_START_GeneMarkS_Sequence_972 (+)2995214:2995843 mTGDVTDPDERqivdrGVGDPDHLQRlwtphrmsyiaeapmkKRGEGGSAGSAEPFTDIP EMPDEEGLMVARgkrvyavlnlypynpghlmvvpyrrVSELEDLTEDESSELMAFTQKai rvikavsrphgfnvglnlgssaggslaehlhmhvvprWGGDANFITIIGGSKVIPQLLKe trqllatewvrQDQLAAGTDGKDGKapts	GVGDPDHLQR KRGEGGSAGSAEPFTDIPEMPDEEGLMVAR QDQLAAGTDGKDGK TGDVTDPDER VIPQLLK VSELEDLTEDESSELMAFTQK WGGDANFITIIGGSK		2.3868e-78	1	GeneMarkS_database	GeneMarkS database	>CP000480|Reference_Proteome_Sequence_673 tr|A0QWG3|A0QWG3_MYCS2 HIT family protein hydrolase OS=Mycobacterium smegmatis (strain ATCC 700084 / mc(2)155) GN=MSMEG_2932 PE=4 SV=1 Coordinates: (+)2995226:2995843 mtdpderqivdrGVGDPDHLQRlwtphrmsyiaeapmkKRGEGGSAGSAEPFTDIPEMPD EEGLMVARgkrvyavlnlypynpghlmvvpyrrVSELEDLTEDESSELMAFTQKairvik avsrphgfnvglnlgssaggslaehlhmhvvprWGGDANFITIIGGSKVIPQLLKetrql latewvr…	>Consensus_Protein_Sequence_436 (+)2995214:2995843 mTGDVTDPDERqivdrGVGDPDHLQRlwtphrmsyiaeapmkKRGEGGSAGSAEPFTDIP EMPDEEGLMVARgkrvyavlnlypynpghlmvvpyrrVSELEDLTEDESSELMAFTQKai rvikavsrphgfnvglnlgssaggslaehlhmhvvprWGGDANFITIIGGSKVIPQLLKe trqllatewvrQDQLAAGTDGKDGKapts	(+)2995214:2995843	GTG	Not Verified	TRUE	Upstream Start	TGDVTDPDER	1				TGDVTDPDER	1		_VIPQLLK_ _GVGDPDHLQR_ _VSELEDLTEDESSELMAFTQK_ _QDQLAAGTDGKDGK_ _KRGEGGSAGSAEPFTDIPEMPDEEGLMVAR_ _WGGDANFITIIGGSK_ _TGDVTDPDER_	FALSE	GVGDPDHLQR QDQLAAGTDGKDGK VSELEDLTEDESSELMAFTQK WGGDANFITIIGGSK KRGEGGSAGSAEPFTDIPEMPDEEGLMVAR VIPQLLK TGDVTDPDER		TGDVTDPDER				TGDVTDPDER	VSELEDLTEDESSELMAFTQK GVGDPDHLQR KRGEGGSAGSAEPFTDIPEMPDEEGLMVAR QDQLAAGTDGKDGK VIPQLLK WGGDANFITIIGGSK		T	FALSE	MTGDVTDPDERQIVDRGVGDPDHLQRLWTPHRMSYIAEAPMKKRGEGGSAGSAEPFTDIPEMPDEEGLMVARGKRVYAVLNLYPYNPGHLMVVPYRRVSELEDLTEDESSELMAFTQKAIRVIKAVSRPHGFNVGLNLGSSAGGSLAEHLHMHVVPRWGGDANFITIIGGSKVIPQLLKETRQLLATEWVRQDQLAAGTDGKDGKAPTS	Alignment E value: 3.00853e-149, length: 209, Feature: gi|777216997|emb|CKH76665.1| Histidine triad (HIT) protein [Mycobacterium smegmatis]	209	51.2	777216997
>CP000480|M_START_Six_Frame_Translated_Orf_21247 (-)3689837:3690244 nr|tr|A0QYE3|A0QYE3_MYCS2|5'+4|3'+0. mTTDVNAGIGKGFDSEIGLNYTELGPDGGRAELKitekllqpwgivhggvycsiveslas vsghiwlsengggtvvgvnnntdflrAIGSGTVTAVSTPIHRgrrqqlwlitltdedgrt vargqvrlqnmpaes	AIGSGTVTAVSTPIHR GFDSEIGLNYTELGPDGGR GFDSEIGLNYTELGPDGGRAELK TTDVNAGIGK		4.6025e-63	1	>CP000480|Reference_Proteome_Sequence_5143 tr|A0QYE3|A0QYE3_MYCS2 ComA operon protein 2 OS=Mycobacterium smegmatis (strain ATCC 700084 / mc(2)155) GN=MSMEG_3628 PE=4 SV=1 Coordinates: (-)3689837:3690232 mnagigkGFDSEIGLNYTELGPDGGRAELKitekllqpwgivhggvycsiveslasvsgh iwlsengggtvvgvnnntdflrAIGSGTVTAVSTPIHRgrrqqlwlitltdedgrtvarg qvrlqnmpaes	AIGSGTVTAVSTPIHR GFDSEIGLNYTELGPDGGR GFDSEIGLNYTELGPDGGRAELK		1.9518e-55	1	>CP000480|M_START_GeneMarkS_Sequence_3407 (-)3689837:3690244 mTTDVNAGIGKGFDSEIGLNYTELGPDGGRAELKitekllqpwgivhggvycsiveslas vsghiwlsengggtvvgvnnntdflrAIGSGTVTAVSTPIHRgrrqqlwlitltdedgrt vargqvrlqnmpaes	AIGSGTVTAVSTPIHR GFDSEIGLNYTELGPDGGR GFDSEIGLNYTELGPDGGRAELK TTDVNAGIGK		1.8102e-61	1	Six_Frame_database GeneMarkS_database	Six Frame database GeneMarkS database	>CP000480|Reference_Proteome_Sequence_5143 tr|A0QYE3|A0QYE3_MYCS2 ComA operon protein 2 OS=Mycobacterium smegmatis (strain ATCC 700084 / mc(2)155) GN=MSMEG_3628 PE=4 SV=1 Coordinates: (-)3689837:3690232 mnagigkGFDSEIGLNYTELGPDGGRAELKitekllqpwgivhggvycsiveslasvsgh iwlsengggtvvgvnnntdflrAIGSGTVTAVSTPIHRgrrqqlwlitltdedgrtvarg qvrlqnmpaes	>Consensus_Protein_Sequence_468 (-)3689837:3690244 mTTDVNAGIGKGFDSEIGLNYTELGPDGGRAELKitekllqpwgivhggvycsiveslas vsghiwlsengggtvvgvnnntdflrAIGSGTVTAVSTPIHRgrrqqlwlitltdedgrt vargqvrlqnmpaes	(-)3689837:3690244	GTG	Not Verified	TRUE	Upstream Start	TTDVNAGIGK	1	_(ac)TTDVNAGIGK_			TTDVNAGIGK	1		_AIGSGTVTAVSTPIHR_ _TTDVNAGIGK_ _GFDSEIGLNYTELGPDGGRAELK_ _(ac)TTDVNAGIGK_ _GFDSEIGLNYTELGPDGGR_	FALSE	GFDSEIGLNYTELGPDGGRAELK TTDVNAGIGK AIGSGTVTAVSTPIHR GFDSEIGLNYTELGPDGGR		_(ac)TTDVNAGIGK_				TTDVNAGIGK	GFDSEIGLNYTELGPDGGRAELK GFDSEIGLNYTELGPDGGR AIGSGTVTAVSTPIHR		T	FALSE	MTTDVNAGIGKGFDSEIGLNYTELGPDGGRAELKITEKLLQPWGIVHGGVYCSIVESLASVSGHIWLSENGGGTVVGVNNNTDFLRAIGSGTVTAVSTPIHRGRRQQLWLITLTDEDGRTVARGQVRLQNMPAES	Alignment E value: 1.50399e-91, length: 135, Feature: gi|399232513|gb|AFP40006.1| Thioesterase superfamily protein [Mycobacterium smegmatis str. MC2 155]	135	36.3	399232513
>CP000480|M_START_Six_Frame_Translated_Orf_23152 (-)4159822:4161051 nr|tr|A0QZM8|A0QZM8_MYCS2|5'+24|3'+0. mfsqngnrhtvsdhhrpirDITDDVLSRieegaferELNHTSPVDAFAMIQEARlgalri padlggygiglvtffeflmrLATVDPNVAHALRAHYVFVDERlfefrrgqerLWLDHIVA GDLFGNANTELTAKQAAGLEPSRfqarLSADGDEYRlngtkfystgslycqwvvvsavnd agavvraivptnrdgvridddwdgigqrltasgtavfdnvrVYTHEVFIRqaghvdgygs pmaqlyltavtagileainrDAVTVLRgrtrtfahgvgssakDDPLLQH…	AHYVFVDER ALADAAETVMADGVGDK DAVTVLR DDPLLQHVVGQLASDAFAGR DITDDVLSR ELNHTSPVDAFAMIQEAR LATVDPNVAHALR LSADGDEYR LWLDHIVAGDLFGNANTELTAK QAAGLEPSR SGWQLFDVAGASATLR VYTHEVFIR		3.9588e-43	1	>CP000480|Reference_Proteome_Sequence_6347 tr|A0QZM8|A0QZM8_MYCS2 Putative acyl-CoA dehydrogenase OS=Mycobacterium smegmatis (strain ATCC 700084 / mc(2)155) GN=MSMEG_4084 PE=4 SV=1 Coordinates: (-)4159822:4160979 mlsrieegaferELNHTSPVDAFAMIQEARlgalripadlggygiglvtffeflmrLATV DPNVAHALRAHYVFVDERlfefrrgqerLWLDHIVAGDLFGNANTELTAKQAAGLEPSRf qarLSADGDEYRlngtkfystgslycqwvvvsavndagavvraivptnrdgvridddwdg igq…	AHYVFVDER ALADAAETVMADGVGDK DAVTVLR DDPLLQHVVGQLASDAFAGR ELNHTSPVDAFAMIQEAR LATVDPNVAHALR LSADGDEYR LWLDHIVAGDLFGNANTELTAK QAAGLEPSR SGWQLFDVAGASATLR VYTHEVFIR		1.3476e-51	1	>CP000480|M_START_GeneMarkS_Sequence_1108 (-)4159822:4161051 mfsqngnrhtvsdhhrpirDITDDVLSRieegaferELNHTSPVDAFAMIQEARlgalri padlggygiglvtffeflmrLATVDPNVAHALRAHYVFVDERlfefrrgqerLWLDHIVA GDLFGNANTELTAKQAAGLEPSRfqarLSADGDEYRlngtkfystgslycqwvvvsavnd agavvraivptnrdgvridddwdgigqrltasgtavfdnvrVYTHEVFIRqaghvdgygs pmaqlyltavtagileainrDAVTVLRgrtrtfahgvgssakDDPLLQHVVGQLASDAFA GRavvleaarALADAAETVMADGVGDKslleaa…	AHYVFVDER ALADAAETVMADGVGDK DAVTVLR DDPLLQHVVGQLASDAFAGR DITDDVLSR ELNHTSPVDAFAMIQEAR LATVDPNVAHALR LSADGDEYR LWLDHIVAGDLFGNANTELTAK QAAGLEPSR SGWQLFDVAGASATLR VYTHEVFIR		5.5239e-54	1		Six Frame database GeneMarkS database	>CP000480|Reference_Proteome_Sequence_6347 tr|A0QZM8|A0QZM8_MYCS2 Putative acyl-CoA dehydrogenase OS=Mycobacterium smegmatis (strain ATCC 700084 / mc(2)155) GN=MSMEG_4084 PE=4 SV=1 Coordinates: (-)4159822:4160979 mlsrieegaferELNHTSPVDAFAMIQEARlgalripadlggygiglvtffeflmrLATV DPNVAHALRAHYVFVDERlfefrrgqerLWLDHIVAGDLFGNANTELTAKQAAGLEPSRf qarLSADGDEYRlngtkfystgslycqwvvvsavndagavvraivptnrdgvridddwdg igq…	>Consensus_Protein_Sequence_551 (-)4159822:4161051 mfsqngnrhtvsdhhrpirDITDDVLSRieegaferELNHTSPVDAFAMIQEARlgalri padlggygiglvtffeflmrLATVDPNVAHALRAHYVFVDERlfefrrgqerLWLDHIVA GDLFGNANTELTAKQAAGLEPSRfqarLSADGDEYRlngtkfystgslycqwvvvsavnd agavvraivptnrdgvridddwdgigqrltasgtavfdnvrVYTHEVFIRqaghvdgygs pmaqlyltavtagileainrDAVTVLRgrtrtfahgvgssakDDPLLQHVVGQLASDAFA GRavvleaarALADAAETVMADGVGDKslleaakmacakakvt…	(-)4159822:4161051	ATG	Not Verified		Upstream Start		0					0		_QAAGLEPSR_ _DAVTVLR_ _ALADAAETVMADGVGDK_ _ELNHTSPVDAFAMIQEAR_ _LSADGDEYR_ _DITDDVLSR_ _DDPLLQHVVGQLASDAFAGR_ _SGWQLFDVAGASATLR_ _VYTHEVFIR_ _LWLDHIVAGDLFGNANTELTAK_ _AHYVFVDER_ _LATVDPNVAHALR_	FALSE	LSADGDEYR VYTHEVFIR LWLDHIVAGDLFGNANTELTAK QAAGLEPSR LATVDPNVAHALR AHYVFVDER ALADAAETVMADGVGDK DDPLLQHVVGQLASDAFAGR DAVTVLR DITDDVLSR ELNHTSPVDAFAMIQEAR SGWQLFDVAGASATLR		DITDDVLSR				DITDDVLSR	LSADGDEYR VYTHEVFIR LWLDHIVAGDLFGNANTELTAK QAAGLEPSR LATVDPNVAHALR AHYVFVDER ALADAAETVMADGVGDK DDPLLQHVVGQLASDAFAGR DAVTVLR ELNHTSPVDAFAMIQEAR SGWQLFDVAGASATLR			FALSE	MFSQNGNRHTVSDHHRPIRDITDDVLSRIEEGAFERELNHTSPVDAFAMIQEARLGALRIPADLGGYGIGLVTFFEFLMRLATVDPNVAHALRAHYVFVDERLFEFRRGQERLWLDHIVAGDLFGNANTELTAKQAAGLEPSRFQARLSADGDEYRLNGTKFYSTGSLYCQWVVVSAVNDAGAVVRAIVPTNRDGVRIDDDWDGIGQRLTASGTAVFDNVRVYTHEVFIRQAGHVDGYGSPMAQLYLTAVTAGILEAINRDAVTVLRGRTRTFAHGVGSSAKDDPLLQHVVGQLASDAFAGRAVVLEAARALADAAETVMADGVGDKSLLEAAKMACAKAKVTIENLVSRSGWQLFDVAGASATLRTKNLDRHWRNARTIASHNPVLYKTRALGDYLVN…	Alignment E value: 0.0, length: 409, Feature: gi|504690829|ref|WP_014877931.1| acyl-CoA dehydrogenase [Mycobacterium smegmatis] >gi|399232950|gb|AFP40443.1| Acyl-CoA dehydrogenase [Mycobacterium smegmatis str. MC2 155] >gi|698942422|gb|AIU09184.1| acyl-CoA dehydrogenase [Mycobacterium smegmatis str. MC2 155] >gi|698951615|gb|AIU15809.1| acyl-CoA dehydrogenase [Mycobacterium smegmatis] >gi|6989598…	409	38.63	399232950 698942422 504690829 698951615 698959897
>CP000480|M_START_Six_Frame_Translated_Orf_24053 (+)3633855:3635588 nr|tr|A0QY89|A0QY89_MYCS2|5'+44|3'+0. mqddappavarsivddmtgtapnepyyrLGSYHRPTDTPSAEAQVWFDRgmvwayafnhg eavycferALEYDPGLAAAHWGIAYSVGPNYNKAWDAFDPVDLAASLTRARAELAAAASG RvsaverDLIAALHKRFPTDDPEDTEALLAGHHAYADAMVAVARtypddidvqtlaadal vnvtawalwdgrtgepapgsrvleaksildralttpagrehpgvlhlyihtmemsttpqa alpaadrlrNLVPDAGHLRhmpshidvlcgdyrSSVVSNLSAVEADRRf…	AELAAAASGR AIALDDNLPYDEPWGWMQPTR ALEYDPGLAAAHWGIAYSVGPNYNK ARAELAAAASGR AWDAFDPVDLAASLTR AYDRIPETR DAEAAIIGK DLIAALHK GPLNFYSLYR GVAYAAMGDLSR LGSYHRPTDTPSAEAQVWFDR NLVPDAGHLR QLELALAR RFPTDDPEDTEALLAGHHAYADAMVAVAR RGDHDVAFEHLR SSVVSNLSAVEADRR VEEAAQVYAADLGLDPTLSR		2.4895e-104	1	>CP000480|Reference_Proteome_Sequence_4527 tr|A0QY89|A0QY89_MYCS2 TPR domain protein OS=Mycobacterium smegmatis (strain ATCC 700084 / mc(2)155) GN=MSMEG_3574 PE=4 SV=1 Coordinates: (+)3633987:3635588 mwfdrgmvwayafnhgeavycferALEYDPGLAAAHWGIAYSVGPNYNKAWDAFDPVDLA ASLTRARAELAAAASGRvsaverDLIAALHKrfptddpedteallaghhayadamvavar typddidvqtlaadalvnvtawalwdgrtgepapgsrvleaksildralttpagrehpgv lhlyihtmemsttpqa…	AELAAAASGR AIALDDNLPYDEPWGWMQPTR ALEYDPGLAAAHWGIAYSVGPNYNK ARAELAAAASGR AWDAFDPVDLAASLTR AYDRIPETR DAEAAIIGK DLIAALHK GPLNFYSLYR GVAYAAMGDLSR HAYGALLLEQGR NLVPDAGHLR QLELALAR RGDHDVAFEHLR SSVVSNLSAVEADRR VEEAAQVYAADLGLDPTLSR YLFNNTSR		3.4224e-103	1	>CP000480|M_START_GeneMarkS_Sequence_370 (+)3633987:3635588 mwfdrgmvwayafnhgeavycferALEYDPGLAAAHWGIAYSVGPNYNKAWDAFDPVDLA ASLTRARAELAAAASGRvsaverDLIAALHKRFPTDDPEDTEALLAGHHAYADAMVAVAR typddidvqtlaadalvnvtawalwdgrtgepapgsrvleaksildralttpagrehpgv lhlyihtmemsttpqaalpaadrlrNLVPDAGHLRhmpshidvlcgdyrSSVVSNLSAVE ADRRfvehrGPLNFYSLYRahdlhfvvysamfegqsqialsaadelaaqltpdllsvtsp pmadwleafvplrihvlvrfgrwddliaeplpsd…	AELAAAASGR AIALDDNLPYDEPWGWMQPTR ALEYDPGLAAAHWGIAYSVGPNYNK ARAELAAAASGR AWDAFDPVDLAASLTR AYDRIPETR DAEAAIIGK DLIAALHK GPLNFYSLYR GVAYAAMGDLSR HAYGALLLEQGR NLVPDAGHLR QLELALAR RFPTDDPEDTEALLAGHHAYADAMVAVAR RGDHDVAFEHLR SSVVSNLSAVEADRR VEEAAQVYAADLGLDPTLSR YLFNNTSR		1.2252e-103	1		Six Frame database	>CP000480|Reference_Proteome_Sequence_4527 tr|A0QY89|A0QY89_MYCS2 TPR domain protein OS=Mycobacterium smegmatis (strain ATCC 700084 / mc(2)155) GN=MSMEG_3574 PE=4 SV=1 Coordinates: (+)3633987:3635588 mwfdrgmvwayafnhgeavycferALEYDPGLAAAHWGIAYSVGPNYNKAWDAFDPVDLA ASLTRARAELAAAASGRvsaverDLIAALHKRFPTDDPEDTEALLAGHHAYADAMVAVAR typddidvqtlaadalvnvtawalwdgrtgepapgsrvleaksildralttpagrehpgv lhlyihtmemsttpqa…	>Consensus_Protein_Sequence_595 (+)3633903:3635588 mtgtapnepyyrLGSYHRPTDTPSAEAQVWFDRgmvwayafnhgeavycferALEYDPGL AAAHWGIAYSVGPNYNKAWDAFDPVDLAASLTRARAELAAAASGRvsaverDLIAALHKR FPTDDPEDTEALLAGHHAYADAMVAVARtypddidvqtlaadalvnvtawalwdgrtgep apgsrvleaksildralttpagrehpgvlhlyihtmemsttpqaalpaadrlrNLVPDAG HLRhmpshidvlcgdyrSSVVSNLSAVEADRRfvehrGPLNFYSLYRahdlhfvvysamf egqsqialsaadelaaqltpdllsvtsppmadwleafvplrih…	(+)3633903:3635588	ATG	Not Verified		Upstream Start		0					0	_RFPTDDPEDTEALLAGHHAYADAMVAVAR_	_AELAAAASGR_ _NLVPDAGHLR_ _DAEAAIIGK_ _AIALDDNLPYDEPWGWMQPTR_ _RFPTDDPEDTEALLAGHHAYADAMVAVAR_ _DLIAALHK_ _HAYGALLLEQGR_ _AWDAFDPVDLAASLTR_ _ARAELAAAASGR_ _GPLNFYSLYR_ _SSVVSNLSAVEADRR_ _LGSYHRPTDTPSAEAQVWFDR_ _QLELALAR_ _AYDRIPETR_ _VEEAAQVYAADLGLDPTLSR_ _YLFNNTSR_ _GVAYAAMGDLSR_ _RGDHDVAFEHLR_ _ALEYDPGLAAAHWGIAYSVGPNYNK_	FALSE	AELAAAASGR VEEAAQVYAADLGLDPTLSR DLIAALHK RGDHDVAFEHLR AYDRIPETR NLVPDAGHLR GVAYAAMGDLSR GPLNFYSLYR ARAELAAAASGR AWDAFDPVDLAASLTR DAEAAIIGK AIALDDNLPYDEPWGWMQPTR LGSYHRPTDTPSAEAQVWFDR ALEYDPGLAAAHWGIAYSVGPNYNK QLELALAR SSVVSNLSAVEADRR RFPTDDPEDTEALLAGHHAYADAMVAVAR HAYGALLLEQGR YLFNNTSR		LGSYHRPTDTPSAEAQVWFDR				LGSYHRPTDTPSAEAQVWFDR	AELAAAASGR DLIAALHK RGDHDVAFEHLR AYDRIPETR NLVPDAGHLR ALEYDPGLAAAHWGIAYSVGPNYNK GPLNFYSLYR ARAELAAAASGR AWDAFDPVDLAASLTR DAEAAIIGK AIALDDNLPYDEPWGWMQPTR VEEAAQVYAADLGLDPTLSR HAYGALLLEQGR SSVVSNLSAVEADRR QLELALAR GVAYAAMGDLSR YLFNNTSR RFPTDDPEDTEALLAGHHAYADAMVAVAR			FALSE	MTGTAPNEPYYRLGSYHRPTDTPSAEAQVWFDRGMVWAYAFNHGEAVYCFERALEYDPGLAAAHWGIAYSVGPNYNKAWDAFDPVDLAASLTRARAELAAAASGRVSAVERDLIAALHKRFPTDDPEDTEALLAGHHAYADAMVAVARTYPDDIDVQTLAADALVNVTAWALWDGRTGEPAPGSRVLEAKSILDRALTTPAGREHPGVLHLYIHTMEMSTTPQAALPAADRLRNLVPDAGHLRHMPSHIDVLCGDYRSSVVSNLSAVEADRRFVEHRGPLNFYSLYRAHDLHFVVYSAMFEGQSQIALSAADELAAQLTPDLLSVTSPPMADWLEAFVPLRIHVLVRFGRWDDLIAEPLPSDQALYCTTTATVHYGRGVAYAAMGDLSRADAERDAFIK…	Alignment E value: 0.0, length: 561, Feature: gi|656073470|ref|WP_029104548.1| hypothetical protein [Mycobacterium smegmatis] >gi|698941949|gb|AIU08711.1| TPR domain protein [Mycobacterium smegmatis str. MC2 155] >gi|698951142|gb|AIU15336.1| TPR domain protein [Mycobacterium smegmatis] >gi|698959424|gb|AIU21959.1| TPR domain protein [Mycobacterium smegmatis]	561	45.81	698941949 656073470 698951142 698959424
>CP000480|M_START_Six_Frame_Translated_Orf_24653 (-)6547545:6548636 nr|tr|A0R6B1|A0R6B1_MYCS2|5'+20|3'+0. mPHLFSPLTLRdisyahrawmspmmqfaavpagpdtgtptdwhlqhlgsravagaalvmv eatavdpvgrsshhdlglwndrqaqsfrritdflkaqgtvpgiqivhagrkgstglpwad etqpphqnwatvgpsavpfgrLPAPSEMTTEEIARtveafaaaarraadagfqtleihga hgylihqflsphsnhrddryggplehrmrfalevteavrAAWPDGLPLFFRvsatdwlgg dtddarpgwtladtvelaehikrigvdlvdvssggsapdaaipvapsyq…	AAEQLGHQLPHPVR AAWPDGLPLFFR ALLRDPAWIWR LPAPSEMTTEEIAR PHLFSPLTLR		5.939e-29	1	>CP000480|Reference_Proteome_Sequence_6062 tr|A0R6B1|A0R6B1_MYCS2 Oxidoreductase, FAD/FMN-binding OS=Mycobacterium smegmatis (strain ATCC 700084 / mc(2)155) GN=MSMEG_6486 PE=4 SV=1 Coordinates: (-)6547545:6548576 mspmmqfaavpagpdtgtptdwhlqhlgsravagaalvmveatavdpvgrsshhdlglwn drqaqsfrritdflkaqgtvpgiqivhagrkgstglpwadetqpphqnwatvgpsavpfg rLPAPSEMTTEEIARtveafaaaarraadagfqtleihgahgylihqflsphsnhrddry ggp…	AAEQLGHQLPHPVR AAWPDGLPLFFR ALLRDPAWIWR FALEVTEAVR LPAPSEMTTEEIAR VSATDWLGGDTDDARPGWTLADTVELAEHIK		8.1742e-24	1	>CP000480|M_START_GeneMarkS_Sequence_3127 (-)6547545:6548636 mPHLFSPLTLRdisyahrawmspmmqfaavpagpdtgtptdwhlqhlgsravagaalvmv eatavdpvgrsshhdlglwndrqaqsfrritdflkaqgtvpgiqivhagrkgstglpwad etqpphqnwatvgpsavpfgrLPAPSEMTTEEIARTVEAFAAAARraadagfqtleihga hgylihqflsphsnhrddryggplehrmrFALEVTEAVRAAWPDGLPLFFRVSATDWLGG DTDDARPGWTLADTVELAEHIKrigvdlvdvssggsapdaaipvapsyqvpfstrirkev dvptaavglitdaeqadsiiaegeadavflarA…	AAEQLGHQLPHPVR AAWPDGLPLFFR ALLRDPAWIWR FALEVTEAVR LPAPSEMTTEEIAR PHLFSPLTLR TVEAFAAAAR VSATDWLGGDTDDARPGWTLADTVELAEHIK		2.5056e-31	1	Six_Frame_database GeneMarkS_database	Six Frame database GeneMarkS database	>CP000480|Reference_Proteome_Sequence_6062 tr|A0R6B1|A0R6B1_MYCS2 Oxidoreductase, FAD/FMN-binding OS=Mycobacterium smegmatis (strain ATCC 700084 / mc(2)155) GN=MSMEG_6486 PE=4 SV=1 Coordinates: (-)6547545:6548576 mspmmqfaavpagpdtgtptdwhlqhlgsravagaalvmveatavdpvgrsshhdlglwn drqaqsfrritdflkaqgtvpgiqivhagrkgstglpwadetqpphqnwatvgpsavpfg rLPAPSEMTTEEIARTVEAFAAAARraadagfqtleihgahgylihqflsphsnhrddry ggp…	>Consensus_Protein_Sequence_613 (-)6547545:6548636 mPHLFSPLTLRdisyahrawmspmmqfaavpagpdtgtptdwhlqhlgsravagaalvmv eatavdpvgrsshhdlglwndrqaqsfrritdflkaqgtvpgiqivhagrkgstglpwad etqpphqnwatvgpsavpfgrLPAPSEMTTEEIARTVEAFAAAARraadagfqtleihga hgylihqflsphsnhrddryggplehrmrFALEVTEAVRAAWPDGLPLFFRVSATDWLGG DTDDARPGWTLADTVELAEHIKrigvdlvdvssggsapdaaipvapsyqvpfstrirkev dvptaavglitdaeqadsiiaegeadavflarALLRDPAWIWR…	(-)6547545:6548636	GTG	Not Verified	TRUE	Upstream Start	PHLFSPLTLR	1				PHLFSPLTLR	1		_FALEVTEAVR_ _VSATDWLGGDTDDARPGWTLADTVELAEHIK_ _AAEQLGHQLPHPVR_ _AAWPDGLPLFFR_ _TVEAFAAAAR_ _LPAPSEMTTEEIAR_ _PHLFSPLTLR_ _ALLRDPAWIWR_	FALSE	AAEQLGHQLPHPVR LPAPSEMTTEEIAR AAWPDGLPLFFR PHLFSPLTLR ALLRDPAWIWR VSATDWLGGDTDDARPGWTLADTVELAEHIK FALEVTEAVR TVEAFAAAAR		PHLFSPLTLR				PHLFSPLTLR	LPAPSEMTTEEIAR TVEAFAAAAR ALLRDPAWIWR FALEVTEAVR AAWPDGLPLFFR VSATDWLGGDTDDARPGWTLADTVELAEHIK AAEQLGHQLPHPVR		P	FALSE	MPHLFSPLTLRDISYAHRAWMSPMMQFAAVPAGPDTGTPTDWHLQHLGSRAVAGAALVMVEATAVDPVGRSSHHDLGLWNDRQAQSFRRITDFLKAQGTVPGIQIVHAGRKGSTGLPWADETQPPHQNWATVGPSAVPFGRLPAPSEMTTEEIARTVEAFAAAARRAADAGFQTLEIHGAHGYLIHQFLSPHSNHRDDRYGGPLEHRMRFALEVTEAVRAAWPDGLPLFFRVSATDWLGGDTDDARPGWTLADTVELAEHIKRIGVDLVDVSSGGSAPDAAIPVAPSYQVPFSTRIRKEVDVPTAAVGLITDAEQADSIIAEGEADAVFLARALLRDPAWIWRAAEQLGHQLPHPVRYARAFR	Alignment E value: 0.0, length: 363, Feature: gi|399235247|gb|AFP42740.1| NADH/flavin oxidoreductase [Mycobacterium smegmatis str. MC2 155] >gi|440624005|gb|ELQ85876.1| xenobiotic reductase A [Mycobacterium smegmatis MKD8] >gi|698944699|gb|AIU11461.1| oxidoreductase [Mycobacterium smegmatis str. MC2 155] >gi|698953893|gb|AIU18087.1| oxidoreductase [Mycobacterium smegmatis] >gi|698962174|gb|AIU247…	363	30.85	399235247 698944699 440624005 698953893 698962174
>CP000480|M_START_Six_Frame_Translated_Orf_2479 (-)4009310:4011112 nr|tr|A0QZ92|A0QZ92_MYCS2|5'+53|3'+0. madrflesadgtvnswlqvcatgvasrskdgwrsdlgardtgsivarpawrRPVGQSHTD DSPEAVEVRmaallqdmasldaglepestlhgildaimrvsgacygaaglcapdgtpatf lqagalaqavpdspdrdmlgflrnrtgplridglarsaaevglpellppmravlgvplvs hgevlgslyvadsragfefsdahvgvvevlatvaadvvhsvwhlakvrtvarwvsasrei tmallgmsggedaplrlivgraaeltvasqaailvpseadrapeevrslt…	RPVGQSHTDDSPEAVEVR	DLHDHVIQR	1.9783e-09	2	>CP000480|Reference_Proteome_Sequence_4657 tr|A0QZ92|A0QZ92_MYCS2 GAF family protein OS=Mycobacterium smegmatis (strain ATCC 700084 / mc(2)155) GN=MSMEG_3941 PE=4 SV=1 Coordinates: (-)4009310:4010953 mgqshtddspeavevrmaallqdmasldaglepestlhgildaimrvsgacygaaglcap dgtpatflqagalaqavpdspdrdmlgflrnrtgplridglarsaaevglpellppmrav lgvplvshgevlgslyvadsragfefsdahvgvvevlatvaadvvhsvwhlakvrtvarw vsasreitmallgmsg…		DLHDHVIQR	4.575e-07	2	>CP000480|M_START_GeneMarkS_Sequence_3894 (-)4009310:4010953 mgqshtddspeavevrmaallqdmasldaglepestlhgildaimrvsgacygaaglcap dgtpatflqagalaqavpdspdrdmlgflrnrtgplridglarsaaevglpellppmrav lgvplvshgevlgslyvadsragfefsdahvgvvevlatvaadvvhsvwhlakvrtvarw vsasreitmallgmsggedaplrlivgraaeltvasqaailvpseadrapeevrsltvav aagaradevegqqvpvsgstsgrvfrtgestmtdgfrypitsftdqgrrpaivvplrsat nnlgviavardaddppfdvdemaimedfahhaa…		DLHDHVIQR	4.0657e-07	2		Six Frame database	>CP000480|Reference_Proteome_Sequence_4657 tr|A0QZ92|A0QZ92_MYCS2 GAF family protein OS=Mycobacterium smegmatis (strain ATCC 700084 / mc(2)155) GN=MSMEG_3941 PE=4 SV=1 Coordinates: (-)4009310:4010953 mgqshtddspeavevrmaallqdmasldaglepestlhgildaimrvsgacygaaglcap dgtpatflqagalaqavpdspdrdmlgflrnrtgplridglarsaaevglpellppmrav lgvplvshgevlgslyvadsragfefsdahvgvvevlatvaadvvhsvwhlakvrtvarw vsasreitmallgmsg…	>Consensus_Protein_Sequence_617 (-)4009310:4011007 mgardtgsivarpawrRPVGQSHTDDSPEAVEVRmaallqdmasldaglepestlhgild aimrvsgacygaaglcapdgtpatflqagalaqavpdspdrdmlgflrnrtgplridgla rsaaevglpellppmravlgvplvshgevlgslyvadsragfefsdahvgvvevlatvaa dvvhsvwhlakvrtvarwvsasreitmallgmsggedaplrlivgraaeltvasqaailv pseadrapeevrsltvavaagaradevegqqvpvsgstsgrvfrtgestmtdgfrypits ftdqgrrpaivvplrsatnnlgviavardaddppfdvdemaim…	(-)4009310:4011007	TTG	Not Verified		Upstream Start		0					0		_RPVGQSHTDDSPEAVEVR_ _DLHDHVIQR_	FALSE	RPVGQSHTDDSPEAVEVR		RPVGQSHTDDSPEAVEVR				RPVGQSHTDDSPEAVEVR				FALSE	MGARDTGSIVARPAWRRPVGQSHTDDSPEAVEVRMAALLQDMASLDAGLEPESTLHGILDAIMRVSGACYGAAGLCAPDGTPATFLQAGALAQAVPDSPDRDMLGFLRNRTGPLRIDGLARSAAEVGLPELLPPMRAVLGVPLVSHGEVLGSLYVADSRAGFEFSDAHVGVVEVLATVAADVVHSVWHLAKVRTVARWVSASREITMALLGMSGGEDAPLRLIVGRAAELTVASQAAILVPSEADRAPEEVRSLTVAVAAGARADEVEGQQVPVSGSTSGRVFRTGESTMTDGFRYPITSFTDQGRRPAIVVPLRSATNNLGVIAVARDADDPPFDVDEMAIMEDFAHHAAVALTLCRANEQARQLTVLSDRERIARDLHDHVIQRLFLAGMDLQGTIA…	Alignment E value: 0.0, length: 600, Feature: gi|504690765|ref|WP_014877867.1| diguanylate cyclase [Mycobacterium smegmatis] >gi|399232815|gb|AFP40308.1| two component sensor histidine kinase Devs [Mycobacterium smegmatis str. MC2 155] >gi|698942293|gb|AIU09055.1| histidine kinase [Mycobacterium smegmatis str. MC2 155] >gi|698951486|gb|AIU15680.1| histidine kinase [Mycobacterium smegmatis] >gi|69…	565	4.78	399232815 698942293 504690765 698951486 698959768
>CP000480|M_START_Six_Frame_Translated_Orf_25705 (+)4412008:4412940 nr|sp|A0R0B2|FABD_MYCS2|5'+20|3'+0. mPQGPVLALLAPGQGSQTPGMLTPWLELPGAADRlaawsqisgldlttlgttataeeitd tavtqplvvaatllaheeltkRGHSAAETIVAGHSVGEIAAYAIAGVISADDAVKlaatr gaemakACAVEPTGMAAVLGGDEAEVLARLEALDLVPANRNAAGQIVAAGAVAALDKLAE DPPAKarvrklatagafhthymasaldgyaaaaqsvttseptatllsnadgqpvasaada mekLVAQLTKPVRWDLCTATLRDRFQNAESAGIVEFPPAGTLVGIAKrelk…	ACAVEPTGMAAVLGGDEAEVLAR DRFQNAESAGIVEFPPAGTLVGIAK FQNAESAGIVEFPPAGTLVGIAK LAEDPPAK LEALDLVPANR LVAQLTK LVAQLTKPVR NAAGQIVAAGAVAALDK PQGPVLALLAPGQGSQTPGMLTPWLELPGAADR RGHSAAETIVAGHSVGEIAAYAIAGVISADDAVK SPEDLDGLDQL WDLCTATLR		5.5704e-231	1	>CP000480|Reference_Proteome_Sequence_108 sp|A0R0B2|FABD_MYCS2 Malonyl CoA-acyl carrier protein transacylase OS=Mycobacterium smegmatis (strain ATCC 700084 / mc(2)155) GN=fabD PE=1 SV=1 Coordinates: (+)4412068:4412940 mltpwlelpgaadrlaawsqisgldlttlgttataeeitdtavtqplvvaatllaheelt kRGHSAAETIVAGHSVGEIAAYAIAGVISADDAVKlaatrgaemakACAVEPTGMAAVLG GDEAEVLARLEALDLVPANRNAAGQIVAAGAVAALDKLAEDPPAKarvrklatagafht…	ACAVEPTGMAAVLGGDEAEVLAR DRFQNAESAGIVEFPPAGTLVGIAK FQNAESAGIVEFPPAGTLVGIAK LAEDPPAK LEALDLVPANR LVAQLTK LVAQLTKPVR NAAGQIVAAGAVAALDK RGHSAAETIVAGHSVGEIAAYAIAGVISADDAVK SPEDLDGLDQL WDLCTATLR		7.0689e-150	1	>CP000480|M_START_GeneMarkS_Sequence_5414 (+)4412068:4412940 mltpwlelpgaadrlaawsqisgldlttlgttataeeitdtavtqplvvaatllaheelt kRGHSAAETIVAGHSVGEIAAYAIAGVISADDAVKlaatrgaemakACAVEPTGMAAVLG GDEAEVLARLEALDLVPANRNAAGQIVAAGAVAALDKLAEDPPAKarvrklatagafhth ymasaldgyaaaaqsvttseptatllsnadgqpvasaadamekLVAQLTKPVRWDLCTAT LRDRFQNAESAGIVEFPPAGTLVGIAKrelkgtptraikSPEDLDGLDQL	ACAVEPTGMAAVLGGDEAEVLAR DRFQNAESAGIVEFPPAGTLVGIAK FQNAESAGIVEFPPAGTLVGIAK LAEDPPAK LEALDLVPANR LVAQLTK LVAQLTKPVR NAAGQIVAAGAVAALDK RGHSAAETIVAGHSVGEIAAYAIAGVISADDAVK SPEDLDGLDQL WDLCTATLR		5.8152e-150	1	Six_Frame_database	Six Frame database	>CP000480|Reference_Proteome_Sequence_108 sp|A0R0B2|FABD_MYCS2 Malonyl CoA-acyl carrier protein transacylase OS=Mycobacterium smegmatis (strain ATCC 700084 / mc(2)155) GN=fabD PE=1 SV=1 Coordinates: (+)4412068:4412940 mltpwlelpgaadrlaawsqisgldlttlgttataeeitdtavtqplvvaatllaheelt kRGHSAAETIVAGHSVGEIAAYAIAGVISADDAVKlaatrgaemakACAVEPTGMAAVLG GDEAEVLARLEALDLVPANRNAAGQIVAAGAVAALDKLAEDPPAKarvrklatagafht…	>Consensus_Protein_Sequence_659 (+)4412008:4412940 mPQGPVLALLAPGQGSQTPGMLTPWLELPGAADRlaawsqisgldlttlgttataeeitd tavtqplvvaatllaheeltkRGHSAAETIVAGHSVGEIAAYAIAGVISADDAVKlaatr gaemakACAVEPTGMAAVLGGDEAEVLARLEALDLVPANRNAAGQIVAAGAVAALDKLAE DPPAKarvrklatagafhthymasaldgyaaaaqsvttseptatllsnadgqpvasaada mekLVAQLTKPVRWDLCTATLRDRFQNAESAGIVEFPPAGTLVGIAKrelkgtptraikS PEDLDGLDQL	(+)4412008:4412940	GTG	Not Verified	TRUE	Upstream Start	PQGPVLALLAPGQGSQTPGMLTPWLELPGAADR	1				PQGPVLALLAPGQGSQTPGMLTPWLELPGAADR	1		_LEALDLVPANR_ _FQNAESAGIVEFPPAGTLVGIAK_ _ACAVEPTGMAAVLGGDEAEVLAR_ _PQGPVLALLAPGQGSQTPGMLTPWLELPGAADR_ _WDLCTATLR_ _DRFQNAESAGIVEFPPAGTLVGIAK_ _LVAQLTK_ _LAEDPPAK_ _NAAGQIVAAGAVAALDK_ _LVAQLTKPVR_ _SPEDLDGLDQL_ _RGHSAAETIVAGHSVGEIAAYAIAGVISADDAVK_	FALSE	LVAQLTK DRFQNAESAGIVEFPPAGTLVGIAK NAAGQIVAAGAVAALDK ACAVEPTGMAAVLGGDEAEVLAR RGHSAAETIVAGHSVGEIAAYAIAGVISADDAVK PQGPVLALLAPGQGSQTPGMLTPWLELPGAADR WDLCTATLR LVAQLTKPVR LAEDPPAK SPEDLDGLDQL LEALDLVPANR FQNAESAGIVEFPPAGTLVGIAK		PQGPVLALLAPGQGSQTPGMLTPWLELPGAADR				PQGPVLALLAPGQGSQTPGMLTPWLELPGAADR	LVAQLTK LEALDLVPANR DRFQNAESAGIVEFPPAGTLVGIAK ACAVEPTGMAAVLGGDEAEVLAR WDLCTATLR NAAGQIVAAGAVAALDK RGHSAAETIVAGHSVGEIAAYAIAGVISADDAVK LVAQLTKPVR SPEDLDGLDQL LAEDPPAK FQNAESAGIVEFPPAGTLVGIAK		P	FALSE	MPQGPVLALLAPGQGSQTPGMLTPWLELPGAADRLAAWSQISGLDLTTLGTTATAEEITDTAVTQPLVVAATLLAHEELTKRGHSAAETIVAGHSVGEIAAYAIAGVISADDAVKLAATRGAEMAKACAVEPTGMAAVLGGDEAEVLARLEALDLVPANRNAAGQIVAAGAVAALDKLAEDPPAKARVRKLATAGAFHTHYMASALDGYAAAAQSVTTSEPTATLLSNADGQPVASAADAMEKLVAQLTKPVRWDLCTATLRDRFQNAESAGIVEFPPAGTLVGIAKRELKGTPTRAIKSPEDLDGLDQL	Alignment E value: 0.0, length: 310, Feature: gi|698942652|gb|AIU09414.1| ACP S-malonyltransferase [Mycobacterium smegmatis str. MC2 155] >gi|698951845|gb|AIU16039.1| ACP S-malonyltransferase [Mycobacterium smegmatis] >gi|698960127|gb|AIU22662.1| ACP S-malonyltransferase [Mycobacterium smegmatis]	310	58.39	698942652 698951845 698960127
>CP000480|M_START_Six_Frame_Translated_Orf_25788 (-)2768315:2769649 nr|tr|A0QVT8|A0QVT8_MYCS2|5'+284|3'+0. mirppcstalapgtparvaasspavsdsavatlwpytvrsatsarassvvsgsstripdr rnhvvstgehgehhrrphdrprhgrphrrprverhdeqsdrdglhrglefpaaagrdhtv aqhretherdadltredhrghppgqipqhrqpdqrraderlvgdrigqctelgdhavaar qcpvepvgddrdrehresshppeefmapvgeqehqehrhechayagehigevghartrdh rigrrlprhrnrisvaetdtlppvnagantganqgqdepaegpvvrra…	HLVDIYAGR SYDTGVAEFLDLSYVKPNTLGNTR		3.7172e-13	1	>CP000480|Reference_Proteome_Sequence_5727 tr|A0QVT8|A0QVT8_MYCS2 Acetyltransferase, gnat family protein OS=Mycobacterium smegmatis (strain ATCC 700084 / mc(2)155) GN=MSMEG_2691 PE=4 SV=1 Coordinates: (-)2768315:2768797 mrrartsdvpgikHLVDIYAGRilleknlvtlyesvqefwvaeldgeivgcgalhvlwad lgevrtvavhpkvrgtgvghrlvnrlldvarelrlerifvltfevdffakhgfveidgtp vtaevyeemcrSYDTGVAEFLDLSYVKPNTLGNTRmlltl	HLVDIYAGR SYDTGVAEFLDLSYVKPNTLGNTR		1.1885e-15	1	>CP000480|M_START_GeneMarkS_Sequence_1909 (-)2768315:2768860 mNAGANTGANQGQDEPAEGPVVRRartsdvpgikHLVDIYAGRilleknlvtlyesvqef wvaeldgeivgcgalhvlwadlgevrtvavhpkvrgtgvghrlvnrlldvarelrlerif vltfevdffakhgfveidgtpvtaevyeemcrSYDTGVAEFLDLSYVKPNTLGNTRmllt l	HLVDIYAGR NAGANTGANQGQDEPAEGPVVR NAGANTGANQGQDEPAEGPVVRR SYDTGVAEFLDLSYVKPNTLGNTR		4.6358e-32	1	GeneMarkS_database	GeneMarkS database	>CP000480|Reference_Proteome_Sequence_5727 tr|A0QVT8|A0QVT8_MYCS2 Acetyltransferase, gnat family protein OS=Mycobacterium smegmatis (strain ATCC 700084 / mc(2)155) GN=MSMEG_2691 PE=4 SV=1 Coordinates: (-)2768315:2768797 mrrartsdvpgikHLVDIYAGRilleknlvtlyesvqefwvaeldgeivgcgalhvlwad lgevrtvavhpkvrgtgvghrlvnrlldvarelrlerifvltfevdffakhgfveidgtp vtaevyeemcrSYDTGVAEFLDLSYVKPNTLGNTRmlltl	>Consensus_Protein_Sequence_664 (-)2768315:2768860 mNAGANTGANQGQDEPAEGPVVRRartsdvpgikHLVDIYAGRilleknlvtlyesvqef wvaeldgeivgcgalhvlwadlgevrtvavhpkvrgtgvghrlvnrlldvarelrlerif vltfevdffakhgfveidgtpvtaevyeemcrSYDTGVAEFLDLSYVKPNTLGNTRmllt l	(-)2768315:2768860	GTG	Not Verified	TRUE	Upstream Start	NAGANTGANQGQDEPAEGPVVRR NAGANTGANQGQDEPAEGPVVR	1				NAGANTGANQGQDEPAEGPVVRR NAGANTGANQGQDEPAEGPVVR	2		_SYDTGVAEFLDLSYVKPNTLGNTR_ _HLVDIYAGR_ _NAGANTGANQGQDEPAEGPVVR_ _NAGANTGANQGQDEPAEGPVVRR_	FALSE	HLVDIYAGR SYDTGVAEFLDLSYVKPNTLGNTR NAGANTGANQGQDEPAEGPVVR NAGANTGANQGQDEPAEGPVVRR		NAGANTGANQGQDEPAEGPVVRR NAGANTGANQGQDEPAEGPVVR				NAGANTGANQGQDEPAEGPVVRR NAGANTGANQGQDEPAEGPVVR	HLVDIYAGR SYDTGVAEFLDLSYVKPNTLGNTR		N N	FALSE	MNAGANTGANQGQDEPAEGPVVRRARTSDVPGIKHLVDIYAGRILLEKNLVTLYESVQEFWVAELDGEIVGCGALHVLWADLGEVRTVAVHPKVRGTGVGHRLVNRLLDVARELRLERIFVLTFEVDFFAKHGFVEIDGTPVTAEVYEEMCRSYDTGVAEFLDLSYVKPNTLGNTRMLLTL	Alignment E value: 1.13153e-127, length: 181, Feature: gi|399231600|gb|AFP39093.1| N-acetylglutamate synthase [Mycobacterium smegmatis str. MC2 155] >gi|777216771|emb|CKH69038.1| N-acetylglutamate synthase [Mycobacterium smegmatis]	181	30.94	399231600 777216771
>CP000480|M_START_Six_Frame_Translated_Orf_27093 (+)6109886:6110566 nr|sp|A0R528|KSTR_MYCS2|5'+22|3'+0. mAGNSQPTRPEPSSGSDSKPRevtnvavlseselgseaqrerrkrildatlaiaskGGYE AVQMRavaerADVAVGTLYRyfpskvhllvsalgreferidaktdraalaggtpyqrlnf mvgklnramqrnpllteamtrafvfadasaagevdhvgklmdsmfarAMSDGEPTEDQYH IARvisdvwlsnllawltrrasatdvskrldlavrlligteeqpki	ADVAVGTLYR AGNSQPTRPEPSSGSDSKPR AMSDGEPTEDQYHIAR GGYEAVQMR		3.7883e-28	1	>CP000480|Reference_Proteome_Sequence_178 sp|A0R528|KSTR_MYCS2 HTH-type transcriptional repressor KstR OS=Mycobacterium smegmatis (strain ATCC 700084 / mc(2)155) GN=kstR PE=1 SV=1 Coordinates: (+)6109952:6110566 mtnvavlseselgseaqrerrkrildatlaiaskGGYEAVQMRavaerADVAVGTLYRyf pskVHLLVSALGReferidaktdraalaggtpyqrLNFMVGKlnramqrnpllteamtra fvfadasaagevdhvgklmdsmfarAMSDGEPTEDQYHIARvisdvwlsnllawltrras atdv…	ADVAVGTLYR AMSDGEPTEDQYHIAR GGYEAVQMR LNFMVGK VHLLVSALGR		8.2966e-24	1	>CP000480|M_START_GeneMarkS_Sequence_3809 (+)6109952:6110566 mtnvavlseselgseaqrerrkrildatlaiaskGGYEAVQMRavaerADVAVGTLYRyf pskVHLLVSALGReferidaktdraalaggtpyqrLNFMVGKlnramqrnpllteamtra fvfadasaagevdhvgklmdsmfarAMSDGEPTEDQYHIARvisdvwlsnllawltrras atdvskrldlavrlligteeqpki	ADVAVGTLYR AMSDGEPTEDQYHIAR GGYEAVQMR LNFMVGK VHLLVSALGR		1.4506e-23	1	Six_Frame_database	Six Frame database	>CP000480|Reference_Proteome_Sequence_178 sp|A0R528|KSTR_MYCS2 HTH-type transcriptional repressor KstR OS=Mycobacterium smegmatis (strain ATCC 700084 / mc(2)155) GN=kstR PE=1 SV=1 Coordinates: (+)6109952:6110566 mtnvavlseselgseaqrerrkrildatlaiaskGGYEAVQMRavaerADVAVGTLYRyf pskVHLLVSALGReferidaktdraalaggtpyqrLNFMVGKlnramqrnpllteamtra fvfadasaagevdhvgklmdsmfarAMSDGEPTEDQYHIARvisdvwlsnllawltrras atdv…	>Consensus_Protein_Sequence_721 (+)6109886:6110566 mAGNSQPTRPEPSSGSDSKPRevtnvavlseselgseaqrerrkrildatlaiaskGGYE AVQMRavaerADVAVGTLYRyfpskVHLLVSALGReferidaktdraalaggtpyqrLNF MVGKlnramqrnpllteamtrafvfadasaagevdhvgklmdsmfarAMSDGEPTEDQYH IARvisdvwlsnllawltrrasatdvskrldlavrlligteeqpki	(+)6109886:6110566	ATG	Not Verified	TRUE	Upstream Start	AGNSQPTRPEPSSGSDSKPR	1				AGNSQPTRPEPSSGSDSKPR	1		_VHLLVSALGR_ _GGYEAVQMR_ _AMSDGEPTEDQYHIAR_ _AGNSQPTRPEPSSGSDSKPR_ _ADVAVGTLYR_ _LNFMVGK_	FALSE	AGNSQPTRPEPSSGSDSKPR ADVAVGTLYR AMSDGEPTEDQYHIAR GGYEAVQMR LNFMVGK VHLLVSALGR		AGNSQPTRPEPSSGSDSKPR				AGNSQPTRPEPSSGSDSKPR	LNFMVGK VHLLVSALGR ADVAVGTLYR GGYEAVQMR AMSDGEPTEDQYHIAR		A	FALSE	MAGNSQPTRPEPSSGSDSKPREVTNVAVLSESELGSEAQRERRKRILDATLAIASKGGYEAVQMRAVAERADVAVGTLYRYFPSKVHLLVSALGREFERIDAKTDRAALAGGTPYQRLNFMVGKLNRAMQRNPLLTEAMTRAFVFADASAAGEVDHVGKLMDSMFARAMSDGEPTEDQYHIARVISDVWLSNLLAWLTRRASATDVSKRLDLAVRLLIGTEEQPKI	Alignment E value: 4.5333e-162, length: 226, Feature: gi|504691438|ref|WP_014878540.1| transcriptional regulator [Mycobacterium smegmatis] >gi|399234821|gb|AFP42314.1| TetR-family transcriptional regulator [Mycobacterium smegmatis str. MC2 155] >gi|698944277|gb|AIU11039.1| transcriptional regulator [Mycobacterium smegmatis str. MC2 155] >gi|698953469|gb|AIU17663.1| transcriptional regulator [Myco…	226	31.86	399234821 698944277 504691438 698953469 698961752
>CP000480|M_START_Six_Frame_Translated_Orf_28373 (+)2350774:2352150 nr|tr|A0QUN3|A0QUN3_MYCS2|5'+67|3'+0. mcargtsarrrgarrrqryadvpvarillrrdiggvhvgsrgpartaaaadrrrrhlgag hrmsrYSVRPVADGRPAGRTAAVLEDELTGGRRPLVWLGAPAPGGLALPPASPTMAWMYS PRGVFVDDEHVVVADSGNHRvliwhgvpdrdhapadvvlgqpdgttegraaggrgparGM NLPTGVAVIDGRLLVADAWHHRiliwdevptrddvapdvvlgqpdpesvepnagvecsas sfywpfgfallggrFWVADTGNRRvlawnngipdpgqpadvvlgqpdas…	DLLAVADSGNNR EENRGEPVGPSGFR FPYGAVVDDGR FRFPYGAVVDDGR FWVADTGNRR GMNLPTGVAVIDGR GVFVDDEHVVVADSGNHR LAVADTANNR LLVADAWHHR RPLVWLGAPAPGGLALPPASPTMAWMYSPR TAAVLEDELTGGR YSVRPVADGRPAGR		1.1725e-38	1	>CP000480|Reference_Proteome_Sequence_6190 tr|A0QUN3|A0QUN3_MYCS2 NHL repeat protein OS=Mycobacterium smegmatis (strain ATCC 700084 / mc(2)155) GN=MSMEG_2269 PE=4 SV=1 Coordinates: (+)2350975:2352150 mrpvadgrpagrTAAVLEDELTGGRRPLVWLGAPAPGGLALPPASPTMAWMYSPRGVFVD DEHVVVADSGNHRvliwhgvpdrdhapadvvlgqpdgttegraaggrgparGMNLPTGVA VIDGRLLVADAWHHRiliwdevptrddvapdvvlgqpdpesvepnagvecsassfywpfg fallggrFWVADTGNR…	DLLAVADSGNNR EENRGEPVGPSGFR FPYGAVVDDGR FRFPYGAVVDDGR FWVADTGNRR GMNLPTGVAVIDGR GVFVDDEHVVVADSGNHR LAVADTANNR LLVADAWHHR RPLVWLGAPAPGGLALPPASPTMAWMYSPR TAAVLEDELTGGR WPHAITGTGDLLLVADAGDHR		4.3802e-41	1	>CP000480|M_START_GeneMarkS_Sequence_3451 (+)2350960:2352150 msrYSVRPVADGRPAGRTAAVLEDELTGGRRPLVWLGAPAPGGLALPPASPTMAWMYSPR GVFVDDEHVVVADSGNHRvliwhgvpdrdhapadvvlgqpdgttegraaggrgparGMNL PTGVAVIDGRLLVADAWHHRiliwdevptrddvapdvvlgqpdpesvepnagvecsassf ywpfgfallggrFWVADTGNRRvlawnngipdpgqpadvvlgqpdasarEENRGEPVGPS GFRWPHAITGTGDLLLVADAGDHRilgwsphpgadvlanvvygqpdfcsatewpygpqtg drFRFPYGAVVDDGRLAVADTANNRillwdslp…	DLLAVADSGNNR EENRGEPVGPSGFR FPYGAVVDDGR FRFPYGAVVDDGR FWVADTGNRR GMNLPTGVAVIDGR GVFVDDEHVVVADSGNHR LAVADTANNR LLVADAWHHR RPLVWLGAPAPGGLALPPASPTMAWMYSPR TAAVLEDELTGGR WPHAITGTGDLLLVADAGDHR YSVRPVADGRPAGR		9.5092e-46	1		Six Frame database GeneMarkS database	>CP000480|Reference_Proteome_Sequence_6190 tr|A0QUN3|A0QUN3_MYCS2 NHL repeat protein OS=Mycobacterium smegmatis (strain ATCC 700084 / mc(2)155) GN=MSMEG_2269 PE=4 SV=1 Coordinates: (+)2350975:2352150 mrpvadgrpagrTAAVLEDELTGGRRPLVWLGAPAPGGLALPPASPTMAWMYSPRGVFVD DEHVVVADSGNHRvliwhgvpdrdhapadvvlgqpdgttegraaggrgparGMNLPTGVA VIDGRLLVADAWHHRiliwdevptrddvapdvvlgqpdpesvepnagvecsassfywpfg fallggrFWVADTGNR…	>Consensus_Protein_Sequence_775 (+)2350960:2352150 msrYSVRPVADGRPAGRTAAVLEDELTGGRRPLVWLGAPAPGGLALPPASPTMAWMYSPR GVFVDDEHVVVADSGNHRvliwhgvpdrdhapadvvlgqpdgttegraaggrgparGMNL PTGVAVIDGRLLVADAWHHRiliwdevptrddvapdvvlgqpdpesvepnagvecsassf ywpfgfallggrFWVADTGNRRvlawnngipdpgqpadvvlgqpdasarEENRGEPVGPS GFRWPHAITGTGDLLLVADAGDHRilgwsphpgadvlanvvygqpdfcsatewpygpqtg drFRFPYGAVVDDGRLAVADTANNRillwdslpddpvggrpad…	(+)2350960:2352150	ATG	Not Verified		Upstream Start		0					0		_EENRGEPVGPSGFR_ _GVFVDDEHVVVADSGNHR_ _LLVADAWHHR_ _YSVRPVADGRPAGR_ _WPHAITGTGDLLLVADAGDHR_ _FRFPYGAVVDDGR_ _FWVADTGNRR_ _LAVADTANNR_ _TAAVLEDELTGGR_ _DLLAVADSGNNR_ _GMNLPTGVAVIDGR_ _FPYGAVVDDGR_ _RPLVWLGAPAPGGLALPPASPTMAWMYSPR_	FALSE	DLLAVADSGNNR RPLVWLGAPAPGGLALPPASPTMAWMYSPR LLVADAWHHR GVFVDDEHVVVADSGNHR LAVADTANNR YSVRPVADGRPAGR TAAVLEDELTGGR EENRGEPVGPSGFR FRFPYGAVVDDGR FPYGAVVDDGR GMNLPTGVAVIDGR FWVADTGNRR WPHAITGTGDLLLVADAGDHR		YSVRPVADGRPAGR				YSVRPVADGRPAGR	DLLAVADSGNNR GVFVDDEHVVVADSGNHR FWVADTGNRR RPLVWLGAPAPGGLALPPASPTMAWMYSPR TAAVLEDELTGGR LAVADTANNR EENRGEPVGPSGFR FRFPYGAVVDDGR LLVADAWHHR WPHAITGTGDLLLVADAGDHR GMNLPTGVAVIDGR FPYGAVVDDGR			FALSE	MSRYSVRPVADGRPAGRTAAVLEDELTGGRRPLVWLGAPAPGGLALPPASPTMAWMYSPRGVFVDDEHVVVADSGNHRVLIWHGVPDRDHAPADVVLGQPDGTTEGRAAGGRGPARGMNLPTGVAVIDGRLLVADAWHHRILIWDEVPTRDDVAPDVVLGQPDPESVEPNAGVECSASSFYWPFGFALLGGRFWVADTGNRRVLAWNNGIPDPGQPADVVLGQPDASAREENRGEPVGPSGFRWPHAITGTGDLLLVADAGDHRILGWSPHPGADVLANVVYGQPDFCSATEWPYGPQTGDRFRFPYGAVVDDGRLAVADTANNRILLWDSLPDDPVGGRPADHVLAQPDFASNGENRWDLVGRDTLCWPYGLHLHRDLLAVADSGNNRVMLWGRR	Alignment E value: 0.0, length: 423, Feature: gi|399231189|gb|AFP38682.1| NHL repeat protein [Mycobacterium smegmatis str. MC2 155]	396	45.2	399231189
>CP000480|M_START_Six_Frame_Translated_Orf_28838 (+)1689198:1690334 nr|sp|A0QSU4|Y1603_MYCS2|5'+3|3'+0. MRDMVEIGMGRtarRTYELEDVTIVPSRRtrsskDVSTAWQLDAYRFEIPVIAHPTDALV SPEFAIEMGRLGGLGVLNGEGLIGRhadveekIAQVVEVAAKEPEPSAAIRLLQQLHAAP LDPDLLGAAVARIREAGVTTAVRvspqnaqaltptlvaagidllviqgtiisaerVASDG EPLNLKTFISELDVPVVAGGVLDHRTALHLMRTGAAGVIVGYGSTSGVTTSDEVLGISVP MATAIADAAAARREYLDETGGRYVHVLADGDIHSSGDLAKAIACGADAVVL…	AIACGADAVVLGTPLATSAEALGNGWFWPAAAAHPSLPR DMVEIGMGR DVSTAWQLDAYR EPEPSAAIR EYLDETGGR FEIPVIAHPTDALVSPEFAIEMGR IAQVVEVAAK IAQVVEVAAKEPEPSAAIR IREAGVTTAVR LGGLGVLNGEGLIGR LLQQLHAAPLDPDLLGAAVAR MRDMVEIGMGR REYLDETGGR RTYELEDVTIVPSRR TALHLMR TFISELDVPVVAGGVLDHR TGAAGVIVGYGSTSGVTTSDEVLGISVPMATAIADAAAAR TYELEDVTIVPSR TYELEDVTIVPSRR VASDGEPLNLK YVHVLADGDIHSSGDLAK		2.1031e-188	1	>CP000480|Reference_Proteome_Sequence_460 sp|A0QSU4|Y1603_MYCS2 Uncharacterized oxidoreductase MSMEG_1603/MSMEI_1564 OS=Mycobacterium smegmatis (strain ATCC 700084 / mc(2)155) GN=MSMEG_1603 PE=1 SV=1 Coordinates: (+)1689207:1690334 mveigmgrtarRTYELEDVTIVPSRRtrsskDVSTAWQLDAYRFEIPVIAHPTDALVSPE FAIEMGRLGGLGVLNGEGLIGRhadveekIAQVVEVAAKEPEPSAAIRLLQQLHAAPLDP DLLGAAVARIREAGVTTAVRvspqnaqaltptlvaagidllviqg…	AIACGADAVVLGTPLATSAEALGNGWFWPAAAAHPSLPR DVSTAWQLDAYR EPEPSAAIR EYLDETGGR FEIPVIAHPTDALVSPEFAIEMGR IAQVVEVAAK IAQVVEVAAKEPEPSAAIR IREAGVTTAVR LGGLGVLNGEGLIGR LLQQLHAAPLDPDLLGAAVAR REYLDETGGR RTYELEDVTIVPSRR TALHLMR TFISELDVPVVAGGVLDHR TGAAGVIVGYGSTSGVTTSDEVLGISVPMATAIADAAAAR TYELEDVTIVPSR TYELEDVTIVPSRR VASDGEPLNLK VGLTVGS YVHVLADGDIHSSGDLAK		1.0828e-204	1	>CP000480|M_START_GeneMarkS_Sequence_3019 (+)1689198:1690334 MRDMVEIGMGRtarRTYELEDVTIVPSRRtrsskDVSTAWQLDAYRFEIPVIAHPTDALV SPEFAIEMGRLGGLGVLNGEGLIGRhadveekIAQVVEVAAKEPEPSAAIRLLQQLHAAP LDPDLLGAAVARIREAGVTTAVRvspqnaqaltptlvaagidllviqgtiisaerVASDG EPLNLKTFISELDVPVVAGGVLDHRTALHLMRTGAAGVIVGYGSTSGVTTSDEVLGISVP MATAIADAAAARREYLDETGGRYVHVLADGDIHSSGDLAKAIACGADAVVLGTPLATSAE ALGNGWFWPAAAAHPSLPRgallqvalgerpsl…	AIACGADAVVLGTPLATSAEALGNGWFWPAAAAHPSLPR DMVEIGMGR DVSTAWQLDAYR EPEPSAAIR EYLDETGGR FEIPVIAHPTDALVSPEFAIEMGR IAQVVEVAAK IAQVVEVAAKEPEPSAAIR IREAGVTTAVR LGGLGVLNGEGLIGR LLQQLHAAPLDPDLLGAAVAR MRDMVEIGMGR REYLDETGGR RTYELEDVTIVPSRR TALHLMR TFISELDVPVVAGGVLDHR TGAAGVIVGYGSTSGVTTSDEVLGISVPMATAIADAAAAR TYELEDVTIVPSR TYELEDVTIVPSRR VASDGEPLNLK VGLTVGS YVHVLADGDIHSSGDLAK		2.1383e-213	1	Six_Frame_database GeneMarkS_database	Six Frame database GeneMarkS database	>CP000480|Reference_Proteome_Sequence_460 sp|A0QSU4|Y1603_MYCS2 Uncharacterized oxidoreductase MSMEG_1603/MSMEI_1564 OS=Mycobacterium smegmatis (strain ATCC 700084 / mc(2)155) GN=MSMEG_1603 PE=1 SV=1 Coordinates: (+)1689207:1690334 mveigmgrtarRTYELEDVTIVPSRRtrsskDVSTAWQLDAYRFEIPVIAHPTDALVSPE FAIEMGRLGGLGVLNGEGLIGRhadveekIAQVVEVAAKEPEPSAAIRLLQQLHAAPLDP DLLGAAVARIREAGVTTAVRvspqnaqaltptlvaagidllviqg…	>Consensus_Protein_Sequence_797.1 (+)1689198:1690334 MRDMVEIGMGRtarRTYELEDVTIVPSRRtrsskDVSTAWQLDAYRFEIPVIAHPTDALV SPEFAIEMGRLGGLGVLNGEGLIGRhadveekIAQVVEVAAKEPEPSAAIRLLQQLHAAP LDPDLLGAAVARIREAGVTTAVRvspqnaqaltptlvaagidllviqgtiisaerVASDG EPLNLKTFISELDVPVVAGGVLDHRTALHLMRTGAAGVIVGYGSTSGVTTSDEVLGISVP MATAIADAAAARREYLDETGGRYVHVLADGDIHSSGDLAKAIACGADAVVLGTPLATSAE ALGNGWFWPAAAAHPSLPRgallqvalgerpsleqvltgps…	(+)1689198:1690334	ATG	M	TRUE	Upstream Start	MRDMVEIGMGR	1				MRDMVEIGMGR	1	_EYLDETGGR_	_LLQQLHAAPLDPDLLGAAVAR_ _TGAAGVIVGYGSTSGVTTSDEVLGISVPMATAIADAAAAR_ _TYELEDVTIVPSRR_ _TYELEDVTIVPSR_ _EPEPSAAIR_ _TALHLMR_ _TFISELDVPVVAGGVLDHR_ _AIACGADAVVLGTPLATSAEALGNGWFWPAAAAHPSLPR_ _LGGLGVLNGEGLIGR_ _REYLDETGGR_ _FEIPVIAHPTDALVSPEFAIEMGR_ _MRDMVEIGMGR_ _DVSTAWQLDAYR_ _IAQVVEVAAKEPEPSAAIR_ _IREAGVTTAVR_ _YVHVLADGDIHSSGDLAK_ _IAQVVEVAAK_ _DMVEIGMGR_ _VASDGEPLNLK_ _VGLTVGS_ _EYLDETGGR_ _RTYELED…	FALSE	TFISELDVPVVAGGVLDHR FEIPVIAHPTDALVSPEFAIEMGR TYELEDVTIVPSR AIACGADAVVLGTPLATSAEALGNGWFWPAAAAHPSLPR DMVEIGMGR IREAGVTTAVR IAQVVEVAAKEPEPSAAIR YVHVLADGDIHSSGDLAK RTYELEDVTIVPSRR EYLDETGGR TGAAGVIVGYGSTSGVTTSDEVLGISVPMATAIADAAAAR MRDMVEIGMGR LLQQLHAAPLDPDLLGAAVAR REYLDETGGR TYELEDVTIVPSRR IAQVVEVAAK DVSTAWQLDAYR LGGLGVLNGEGLIGR VASDGEPLNLK TALHLMR EPEPSAAIR VGLTVGS		MRDMVEIGMGR				DMVEIGMGR MRDMVEIGMGR	TALHLMR TFISELDVPVVAGGVLDHR EYLDETGGR FEIPVIAHPTDALVSPEFAIEMGR DVSTAWQLDAYR LGGLGVLNGEGLIGR AIACGADAVVLGTPLATSAEALGNGWFWPAAAAHPSLPR IAQVVEVAAKEPEPSAAIR YVHVLADGDIHSSGDLAK VGLTVGS IREAGVTTAVR TGAAGVIVGYGSTSGVTTSDEVLGISVPMATAIADAAAAR LLQQLHAAPLDPDLLGAAVAR REYLDETGGR RTYELEDVTIVPSRR IAQVVEVAAK TYELEDVTIVPSRR TYELEDVTIVPSR VASDGEPLNLK EPEPSAAIR			FALSE	MRDMVEIGMGRTARRTYELEDVTIVPSRRTRSSKDVSTAWQLDAYRFEIPVIAHPTDALVSPEFAIEMGRLGGLGVLNGEGLIGRHADVEEKIAQVVEVAAKEPEPSAAIRLLQQLHAAPLDPDLLGAAVARIREAGVTTAVRVSPQNAQALTPTLVAAGIDLLVIQGTIISAERVASDGEPLNLKTFISELDVPVVAGGVLDHRTALHLMRTGAAGVIVGYGSTSGVTTSDEVLGISVPMATAIADAAAARREYLDETGGRYVHVLADGDIHSSGDLAKAIACGADAVVLGTPLATSAEALGNGWFWPAAAAHPSLPRGALLQVALGERPSLEQVLTGPSDDPFGSLNLVGGLRRSMAKAGYCDLKEFQKVGLTVGS	Alignment E value: 0.0, length: 378, Feature: gi|504690030|ref|WP_014877132.1| guanosine monophosphate reductase [Mycobacterium smegmatis] >gi|399230544|gb|AFP38037.1| Inosine-5'-monophosphate (Imp) dehydrogenase, GuaB3 [Mycobacterium smegmatis str. MC2 155] >gi|698940071|gb|AIU06833.1| oxidoreductase [Mycobacterium smegmatis str. MC2 155] >gi|698949264|gb|AIU13458.1| oxidoreductase [Mycobacteriu…	378	73.81	399230544 698940071 504690030 698949264 698957547
>CP000480|M_START_Six_Frame_Translated_Orf_30171 (+)2687517:2687846 nr|tr|A0QVK5|A0QVK5_MYCS2|5'+9|3'+0. MDAVEGHVQVERatsalvdvdsatwarrfdllsdpnrleillvlhrAPGIFVGDLAEVLG Rsenavsqalrvlrqqgwvsstrvgravsyrleddvvhellhwigarhg	APGIFVGDLAEVLGR MDAVEGHVQVER		4.1256e-07	1	>CP000480|Reference_Proteome_Sequence_6489 tr|A0QVK5|A0QVK5_MYCS2 ArsR-family protein transcriptional regulator OS=Mycobacterium smegmatis (strain ATCC 700084 / mc(2)155) GN=MSMEG_2606 PE=4 SV=1 Coordinates: (+)2687544:2687846 meratsalvdvdsatwarrfdllsdpnrleillvlhrAPGIFVGDLAEVLGRsenavsqa lrvlrqqgwvsstrvgravsyrleddvvhellhwigarhg	APGIFVGDLAEVLGR		1.4257e-06	1	>CP000480|M_START_GeneMarkS_Sequence_3484 (+)2687517:2687846 MDAVEGHVQVERatsalvdvdsatwarrfdllsdpnrleillvlhrAPGIFVGDLAEVLG Rsenavsqalrvlrqqgwvsstrvgravsyrleddvvhellhwigarhg	APGIFVGDLAEVLGR MDAVEGHVQVER		7.2732e-09	1	Six_Frame_database GeneMarkS_database	Six Frame database GeneMarkS database	>CP000480|Reference_Proteome_Sequence_6489 tr|A0QVK5|A0QVK5_MYCS2 ArsR-family protein transcriptional regulator OS=Mycobacterium smegmatis (strain ATCC 700084 / mc(2)155) GN=MSMEG_2606 PE=4 SV=1 Coordinates: (+)2687544:2687846 meratsalvdvdsatwarrfdllsdpnrleillvlhrAPGIFVGDLAEVLGRsenavsqa lrvlrqqgwvsstrvgravsyrleddvvhellhwigarhg	>Consensus_Protein_Sequence_852.1 (+)2687517:2687846 MDAVEGHVQVERatsalvdvdsatwarrfdllsdpnrleillvlhrAPGIFVGDLAEVLG Rsenavsqalrvlrqqgwvsstrvgravsyrleddvvhellhwigarhg	(+)2687517:2687846	GTG	M	TRUE	Upstream Start	MDAVEGHVQVER	1				MDAVEGHVQVER	1		_APGIFVGDLAEVLGR_ _MDAVEGHVQVER_	FALSE	MDAVEGHVQVER APGIFVGDLAEVLGR		MDAVEGHVQVER				MDAVEGHVQVER	APGIFVGDLAEVLGR			FALSE	MDAVEGHVQVERATSALVDVDSATWARRFDLLSDPNRLEILLVLHRAPGIFVGDLAEVLGRSENAVSQALRVLRQQGWVSSTRVGRAVSYRLEDDVVHELLHWIGARHG	Alignment E value: 2.66893e-69, length: 109, Feature: gi|504690341|ref|WP_014877443.1| transcriptional regulator [Mycobacterium smegmatis] >gi|399231519|gb|AFP39012.1| ArsR-family transcriptional regulator [Mycobacterium smegmatis str. MC2 155] >gi|698941023|gb|AIU07785.1| ArsR family transcriptional regulator [Mycobacterium smegmatis str. MC2 155] >gi|698950216|gb|AIU14410.1| ArsR family transcr…	109	24.77	399231519 698941023 504690341 698950216 698958498
>CP000480|M_START_Six_Frame_Translated_Orf_30819 (+)91900:93072 nr|tr|A0QNK0|A0QNK0_MYCS2|5'+279|3'+0. mpmtlppppgsfgqqpplgghsgggspeswpqypggptspppagpppwgpqpqwangptp pngggkvrwmlgglavvlaialavvvtvlvvrpdaengskdektggpasgfasenddgpv siitddptcdgwaritrEYNAESTAVRwaerDASIPANAWTPEQRDMYNTMAKAMTTAAD HTEALIKqtphramrelyqqfsayvhvfvplipayvpennrFVPVINALANSATDICTAI EFRsastfagrIPSVDPPSRlastsgadasdlflgdgnpvcadlasavvafd…	AMTTAADHTEALIK ASDNAIVEDFTVLAAQYQR AVMDDVAPVMSANADNLER DASIPANAWTPEQR DMYNTMAK EYNAESTAVR FVPVINALANSATDICTAIEFR GYVEAIPTYSSADNVLWQVVASLVK IPSVDPPSR LPAAEWSPDHR		2.8027e-74	1	>CP000480|Reference_Proteome_Sequence_6466 tr|A0QNK0|A0QNK0_MYCS2 Uncharacterized protein OS=Mycobacterium smegmatis (strain ATCC 700084 / mc(2)155) GN=MSMEG_0070 PE=4 SV=1 Coordinates: (+)92737:93072 mcadlasavvafdeqtrawqaldpkLPAAEWSPDHRAVMDDVAPVMSANADNLERlgrAS DNAIVEDFTVLAAQYQRGYVEAIPTYSSADNVLWQVVASLVKavnsgckas	ASDNAIVEDFTVLAAQYQR AVMDDVAPVMSANADNLER GYVEAIPTYSSADNVLWQVVASLVK LPAAEWSPDHR		1.2982e-41	1	>CP000480|M_START_GeneMarkS_Sequence_166 (+)92680:93072 mastsgadasdlflgdgnpvcadlasavvafdeqtrawqaldpkLPAAEWSPDHRAVMDD VAPVMSANADNLERlgrASDNAIVEDFTVLAAQYQRGYVEAIPTYSSADNVLWQVVASLV Kavnsgckas	ASDNAIVEDFTVLAAQYQR AVMDDVAPVMSANADNLER GYVEAIPTYSSADNVLWQVVASLVK LPAAEWSPDHR		1.767e-42	1		Six Frame database	>CP000480|Reference_Proteome_Sequence_6466 tr|A0QNK0|A0QNK0_MYCS2 Uncharacterized protein OS=Mycobacterium smegmatis (strain ATCC 700084 / mc(2)155) GN=MSMEG_0070 PE=4 SV=1 Coordinates: (+)92737:93072 mcadlasavvafdeqtrawqaldpkLPAAEWSPDHRAVMDDVAPVMSANADNLERlgrAS DNAIVEDFTVLAAQYQRGYVEAIPTYSSADNVLWQVVASLVKavnsgckas	>Consensus_Protein_Sequence_882 (+)92167:93072 mvrpdaengskdektggpasgfasenddgpvsiitddptcdgwaritrEYNAESTAVRwa erDASIPANAWTPEQRDMYNTMAKAMTTAADHTEALIKqtphramrelyqqfsayvhvfv plipayvpennrFVPVINALANSATDICTAIEFRsastfagrIPSVDPPSRlastsgada sdlflgdgnpvcadlasavvafdeqtrawqaldpkLPAAEWSPDHRAVMDDVAPVMSANA DNLERlgrASDNAIVEDFTVLAAQYQRGYVEAIPTYSSADNVLWQVVASLVKavnsgcka s	(+)92167:93072	GTG	Not Verified		Upstream Start		0			_IPSVDPPSR_		0		_GYVEAIPTYSSADNVLWQVVASLVK_ _DMYNTMAK_ _IPSVDPPSR_ _AMTTAADHTEALIK_ _ASDNAIVEDFTVLAAQYQR_ _EYNAESTAVR_ _DASIPANAWTPEQR_ _FVPVINALANSATDICTAIEFR_ _AVMDDVAPVMSANADNLER_ _LPAAEWSPDHR_	FALSE	LPAAEWSPDHR EYNAESTAVR IPSVDPPSR DASIPANAWTPEQR GYVEAIPTYSSADNVLWQVVASLVK FVPVINALANSATDICTAIEFR AVMDDVAPVMSANADNLER DMYNTMAK AMTTAADHTEALIK ASDNAIVEDFTVLAAQYQR		EYNAESTAVR IPSVDPPSR DASIPANAWTPEQR FVPVINALANSATDICTAIEFR DMYNTMAK AMTTAADHTEALIK				EYNAESTAVR IPSVDPPSR DASIPANAWTPEQR FVPVINALANSATDICTAIEFR DMYNTMAK AMTTAADHTEALIK	LPAAEWSPDHR AVMDDVAPVMSANADNLER GYVEAIPTYSSADNVLWQVVASLVK ASDNAIVEDFTVLAAQYQR			FALSE	MVRPDAENGSKDEKTGGPASGFASENDDGPVSIITDDPTCDGWARITREYNAESTAVRWAERDASIPANAWTPEQRDMYNTMAKAMTTAADHTEALIKQTPHRAMRELYQQFSAYVHVFVPLIPAYVPENNRFVPVINALANSATDICTAIEFRSASTFAGRIPSVDPPSRLASTSGADASDLFLGDGNPVCADLASAVVAFDEQTRAWQALDPKLPAAEWSPDHRAVMDDVAPVMSANADNLERLGRASDNAIVEDFTVLAAQYQRGYVEAIPTYSSADNVLWQVVASLVKAVNSGCKAS	Alignment E value: 0.0, length: 388, Feature: gi|698938589|gb|AIU05351.1| hypothetical protein LJ00_00350 [Mycobacterium smegmatis str. MC2 155] >gi|698947782|gb|AIU11976.1| hypothetical protein LI99_00350 [Mycobacterium smegmatis] >gi|698956065|gb|AIU18600.1| hypothetical protein LI98_00350 [Mycobacterium smegmatis]	301	50.17	698938589 698947782 698956065
>CP000480|M_START_Six_Frame_Translated_Orf_31295 (-)5918416:5919720 nr|tr|A0R4J1|A0R4J1_MYCS2|5'+41|3'+0. myarilglvlrivrVLVIGSGAREHALLLALRRDPEVEGLAVAPGNAGTSSIADQYDVDV TSGEAVVKlaqrIGADLVVIGPEVPLVLGVADAVREAGIACFGPTKdaariegskafakD VMSAAGVRTATSEVVDNPGHLDAALDRFGPPAGQAAWVVKddglaagkGVVVTADRDAAR ahaaslldsghpvllesfldgpevslfcvvdgetvvpllpaqdfkrvgdndsgpntggmg ayaplpwlpdsvttqivdeivkpvaaelvrrgssfsgllyaglaitsng…	DVMSAAGVR EAAYGLAK EAGIACFGPTK EHALLLALR FGDPETQAVLALLESPLGQLLR FGPPAGQAAWVVK GVVVTADRDAAR IGADLVVIGPEVPLVLGVADAVR LPGSHFR RDPEVEGLAVAPGNAGTSSIADQYDVDVTSGEAVVK SDIGLAAAEGR SIRLPGSHFR TATSEVVDNPGHLDAALDR VGDPIHGADADGVLHAGTAR VLSVVGTGADLSAAR VLVIGSGAR		1.0274e-209	1	>CP000480|Reference_Proteome_Sequence_6048 tr|A0R4J1|A0R4J1_MYCS2 Phosphoribosylamine--glycine ligase OS=Mycobacterium smegmatis (strain ATCC 700084 / mc(2)155) GN=purD PE=3 SV=1 Coordinates: (-)5918416:5919597 mapgnagtssiadqydvdvtsgeavvklaqrIGADLVVIGPEVPLVLGVADAVREAGIAC FGPTKdaariegskafakDVMSAAGVRTATSEVVDNPGHLDAALDRFGPPAGQAAWVVKd dglaagkGVVVTADRDAARahaaslldsghpvllesfldgpevslfcvvdgetvvpllpa qdfkr…	DVMSAAGVR EAAYGLAK EAGIACFGPTK FGDPETQAVLALLESPLGQLLR FGPPAGQAAWVVK GVVVTADRDAAR IGADLVVIGPEVPLVLGVADAVR LPGSHFR SDIGLAAAEGR SIRLPGSHFR TATSEVVDNPGHLDAALDR VGDPIHGADADGVLHAGTAR VLSVVGTGADLSAAR		4.3517e-185	1	>CP000480|M_START_GeneMarkS_Sequence_6557 (-)5918416:5919597 mapgnagtssiadqydvdvtsgeavvklaqrIGADLVVIGPEVPLVLGVADAVREAGIAC FGPTKdaariegskafakDVMSAAGVRTATSEVVDNPGHLDAALDRFGPPAGQAAWVVKd dglaagkGVVVTADRDAARahaaslldsghpvllesfldgpevslfcvvdgetvvpllpa qdfkrvgdndsgpntggmgayaplpwlpdsvttqivdeivkpvaaelvrrgssfsgllya glaitsngpavvefncrFGDPETQAVLALLESPLGQLLRaaatgelasfgelqwhdgyav tivvaaenypgrprVGDPIHGADADGVLHAGTA…	DVMSAAGVR EAAYGLAK EAGIACFGPTK FGDPETQAVLALLESPLGQLLR FGPPAGQAAWVVK GVVVTADRDAAR IGADLVVIGPEVPLVLGVADAVR LPGSHFR SDIGLAAAEGR SIRLPGSHFR TATSEVVDNPGHLDAALDR VGDPIHGADADGVLHAGTAR VLSVVGTGADLSAAR		6.6292e-185	1		Six Frame database	>CP000480|Reference_Proteome_Sequence_6048 tr|A0R4J1|A0R4J1_MYCS2 Phosphoribosylamine--glycine ligase OS=Mycobacterium smegmatis (strain ATCC 700084 / mc(2)155) GN=purD PE=3 SV=1 Coordinates: (-)5918416:5919597 mapgnagtssiadqydvdvtsgeavvklaqrIGADLVVIGPEVPLVLGVADAVREAGIAC FGPTKdaariegskafakDVMSAAGVRTATSEVVDNPGHLDAALDRFGPPAGQAAWVVKd dglaagkGVVVTADRDAARahaaslldsghpvllesfldgpevslfcvvdgetvvpllpa qdfkr…	>Consensus_Protein_Sequence_897 (-)5918416:5919684 mrVLVIGSGAREHALLLALRRDPEVEGLAVAPGNAGTSSIADQYDVDVTSGEAVVKlaqr IGADLVVIGPEVPLVLGVADAVREAGIACFGPTKdaariegskafakDVMSAAGVRTATS EVVDNPGHLDAALDRFGPPAGQAAWVVKddglaagkGVVVTADRDAARahaaslldsghp vllesfldgpevslfcvvdgetvvpllpaqdfkrvgdndsgpntggmgayaplpwlpdsv ttqivdeivkpvaaelvrrgssfsgllyaglaitsngpavvefncrFGDPETQAVLALLE SPLGQLLRaaatgelasfgelqwhdgyavtivvaaenypgrpr…	(-)5918416:5919684	GTG	Not Verified		Upstream Start		0					0		_LPGSHFR_ _GVVVTADRDAAR_ _VLVIGSGAR_ _DVMSAAGVR_ _EAAYGLAK_ _FGPPAGQAAWVVK_ _EHALLLALR_ _RDPEVEGLAVAPGNAGTSSIADQYDVDVTSGEAVVK_ _IGADLVVIGPEVPLVLGVADAVR_ _VLSVVGTGADLSAAR_ _VGDPIHGADADGVLHAGTAR_ _SIRLPGSHFR_ _TATSEVVDNPGHLDAALDR_ _FGDPETQAVLALLESPLGQLLR_ _SDIGLAAAEGR_ _EAGIACFGPTK_	FALSE	RDPEVEGLAVAPGNAGTSSIADQYDVDVTSGEAVVK SDIGLAAAEGR GVVVTADRDAAR EAAYGLAK DVMSAAGVR EAGIACFGPTK IGADLVVIGPEVPLVLGVADAVR VGDPIHGADADGVLHAGTAR TATSEVVDNPGHLDAALDR LPGSHFR FGDPETQAVLALLESPLGQLLR SIRLPGSHFR VLVIGSGAR FGPPAGQAAWVVK VLSVVGTGADLSAAR EHALLLALR		RDPEVEGLAVAPGNAGTSSIADQYDVDVTSGEAVVK VLVIGSGAR EHALLLALR				RDPEVEGLAVAPGNAGTSSIADQYDVDVTSGEAVVK VLVIGSGAR EHALLLALR	SDIGLAAAEGR GVVVTADRDAAR EAAYGLAK DVMSAAGVR LPGSHFR IGADLVVIGPEVPLVLGVADAVR VGDPIHGADADGVLHAGTAR TATSEVVDNPGHLDAALDR EAGIACFGPTK FGDPETQAVLALLESPLGQLLR SIRLPGSHFR VLSVVGTGADLSAAR FGPPAGQAAWVVK			FALSE	MRVLVIGSGAREHALLLALRRDPEVEGLAVAPGNAGTSSIADQYDVDVTSGEAVVKLAQRIGADLVVIGPEVPLVLGVADAVREAGIACFGPTKDAARIEGSKAFAKDVMSAAGVRTATSEVVDNPGHLDAALDRFGPPAGQAAWVVKDDGLAAGKGVVVTADRDAARAHAASLLDSGHPVLLESFLDGPEVSLFCVVDGETVVPLLPAQDFKRVGDNDSGPNTGGMGAYAPLPWLPDSVTTQIVDEIVKPVAAELVRRGSSFSGLLYAGLAITSNGPAVVEFNCRFGDPETQAVLALLESPLGQLLRAAATGELASFGELQWHDGYAVTIVVAAENYPGRPRVGDPIHGADADGVLHAGTARRDDGAVVSSGGRVLSVVGTGADLSAAREAAYGLAKS…	Alignment E value: 0.0, length: 422, Feature: gi|504691370|ref|WP_014878472.1| phosphoribosylamine--glycine ligase [Mycobacterium smegmatis] >gi|399234636|gb|AFP42129.1| Phosphoribosylamine--glycine ligase [Mycobacterium smegmatis str. MC2 155] >gi|698944095|gb|AIU10857.1| phosphoribosylamine--glycine ligase [Mycobacterium smegmatis str. MC2 155] >gi|698953288|gb|AIU17482.1| phosphoribosylamine--…	422	53.79	399234636 698944095 504691370 698953288 698961570
>CP000480|M_START_Six_Frame_Translated_Orf_31785 (-)5064154:5065047 nr|tr|A0R230|A0R230_MYCS2|5'+4|3'+0. mrIGMTLPVMEPQLDAATLRawahvidggpfsslcwgeriafdnpdsltllgalaawtdr vrLVTTVIVPQLHDPVALAKALATGDMLSGGRltvglgiggreedyrAVGADLSAQNRKG LADAVAVMKrvwagekVTESVLPVGPPPAQTGGPPLHIGTIGPKtvrdaaawadgvagtt ldldlgkQAELFQIARsawaqegkpkphlatsfwfalgepevaraqvhrhllrymnwipa eyvdamapttgwagteddlvellgkFEDIGTDEIHLIPTSANIDQLRRva…	ALATGDMLSGGR AVGADLSAQNRK FEDIGTDEIHLIPTSANIDQLRR GLADAVAVMK IGMTLPVMEPQLDAATLR LVTTVIVPQLHDPVALAK QAELFQIAR VTESVLPVGPPPAQTGGPPLHIGTIGPK		4.7123e-35	1	>CP000480|Reference_Proteome_Sequence_4421 tr|A0R230|A0R230_MYCS2 Uncharacterized protein OS=Mycobacterium smegmatis (strain ATCC 700084 / mc(2)155) GN=MSMEG_4967 PE=4 SV=1 Coordinates: (-)5064154:5065035 mtlpvmepqldaatlrawahvidggpfsslcwgeriafdnpdsltllgalaawtdrvrLV TTVIVPQLHDPVALAKALATGDMLSGGRltvglgiggreedyrAVGADLSAQNRKGLADA VAVMKrvwagekVTESVLPVGPPPAQTGGPPLHIGTIGPKtvrdaaawadgvagttldld lgkQAELFQIA…	ALATGDMLSGGR AVGADLSAQNRK FEDIGTDEIHLIPTSANIDQLRR GLADAVAVMK LVTTVIVPQLHDPVALAK QAELFQIAR VTESVLPVGPPPAQTGGPPLHIGTIGPK		1.3481e-36	1	>CP000480|M_START_GeneMarkS_Sequence_4092 (-)5064154:5065035 mtlpvmepqldaatlrawahvidggpfsslcwgeriafdnpdsltllgalaawtdrvrLV TTVIVPQLHDPVALAKALATGDMLSGGRltvglgiggreedyrAVGADLSAQNRKGLADA VAVMKrvwagekVTESVLPVGPPPAQTGGPPLHIGTIGPKtvrdaaawadgvagttldld lgkQAELFQIARsawaqegkpkphlatsfwfalgepevaraqvhrhllrymnwipaeyvd amapttgwagteddlvellgkFEDIGTDEIHLIPTSANIDQLRRvaeavqnfa	ALATGDMLSGGR AVGADLSAQNRK FEDIGTDEIHLIPTSANIDQLRR GLADAVAVMK LVTTVIVPQLHDPVALAK QAELFQIAR VTESVLPVGPPPAQTGGPPLHIGTIGPK		1.006e-36	1		Six Frame database	>CP000480|Reference_Proteome_Sequence_4421 tr|A0R230|A0R230_MYCS2 Uncharacterized protein OS=Mycobacterium smegmatis (strain ATCC 700084 / mc(2)155) GN=MSMEG_4967 PE=4 SV=1 Coordinates: (-)5064154:5065035 mtlpvmepqldaatlrawahvidggpfsslcwgeriafdnpdsltllgalaawtdrvrLV TTVIVPQLHDPVALAKALATGDMLSGGRltvglgiggreedyrAVGADLSAQNRKGLADA VAVMKrvwagekVTESVLPVGPPPAQTGGPPLHIGTIGPKtvrdaaawadgvagttldld lgkQAELFQIA…	>Consensus_Protein_Sequence_912 (-)5064154:5065047 mrIGMTLPVMEPQLDAATLRawahvidggpfsslcwgeriafdnpdsltllgalaawtdr vrLVTTVIVPQLHDPVALAKALATGDMLSGGRltvglgiggreedyrAVGADLSAQNRKG LADAVAVMKrvwagekVTESVLPVGPPPAQTGGPPLHIGTIGPKtvrdaaawadgvagtt ldldlgkQAELFQIARsawaqegkpkphlatsfwfalgepevaraqvhrhllrymnwipa eyvdamapttgwagteddlvellgkFEDIGTDEIHLIPTSANIDQLRRvaeavqnfa	(-)5064154:5065047	GTG	Not Verified		Upstream Start		0					0		_FEDIGTDEIHLIPTSANIDQLRR_ _GLADAVAVMK_ _ALATGDMLSGGR_ _AVGADLSAQNRK_ _LVTTVIVPQLHDPVALAK_ _VTESVLPVGPPPAQTGGPPLHIGTIGPK_ _QAELFQIAR_ _IGMTLPVMEPQLDAATLR_	FALSE	IGMTLPVMEPQLDAATLR FEDIGTDEIHLIPTSANIDQLRR QAELFQIAR AVGADLSAQNRK LVTTVIVPQLHDPVALAK VTESVLPVGPPPAQTGGPPLHIGTIGPK GLADAVAVMK ALATGDMLSGGR		IGMTLPVMEPQLDAATLR				IGMTLPVMEPQLDAATLR	FEDIGTDEIHLIPTSANIDQLRR QAELFQIAR AVGADLSAQNRK LVTTVIVPQLHDPVALAK VTESVLPVGPPPAQTGGPPLHIGTIGPK GLADAVAVMK ALATGDMLSGGR			FALSE	MRIGMTLPVMEPQLDAATLRAWAHVIDGGPFSSLCWGERIAFDNPDSLTLLGALAAWTDRVRLVTTVIVPQLHDPVALAKALATGDMLSGGRLTVGLGIGGREEDYRAVGADLSAQNRKGLADAVAVMKRVWAGEKVTESVLPVGPPPAQTGGPPLHIGTIGPKTVRDAAAWADGVAGTTLDLDLGKQAELFQIARSAWAQEGKPKPHLATSFWFALGEPEVARAQVHRHLLRYMNWIPAEYVDAMAPTTGWAGTEDDLVELLGKFEDIGTDEIHLIPTSANIDQLRRVAEAVQNFA	Alignment E value: 0.0, length: 297, Feature: gi|399233791|gb|AFP41284.1| Luciferase family protein [Mycobacterium smegmatis str. MC2 155]	297	43.77	399233791
>CP000480|M_START_Six_Frame_Translated_Orf_32074 (-)3131786:3132733 nr|tr|A0QWT7|A0QWT7_MYCS2|5'+20|3'+0. mSVADEKPALDAILQKVLELVPFQLSTADGVEEARrkfselprAEIHPELSVHDRTIEGP AGPIGVRVYRPPTAEGVKLPVVLFFHGGGWSVGDLDSYDATARrHAAGAEAVVVSVDYRL APEHPYPAAVDDVWAATQWVAAHAEELGGDAERLAVAGDSAGGNLAAVVAQLARDAGAPA LRMQLLWYPATTWDTSLPSFAENADAPVLAIDAVKGFSAWYAGHVDLTDPPATLVPARhd dlsglapayiavaghdplrddgvhygdllaaagvpvqldnadtlvhgyl…	AEIHPELSVHDR DAGAPALR GFSAWYAGHVDLTDPPATLVPAR HAAGAEAVVVSVDYR LAPEHPYPAAVDDVWAATQWVAAHAEELGGDAER LAVAGDSAGGNLAAVVAQLAR LPVVLFFHGGGWSVGDLDSYDATAR MQLLWYPATTWDTSLPSFAENADAPVLAIDAVK PALDAILQK SVADEKPALDAILQK TIEGPAGPIGVR VLELVPFQLSTADGVEEAR VYRPPTAEGVK		3.9015e-122	1	>CP000480|Reference_Proteome_Sequence_4833 tr|A0QWT7|A0QWT7_MYCS2 Esterase OS=Mycobacterium smegmatis (strain ATCC 700084 / mc(2)155) GN=MSMEG_3059 PE=4 SV=1 Coordinates: (-)3131786:3132673 mpfqlstadgveearrkfselprAEIHPELSVHDRTIEGPAGPIGVRVYRPPTAEGVKLP VVLFFHGGGWSVGDLDSYDATARrHAAGAEAVVVSVDYRLAPEHPYPAAVDDVWAATQWV AAHAEELGGDAERLAVAGDSAGGNLAAVVAQLARDAGAPALRMQLLWYPATTWDTSLPSF AENADAPVLAIDAVKGFSAWYAGHVD…	AEIHPELSVHDR DAGAPALR GFSAWYAGHVDLTDPPATLVPAR HAAGAEAVVVSVDYR LAPEHPYPAAVDDVWAATQWVAAHAEELGGDAER LAVAGDSAGGNLAAVVAQLAR LPVVLFFHGGGWSVGDLDSYDATAR MQLLWYPATTWDTSLPSFAENADAPVLAIDAVK TIEGPAGPIGVR VYRPPTAEGVK		8.1503e-117	1	>CP000480|M_START_GeneMarkS_Sequence_4095 (-)3131786:3132733 mSVADEKPALDAILQKVLELVPFQLSTADGVEEARrkfselprAEIHPELSVHDRTIEGP AGPIGVRVYRPPTAEGVKLPVVLFFHGGGWSVGDLDSYDATARrHAAGAEAVVVSVDYRL APEHPYPAAVDDVWAATQWVAAHAEELGGDAERLAVAGDSAGGNLAAVVAQLARDAGAPA LRMQLLWYPATTWDTSLPSFAENADAPVLAIDAVKGFSAWYAGHVDLTDPPATLVPARhd dlsglapayiavaghdplrddgvhygdllaaagvpvqldnadtlvhgylgysgvvpaate afdrglaalrealhs	AEIHPELSVHDR DAGAPALR GFSAWYAGHVDLTDPPATLVPAR HAAGAEAVVVSVDYR LAPEHPYPAAVDDVWAATQWVAAHAEELGGDAER LAVAGDSAGGNLAAVVAQLAR LPVVLFFHGGGWSVGDLDSYDATAR MQLLWYPATTWDTSLPSFAENADAPVLAIDAVK PALDAILQK SVADEKPALDAILQK TIEGPAGPIGVR VLELVPFQLSTADGVEEAR VYRPPTAEGVK		1.8252e-137	1	Six_Frame_database GeneMarkS_database	Six Frame database GeneMarkS database	>CP000480|Reference_Proteome_Sequence_4833 tr|A0QWT7|A0QWT7_MYCS2 Esterase OS=Mycobacterium smegmatis (strain ATCC 700084 / mc(2)155) GN=MSMEG_3059 PE=4 SV=1 Coordinates: (-)3131786:3132673 mpfqlstadgveearrkfselprAEIHPELSVHDRTIEGPAGPIGVRVYRPPTAEGVKLP VVLFFHGGGWSVGDLDSYDATARrHAAGAEAVVVSVDYRLAPEHPYPAAVDDVWAATQWV AAHAEELGGDAERLAVAGDSAGGNLAAVVAQLARDAGAPALRMQLLWYPATTWDTSLPSF AENADAPVLAIDAVKGFSAWYAGHVD…	>Consensus_Protein_Sequence_930 (-)3131786:3132733 mSVADEKPALDAILQKVLELVPFQLSTADGVEEARrkfselprAEIHPELSVHDRTIEGP AGPIGVRVYRPPTAEGVKLPVVLFFHGGGWSVGDLDSYDATARrHAAGAEAVVVSVDYRL APEHPYPAAVDDVWAATQWVAAHAEELGGDAERLAVAGDSAGGNLAAVVAQLARDAGAPA LRMQLLWYPATTWDTSLPSFAENADAPVLAIDAVKGFSAWYAGHVDLTDPPATLVPARhd dlsglapayiavaghdplrddgvhygdllaaagvpvqldnadtlvhgylgysgvvpaate afdrglaalrealhs	(-)3131786:3132733	GTG	Not Verified	TRUE	Upstream Start	SVADEKPALDAILQK	1	_(ac)SVADEKPALDAILQK_			SVADEKPALDAILQK	1	_DAGAPALR_	_PALDAILQK_ _SVADEKPALDAILQK_ _GFSAWYAGHVDLTDPPATLVPAR_ _HAAGAEAVVVSVDYR_ _DAGAPALR_ _LAPEHPYPAAVDDVWAATQWVAAHAEELGGDAER_ _VLELVPFQLSTADGVEEAR_ _AEIHPELSVHDR_ _LAVAGDSAGGNLAAVVAQLAR_ _(ac)SVADEKPALDAILQK_ _MQLLWYPATTWDTSLPSFAENADAPVLAIDAVK_ _VYRPPTAEGVK_ _TIEGPAGPIGVR_ _LPVVLFFHGGGWSVGDLDSYDATAR_	FALSE	VLELVPFQLSTADGVEEAR TIEGPAGPIGVR SVADEKPALDAILQK LPVVLFFHGGGWSVGDLDSYDATAR LAPEHPYPAAVDDVWAATQWVAAHAEELGGDAER AEIHPELSVHDR GFSAWYAGHVDLTDPPATLVPAR DAGAPALR VYRPPTAEGVK HAAGAEAVVVSVDYR MQLLWYPATTWDTSLPSFAENADAPVLAIDAVK PALDAILQK LAVAGDSAGGNLAAVVAQLAR		VLELVPFQLSTADGVEEAR PALDAILQK _(ac)SVADEKPALDAILQK_				VLELVPFQLSTADGVEEAR PALDAILQK SVADEKPALDAILQK	MQLLWYPATTWDTSLPSFAENADAPVLAIDAVK TIEGPAGPIGVR LPVVLFFHGGGWSVGDLDSYDATAR AEIHPELSVHDR GFSAWYAGHVDLTDPPATLVPAR DAGAPALR VYRPPTAEGVK HAAGAEAVVVSVDYR LAPEHPYPAAVDDVWAATQWVAAHAEELGGDAER LAVAGDSAGGNLAAVVAQLAR		S	FALSE	MSVADEKPALDAILQKVLELVPFQLSTADGVEEARRKFSELPRAEIHPELSVHDRTIEGPAGPIGVRVYRPPTAEGVKLPVVLFFHGGGWSVGDLDSYDATARRHAAGAEAVVVSVDYRLAPEHPYPAAVDDVWAATQWVAAHAEELGGDAERLAVAGDSAGGNLAAVVAQLARDAGAPALRMQLLWYPATTWDTSLPSFAENADAPVLAIDAVKGFSAWYAGHVDLTDPPATLVPARHDDLSGLAPAYIAVAGHDPLRDDGVHYGDLLAAAGVPVQLDNADTLVHGYLGYSGVVPAATEAFDRGLAALREALHS	Alignment E value: 0.0, length: 315, Feature: gi|504690464|ref|WP_014877566.1| lipase [Mycobacterium smegmatis] >gi|399231954|gb|AFP39447.1| Lipase LipH [Mycobacterium smegmatis str. MC2 155] >gi|698941453|gb|AIU08215.1| lipase [Mycobacterium smegmatis str. MC2 155] >gi|698950646|gb|AIU14840.1| lipase [Mycobacterium smegmatis] >gi|698958928|gb|AIU21463.1| lipase [Mycobacterium smegmatis]	315	72.38	399231954 698941453 504690464 698950646 698958928
>CP000480|M_START_Six_Frame_Translated_Orf_32463 (-)3807352:3808263 nr|tr|A0QYQ4|A0QYQ4_MYCS2|5'+26|3'+0. mredcgmpdqrrsgmndglfahdtpevgltgrpprEIPEPRPRethgpakviamcnqkgg vgkTTSTINLGASLAEYGRrvllvdldpqgalsaglgvphyeldntvhnllveprVSIDD VLIKtrVSGMDLVPSNIDLSAAEIQLVNEVGReqslaralypvldrydyvlidcqpslgl ltinglacadgvvipteceyfslrGLALLTDTVDKvhdrlnpklsisgilvtrydprtvn arevmarvverfgdlvfdtvitrTVRFPETSVAGEPITTWAPKssgaaa…	EIPEPRPR GLALLTDTVDK TTSTINLGASLAEYGR TVRFPETSVAGEPITTWAPK VSGMDLVPSNIDLSAAEIQLVNEVGR VSIDDVLIK		2.4275e-24	1	>CP000480|Reference_Proteome_Sequence_6591 tr|A0QYQ4|A0QYQ4_MYCS2 SpoOJ regulator protein OS=Mycobacterium smegmatis (strain ATCC 700084 / mc(2)155) GN=soj PE=4 SV=1 Coordinates: (-)3807352:3808185 mgltgrpprEIPEPRPRethgpakviamcnqkggvgkTTSTINLGASLAEYGRrvllvdl dpqgalsaglgvphyeldntvhnllveprVSIDDVLIKtrVSGMDLVPSNIDLSAAEIQL VNEVGReqslaralypvldrydyvlidcqpslglltinglacadgvvipteceyfslrGL ALLTDTVDKvhdrlnpkl…	EIPEPRPR GLALLTDTVDK TTSTINLGASLAEYGR TVRFPETSVAGEPITTWAPK VSGMDLVPSNIDLSAAEIQLVNEVGR VSIDDVLIK		1.7548e-28	1	>CP000480|M_START_GeneMarkS_Sequence_774 (-)3807352:3808221 MNDGLFAHDTPEVGLTGRPPREIPEPRPRethgpakviamcnqkggvgkTTSTINLGASL AEYGRrvllvdldpqgalsaglgvphyeldntvhnllveprVSIDDVLIKtrVSGMDLVP SNIDLSAAEIQLVNEVGReqslaralypvldrydyvlidcqpslglltinglacadgvvi pteceyfslrGLALLTDTVDKvhdrlnpklsisgilvtrydprtvnarevmarvverfgd lvfdtvitrTVRFPETSVAGEPITTWAPKssgaaayrslarevihrfgv	EIPEPRPR GLALLTDTVDK MNDGLFAHDTPEVGLTGRPPR NDGLFAHDTPEVGLTGRPPR TTSTINLGASLAEYGR TVRFPETSVAGEPITTWAPK VSGMDLVPSNIDLSAAEIQLVNEVGR VSIDDVLIK		5.1153e-31	1	GeneMarkS_database	GeneMarkS database	>CP000480|Reference_Proteome_Sequence_6591 tr|A0QYQ4|A0QYQ4_MYCS2 SpoOJ regulator protein OS=Mycobacterium smegmatis (strain ATCC 700084 / mc(2)155) GN=soj PE=4 SV=1 Coordinates: (-)3807352:3808185 mgltgrpprEIPEPRPRethgpakviamcnqkggvgkTTSTINLGASLAEYGRrvllvdl dpqgalsaglgvphyeldntvhnllveprVSIDDVLIKtrVSGMDLVPSNIDLSAAEIQL VNEVGReqslaralypvldrydyvlidcqpslglltinglacadgvvipteceyfslrGL ALLTDTVDKvhdrlnpkl…	>Consensus_Protein_Sequence_941.1 (-)3807352:3808221 MNDGLFAHDTPEVGLTGRPPREIPEPRPRethgpakviamcnqkggvgkTTSTINLGASL AEYGRrvllvdldpqgalsaglgvphyeldntvhnllveprVSIDDVLIKtrVSGMDLVP SNIDLSAAEIQLVNEVGReqslaralypvldrydyvlidcqpslglltinglacadgvvi pteceyfslrGLALLTDTVDKvhdrlnpklsisgilvtrydprtvnarevmarvverfgd lvfdtvitrTVRFPETSVAGEPITTWAPKssgaaayrslarevihrfgv	(-)3807352:3808221	ATG	M	TRUE	Upstream Start	NDGLFAHDTPEVGLTGRPPR MNDGLFAHDTPEVGLTGRPPR	2				NDGLFAHDTPEVGLTGRPPR MNDGLFAHDTPEVGLTGRPPR	2		_TTSTINLGASLAEYGR_ _VSIDDVLIK_ _EIPEPRPR_ _NDGLFAHDTPEVGLTGRPPR_ _VSGMDLVPSNIDLSAAEIQLVNEVGR_ _GLALLTDTVDK_ _MNDGLFAHDTPEVGLTGRPPR_ _TVRFPETSVAGEPITTWAPK_	FALSE	TVRFPETSVAGEPITTWAPK EIPEPRPR VSIDDVLIK VSGMDLVPSNIDLSAAEIQLVNEVGR GLALLTDTVDK TTSTINLGASLAEYGR NDGLFAHDTPEVGLTGRPPR MNDGLFAHDTPEVGLTGRPPR		NDGLFAHDTPEVGLTGRPPR MNDGLFAHDTPEVGLTGRPPR				NDGLFAHDTPEVGLTGRPPR MNDGLFAHDTPEVGLTGRPPR	TVRFPETSVAGEPITTWAPK EIPEPRPR VSIDDVLIK VSGMDLVPSNIDLSAAEIQLVNEVGR GLALLTDTVDK TTSTINLGASLAEYGR		N	FALSE	MNDGLFAHDTPEVGLTGRPPREIPEPRPRETHGPAKVIAMCNQKGGVGKTTSTINLGASLAEYGRRVLLVDLDPQGALSAGLGVPHYELDNTVHNLLVEPRVSIDDVLIKTRVSGMDLVPSNIDLSAAEIQLVNEVGREQSLARALYPVLDRYDYVLIDCQPSLGLLTINGLACADGVVIPTECEYFSLRGLALLTDTVDKVHDRLNPKLSISGILVTRYDPRTVNAREVMARVVERFGDLVFDTVITRTVRFPETSVAGEPITTWAPKSSGAAAYRSLAREVIHRFGV	Alignment E value: 0.0, length: 289, Feature: gi|656073035|ref|WP_029104155.1| chromosome partitioning protein ParA [Mycobacterium smegmatis] >gi|698942105|gb|AIU08867.1| chromosome partitioning protein ParA [Mycobacterium smegmatis str. MC2 155] >gi|698951298|gb|AIU15492.1| chromosome partitioning protein ParA [Mycobacterium smegmatis] >gi|698959580|gb|AIU22115.1| chromosome partitioning protein…	289	38.41	698942105 656073035 698951298 698959580 777217779
>CP000480|M_START_Six_Frame_Translated_Orf_32934 (+)880096:880869 nr|tr|A0QQL1|A0QQL1_MYCS2|5'+8|3'+0. mtapvkRYVALGSSMAAGPGIKPSAPGAPRragrsarNYPHLVAERlgldlidvtysgat taqvlrdkqngvppqidaldgsealvtvtiggndagyvplltvaawprlvrrLPVLGPWV RnlldadarekALQQVAASLVEVGRsirarspkatvlfvdyltllppvgapappladada elgrhvadtlekHTGAAAAETGAGWVRvaeasrdhhawspdpwttrpgfpwpgrpaplhp naagmrAVADMVAAQLG	ALQQVAASLVEVGR AVADMVAAQLG HTGAAAAETGAGWVR LPVLGPWVR NYPHLVAER RYVALGSSMAAGPGIKPSAPGAPR		7.951e-27	1	>CP000480|Reference_Proteome_Sequence_4818 tr|A0QQL1|A0QQL1_MYCS2 Uncharacterized protein OS=Mycobacterium smegmatis (strain ATCC 700084 / mc(2)155) GN=MSMEG_0794 PE=4 SV=1 Coordinates: (+)880120:880869 malgssmaagpgikpsapgaprragrsarNYPHLVAERlgldlidvtysgattaqvlrdk qngvppqidaldgsealvtvtiggndagyvplltvaawprlvrrLPVLGPWVRnlldada rekALQQVAASLVEVGRsirarspkatvlfvdyltllppvgapappladadaelgrhvad tlekHTGAAAAET…	ALQQVAASLVEVGR AVADMVAAQLG HTGAAAAETGAGWVR LPVLGPWVR NYPHLVAER		2.0221e-22	1	>CP000480|M_START_GeneMarkS_Sequence_3357 (+)880108:880869 mkRYVALGSSMAAGPGIKPSAPGAPRragrsarNYPHLVAERlgldlidvtysgattaqv lrdkqngvppqidaldgsealvtvtiggndagyvplltvaawprlvrrLPVLGPWVRnll dadarekALQQVAASLVEVGRsirarspkatvlfvdyltllppvgapappladadaelgr hvadtlekHTGAAAAETGAGWVRvaeasrdhhawspdpwttrpgfpwpgrpaplhpnaag mrAVADMVAAQLG	ALQQVAASLVEVGR AVADMVAAQLG HTGAAAAETGAGWVR LPVLGPWVR NYPHLVAER RYVALGSSMAAGPGIKPSAPGAPR		1.6749e-29	1		Six Frame database GeneMarkS database	>CP000480|Reference_Proteome_Sequence_4818 tr|A0QQL1|A0QQL1_MYCS2 Uncharacterized protein OS=Mycobacterium smegmatis (strain ATCC 700084 / mc(2)155) GN=MSMEG_0794 PE=4 SV=1 Coordinates: (+)880120:880869 malgssmaagpgikpsapgaprragrsarNYPHLVAERlgldlidvtysgattaqvlrdk qngvppqidaldgsealvtvtiggndagyvplltvaawprlvrrLPVLGPWVRnlldada rekALQQVAASLVEVGRsirarspkatvlfvdyltllppvgapappladadaelgrhvad tlekHTGAAAAET…	>Consensus_Protein_Sequence_958 (+)880108:880869 mkRYVALGSSMAAGPGIKPSAPGAPRragrsarNYPHLVAERlgldlidvtysgattaqv lrdkqngvppqidaldgsealvtvtiggndagyvplltvaawprlvrrLPVLGPWVRnll dadarekALQQVAASLVEVGRsirarspkatvlfvdyltllppvgapappladadaelgr hvadtlekHTGAAAAETGAGWVRvaeasrdhhawspdpwttrpgfpwpgrpaplhpnaag mrAVADMVAAQLG	(+)880108:880869	GTG	Not Verified		Upstream Start		0					0		_AVADMVAAQLG_ _HTGAAAAETGAGWVR_ _ALQQVAASLVEVGR_ _LPVLGPWVR_ _NYPHLVAER_ _RYVALGSSMAAGPGIKPSAPGAPR_	FALSE	HTGAAAAETGAGWVR RYVALGSSMAAGPGIKPSAPGAPR NYPHLVAER ALQQVAASLVEVGR AVADMVAAQLG LPVLGPWVR		RYVALGSSMAAGPGIKPSAPGAPR				RYVALGSSMAAGPGIKPSAPGAPR	AVADMVAAQLG NYPHLVAER ALQQVAASLVEVGR HTGAAAAETGAGWVR LPVLGPWVR			FALSE	MKRYVALGSSMAAGPGIKPSAPGAPRRAGRSARNYPHLVAERLGLDLIDVTYSGATTAQVLRDKQNGVPPQIDALDGSEALVTVTIGGNDAGYVPLLTVAAWPRLVRRLPVLGPWVRNLLDADAREKALQQVAASLVEVGRSIRARSPKATVLFVDYLTLLPPVGAPAPPLADADAELGRHVADTLEKHTGAAAAETGAGWVRVAEASRDHHAWSPDPWTTRPGFPWPGRPAPLHPNAAGMRAVADMVAAQLG	Alignment E value: 1.62108e-174, length: 257, Feature: gi|399229765|gb|AFP37258.1| Conserved hypothetical hydrolase [Mycobacterium smegmatis str. MC2 155]	253	32.41	399229765
>CP000480|M_START_Six_Frame_Translated_Orf_35755 (+)3181816:3182799 nr|tr|A0QWY4|A0QWY4_MYCS2|5'+15|3'+0. mhatyhplvkLARPDVFHPRvvlascpalpegdgdddglvaalrhrglharWLSWDDPET LDADVVILRatwdyterLPEFLSWTRsvrnllnapeivewntdkRYLGDLARlgvpvvpt affavgeevqipagpggrLDGEIVVKPAVGAGSAGALRfsdrvgalahavalqgqgkAVL VQPYDPRIADGETALVFLGGEESHAFTKgpllpppgqspafdpsgtyaeetlwpadpdeq vwrvgrlavwavtrLFDIEPEDLLYARvdviggrddprLLELELVEPSL…	AVLVQPYDPR FGLGPLSHR IADGETALVFLGGEESHAFTK LARPDVFHPR LDGEIVVKPAVGAGSAGALR LFDIEPEDLLYAR LLELELVEPSLGFR LPEFLSWTR RYLGDLAR WLSWDDPETLDADVVILR		7.6704e-42	1	>CP000480|Reference_Proteome_Sequence_4960 tr|A0QWY4|A0QWY4_MYCS2 Uncharacterized protein OS=Mycobacterium smegmatis (strain ATCC 700084 / mc(2)155) GN=MSMEG_3107 PE=4 SV=1 Coordinates: (+)3181861:3182799 mfhprvvlascpalpegdgdddglvaalrhrglharWLSWDDPETLDADVVILRatwdyt erLPEFLSWTRsvrnllnapeivewntdkRYLGDLARlgvpvvptaffavgeevqipagp ggrLDGEIVVKPAVGAGSAGALRfsdrvgalahavalqgqgkAVLVQPYDPRIADGETAL VFLGGEESHAF…	AVLVQPYDPR FGLGPLSHR IADGETALVFLGGEESHAFTK LDGEIVVKPAVGAGSAGALR LFDIEPEDLLYAR LLELELVEPSLGFR LPEFLSWTR PAVGAGSAGALR RYLGDLAR WLSWDDPETLDADVVILR		1.5918e-44	1	>CP000480|M_START_GeneMarkS_Sequence_5325 (+)3181816:3182799 mhatyhplvkLARPDVFHPRvvlascpalpegdgdddglvaalrhrglharWLSWDDPET LDADVVILRatwdyterLPEFLSWTRsvrnllnapeivewntdkRYLGDLARlgvpvvpt affavgeevqipagpggrLDGEIVVKPAVGAGSAGALRfsdrvgalahavalqgqgkAVL VQPYDPRIADGETALVFLGGEESHAFTKgpllpppgqspafdpsgtyaeetlwpadpdeq vwrvgrlavwavtrLFDIEPEDLLYARvdviggrddprLLELELVEPSLGFRqlaadara gaerefalgveralqrFGLGPLSHRst	AVLVQPYDPR FGLGPLSHR IADGETALVFLGGEESHAFTK LARPDVFHPR LDGEIVVKPAVGAGSAGALR LFDIEPEDLLYAR LLELELVEPSLGFR LPEFLSWTR RYLGDLAR WLSWDDPETLDADVVILR		1.5561e-47	1		Six Frame database GeneMarkS database	>CP000480|Reference_Proteome_Sequence_4960 tr|A0QWY4|A0QWY4_MYCS2 Uncharacterized protein OS=Mycobacterium smegmatis (strain ATCC 700084 / mc(2)155) GN=MSMEG_3107 PE=4 SV=1 Coordinates: (+)3181861:3182799 mfhprvvlascpalpegdgdddglvaalrhrglharWLSWDDPETLDADVVILRatwdyt erLPEFLSWTRsvrnllnapeivewntdkRYLGDLARlgvpvvptaffavgeevqipagp ggrLDGEIVVKPAVGAGSAGALRfsdrvgalahavalqgqgkAVLVQPYDPRIADGETAL VFLGGEESHAF…	>Consensus_Protein_Sequence_1066 (+)3181840:3182799 mkLARPDVFHPRvvlascpalpegdgdddglvaalrhrglharWLSWDDPETLDADVVIL RatwdyterLPEFLSWTRsvrnllnapeivewntdkRYLGDLARlgvpvvptaffavgee vqipagpggrLDGEIVVKPAVGAGSAGALRfsdrvgalahavalqgqgkAVLVQPYDPRI ADGETALVFLGGEESHAFTKgpllpppgqspafdpsgtyaeetlwpadpdeqvwrvgrla vwavtrLFDIEPEDLLYARvdviggrddprLLELELVEPSLGFRqlaadaragaerefal gveralqrFGLGPLSHRst	(+)3181840:3182799	GTG	Not Verified		Upstream Start		0					0		_LFDIEPEDLLYAR_ _LPEFLSWTR_ _LARPDVFHPR_ _FGLGPLSHR_ _PAVGAGSAGALR_ _LDGEIVVKPAVGAGSAGALR_ _RYLGDLAR_ _AVLVQPYDPR_ _LLELELVEPSLGFR_ _WLSWDDPETLDADVVILR_ _IADGETALVFLGGEESHAFTK_	FALSE	LARPDVFHPR IADGETALVFLGGEESHAFTK RYLGDLAR FGLGPLSHR LLELELVEPSLGFR WLSWDDPETLDADVVILR LDGEIVVKPAVGAGSAGALR AVLVQPYDPR LFDIEPEDLLYAR LPEFLSWTR PAVGAGSAGALR		LARPDVFHPR				LARPDVFHPR	IADGETALVFLGGEESHAFTK LLELELVEPSLGFR FGLGPLSHR RYLGDLAR WLSWDDPETLDADVVILR LDGEIVVKPAVGAGSAGALR AVLVQPYDPR LFDIEPEDLLYAR PAVGAGSAGALR LPEFLSWTR			FALSE	MKLARPDVFHPRVVLASCPALPEGDGDDDGLVAALRHRGLHARWLSWDDPETLDADVVILRATWDYTERLPEFLSWTRSVRNLLNAPEIVEWNTDKRYLGDLARLGVPVVPTAFFAVGEEVQIPAGPGGRLDGEIVVKPAVGAGSAGALRFSDRVGALAHAVALQGQGKAVLVQPYDPRIADGETALVFLGGEESHAFTKGPLLPPPGQSPAFDPSGTYAEETLWPADPDEQVWRVGRLAVWAVTRLFDIEPEDLLYARVDVIGGRDDPRLLELELVEPSLGFRQLAADARAGAEREFALGVERALQRFGLGPLSHRST	Alignment E value: 0.0, length: 319, Feature: gi|504690479|ref|WP_014877581.1| hypothetical protein [Mycobacterium smegmatis] >gi|399231999|gb|AFP39492.1| hypothetical protein MSMEI_3028 [Mycobacterium smegmatis str. MC2 155] >gi|698941499|gb|AIU08261.1| hypothetical protein LJ00_15455 [Mycobacterium smegmatis str. MC2 155] >gi|698950692|gb|AIU14886.1| hypothetical protein LI99_15460 [Mycobacteri…	319	41.38	399231999 698941499 504690479 698950692 698958974 777217168
>CP000480|M_START_Six_Frame_Translated_Orf_3587 (-)4730736:4731818 nr|tr|A0R170|A0R170_MYCS2|5'+18|3'+0. mTDLAGADLGLTDAGLTKmslvptadqpqkakDFTSDQEVRwcpgcgdyvilntirNFLP ELGLRRENIAFVSGIGCSSRFPYYLETYGFHSIHGRaptiatglalarpdlsvwvvtgdg dslsiggnhlihalrrNINITILLFNNRiygltkGQYSPTSEVGKitkSTPMGSLDYPFN PVSLALGAEATFVGRaldsdrkGLSEVLRgaaehrGAALVEIMQDCPIFNDGSFDALRKe gaeerLINLTHGEPITFGADGEYAVVKSGYGLEIAKTAEVSADDIVVHDA…	DFTSDQEVR ENIAFVSGIGCSSR FPYYLETYGFHSIHGR GAALVEIMQDCPIFNDGSFDALRK GLSEVLR GQYSPTSEVGK LINLTHGEPITFGADGEYAVVK LSEQNLDHMVMGIFR LSEQNLDHMVMGIFRK NFLPELGLR NFLPELGLRR NINITILLFNNR QQVATAIESRPHDTAALQSLLR SGYGLEIAK STPMGSLDYPFNPVSLALGAEATFVGR TAEVSADDIVVHDAQIDDPAYAFALSR TDLAGADLGLTDAGLTK VSRPTYDDAAR		2.0987e-256	1	>CP000480|Reference_Proteome_Sequence_5320 tr|A0R170|A0R170_MYCS2 Alpha oxoglutarate ferredoxin oxidoreductase, beta subunit OS=Mycobacterium smegmatis (strain ATCC 700084 / mc(2)155) GN=orB PE=4 SV=1 Coordinates: (-)4730736:4731764 mslvptadqpqkakDFTSDQEVRwcpgcgdyvilntirNFLPELGLRRENIAFVSGIGCS SRFPYYLETYGFHSIHGRaptiatglalarpdlsvwvvtgdgdslsiggnhlihalrrNI NITILLFNNRiygltkGQYSPTSEVGKitkSTPMGSLDYPFNPV…	DFTSDQEVR ENIAFVSGIGCSSR FPYYLETYGFHSIHGR GAALVEIMQDCPIFNDGSFDALRK GLSEVLR GQYSPTSEVGK LINLTHGEPITFGADGEYAVVK LSEQNLDHMVMGIFR LSEQNLDHMVMGIFRK NFLPELGLR NFLPELGLRR NINITILLFNNR QQVATAIESRPHDTAALQSLLR SGYGLEIAK STPMGSLDYPFNPVSLALGAEATFVGR TAEVSADDIVVHDAQIDDPAYAFALSR VSRPTYDDAAR		5.2506e-257	1	>CP000480|M_START_GeneMarkS_Sequence_1177 (-)4730736:4731818 mTDLAGADLGLTDAGLTKmslvptadqpqkakDFTSDQEVRwcpgcgdyvilntirNFLP ELGLRRENIAFVSGIGCSSRFPYYLETYGFHSIHGRaptiatglalarpdlsvwvvtgdg dslsiggnhlihalrrNINITILLFNNRiygltkGQYSPTSEVGKitkSTPMGSLDYPFN PVSLALGAEATFVGRaldsdrkGLSEVLRgaaehrGAALVEIMQDCPIFNDGSFDALRKe gaeerLINLTHGEPITFGADGEYAVVKSGYGLEIAKTAEVSADDIVVHDAQIDDPAYAFA LSRLSEQNLDHMVMGIFRKVSRPTYDDAARQQV…	DFTSDQEVR ENIAFVSGIGCSSR FPYYLETYGFHSIHGR GAALVEIMQDCPIFNDGSFDALRK GLSEVLR GQYSPTSEVGK LINLTHGEPITFGADGEYAVVK LSEQNLDHMVMGIFR LSEQNLDHMVMGIFRK NFLPELGLR NFLPELGLRR NINITILLFNNR QQVATAIESRPHDTAALQSLLR SGYGLEIAK STPMGSLDYPFNPVSLALGAEATFVGR TAEVSADDIVVHDAQIDDPAYAFALSR TDLAGADLGLTDAGLTK VSRPTYDDAAR		4.8149e-265	1	Six_Frame_database GeneMarkS_database	Six Frame database GeneMarkS database	>CP000480|Reference_Proteome_Sequence_5320 tr|A0R170|A0R170_MYCS2 Alpha oxoglutarate ferredoxin oxidoreductase, beta subunit OS=Mycobacterium smegmatis (strain ATCC 700084 / mc(2)155) GN=orB PE=4 SV=1 Coordinates: (-)4730736:4731764 mslvptadqpqkakDFTSDQEVRwcpgcgdyvilntirNFLPELGLRRENIAFVSGIGCS SRFPYYLETYGFHSIHGRaptiatglalarpdlsvwvvtgdgdslsiggnhlihalrrNI NITILLFNNRiygltkGQYSPTSEVGKitkSTPMGSLDYPFNPV…	>Consensus_Protein_Sequence_1073 (-)4730736:4731818 mTDLAGADLGLTDAGLTKmslvptadqpqkakDFTSDQEVRwcpgcgdyvilntirNFLP ELGLRRENIAFVSGIGCSSRFPYYLETYGFHSIHGRaptiatglalarpdlsvwvvtgdg dslsiggnhlihalrrNINITILLFNNRiygltkGQYSPTSEVGKitkSTPMGSLDYPFN PVSLALGAEATFVGRaldsdrkGLSEVLRgaaehrGAALVEIMQDCPIFNDGSFDALRKe gaeerLINLTHGEPITFGADGEYAVVKSGYGLEIAKTAEVSADDIVVHDAQIDDPAYAFA LSRLSEQNLDHMVMGIFRKVSRPTYDDAARQQVATAIESRPH…	(-)4730736:4731818	ATG	Not Verified	TRUE	Upstream Start	TDLAGADLGLTDAGLTK	1	_(ac)TDLAGADLGLTDAGLTK_			TDLAGADLGLTDAGLTK	1		_LSEQNLDHMVMGIFR_ _LINLTHGEPITFGADGEYAVVK_ _LSEQNLDHMVMGIFRK_ _GQYSPTSEVGK_ _NINITILLFNNR_ _TAEVSADDIVVHDAQIDDPAYAFALSR_ _FPYYLETYGFHSIHGR_ _STPMGSLDYPFNPVSLALGAEATFVGR_ _DFTSDQEVR_ _NFLPELGLRR_ _VSRPTYDDAAR_ _GAALVEIMQDCPIFNDGSFDALRK_ _NFLPELGLR_ _(ac)TDLAGADLGLTDAGLTK_ _QQVATAIESRPHDTAALQSLLR_ _ENIAFVSGIGCSSR_ _GLSEVLR_ _TDLAGADLGLTDAGLTK_ _SGYGLEIAK_	FALSE	NFLPELGLRR LINLTHGEPITFGADGEYAVVK TDLAGADLGLTDAGLTK NFLPELGLR DFTSDQEVR TAEVSADDIVVHDAQIDDPAYAFALSR QQVATAIESRPHDTAALQSLLR LSEQNLDHMVMGIFR SGYGLEIAK FPYYLETYGFHSIHGR NINITILLFNNR LSEQNLDHMVMGIFRK ENIAFVSGIGCSSR VSRPTYDDAAR STPMGSLDYPFNPVSLALGAEATFVGR GQYSPTSEVGK GAALVEIMQDCPIFNDGSFDALRK		_(ac)TDLAGADLGLTDAGLTK_				TDLAGADLGLTDAGLTK	FPYYLETYGFHSIHGR VSRPTYDDAAR GQYSPTSEVGK NINITILLFNNR DFTSDQEVR LSEQNLDHMVMGIFR TAEVSADDIVVHDAQIDDPAYAFALSR SGYGLEIAK GAALVEIMQDCPIFNDGSFDALRK NFLPELGLRR NFLPELGLR LSEQNLDHMVMGIFRK QQVATAIESRPHDTAALQSLLR STPMGSLDYPFNPVSLALGAEATFVGR LINLTHGEPITFGADGEYAVVK ENIAFVSGIGCSSR		T	FALSE	MTDLAGADLGLTDAGLTKMSLVPTADQPQKAKDFTSDQEVRWCPGCGDYVILNTIRNFLPELGLRRENIAFVSGIGCSSRFPYYLETYGFHSIHGRAPTIATGLALARPDLSVWVVTGDGDSLSIGGNHLIHALRRNINITILLFNNRIYGLTKGQYSPTSEVGKITKSTPMGSLDYPFNPVSLALGAEATFVGRALDSDRKGLSEVLRGAAEHRGAALVEIMQDCPIFNDGSFDALRKEGAEERLINLTHGEPITFGADGEYAVVKSGYGLEIAKTAEVSADDIVVHDAQIDDPAYAFALSRLSEQNLDHMVMGIFRKVSRPTYDDAARQQVATAIESRPHDTAALQSLLRGKDTWTVD	Alignment E value: 0.0, length: 360, Feature: gi|504690989|ref|WP_014878091.1| 2-oxoacid ferredoxin oxidoreductase subunit beta [Mycobacterium smegmatis] >gi|399233488|gb|AFP40981.1| Thiamine pyrophosphate enzyme-like TPP-binding protein [Mycobacterium smegmatis str. MC2 155] >gi|698942943|gb|AIU09705.1| 2-oxoacid:ferredoxin oxidoreductase subunit beta [Mycobacterium smegmatis str. MC2 155] >gi|6…	360	70.56	399233488 698942943 504690989 698952136 698960418
>CP000480|M_START_Six_Frame_Translated_Orf_36156 (-)4004936:4005742 nr|tr|A0QZ86|A0QZ86_MYCS2|5'+10|3'+0. mrqrTGLPEVMDVDVSTDGELPGAAEYARekigrlsrrahrpvlharvrltrHGDPAVER PVIAQANLDVNGRqvrAQVEGVNAREAVDRLEARlrsrlerIAEHWEARrggvpaeagrE WRHESEPARRPGYFPRPPEERriirrksfsmvpctvdeaalememldydfhlftekGTGF AAVLYKggptgyrLVLVIPVPADELSPFEKpitisthpapcltqrdaverlgllglpflf yidaaegrasviyrRYDGHYGLITPADG	AQVEGVNAR EAVDRLEAR EWRHESEPAR GTGFAAVLYK HGDPAVERPVIAQANLDVNGR IAEHWEAR LVLVIPVPADELSPFEK RPGYFPRPPEER RYDGHYGLITPADG TGLPEVMDVDVSTDGELPGAAEYAR		4.4948e-83	1	>CP000480|Reference_Proteome_Sequence_6303 tr|A0QZ86|A0QZ86_MYCS2 Uncharacterized protein OS=Mycobacterium smegmatis (strain ATCC 700084 / mc(2)155) GN=MSMEG_3935 PE=4 SV=1 Coordinates: (-)4004936:4005712 mdvdvstdgelpgaaeyarekigrlsrrahrpvlharvrltrHGDPAVERPVIAQANLDV NGRqvrAQVEGVNAREAVDRLEARlrsrlerIAEHWEARrggvpaeagrEWRHESEPARR PGYFPRPPEERriirrksfsmvpctvdeaalememldydfhlftekGTGFAAVLYKggpt gyrLVLVIPVP…	AQVEGVNAR EAVDRLEAR EWRHESEPAR GTGFAAVLYK HGDPAVERPVIAQANLDVNGR IAEHWEAR LVLVIPVPADELSPFEK RPGYFPRPPEER RYDGHYGLITPADG		2.2627e-45	1	>CP000480|M_START_GeneMarkS_Sequence_1187 (-)4004936:4005712 mdvdvstdgelpgaaeyarekigrlsrrahrpvlharvrltrHGDPAVERPVIAQANLDV NGRqvrAQVEGVNAREAVDRLEARlrsrlerIAEHWEARrggvpaeagrEWRHESEPARR PGYFPRPPEERriirrksfsmvpctvdeaalememldydfhlftekGTGFAAVLYKggpt gyrLVLVIPVPADELSPFEKpitisthpapcltqrdaverlgllglpflfyidaaegras viyrRYDGHYGLITPADG	AQVEGVNAR EAVDRLEAR EWRHESEPAR GTGFAAVLYK HGDPAVERPVIAQANLDVNGR IAEHWEAR LVLVIPVPADELSPFEK RPGYFPRPPEER RYDGHYGLITPADG		1.3545e-45	1		Six Frame database	>CP000480|Reference_Proteome_Sequence_6303 tr|A0QZ86|A0QZ86_MYCS2 Uncharacterized protein OS=Mycobacterium smegmatis (strain ATCC 700084 / mc(2)155) GN=MSMEG_3935 PE=4 SV=1 Coordinates: (-)4004936:4005712 mdvdvstdgelpgaaeyarekigrlsrrahrpvlharvrltrHGDPAVERPVIAQANLDV NGRqvrAQVEGVNAREAVDRLEARlrsrlerIAEHWEARrggvpaeagrEWRHESEPARR PGYFPRPPEERriirrksfsmvpctvdeaalememldydfhlftekGTGFAAVLYKggpt gyrLVLVIPVP…	>Consensus_Protein_Sequence_1084 (-)4004936:4005742 mrqrTGLPEVMDVDVSTDGELPGAAEYARekigrlsrrahrpvlharvrltrHGDPAVER PVIAQANLDVNGRqvrAQVEGVNAREAVDRLEARlrsrlerIAEHWEARrggvpaeagrE WRHESEPARRPGYFPRPPEERriirrksfsmvpctvdeaalememldydfhlftekGTGF AAVLYKggptgyrLVLVIPVPADELSPFEKpitisthpapcltqrdaverlgllglpflf yidaaegrasviyrRYDGHYGLITPADG	(-)4004936:4005742	ATG	Not Verified		Upstream Start		0					0		_IAEHWEAR_ _HGDPAVERPVIAQANLDVNGR_ _EWRHESEPAR_ _AQVEGVNAR_ _EAVDRLEAR_ _GTGFAAVLYK_ _RPGYFPRPPEER_ _TGLPEVMDVDVSTDGELPGAAEYAR_ _LVLVIPVPADELSPFEK_ _RYDGHYGLITPADG_	FALSE	EAVDRLEAR LVLVIPVPADELSPFEK IAEHWEAR HGDPAVERPVIAQANLDVNGR EWRHESEPAR GTGFAAVLYK RYDGHYGLITPADG TGLPEVMDVDVSTDGELPGAAEYAR AQVEGVNAR RPGYFPRPPEER		TGLPEVMDVDVSTDGELPGAAEYAR				TGLPEVMDVDVSTDGELPGAAEYAR	EAVDRLEAR LVLVIPVPADELSPFEK AQVEGVNAR HGDPAVERPVIAQANLDVNGR EWRHESEPAR GTGFAAVLYK RYDGHYGLITPADG IAEHWEAR RPGYFPRPPEER			FALSE	MRQRTGLPEVMDVDVSTDGELPGAAEYAREKIGRLSRRAHRPVLHARVRLTRHGDPAVERPVIAQANLDVNGRQVRAQVEGVNAREAVDRLEARLRSRLERIAEHWEARRGGVPAEAGREWRHESEPARRPGYFPRPPEERRIIRRKSFSMVPCTVDEAALEMEMLDYDFHLFTEKGTGFAAVLYKGGPTGYRLVLVIPVPADELSPFEKPITISTHPAPCLTQRDAVERLGLLGLPFLFYIDAAEGRASVIYRRYDGHYGLITPADG	Alignment E value: 0.0, length: 268, Feature: gi|504690763|ref|WP_014877865.1| hypothetical protein [Mycobacterium smegmatis] >gi|399232810|gb|AFP40303.1| hypothetical protein MSMEI_3845 [Mycobacterium smegmatis str. MC2 155] >gi|698942288|gb|AIU09050.1| integrase [Mycobacterium smegmatis str. MC2 155] >gi|698951481|gb|AIU15675.1| integrase [Mycobacterium smegmatis] >gi|698959763|gb|AIU22298.1| i…	268	50.37	399232810 698942288 504690763 698951481 698959763
>CP000480|M_START_Six_Frame_Translated_Orf_3620 (+)5186680:5188770 nr|tr|A0R2F0|A0R2F0_MYCS2|5'+5|3'+0. mPVDWVIAPHDRALDGVEAGLHERsgavlmgpegvgktslarsaaewlgpefrrvvrvtg tesnaavpfgavahlidvspsgrtadvmraareslgselllvvddahlldrlsaalvyql tvsgaakliatatvdrAVPEEVSALWDEGLLARvevsppgydsarladqvaayiadlppa aiqtlqylavqdplpladvtaltsadtvaqacvagavvidedaeqpmvhcrhvlflnavr AIVGGPGLRRlrtavveqmaktprrgvvdrlrhavlaldsdvavptedavt…	AIDAGHPGLLR AIVGGPGLRR ALDGVEAGLHER AVPEEVSALWDEGLLAR FTSGFGQTTSR GQLDEAVALLR IGRFDDVDALAQR KDPVTAVAGAR PVDWVIAPHDR SMLFAPELALAR YRDLGMHAAAADALR		5.3128e-49	1	>CP000480|Reference_Proteome_Sequence_5726 tr|A0R2F0|A0R2F0_MYCS2 Tetratricopeptide repeat family protein OS=Mycobacterium smegmatis (strain ATCC 700084 / mc(2)155) GN=MSMEG_5088 PE=4 SV=1 Coordinates: (+)5186695:5188770 miaphdrALDGVEAGLHERsgavlmgpegvgktslarsaaewlgpefrrvvrvtgtesna avpfgavahlidvspsgrtadvmraareslgselllvvddahlldrlsaalvyqltvsga akliatatvdrAVPEEVSALWDEGLLARVEVSPPGYDSARladqvaayiadlppaa…	AIDAGHPGLLR AIVGGPGLRR ALDGVEAGLHER AVPEEVSALWDEGLLAR FTSGFGQTTSR GQLDEAVALLR IGRFDDVDALAQR KDPVTAVAGAR LGDLELSER QLTDFAQLLQPGR SMLFAPELALAR VEVSPPGYDSAR YRDLGMHAAAADALR		6.4264e-55	1	>CP000480|M_START_GeneMarkS_Sequence_1189 (+)5186680:5188770 mPVDWVIAPHDRALDGVEAGLHERsgavlmgpegvgktslarsaaewlgpefrrvvrvtg tesnaavpfgavahlidvspsgrtadvmraareslgselllvvddahlldrlsaalvyql tvsgaakliatatvdrAVPEEVSALWDEGLLARVEVSPPGYDSARladqvaayiadlppa aiqtlqylavqdplpladvtaltsadtvaqacvagavvidedaeqpmvhcrhvlflnavr AIVGGPGLRRlrtavveqmaktprrgvvdrlrhavlaldsdvavptedavtaaaealrLG DLELSERlgraalqadggfqarltlayalgwqg…	AIDAGHPGLLR AIVGGPGLRR ALDGVEAGLHER AVPEEVSALWDEGLLAR FTSGFGQTTSR GQLDEAVALLR IGRFDDVDALAQR KDPVTAVAGAR LGDLELSER PVDWVIAPHDR QLTDFAQLLQPGR SMLFAPELALAR VEVSPPGYDSAR YRDLGMHAAAADALR		3.7492e-58	1	Six_Frame_database GeneMarkS_database	Six Frame database GeneMarkS database	>CP000480|Reference_Proteome_Sequence_5726 tr|A0R2F0|A0R2F0_MYCS2 Tetratricopeptide repeat family protein OS=Mycobacterium smegmatis (strain ATCC 700084 / mc(2)155) GN=MSMEG_5088 PE=4 SV=1 Coordinates: (+)5186695:5188770 miaphdrALDGVEAGLHERsgavlmgpegvgktslarsaaewlgpefrrvvrvtgtesna avpfgavahlidvspsgrtadvmraareslgselllvvddahlldrlsaalvyqltvsga akliatatvdrAVPEEVSALWDEGLLARVEVSPPGYDSARladqvaayiadlppaa…	>Consensus_Protein_Sequence_1086 (+)5186680:5188770 mPVDWVIAPHDRALDGVEAGLHERsgavlmgpegvgktslarsaaewlgpefrrvvrvtg tesnaavpfgavahlidvspsgrtadvmraareslgselllvvddahlldrlsaalvyql tvsgaakliatatvdrAVPEEVSALWDEGLLARVEVSPPGYDSARladqvaayiadlppa aiqtlqylavqdplpladvtaltsadtvaqacvagavvidedaeqpmvhcrhvlflnavr AIVGGPGLRRlrtavveqmaktprrgvvdrlrhavlaldsdvavptedavtaaaealrLG DLELSERlgraalqadggfqarltlayalgwqgrgreaedvl…	(+)5186680:5188770	ATG	Not Verified	TRUE	Upstream Start	PVDWVIAPHDR	1				PVDWVIAPHDR	1	_VEVSPPGYDSAR_	_LGDLELSER_ _YRDLGMHAAAADALR_ _ALDGVEAGLHER_ _QLTDFAQLLQPGR_ _FTSGFGQTTSR_ _KDPVTAVAGAR_ _AVPEEVSALWDEGLLAR_ _AIVGGPGLRR_ _SMLFAPELALAR_ _VEVSPPGYDSAR_ _IGRFDDVDALAQR_ _AIDAGHPGLLR_ _GQLDEAVALLR_ _PVDWVIAPHDR_	FALSE	ALDGVEAGLHER SMLFAPELALAR GQLDEAVALLR AVPEEVSALWDEGLLAR IGRFDDVDALAQR FTSGFGQTTSR AIVGGPGLRR KDPVTAVAGAR YRDLGMHAAAADALR PVDWVIAPHDR AIDAGHPGLLR QLTDFAQLLQPGR LGDLELSER VEVSPPGYDSAR		PVDWVIAPHDR				PVDWVIAPHDR	QLTDFAQLLQPGR IGRFDDVDALAQR SMLFAPELALAR GQLDEAVALLR AVPEEVSALWDEGLLAR ALDGVEAGLHER FTSGFGQTTSR LGDLELSER AIVGGPGLRR KDPVTAVAGAR YRDLGMHAAAADALR VEVSPPGYDSAR AIDAGHPGLLR		P	FALSE	MPVDWVIAPHDRALDGVEAGLHERSGAVLMGPEGVGKTSLARSAAEWLGPEFRRVVRVTGTESNAAVPFGAVAHLIDVSPSGRTADVMRAARESLGSELLLVVDDAHLLDRLSAALVYQLTVSGAAKLIATATVDRAVPEEVSALWDEGLLARVEVSPPGYDSARLADQVAAYIADLPPAAIQTLQYLAVQDPLPLADVTALTSADTVAQACVAGAVVIDEDAEQPMVHCRHVLFLNAVRAIVGGPGLRRLRTAVVEQMAKTPRRGVVDRLRHAVLALDSDVAVPTEDAVTAAAEALRLGDLELSERLGRAALQADGGFQARLTLAYALGWQGRGREAEDVLAEVDPATLDEASLMAWALPRAANQFWMRSEPERAVAFLRTTRNRVQTAHAQVTLDAL…	Alignment E value: 0.0, length: 696, Feature: gi|656073171|ref|WP_029104277.1| ATPase AAA [Mycobacterium smegmatis] >gi|698943364|gb|AIU10126.1| ATPase AAA [Mycobacterium smegmatis str. MC2 155] >gi|698952557|gb|AIU16751.1| ATPase AAA [Mycobacterium smegmatis] >gi|698960839|gb|AIU23374.1| ATPase AAA [Mycobacterium smegmatis]	696	24.14	698943364 656073171 698952557 698960839
>CP000480|M_START_Six_Frame_Translated_Orf_36780 (-)4162324:4162986 nr|tr|A0QZN0|A0QZN0_MYCS2|5'+27|3'+0. mnahrAAAEGVETPARgtrrsvlrvstvgrDFTELIHIARsaeesgvralllddagdggs dpvvvacalarktrTIELVAAVNTARQHPFGIARrlsglvqvsggrAGWAPQDSNRyrLL EAVTIARalwyswppeavvadkaagvwvettlvssihfdgvhysvhapldlprSLTGEPH LYLPAELRgslaapatyldevrvdryedsptgypqiekal	AAAEGVETPAR AGWAPQDSNR DFTELIHIAR LLEAVTIAR QHPFGIAR SLTGEPHLYLPAELR TIELVAAVNTAR		2.1844e-22	1	>CP000480|Reference_Proteome_Sequence_4887 tr|A0QZN0|A0QZN0_MYCS2 Nitrilotriacetate monooxygenase component A OS=Mycobacterium smegmatis (strain ATCC 700084 / mc(2)155) GN=ssuD PE=4 SV=1 Coordinates: (-)4162324:4162905 mgrDFTELIHIARsaeesgvralllddagdggsdpvvvacalarktrTIELVAAVNTARQ HPFGIARrlsglvqvsggrAGWAPQDSNRyrLLEAVTIARalwyswppeavvadkaagvw vettlvssihfdgvhysvhapldlprSLTGEPHLYLPAELRgslaapatyldevrvdr…	AGWAPQDSNR DFTELIHIAR LLEAVTIAR QHPFGIAR SLTGEPHLYLPAELR TIELVAAVNTAR		1.5232e-20	1	>CP000480|M_START_GeneMarkS_Sequence_5714 (-)4162324:4162848 mralllddagdggsdpvvvacalarktrTIELVAAVNTARQHPFGIARrlsglvqvsggr AGWAPQDSNRyrLLEAVTIARalwyswppeavvadkaagvwvettlvssihfdgvhysvh apldlprSLTGEPHLYLPAELRgslaapatyldevrvdryedsptgypqiekal	AGWAPQDSNR LLEAVTIAR QHPFGIAR SLTGEPHLYLPAELR TIELVAAVNTAR		3.689e-14	1		Six Frame database	>CP000480|Reference_Proteome_Sequence_4887 tr|A0QZN0|A0QZN0_MYCS2 Nitrilotriacetate monooxygenase component A OS=Mycobacterium smegmatis (strain ATCC 700084 / mc(2)155) GN=ssuD PE=4 SV=1 Coordinates: (-)4162324:4162905 mgrDFTELIHIARsaeesgvralllddagdggsdpvvvacalarktrTIELVAAVNTARQ HPFGIARrlsglvqvsggrAGWAPQDSNRyrLLEAVTIARalwyswppeavvadkaagvw vettlvssihfdgvhysvhapldlprSLTGEPHLYLPAELRgslaapatyldevrvdr…	>Consensus_Protein_Sequence_1114 (-)4162324:4162986 mnahrAAAEGVETPARgtrrsvlrvstvgrDFTELIHIARsaeesgvralllddagdggs dpvvvacalarktrTIELVAAVNTARQHPFGIARrlsglvqvsggrAGWAPQDSNRyrLL EAVTIARalwyswppeavvadkaagvwvettlvssihfdgvhysvhapldlprSLTGEPH LYLPAELRgslaapatyldevrvdryedsptgypqiekal	(-)4162324:4162986	ATG	Not Verified		Upstream Start		0					0		_AGWAPQDSNR_ _TIELVAAVNTAR_ _AAAEGVETPAR_ _QHPFGIAR_ _LLEAVTIAR_ _DFTELIHIAR_ _SLTGEPHLYLPAELR_	FALSE	QHPFGIAR AAAEGVETPAR DFTELIHIAR LLEAVTIAR TIELVAAVNTAR AGWAPQDSNR SLTGEPHLYLPAELR		AAAEGVETPAR				AAAEGVETPAR	QHPFGIAR DFTELIHIAR LLEAVTIAR TIELVAAVNTAR AGWAPQDSNR SLTGEPHLYLPAELR			FALSE	MNAHRAAAEGVETPARGTRRSVLRVSTVGRDFTELIHIARSAEESGVRALLLDDAGDGGSDPVVVACALARKTRTIELVAAVNTARQHPFGIARRLSGLVQVSGGRAGWAPQDSNRYRLLEAVTIARALWYSWPPEAVVADKAAGVWVETTLVSSIHFDGVHYSVHAPLDLPRSLTGEPHLYLPAELRGSLAAPATYLDEVRVDRYEDSPTGYPQIEKAL	Alignment E value: 3.53943e-154, length: 220, Feature: gi|504690830|ref|WP_014877932.1| nitrilotriacetate monooxygenase [Mycobacterium smegmatis] >gi|399232952|gb|AFP40445.1| Coenzyme F420-dependent N5,N10-methylene tetrahydromethanopterin reductase and related flavin-dependent oxidoreductases (nitriloacetate monooxygenase component A) [Mycobacterium smegmatis str. MC2 155]	220	34.09	399232952 504690830
>CP000480|M_START_Six_Frame_Translated_Orf_37594 (-)2016388:2017161 nr|tr|A0QTR8|A0QTR8_MYCS2|5'+4|3'+0. mATDVLHVHRygpagaaqvllihgltghgqrWQTLATEHLPEVGVLAPDLIGHGRsswaa pwtidanvaalaalldrptlvvghsfggalalnlsaahpdlvsglvlldpaigldgewmr diaddmlsspdypdreearldkvngswgevdpaevereldehlvevgegrvgwrisipaa msywselarpvvlphnpiptvlvrakrcrppfvadalidgltdrlgskftlldwdcdhmv aqakpaetaelirrqlg	ATDVLHVHR WQTLATEHLPEVGVLAPDLIGHGR		9.8103e-10	1	>CP000480|Reference_Proteome_Sequence_4489 tr|A0QTR8|A0QTR8_MYCS2 Hydrolase, alpha/beta fold family protein OS=Mycobacterium smegmatis (strain ATCC 700084 / mc(2)155) GN=MSMEG_1940 PE=4 SV=1 Coordinates: (-)2016388:2017149 mlhvhrygpagaaqvllihgltghgqrWQTLATEHLPEVGVLAPDLIGHGRsswaapwti danvaalaalldrptlvvghsfggalalnlsaahpdlvsglvlldpaigldgewmrdiad dmlsspdypdreearldkvngswgevdpaevereldehlvevgegrvgwrisip…	WQTLATEHLPEVGVLAPDLIGHGR		1.8467e-09	1	>CP000480|M_START_GeneMarkS_Sequence_2654 (-)2016388:2017161 mATDVLHVHRygpagaaqvllihgltghgqrWQTLATEHLPEVGVLAPDLIGHGRsswaa pwtidanvaalaalldrptlvvghsfggalalnlsaahpdlvsglvlldpaigldgewmr diaddmlsspdypdreearldkvngswgevdpaevereldehlvevgegrvgwrisipaa msywselarpvvlphnpiptvlvrakrcrppfvadalidgltdrlgskftlldwdcdhmv aqakpaetaelirrqlg	ATDVLHVHR WQTLATEHLPEVGVLAPDLIGHGR		3.0612e-13	1	Six_Frame_database GeneMarkS_database	Six Frame database GeneMarkS database	>CP000480|Reference_Proteome_Sequence_4489 tr|A0QTR8|A0QTR8_MYCS2 Hydrolase, alpha/beta fold family protein OS=Mycobacterium smegmatis (strain ATCC 700084 / mc(2)155) GN=MSMEG_1940 PE=4 SV=1 Coordinates: (-)2016388:2017149 mlhvhrygpagaaqvllihgltghgqrWQTLATEHLPEVGVLAPDLIGHGRsswaapwti danvaalaalldrptlvvghsfggalalnlsaahpdlvsglvlldpaigldgewmrdiad dmlsspdypdreearldkvngswgevdpaevereldehlvevgegrvgwrisip…	>Consensus_Protein_Sequence_1144 (-)2016388:2017161 mATDVLHVHRygpagaaqvllihgltghgqrWQTLATEHLPEVGVLAPDLIGHGRsswaa pwtidanvaalaalldrptlvvghsfggalalnlsaahpdlvsglvlldpaigldgewmr diaddmlsspdypdreearldkvngswgevdpaevereldehlvevgegrvgwrisipaa msywselarpvvlphnpiptvlvrakrcrppfvadalidgltdrlgskftlldwdcdhmv aqakpaetaelirrqlg	(-)2016388:2017161	ATG	Not Verified	TRUE	Upstream Start	ATDVLHVHR	1				ATDVLHVHR	1		_WQTLATEHLPEVGVLAPDLIGHGR_ _ATDVLHVHR_	FALSE	WQTLATEHLPEVGVLAPDLIGHGR ATDVLHVHR		ATDVLHVHR				ATDVLHVHR	WQTLATEHLPEVGVLAPDLIGHGR		A	FALSE	MATDVLHVHRYGPAGAAQVLLIHGLTGHGQRWQTLATEHLPEVGVLAPDLIGHGRSSWAAPWTIDANVAALAALLDRPTLVVGHSFGGALALNLSAAHPDLVSGLVLLDPAIGLDGEWMRDIADDMLSSPDYPDREEARLDKVNGSWGEVDPAEVERELDEHLVEVGEGRVGWRISIPAAMSYWSELARPVVLPHNPIPTVLVRAKRCRPPFVADALIDGLTDRLGSKFTLLDWDCDHMVAQAKPAETAELIRRQLG	Alignment E value: 0.0, length: 257, Feature: gi|504690149|ref|WP_014877251.1| alpha/beta hydrolase [Mycobacterium smegmatis] >gi|399230877|gb|AFP38370.1| Putative hydrolase, alpha/beta fold LipV [Mycobacterium smegmatis str. MC2 155] >gi|698940398|gb|AIU07160.1| alpha/beta hydrolase [Mycobacterium smegmatis str. MC2 155] >gi|698949591|gb|AIU13785.1| alpha/beta hydrolase [Mycobacterium smegmatis]…	257	12.84	399230877 698940398 504690149 698949591 698957874 777216053
>CP000480|M_START_Six_Frame_Translated_Orf_38062 (+)2490261:2491631 nr|tr|A0QV11|A0QV11_MYCS2|5'+106|3'+0. mvtrkmssrgtpelaiarpvsvslryaaavsmwrypacraaatarsvssagvcqtpsptc gmelpslsvmrglteeaamveslpvdqsvgpqspdaprDSEETIRDVLLAHATRLGLAAI PRmsdrrkhlllggrsvtvdgntldttmqfmlttqrLAGLPGLVADYDPEHGVAVSRakl retaammrMPIHVDVSDISIPGPAGPLAARryvpvergsasalvlyfhgggfvigdlevh dnlcrlicrdgdvqvvsvdyrlapehkAPAAAEDAYAAYQWALEHAGG…	APAAAEDAYAAYQWALEHAGGLGASR DAGVLVDLREER DDELPLPALQVLLYPITDWVSETR DSEETIRDVLLAHATR IVVAGDSAGGNLAAVVSQWAR LAGLPGLVADYDPEHGVAVSR LGLAAIPR MPIHVDVSDISIPGPAGPLAAR TLFSDGYFLNR		1.1902e-57	1	>CP000480|Reference_Proteome_Sequence_4944 tr|A0QV11|A0QV11_MYCS2 Alpha/beta hydrolase fold family protein OS=Mycobacterium smegmatis (strain ATCC 700084 / mc(2)155) GN=MSMEG_2409 PE=4 SV=1 Coordinates: (+)2490579:2491631 mllahatrLGLAAIPRmsdrrkhlllggrsvtvdgntldttmqfmlttqrLAGLPGLVAD YDPEHGVAVSRakLRETAAMMRMPIHVDVSDISIPGPAGPLAARryvpvergsasalvly fhgggfvigdlevhdnlcrlicrdgdvqvvsvdyrlapehkAPAAAEDAYAAYQW…	APAAAEDAYAAYQWALEHAGGLGASR DAGVLVDLREER DDELPLPALQVLLYPITDWVSETR IVVAGDSAGGNLAAVVSQWAR LAGLPGLVADYDPEHGVAVSR LGLAAIPR LRETAAMMR MPIHVDVSDISIPGPAGPLAAR TLFSDGYFLNR		5.725e-71	1	>CP000480|M_START_GeneMarkS_Sequence_197 (+)2490579:2491631 mllahatrLGLAAIPRmsdrrkhlllggrsvtvdgntldttmqfmlttqrLAGLPGLVAD YDPEHGVAVSRakLRETAAMMRMPIHVDVSDISIPGPAGPLAARryvpvergsasalvly fhgggfvigdlevhdnlcrlicrdgdvqvvsvdyrlapehkAPAAAEDAYAAYQWALEHA GGLGASRIVVAGDSAGGNLAAVVSQWARDDELPLPALQVLLYPITDWVSETRsrTLFSDG YFLNRqdmdwfaghyldgadvtpedpavspllaedlsglppalvvtagfdplrdegnrya aamrDAGVLVDLREERsmihafanffplggggaa…	APAAAEDAYAAYQWALEHAGGLGASR DAGVLVDLREER DDELPLPALQVLLYPITDWVSETR IVVAGDSAGGNLAAVVSQWAR LAGLPGLVADYDPEHGVAVSR LGLAAIPR LRETAAMMR MPIHVDVSDISIPGPAGPLAAR TLFSDGYFLNR		9.4142e-72	1		Six Frame database	>CP000480|Reference_Proteome_Sequence_4944 tr|A0QV11|A0QV11_MYCS2 Alpha/beta hydrolase fold family protein OS=Mycobacterium smegmatis (strain ATCC 700084 / mc(2)155) GN=MSMEG_2409 PE=4 SV=1 Coordinates: (+)2490579:2491631 mllahatrLGLAAIPRmsdrrkhlllggrsvtvdgntldttmqfmlttqrLAGLPGLVAD YDPEHGVAVSRakLRETAAMMRMPIHVDVSDISIPGPAGPLAARryvpvergsasalvly fhgggfvigdlevhdnlcrlicrdgdvqvvsvdyrlapehkAPAAAEDAYAAYQW…	>Consensus_Protein_Sequence_1165 (+)2490525:2491631 mgpqspdaprDSEETIRDVLLAHATRLGLAAIPRmsdrrkhlllggrsvtvdgntldttm qfmlttqrLAGLPGLVADYDPEHGVAVSRakLRETAAMMRMPIHVDVSDISIPGPAGPLA ARryvpvergsasalvlyfhgggfvigdlevhdnlcrlicrdgdvqvvsvdyrlapehkA PAAAEDAYAAYQWALEHAGGLGASRIVVAGDSAGGNLAAVVSQWARDDELPLPALQVLLY PITDWVSETRsrTLFSDGYFLNRqdmdwfaghyldgadvtpedpavspllaedlsglppa lvvtagfdplrdegnryaaamrDAGVLVDLREERsmihafan…	(+)2490525:2491631	GTG	Not Verified		Upstream Start		0					0		_TLFSDGYFLNR_ _DSEETIRDVLLAHATR_ _IVVAGDSAGGNLAAVVSQWAR_ _LGLAAIPR_ _LRETAAMMR_ _MPIHVDVSDISIPGPAGPLAAR_ _APAAAEDAYAAYQWALEHAGGLGASR_ _DDELPLPALQVLLYPITDWVSETR_ _LAGLPGLVADYDPEHGVAVSR_ _DAGVLVDLREER_	FALSE	DDELPLPALQVLLYPITDWVSETR LGLAAIPR LAGLPGLVADYDPEHGVAVSR APAAAEDAYAAYQWALEHAGGLGASR TLFSDGYFLNR MPIHVDVSDISIPGPAGPLAAR DSEETIRDVLLAHATR IVVAGDSAGGNLAAVVSQWAR DAGVLVDLREER LRETAAMMR		DSEETIRDVLLAHATR				DSEETIRDVLLAHATR	DDELPLPALQVLLYPITDWVSETR LGLAAIPR LAGLPGLVADYDPEHGVAVSR APAAAEDAYAAYQWALEHAGGLGASR TLFSDGYFLNR MPIHVDVSDISIPGPAGPLAAR LRETAAMMR IVVAGDSAGGNLAAVVSQWAR DAGVLVDLREER			FALSE	MGPQSPDAPRDSEETIRDVLLAHATRLGLAAIPRMSDRRKHLLLGGRSVTVDGNTLDTTMQFMLTTQRLAGLPGLVADYDPEHGVAVSRAKLRETAAMMRMPIHVDVSDISIPGPAGPLAARRYVPVERGSASALVLYFHGGGFVIGDLEVHDNLCRLICRDGDVQVVSVDYRLAPEHKAPAAAEDAYAAYQWALEHAGGLGASRIVVAGDSAGGNLAAVVSQWARDDELPLPALQVLLYPITDWVSETRSRTLFSDGYFLNRQDMDWFAGHYLDGADVTPEDPAVSPLLAEDLSGLPPALVVTAGFDPLRDEGNRYAAAMRDAGVLVDLREERSMIHAFANFFPLGGGGAAATTAMISALRAHLRHV	Alignment E value: 0.0, length: 378, Feature: gi|399231323|gb|AFP38816.1| Lipase/esterase LipN [Mycobacterium smegmatis str. MC2 155] >gi|777216499|emb|CKH58399.1| lipase/esterase LipN [Mycobacterium smegmatis]	368	46.2	399231323 777216499
>CP000480|M_START_Six_Frame_Translated_Orf_38348 (-)1607344:1609347 nr|tr|A0QSL0|A0QSL0_MYCS2|5'+115|3'+0. mpetprtpsvvcwasarwpwprsssrsraqastslpcwaaparrpartgptcprrlppta tsrrprrpssrpaarradpghsvapgddwkqvgnslargriiepmtgpapqprKPVILSV DDDPAVSRavardlrrhygeryrivrAESGPDALETLHELKLRGDTVAVFVADYRMPQMS GIEFLESAMDLYPMARrvlltayadtnaaiaainvvdldhyllkpwdppeekLYPVIDGL LEAWHAAGDRaipytkVIGHQWSPRswevrqflarnqhtyrafnadep…	AESGPDALETLHELK AIGEDDHLVGLVLENK AIGEDDHLVGLVLENKR AVILATGVDYR DEHGFILAGPDLR FGAEVITTR GPSLEASMSYYLIQQIEDTPNIHVR IENYLGFPTGISGAELATSAR KPVILSVDDDPAVSR LRGDTVAVFVADYR LYPVIDGLLEAWHAAGDR MPQMSGIEFLESAMDLYPMAR RVAAAVGEGSMAVMFVHR TITFADGDTIGAR TVLIEGTTTGGQASR VIGHQWSPR		4.2211e-94	1	>CP000480|Reference_Proteome_Sequence_6198 tr|A0QSL0|A0QSL0_MYCS2 Thioredoxin reductase OS=Mycobacterium smegmatis (strain ATCC 700084 / mc(2)155) GN=MSMEG_1516 PE=4 SV=1 Coordinates: (-)1607344:1609002 milsvdddpavsravardlrrhygeryrivrAESGPDALETLHELKLRGDTVAVFVADYR MPQMSGIEFLESAMDLYPMARrvlltayadtnaaiaainvvdldhyllkpwdppeekLYP VIDGLLEAWHAAGDRaipytkVIGHQWSPRswevrqflarnqhtyrafnadepkgrqlle aagldgmqlpvvi…	AESGPDALETLHELK AIGEDDHLVGLVLENK AIGEDDHLVGLVLENKR AVILATGVDYR DEHGFILAGPDLR FGAEVITTR GPSLEASMSYYLIQQIEDTPNIHVR IENYLGFPTGISGAELATSAR LRGDTVAVFVADYR LYPVIDGLLEAWHAAGDR MPQMSGIEFLESAMDLYPMAR RVAAAVGEGSMAVMFVHR TEWLDGVVAR TITFADGDTIGAR TVLIEGTTTGGQASR VIGHQWSPR		3.8485e-93	1	>CP000480|M_START_GeneMarkS_Sequence_2857 (-)1607344:1609002 milsvdddpavsravardlrrhygeryrivrAESGPDALETLHELKLRGDTVAVFVADYR MPQMSGIEFLESAMDLYPMARrvlltayadtnaaiaainvvdldhyllkpwdppeekLYP VIDGLLEAWHAAGDRaipytkVIGHQWSPRswevrqflarnqhtyrafnadepkgrqlle aagldgmqlpvviteggttlveptdaeladmlglstapsltmydlavigggpaglaaavy gaseglkTVLIEGTTTGGQASRssrIENYLGFPTGISGAELATSARrqaerFGAEVITTR eavklevagsarTITFADGDTIGARAVILATGV…	AESGPDALETLHELK AIGEDDHLVGLVLENK AIGEDDHLVGLVLENKR AVILATGVDYR DEHGFILAGPDLR FGAEVITTR GPSLEASMSYYLIQQIEDTPNIHVR IENYLGFPTGISGAELATSAR LRGDTVAVFVADYR LYPVIDGLLEAWHAAGDR MPQMSGIEFLESAMDLYPMAR RVAAAVGEGSMAVMFVHR TEWLDGVVAR TITFADGDTIGAR TVLIEGTTTGGQASR VIGHQWSPR		7.1185e-94	1		Six Frame database	>CP000480|Reference_Proteome_Sequence_6198 tr|A0QSL0|A0QSL0_MYCS2 Thioredoxin reductase OS=Mycobacterium smegmatis (strain ATCC 700084 / mc(2)155) GN=MSMEG_1516 PE=4 SV=1 Coordinates: (-)1607344:1609002 milsvdddpavsravardlrrhygeryrivrAESGPDALETLHELKLRGDTVAVFVADYR MPQMSGIEFLESAMDLYPMARrvlltayadtnaaiaainvvdldhyllkpwdppeekLYP VIDGLLEAWHAAGDRaipytkVIGHQWSPRswevrqflarnqhtyrafnadepkgrqlle aagldgmqlpvvi…	>Consensus_Protein_Sequence_1178 (-)1607344:1609035 mtgpapqprKPVILSVDDDPAVSRavardlrrhygeryrivrAESGPDALETLHELKLRG DTVAVFVADYRMPQMSGIEFLESAMDLYPMARrvlltayadtnaaiaainvvdldhyllk pwdppeekLYPVIDGLLEAWHAAGDRaipytkVIGHQWSPRswevrqflarnqhtyrafn adepkgrqlleaagldgmqlpvviteggttlveptdaeladmlglstapsltmydlavig ggpaglaaavygaseglkTVLIEGTTTGGQASRssrIENYLGFPTGISGAELATSARrqa erFGAEVITTReavklevagsarTITFADGDTIGARAVILAT…	(-)1607344:1609035	ATG	Not Verified		Upstream Start		0			_LRGDTVAVFVADYR_		0		_MPQMSGIEFLESAMDLYPMAR_ _DEHGFILAGPDLR_ _VIGHQWSPR_ _IENYLGFPTGISGAELATSAR_ _AESGPDALETLHELK_ _LRGDTVAVFVADYR_ _FGAEVITTR_ _GPSLEASMSYYLIQQIEDTPNIHVR_ _AIGEDDHLVGLVLENKR_ _TVLIEGTTTGGQASR_ _RVAAAVGEGSMAVMFVHR_ _TEWLDGVVAR_ _LYPVIDGLLEAWHAAGDR_ _KPVILSVDDDPAVSR_ _TITFADGDTIGAR_ _AVILATGVDYR_ _AIGEDDHLVGLVLENK_	FALSE	MPQMSGIEFLESAMDLYPMAR LRGDTVAVFVADYR AIGEDDHLVGLVLENK DEHGFILAGPDLR KPVILSVDDDPAVSR FGAEVITTR AESGPDALETLHELK LYPVIDGLLEAWHAAGDR AVILATGVDYR RVAAAVGEGSMAVMFVHR TVLIEGTTTGGQASR IENYLGFPTGISGAELATSAR AIGEDDHLVGLVLENKR GPSLEASMSYYLIQQIEDTPNIHVR VIGHQWSPR TITFADGDTIGAR TEWLDGVVAR		KPVILSVDDDPAVSR				KPVILSVDDDPAVSR	MPQMSGIEFLESAMDLYPMAR LRGDTVAVFVADYR AIGEDDHLVGLVLENK GPSLEASMSYYLIQQIEDTPNIHVR DEHGFILAGPDLR FGAEVITTR AESGPDALETLHELK AVILATGVDYR RVAAAVGEGSMAVMFVHR TVLIEGTTTGGQASR TEWLDGVVAR IENYLGFPTGISGAELATSAR AIGEDDHLVGLVLENKR LYPVIDGLLEAWHAAGDR VIGHQWSPR TITFADGDTIGAR			FALSE	MTGPAPQPRKPVILSVDDDPAVSRAVARDLRRHYGERYRIVRAESGPDALETLHELKLRGDTVAVFVADYRMPQMSGIEFLESAMDLYPMARRVLLTAYADTNAAIAAINVVDLDHYLLKPWDPPEEKLYPVIDGLLEAWHAAGDRAIPYTKVIGHQWSPRSWEVRQFLARNQHTYRAFNADEPKGRQLLEAAGLDGMQLPVVITEGGTTLVEPTDAELADMLGLSTAPSLTMYDLAVIGGGPAGLAAAVYGASEGLKTVLIEGTTTGGQASRSSRIENYLGFPTGISGAELATSARRQAERFGAEVITTREAVKLEVAGSARTITFADGDTIGARAVILATGVDYRQLPVPGCWDDPDNPVNFIGRGVYYGASVSDAAECCDEDVYIVGGANSAGQAA…	Alignment E value: 0.0, length: 563, Feature: gi|504689993|ref|WP_014877095.1| fused response regulator/thioredoxin-disulfide reductase [Mycobacterium smegmatis] >gi|399230460|gb|AFP37953.1| Response regulator receiver modulated FAD-dependent pyridine nucleotide-disulfide oxidoreductase [Mycobacterium smegmatis str. MC2 155] >gi|698939989|gb|AIU06751.1| chemotaxis protein CheY [Mycobacterium smeg…	563	43.34	399230460 698939989 504689993 698949182 698957465 777215656
>CP000480|M_START_Six_Frame_Translated_Orf_39390 (-)3986453:3987298 nr|tr|A0QZ69|A0QZ69_MYCS2|5'+132|3'+0. maqmpsesadvepagvcwhmsrpfppgeksprcravvvvccpdpfclsimahgkcyrsqq vvpdlrrpllargpkvgalqactrpgasvqlraavfqlfqldlvtgtiglmtaavtplvr dleararrdarfvrvldalrdaptgpqgtlersaaralndqrrtalveefidgalstadv qerlgyatpqavhrlrtrkrligaavgnktwfpawqfdgrrlradlprilellarFTDDA VAADRimrlqrddldgasiaealdhaataasawrALTALGA	ALTALGA FTDDAVAADR		0.00048265	1	>CP000480|Reference_Proteome_Sequence_6001 tr|A0QZ69|A0QZ69_MYCS2 Uncharacterized protein OS=Mycobacterium smegmatis (strain ATCC 700084 / mc(2)155) GN=MSMEG_3918 PE=4 SV=1 Coordinates: (-)3986453:3986902 mrvldalrdaptgpqgtlersaaralndqrrtalveefidgalstadvqerlgyatpqav hrlrtrkrligaavgnktwfpawqfdgrrlradlprilellarFTDDAVAADRimrlqrd dldgasiaealdhaataasawrALTALGA	ALTALGA FTDDAVAADR		1.6669e-06	1	>CP000480|M_START_GeneMarkS_Sequence_896 (-)3986453:3986968 mTAAVTPLVRdleararrdarfvrvldalrdaptgpqgtlersaaralndqrrtalveef idgalstadvqerlgyatpqavhrlrtrkrligaavgnktwfpawqfdgrrlradlpril ellarFTDDAVAADRimrlqrddldgasiaealdhaataasawrALTALGA	ALTALGA FTDDAVAADR TAAVTPLVR		3.5627e-08	1	GeneMarkS_database	GeneMarkS database	>CP000480|Reference_Proteome_Sequence_6001 tr|A0QZ69|A0QZ69_MYCS2 Uncharacterized protein OS=Mycobacterium smegmatis (strain ATCC 700084 / mc(2)155) GN=MSMEG_3918 PE=4 SV=1 Coordinates: (-)3986453:3986902 mrvldalrdaptgpqgtlersaaralndqrrtalveefidgalstadvqerlgyatpqav hrlrtrkrligaavgnktwfpawqfdgrrlradlprilellarFTDDAVAADRimrlqrd dldgasiaealdhaataasawrALTALGA	>Consensus_Protein_Sequence_1217 (-)3986453:3986968 mTAAVTPLVRdleararrdarfvrvldalrdaptgpqgtlersaaralndqrrtalveef idgalstadvqerlgyatpqavhrlrtrkrligaavgnktwfpawqfdgrrlradlpril ellarFTDDAVAADRimrlqrddldgasiaealdhaataasawrALTALGA	(-)3986453:3986968	ATG	Not Verified	TRUE	Upstream Start	TAAVTPLVR	1	_(ac)TAAVTPLVR_			TAAVTPLVR	1	_TAAVTPLVR_ _(ac)TAAVTPLVR_ _FTDDAVAADR_ _ALTALGA_	_TAAVTPLVR_ _(ac)TAAVTPLVR_ _FTDDAVAADR_ _ALTALGA_	FALSE	FTDDAVAADR TAAVTPLVR		_(ac)TAAVTPLVR_				TAAVTPLVR	FTDDAVAADR		T	FALSE	MTAAVTPLVRDLEARARRDARFVRVLDALRDAPTGPQGTLERSAARALNDQRRTALVEEFIDGALSTADVQERLGYATPQAVHRLRTRKRLIGAAVGNKTWFPAWQFDGRRLRADLPRILELLARFTDDAVAADRIMRLQRDDLDGASIAEALDHAATAASAWRALTALGA	Alignment E value: 1.03726e-111, length: 171, Feature: gi|656073338|ref|WP_029104433.1| hypothetical protein [Mycobacterium smegmatis] >gi|698942272|gb|AIU09034.1| hypothetical protein LJ00_19475 [Mycobacterium smegmatis str. MC2 155] >gi|698951465|gb|AIU15659.1| hypothetical protein LI99_19480 [Mycobacterium smegmatis] >gi|698959747|gb|AIU22282.1| hypothetical protein LI98_19485 [Mycobacterium s…	171	15.2	698942272 656073338 698951465 698959747
>CP000480|M_START_Six_Frame_Translated_Orf_39451 (+)6447245:6450529 nr|tr|A0R613|A0R613_MYCS2|5'+14|3'+0. mpgdeqrerTADDAVTEPSRiarliavvagiagvllcglvpllpveettatvlwpqgvga dgnvteltaplvagapraldvtipcrAVAELPADGGVVFSTNPAGGIEAGRngmfirANA DVVYVAFRdtvaavapreavdsgacseihvwadvsavgadfagipdasgtlpvdkRPQVS GVFTDLKVPAQPGLAARididtrfitsptllktavmvlglacvigsivalalldrgwrrr pprtrgraglwtwitdtgvigglliwhivgaptsddgynmtiarVASEA…	ANADVVYVAFR AVAELPADGGVVFSTNPAGGIEAGR FPLAWAPPEANVAR LGVAELPEYR LQWGVHRPDGTYQALSEVQPIDIFQQK RPQVSGVFTDLK TADDAVTEPSR TEAIPTYLR TEAIPTYLRDDWYR TPVMGSYGENK VASEAGYTTNYYR VFLPFGLDPSR VPAQPGLAAR VVPQEQAPTAAIEEGSTR		2.6951e-68	1	>CP000480|Reference_Proteome_Sequence_6013 tr|A0R613|A0R613_MYCS2 Probable arabinosyltransferase B OS=Mycobacterium smegmatis (strain ATCC 700084 / mc(2)155) GN=MSMEG_6388 PE=4 SV=1 Coordinates: (+)6447287:6450529 mtepsriarliavvagiagvllcglvpllpveettatvlwpqgvgadgnvteltaplvag apraldvtipcrAVAELPADGGVVFSTNPAGGIEAGRngmfirANADVVYVAFRdtvaav apreavdsgacseihvwadvsavgadfagipdasgtlpvdkRPQVSGVFTDLKVPAQPGL AA…	ANADVVYVAFR AVAELPADGGVVFSTNPAGGIEAGR FPLAWAPPEANVAR LGVAELPEYR LQWGVHRPDGTYQALSEVQPIDIFQQK MDYAGHTEVADTGR RPQVSGVFTDLK TEAIPTYLR TEAIPTYLRDDWYR TPVMGSYGENK VASEAGYTTNYYR VFLPFGLDPSR VPAQPGLAAR VVPQEQAPTAAIEEGSTR		1.5867e-77	1	>CP000480|M_START_GeneMarkS_Sequence_758 (+)6447287:6450529 mtepsriarliavvagiagvllcglvpllpveettatvlwpqgvgadgnvteltaplvag apraldvtipcrAVAELPADGGVVFSTNPAGGIEAGRngmfirANADVVYVAFRdtvaav apreavdsgacseihvwadvsavgadfagipdasgtlpvdkRPQVSGVFTDLKVPAQPGL AARididtrfitsptllktavmvlglacvigsivalalldrgwrrrpprtrgraglwtwi tdtgvigglliwhivgaptsddgynmtiarVASEAGYTTNYYRyfgaseapfdwyqsvls hlasistagvwmrlpataaaiatwliisrcvlpr…	ANADVVYVAFR AVAELPADGGVVFSTNPAGGIEAGR FPLAWAPPEANVAR LGVAELPEYR LQWGVHRPDGTYQALSEVQPIDIFQQK MDYAGHTEVADTGR RPQVSGVFTDLK TEAIPTYLR TEAIPTYLRDDWYR TPVMGSYGENK VASEAGYTTNYYR VFLPFGLDPSR VPAQPGLAAR VVPQEQAPTAAIEEGSTR		1.5726e-78	1		Six Frame database	>CP000480|Reference_Proteome_Sequence_6013 tr|A0R613|A0R613_MYCS2 Probable arabinosyltransferase B OS=Mycobacterium smegmatis (strain ATCC 700084 / mc(2)155) GN=MSMEG_6388 PE=4 SV=1 Coordinates: (+)6447287:6450529 mtepsriarliavvagiagvllcglvpllpveettatvlwpqgvgadgnvteltaplvag apraldvtipcrAVAELPADGGVVFSTNPAGGIEAGRngmfirANADVVYVAFRdtvaav apreavdsgacseihvwadvsavgadfagipdasgtlpvdkRPQVSGVFTDLKVPAQPGL AA…	>Consensus_Protein_Sequence_1218 (+)6447245:6450529 mpgdeqrerTADDAVTEPSRiarliavvagiagvllcglvpllpveettatvlwpqgvga dgnvteltaplvagapraldvtipcrAVAELPADGGVVFSTNPAGGIEAGRngmfirANA DVVYVAFRdtvaavapreavdsgacseihvwadvsavgadfagipdasgtlpvdkRPQVS GVFTDLKVPAQPGLAARididtrfitsptllktavmvlglacvigsivalalldrgwrrr pprtrgraglwtwitdtgvigglliwhivgaptsddgynmtiarVASEAGYTTNYYRyfg aseapfdwyqsvlshlasistagvwmrlpataaaiatwliis…	(+)6447245:6450529	GTG	Not Verified		Upstream Start		0					0	_VASEAGYTTNYYR_	_VASEAGYTTNYYR_ _VPAQPGLAAR_ _TPVMGSYGENK_ _VFLPFGLDPSR_ _RPQVSGVFTDLK_ _AVAELPADGGVVFSTNPAGGIEAGR_ _TEAIPTYLR_ _TEAIPTYLRDDWYR_ _ANADVVYVAFR_ _MDYAGHTEVADTGR_ _LQWGVHRPDGTYQALSEVQPIDIFQQK_ _VVPQEQAPTAAIEEGSTR_ _LGVAELPEYR_ _TADDAVTEPSR_ _FPLAWAPPEANVAR_	FALSE	VVPQEQAPTAAIEEGSTR ANADVVYVAFR LGVAELPEYR TEAIPTYLRDDWYR FPLAWAPPEANVAR TADDAVTEPSR TPVMGSYGENK RPQVSGVFTDLK AVAELPADGGVVFSTNPAGGIEAGR VASEAGYTTNYYR LQWGVHRPDGTYQALSEVQPIDIFQQK TEAIPTYLR VPAQPGLAAR VFLPFGLDPSR MDYAGHTEVADTGR		TADDAVTEPSR				TADDAVTEPSR	MDYAGHTEVADTGR ANADVVYVAFR LGVAELPEYR TEAIPTYLRDDWYR VFLPFGLDPSR FPLAWAPPEANVAR TPVMGSYGENK RPQVSGVFTDLK VVPQEQAPTAAIEEGSTR VASEAGYTTNYYR LQWGVHRPDGTYQALSEVQPIDIFQQK TEAIPTYLR VPAQPGLAAR AVAELPADGGVVFSTNPAGGIEAGR			FALSE	MPGDEQRERTADDAVTEPSRIARLIAVVAGIAGVLLCGLVPLLPVEETTATVLWPQGVGADGNVTELTAPLVAGAPRALDVTIPCRAVAELPADGGVVFSTNPAGGIEAGRNGMFIRANADVVYVAFRDTVAAVAPREAVDSGACSEIHVWADVSAVGADFAGIPDASGTLPVDKRPQVSGVFTDLKVPAQPGLAARIDIDTRFITSPTLLKTAVMVLGLACVIGSIVALALLDRGWRRRPPRTRGRAGLWTWITDTGVIGGLLIWHIVGAPTSDDGYNMTIARVASEAGYTTNYYRYFGASEAPFDWYQSVLSHLASISTAGVWMRLPATAAAIATWLIISRCVLPRIGRRVAANRVAMLTAGATFLAAWLPFNNGLRPEPLIAFAVITVWMLVENSI…	Alignment E value: 0.0, length: 1094, Feature: gi|399235153|gb|AFP42646.1| Integral membrane indolylacetylinositol arabinosyltransferase EmbA [Mycobacterium smegmatis str. MC2 155]	1094	18.37	399235153
>CP000480|M_START_Six_Frame_Translated_Orf_41319 (+)2286389:2287189 nr|tr|A0QUH2|A0QUH2_MYCS2|5'+22|3'+0. mkydraravpqastkrtgdrvslltgqtavvtggaqglglaiakrfisegarVVLGDLNS EATEAAVEELGGSEVAAAVRcdvtssadvdalvqaaverfggldimvnnagitrdatlrk MTEEQFDQVIAVHLKgtwngtkaaaaimrenkrgaivnmssisgkVGLIGQTNYSAAKag ivgmtkaaakELAYLGVRVNAIQPGLIRSAMTEAMPQRiwdeklaeipmgragepdevak valflasdlssymtgtvlevtggrhv	ELAYLGVR MTEEQFDQVIAVHLK SAMTEAMPQR VGLIGQTNYSAAK VNAIQPGLIR VVLGDLNSEATEAAVEELGGSEVAAAVR		7.1322e-31	1	>CP000480|Reference_Proteome_Sequence_4913 tr|A0QUH2|A0QUH2_MYCS2 3-oxoacyl-(Acyl-carrier-protein) reductase OS=Mycobacterium smegmatis (strain ATCC 700084 / mc(2)155) GN=fabG PE=3 SV=1 Coordinates: (+)2286455:2287189 mltgqtavvtggaqglglaiakRFISEGARVVLGDLNSEATEAAVEELGGSEVAAAVRcd vtssadvdalvqaaverfggldimvnnagitrdatlrkMTEEQFDQVIAVHLKgtwngtk aaaaimrenkrgaivnmssisgkVGLIGQTNYSAAKagivgmtkaaakELAYLGVRVNA…	ELAYLGVR MTEEQFDQVIAVHLK RFISEGAR SAMTEAMPQR VGLIGQTNYSAAK VNAIQPGLIR VVLGDLNSEATEAAVEELGGSEVAAAVR		2.9728e-37	1	>CP000480|M_START_GeneMarkS_Sequence_4688 (+)2286449:2287189 mSLLTGQTAVVTGGAQGLGLAIAKRFISEGARVVLGDLNSEATEAAVEELGGSEVAAAVR cdvtssadvdalvqaaverfggldimvnnagitrdatlrkMTEEQFDQVIAVHLKgtwng tkaaaaimrenkrgaivnmssisgkVGLIGQTNYSAAKagivgmtkaaakELAYLGVRVN AIQPGLIRSAMTEAMPQRiwdeklaeipmgragepdevakvalflasdlssymtgtvlev tggrhv	ELAYLGVR MTEEQFDQVIAVHLK RFISEGAR SAMTEAMPQR SLLTGQTAVVTGGAQGLGLAIAK VGLIGQTNYSAAK VNAIQPGLIR VVLGDLNSEATEAAVEELGGSEVAAAVR		1.8842e-48	1	GeneMarkS_database	GeneMarkS database	>CP000480|Reference_Proteome_Sequence_4913 tr|A0QUH2|A0QUH2_MYCS2 3-oxoacyl-(Acyl-carrier-protein) reductase OS=Mycobacterium smegmatis (strain ATCC 700084 / mc(2)155) GN=fabG PE=3 SV=1 Coordinates: (+)2286455:2287189 mltgqtavvtggaqglglaiakRFISEGARVVLGDLNSEATEAAVEELGGSEVAAAVRcd vtssadvdalvqaaverfggldimvnnagitrdatlrkMTEEQFDQVIAVHLKgtwngtk aaaaimrenkrgaivnmssisgkVGLIGQTNYSAAKagivgmtkaaakELAYLGVRVNA…	>Consensus_Protein_Sequence_1286 (+)2286449:2287189 mSLLTGQTAVVTGGAQGLGLAIAKRFISEGARVVLGDLNSEATEAAVEELGGSEVAAAVR cdvtssadvdalvqaaverfggldimvnnagitrdatlrkMTEEQFDQVIAVHLKgtwng tkaaaaimrenkrgaivnmssisgkVGLIGQTNYSAAKagivgmtkaaakELAYLGVRVN AIQPGLIRSAMTEAMPQRiwdeklaeipmgragepdevakvalflasdlssymtgtvlev tggrhv	(+)2286449:2287189	GTG	Not Verified	TRUE	Upstream Start	SLLTGQTAVVTGGAQGLGLAIAK	1				SLLTGQTAVVTGGAQGLGLAIAK	1		_RFISEGAR_ _VGLIGQTNYSAAK_ _VVLGDLNSEATEAAVEELGGSEVAAAVR_ _MTEEQFDQVIAVHLK_ _SLLTGQTAVVTGGAQGLGLAIAK_ _VNAIQPGLIR_ _SAMTEAMPQR_ _ELAYLGVR_	FALSE	MTEEQFDQVIAVHLK ELAYLGVR VGLIGQTNYSAAK VNAIQPGLIR VVLGDLNSEATEAAVEELGGSEVAAAVR SAMTEAMPQR RFISEGAR SLLTGQTAVVTGGAQGLGLAIAK		SLLTGQTAVVTGGAQGLGLAIAK				SLLTGQTAVVTGGAQGLGLAIAK	MTEEQFDQVIAVHLK ELAYLGVR VGLIGQTNYSAAK VNAIQPGLIR RFISEGAR VVLGDLNSEATEAAVEELGGSEVAAAVR SAMTEAMPQR		S	FALSE	MSLLTGQTAVVTGGAQGLGLAIAKRFISEGARVVLGDLNSEATEAAVEELGGSEVAAAVRCDVTSSADVDALVQAAVERFGGLDIMVNNAGITRDATLRKMTEEQFDQVIAVHLKGTWNGTKAAAAIMRENKRGAIVNMSSISGKVGLIGQTNYSAAKAGIVGMTKAAAKELAYLGVRVNAIQPGLIRSAMTEAMPQRIWDEKLAEIPMGRAGEPDEVAKVALFLASDLSSYMTGTVLEVTGGRHV	Alignment E value: 6.08908e-174, length: 246, Feature: gi|399231131|gb|AFP38624.1| 3-oxoacyl-acyl-carrier protein reductase fabG2 [Mycobacterium smegmatis str. MC2 155] >gi|698940641|gb|AIU07403.1| 3-oxoacyl-ACP synthase [Mycobacterium smegmatis str. MC2 155] >gi|698949834|gb|AIU14028.1| 3-oxoacyl-ACP synthase [Mycobacterium smegmatis] >gi|698958116|gb|AIU20651.1| 3-oxoacyl-ACP synthase [Mycobact…	246	46.75	399231131 698940641 698949834 698958116 777216314
>CP000480|M_START_Six_Frame_Translated_Orf_41958 (-)1027603:1028532 nr|tr|A0QR14|A0QR14_MYCS2|5'+13|3'+0. mseigsagaserAVTDEAGEARgaqelggeasaevavtdlqaeqtpppsapppdltaaaf fdvdntlvqgsslvhfarglaarkyftyrdilgiayaqakfqltgkensddvaagrrkAL AFIEGRSTAELVALGEEIYDEIIADKiwpgtralaqmhldagqqvwlvtatpyelaatia kRLGFTGALGTVAESVDGVFTGRlvgdilhgtgkahavrslaireglnlrrctaysdsfn dvpmlslvgtavainpdaalrdvarergweirdfrtarkaarIGVPSAL…	ALAFIEGR AVTDEAGEAR IGVPSALALGALGGALAAVASR RLGFTGALGTVAESVDGVFTGR STAELVALGEEIYDEIIADK		3.1444e-37	1	>CP000480|Reference_Proteome_Sequence_5563 tr|A0QR14|A0QR14_MYCS2 HAD-superfamily protein subfamily protein IB hydrolase, TIGR01490 OS=Mycobacterium smegmatis (strain ATCC 700084 / mc(2)155) GN=MSMEG_0949 PE=4 SV=1 Coordinates: (-)1027603:1028493 mtdeageargaqelggeasaevavtdlqaeqtpppsapppdltaaaffdvdntlvqgssl vhfarglaarkyftyrdilgiayaqakfqltgkensddvaagrrkALAFIEGRSTAELVA LGEEIYDEIIADKiwpgtralaqmhldagq…	ALAFIEGR IGVPSALALGALGGALAAVASR RLGFTGALGTVAESVDGVFTGR STAELVALGEEIYDEIIADK		3.1751e-40	1	>CP000480|M_START_GeneMarkS_Sequence_6533 (-)1027603:1028493 mtdeageargaqelggeasaevavtdlqaeqtpppsapppdltaaaffdvdntlvqgssl vhfarglaarkyftyrdilgiayaqakfqltgkensddvaagrrkALAFIEGRSTAELVA LGEEIYDEIIADKiwpgtralaqmhldagqqvwlvtatpyelaatiakRLGFTGALGTVA ESVDGVFTGRlvgdilhgtgkahavrslaireglnlrrctaysdsfndvpmlslvgtava inpdaalrdvarergweirdfrtarkaarIGVPSALALGALGGALAAVASRrhdlr	ALAFIEGR IGVPSALALGALGGALAAVASR RLGFTGALGTVAESVDGVFTGR STAELVALGEEIYDEIIADK		2.7391e-40	1		Six Frame database	>CP000480|Reference_Proteome_Sequence_5563 tr|A0QR14|A0QR14_MYCS2 HAD-superfamily protein subfamily protein IB hydrolase, TIGR01490 OS=Mycobacterium smegmatis (strain ATCC 700084 / mc(2)155) GN=MSMEG_0949 PE=4 SV=1 Coordinates: (-)1027603:1028493 mtdeageargaqelggeasaevavtdlqaeqtpppsapppdltaaaffdvdntlvqgssl vhfarglaarkyftyrdilgiayaqakfqltgkensddvaagrrkALAFIEGRSTAELVA LGEEIYDEIIADKiwpgtralaqmhldagq…	>Consensus_Protein_Sequence_1307 (-)1027603:1028532 mseigsagaserAVTDEAGEARgaqelggeasaevavtdlqaeqtpppsapppdltaaaf fdvdntlvqgsslvhfarglaarkyftyrdilgiayaqakfqltgkensddvaagrrkAL AFIEGRSTAELVALGEEIYDEIIADKiwpgtralaqmhldagqqvwlvtatpyelaatia kRLGFTGALGTVAESVDGVFTGRlvgdilhgtgkahavrslaireglnlrrctaysdsfn dvpmlslvgtavainpdaalrdvarergweirdfrtarkaarIGVPSALALGALGGALAA VASRrhdlr	(-)1027603:1028532	GTG	Not Verified		Upstream Start		0					0		_AVTDEAGEAR_ _ALAFIEGR_ _IGVPSALALGALGGALAAVASR_ _RLGFTGALGTVAESVDGVFTGR_ _STAELVALGEEIYDEIIADK_	FALSE	AVTDEAGEAR IGVPSALALGALGGALAAVASR STAELVALGEEIYDEIIADK RLGFTGALGTVAESVDGVFTGR ALAFIEGR		AVTDEAGEAR				AVTDEAGEAR	IGVPSALALGALGGALAAVASR STAELVALGEEIYDEIIADK RLGFTGALGTVAESVDGVFTGR ALAFIEGR			FALSE	MSEIGSAGASERAVTDEAGEARGAQELGGEASAEVAVTDLQAEQTPPPSAPPPDLTAAAFFDVDNTLVQGSSLVHFARGLAARKYFTYRDILGIAYAQAKFQLTGKENSDDVAAGRRKALAFIEGRSTAELVALGEEIYDEIIADKIWPGTRALAQMHLDAGQQVWLVTATPYELAATIAKRLGFTGALGTVAESVDGVFTGRLVGDILHGTGKAHAVRSLAIREGLNLRRCTAYSDSFNDVPMLSLVGTAVAINPDAALRDVARERGWEIRDFRTARKAARIGVPSALALGALGGALAAVASRRHDLR	Alignment E value: 0.0, length: 309, Feature: gi|399229912|gb|AFP37405.1| HAD-superfamily subfamily IB hydrolase, TIGR01490 [Mycobacterium smegmatis str. MC2 155] >gi|777215044|emb|CKH08778.1| HAD-superfamily hydrolase [Mycobacterium smegmatis]	309	26.54	399229912 777215044
>CP000480|M_START_Six_Frame_Translated_Orf_42526 (+)2433429:2434385 nr|tr|A0QUV7|A0QUV7_MYCS2|5'+5|3'+0. mAEVLVLVEHADGALKKVSAELLTAARALGEPSAVVVGKPGTAAGLTDGLKaagaakIYV AESDDVENYLLTPYVDVLAALAESAAPAGVIIAANADGKeiagrlaarIGSGLLVDVIEV Keggvgvhsifggaftvdaqvtsetpvitvrpgsveavpadgagevvnvevpaqaenatr ITKREPAVAGDRPELTEASVVVAGGRGVGSAENFKIVEELADSLGGAVGASRAAVDSGYY PGQFQVGQTGKTVSPQLYIALGISGAIQHRagmqtskTIVAVNKDEEAPI…	AAVDSGYYPGQFQVGQTGK AEVLVLVEHADGALK AEVLVLVEHADGALKK ALGEPSAVVVGK ALGEPSAVVVGKPGTAAGLTDGLK DEEAPIFEIADLGIVGDLFK EPAVAGDRPELTEASVVVAGGR GVGSAENFK IGSGLLVDVIEVK ITKREPAVAGDRPELTEASVVVAGGR IVEELADSLGGAVGASR IYVAESDDVENYLLTPYVDVLAALAESAAPAGVIIAANADGK KVSAELLTAAR PGTAAGLTDGLK REPAVAGDRPELTEASVVVAGGR TIVAVNK TIVAVNKDEEAPIFEIADLGIVGDLFK TVSPQLYIALGISGAIQHR VSAELLTAAR VSPQLTEAVK		0	1	>CP000480|Reference_Proteome_Sequence_5415 tr|A0QUV7|A0QUV7_MYCS2 Electron transfer flavoprotein, alpha subunit OS=Mycobacterium smegmatis (strain ATCC 700084 / mc(2)155) GN=etfA PE=4 SV=1 Coordinates: (+)2433444:2434385 mlvehadgalkKVSAELLTAARALGEPSAVVVGKPGTAAGLTDGLKaagaakIYVAESDD VENYLLTPYVDVLAALAESAAPAGVIIAANADGKeiagrlaarIGSGLLVDVIEVKeggv gvhsifggaftvdaqvtsetpvitvrpgsveavpadgagevvnvevpaqaenatrI…	AAVDSGYYPGQFQVGQTGK ALGEPSAVVVGK ALGEPSAVVVGKPGTAAGLTDGLK DEEAPIFEIADLGIVGDLFK EPAVAGDRPELTEASVVVAGGR GVGSAENFK IGSGLLVDVIEVK ITKREPAVAGDRPELTEASVVVAGGR IVEELADSLGGAVGASR IYVAESDDVENYLLTPYVDVLAALAESAAPAGVIIAANADGK KVSAELLTAAR PGTAAGLTDGLK REPAVAGDRPELTEASVVVAGGR TIVAVNK TIVAVNKDEEAPIFEIADLGIVGDLFK TVSPQLYIALGISGAIQHR VSAELLTAAR VSPQLTEAVK		0	1	>CP000480|M_START_GeneMarkS_Sequence_958 (+)2433429:2434385 mAEVLVLVEHADGALKKVSAELLTAARALGEPSAVVVGKPGTAAGLTDGLKaagaakIYV AESDDVENYLLTPYVDVLAALAESAAPAGVIIAANADGKeiagrlaarIGSGLLVDVIEV Keggvgvhsifggaftvdaqvtsetpvitvrpgsveavpadgagevvnvevpaqaenatr ITKREPAVAGDRPELTEASVVVAGGRGVGSAENFKIVEELADSLGGAVGASRAAVDSGYY PGQFQVGQTGKTVSPQLYIALGISGAIQHRagmqtskTIVAVNKDEEAPIFEIADLGIVG DLFKVSPQLTEAVKarkg	AAVDSGYYPGQFQVGQTGK AEVLVLVEHADGALK AEVLVLVEHADGALKK ALGEPSAVVVGK ALGEPSAVVVGKPGTAAGLTDGLK DEEAPIFEIADLGIVGDLFK EPAVAGDRPELTEASVVVAGGR GVGSAENFK IGSGLLVDVIEVK ITKREPAVAGDRPELTEASVVVAGGR IVEELADSLGGAVGASR IYVAESDDVENYLLTPYVDVLAALAESAAPAGVIIAANADGK KVSAELLTAAR PGTAAGLTDGLK REPAVAGDRPELTEASVVVAGGR TIVAVNK TIVAVNKDEEAPIFEIADLGIVGDLFK TVSPQLYIALGISGAIQHR VSAELLTAAR VSPQLTEAVK		0	1	Six_Frame_database GeneMarkS_database	Six Frame database GeneMarkS database	>CP000480|Reference_Proteome_Sequence_5415 tr|A0QUV7|A0QUV7_MYCS2 Electron transfer flavoprotein, alpha subunit OS=Mycobacterium smegmatis (strain ATCC 700084 / mc(2)155) GN=etfA PE=4 SV=1 Coordinates: (+)2433444:2434385 mlvehadgalkKVSAELLTAARALGEPSAVVVGKPGTAAGLTDGLKaagaakIYVAESDD VENYLLTPYVDVLAALAESAAPAGVIIAANADGKeiagrlaarIGSGLLVDVIEVKeggv gvhsifggaftvdaqvtsetpvitvrpgsveavpadgagevvnvevpaqaenatrI…	>Consensus_Protein_Sequence_1332 (+)2433429:2434385 mAEVLVLVEHADGALKKVSAELLTAARALGEPSAVVVGKPGTAAGLTDGLKaagaakIYV AESDDVENYLLTPYVDVLAALAESAAPAGVIIAANADGKeiagrlaarIGSGLLVDVIEV Keggvgvhsifggaftvdaqvtsetpvitvrpgsveavpadgagevvnvevpaqaenatr ITKREPAVAGDRPELTEASVVVAGGRGVGSAENFKIVEELADSLGGAVGASRAAVDSGYY PGQFQVGQTGKTVSPQLYIALGISGAIQHRagmqtskTIVAVNKDEEAPIFEIADLGIVG DLFKVSPQLTEAVKarkg	(+)2433429:2434385	ATG	Not Verified	TRUE	Upstream Start	AEVLVLVEHADGALK AEVLVLVEHADGALKK	1				AEVLVLVEHADGALK AEVLVLVEHADGALKK	2		_EPAVAGDRPELTEASVVVAGGR_ _GVGSAENFK_ _AEVLVLVEHADGALKK_ _AEVLVLVEHADGALK_ _PGTAAGLTDGLK_ _VSPQLTEAVK_ _KVSAELLTAAR_ _ALGEPSAVVVGKPGTAAGLTDGLK_ _AAVDSGYYPGQFQVGQTGK_ _ALGEPSAVVVGK_ _REPAVAGDRPELTEASVVVAGGR_ _ITKREPAVAGDRPELTEASVVVAGGR_ _DEEAPIFEIADLGIVGDLFK_ _IVEELADSLGGAVGASR_ _TIVAVNK_ _IYVAESDDVENYLLTPYVDVLAALAESAAPAGVIIAANADGK_ _VSAELLTAAR_ _IGSGLLVDVIEVK_ _TVSPQLYIALGISGAIQHR_ _TIVAVNKDEEAPIF…	FALSE	VSAELLTAAR PGTAAGLTDGLK TVSPQLYIALGISGAIQHR IGSGLLVDVIEVK IYVAESDDVENYLLTPYVDVLAALAESAAPAGVIIAANADGK AEVLVLVEHADGALKK KVSAELLTAAR TIVAVNKDEEAPIFEIADLGIVGDLFK AAVDSGYYPGQFQVGQTGK VSPQLTEAVK IVEELADSLGGAVGASR ALGEPSAVVVGKPGTAAGLTDGLK AEVLVLVEHADGALK EPAVAGDRPELTEASVVVAGGR GVGSAENFK REPAVAGDRPELTEASVVVAGGR ALGEPSAVVVGK DEEAPIFEIADLGIVGDLFK ITKREPAVAGDRPELTEASVVVAGGR TIVAVNK		AEVLVLVEHADGALK AEVLVLVEHADGALKK				AEVLVLVEHADGALK AEVLVLVEHADGALKK	VSAELLTAAR PGTAAGLTDGLK TVSPQLYIALGISGAIQHR IGSGLLVDVIEVK IYVAESDDVENYLLTPYVDVLAALAESAAPAGVIIAANADGK KVSAELLTAAR AAVDSGYYPGQFQVGQTGK VSPQLTEAVK IVEELADSLGGAVGASR ALGEPSAVVVGKPGTAAGLTDGLK EPAVAGDRPELTEASVVVAGGR GVGSAENFK ITKREPAVAGDRPELTEASVVVAGGR REPAVAGDRPELTEASVVVAGGR ALGEPSAVVVGK DEEAPIFEIADLGIVGDLFK TIVAVNKDEEAPIFEIADLGIVGDLFK TIVAVNK		A A	FALSE	MAEVLVLVEHADGALKKVSAELLTAARALGEPSAVVVGKPGTAAGLTDGLKAAGAAKIYVAESDDVENYLLTPYVDVLAALAESAAPAGVIIAANADGKEIAGRLAARIGSGLLVDVIEVKEGGVGVHSIFGGAFTVDAQVTSETPVITVRPGSVEAVPADGAGEVVNVEVPAQAENATRITKREPAVAGDRPELTEASVVVAGGRGVGSAENFKIVEELADSLGGAVGASRAAVDSGYYPGQFQVGQTGKTVSPQLYIALGISGAIQHRAGMQTSKTIVAVNKDEEAPIFEIADLGIVGDLFKVSPQLTEAVKARKG	Alignment E value: 0.0, length: 318, Feature: gi|504690262|ref|WP_014877364.1| electron transfer flavoprotein subunit alpha [Mycobacterium smegmatis] >gi|399231269|gb|AFP38762.1| Electron transfer flavoprotein alpha-subunit [Mycobacterium smegmatis str. MC2 155] >gi|698940775|gb|AIU07537.1| electron transfer flavoprotein subunit alpha [Mycobacterium smegmatis str. MC2 155] >gi|698949968|gb|AIU141…	318	72.96	399231269 698940775 504690262 698949968 698958250 777216444
>CP000480|M_START_Six_Frame_Translated_Orf_42708 (-)5830307:5830597 nr|tr|A0R495|A0R495_MYCS2|5'+59|3'+0. masrersathdhklpegvevmkarVNDSVELLVDVPGETQSWQIPKgtrgvvvevfqhpv egyavdvslpdassstkFRYDNVMLEPDQFIVVRsa	FRYDNVMLEPDQFIVVR VNDSVELLVDVPGETQSWQIPK		1.2886e-10	1						>CP000480|M_START_GeneMarkS_Sequence_901 (-)5830307:5830537 mkarVNDSVELLVDVPGETQSWQIPKgtrgvvvevfqhpvegyavdvslpdassstkFRY DNVMLEPDQFIVVRsa	FRYDNVMLEPDQFIVVR VNDSVELLVDVPGETQSWQIPK		7.2024e-14	1		Six Frame database GeneMarkS database	>CP000480|Reference_Proteome_Sequence_6128 tr|A0R495|A0R495_MYCS2 Uncharacterized protein OS=Mycobacterium smegmatis (strain ATCC 700084 / mc(2)155) GN=MSMEG_5750 PE=4 SV=1 Coordinates: (-)5830307:5830420 megyavdvslpdassstkFRYDNVMLEPDQFIVVRsa	>Consensus_Protein_Sequence_1339 (-)5830307:5830537 mkarVNDSVELLVDVPGETQSWQIPKgtrgvvvevfqhpvegyavdvslpdassstkFRY DNVMLEPDQFIVVRsa	(-)5830307:5830537	ATG	Not Verified		Upstream Start		0					0		_FRYDNVMLEPDQFIVVR_ _VNDSVELLVDVPGETQSWQIPK_	FALSE	VNDSVELLVDVPGETQSWQIPK FRYDNVMLEPDQFIVVR		VNDSVELLVDVPGETQSWQIPK				VNDSVELLVDVPGETQSWQIPK	FRYDNVMLEPDQFIVVR			FALSE	MKARVNDSVELLVDVPGETQSWQIPKGTRGVVVEVFQHPVEGYAVDVSLPDASSSTKFRYDNVMLEPDQFIVVRSA	Alignment E value: 3.68731e-47, length: 79, Feature: gi|399234543|gb|AFP42036.1| hypothetical protein MSMEI_5596 [Mycobacterium smegmatis str. MC2 155]	76	51.32	399234543
>CP000480|M_START_Six_Frame_Translated_Orf_43763 (+)5859995:5860801 nr|sp|A0R4D0|Y5790_MYCS2|5'+178|3'+0. maarsgsstparcpprrssgrrpatpprspttpsapsatrssprsgprtwstcarltssr arfsrprisrrsrasardtspvrstsrgarprtrtapssptrswrsctprpastarrrps ptaasvsvrrtpgsccrsssdtrtsrtttavgrntapwwgprsswevdmcsapkQGLTLP AGVDLEKETVITGRVVDGSGQAVGGAFVRLLDGSDEFTAEVVASATGDFRFFAAPGTWTV RALSSAGNGNVTVAPTGAGIHEVDVKva	ALSSAGNGNVTVAPTGAGIHEVDVK ETVITGR FFAAPGTWTVR LLDGSDEFTAEVVASATGDFR QGLTLPAGVDLEK VVDGSGQAVGGAFVR		2.4711e-235	1	>CP000480|Reference_Proteome_Sequence_483 sp|A0R4D0|Y5790_MYCS2 Uncharacterized protein MSMEG_5790/MSMEI_5637 OS=Mycobacterium smegmatis (strain ATCC 700084 / mc(2)155) GN=MSMEG_5790 PE=1 SV=1 Coordinates: (+)5860529:5860801 mpagvdlekETVITGRVVDGSGQAVGGAFVRLLDGSDEFTAEVVASATGDFRFFAAPGTW TVRALSSAGNGNVTVAPTGAGIHEVDVKva	ALSSAGNGNVTVAPTGAGIHEVDVK ETVITGR FFAAPGTWTVR LLDGSDEFTAEVVASATGDFR VVDGSGQAVGGAFVR		1.397e-228	1	>CP000480|M_START_GeneMarkS_Sequence_426 (+)5860499:5860801 mcsapkQGLTLPAGVDLEKETVITGRVVDGSGQAVGGAFVRLLDGSDEFTAEVVASATGD FRFFAAPGTWTVRALSSAGNGNVTVAPTGAGIHEVDVKva	ALSSAGNGNVTVAPTGAGIHEVDVK ETVITGR FFAAPGTWTVR LLDGSDEFTAEVVASATGDFR QGLTLPAGVDLEK VVDGSGQAVGGAFVR		5.0489e-239	1		Six Frame database GeneMarkS database	>CP000480|Reference_Proteome_Sequence_483 sp|A0R4D0|Y5790_MYCS2 Uncharacterized protein MSMEG_5790/MSMEI_5637 OS=Mycobacterium smegmatis (strain ATCC 700084 / mc(2)155) GN=MSMEG_5790 PE=1 SV=1 Coordinates: (+)5860529:5860801 mpagvdlekETVITGRVVDGSGQAVGGAFVRLLDGSDEFTAEVVASATGDFRFFAAPGTW TVRALSSAGNGNVTVAPTGAGIHEVDVKva	>Consensus_Protein_Sequence_1390 (+)5860499:5860801 mcsapkQGLTLPAGVDLEKETVITGRVVDGSGQAVGGAFVRLLDGSDEFTAEVVASATGD FRFFAAPGTWTVRALSSAGNGNVTVAPTGAGIHEVDVKva	(+)5860499:5860801	ATG	Not Verified		Upstream Start		0					0		_VVDGSGQAVGGAFVR_ _LLDGSDEFTAEVVASATGDFR_ _FFAAPGTWTVR_ _ETVITGR_ _QGLTLPAGVDLEK_ _ALSSAGNGNVTVAPTGAGIHEVDVK_	FALSE	ETVITGR ALSSAGNGNVTVAPTGAGIHEVDVK VVDGSGQAVGGAFVR QGLTLPAGVDLEK LLDGSDEFTAEVVASATGDFR FFAAPGTWTVR		QGLTLPAGVDLEK				QGLTLPAGVDLEK	ETVITGR LLDGSDEFTAEVVASATGDFR FFAAPGTWTVR ALSSAGNGNVTVAPTGAGIHEVDVK VVDGSGQAVGGAFVR			FALSE	MCSAPKQGLTLPAGVDLEKETVITGRVVDGSGQAVGGAFVRLLDGSDEFTAEVVASATGDFRFFAAPGTWTVRALSSAGNGNVTVAPTGAGIHEVDVKVA	Alignment E value: 4.99525e-63, length: 100, Feature: gi|504691355|ref|WP_014878457.1| hypothetical protein [Mycobacterium smegmatis] >gi|399234579|gb|AFP42072.1| sulfur metabolism protein, SseC2 [Mycobacterium smegmatis str. MC2 155] >gi|698944037|gb|AIU10799.1| hypothetical protein LJ00_28630 [Mycobacterium smegmatis str. MC2 155] >gi|698953230|gb|AIU17424.1| hypothetical protein LI99_28635 [My…	100	92	399234579 698944037 504691355 698953230 698961512 777219659
>CP000480|M_START_Six_Frame_Translated_Orf_43987 (+)1019367:1020338 nr|tr|A0QR04|A0QR04_MYCS2|5'+4|3'+0. mrLGVLDVGSNTVHLLVVDAHRgghptpmsstkaalrlaeaidgsgkltrkgadkLVATV DEFAKiatssgcaelmafatsavrDATNSEDVLARvraetgvslqvlsgvdesrltflav rrWYGWSAGRiinidigggslelsngvdeepevalslplgagrltrewlpddppgrrava mlrDWLATELADAGATIRragapdlavatsktfrslarLTGAAPSGAGPRvkrtltatgl rqliafisrMTAADRAELEGVSAERAPQIVAGALVAEASMRALEIESVDI…	AELEGVSAER ALEIESVDICPWALR APQIVAGALVAEASMR DATNSEDVLAR DWLATELADAGATIR KLDSEADGTALVAAAAR LGVLDVGSNTVHLLVVDAHR LTGAAPSGAGPR LVATVDEFAK MTAADRAELEGVSAER WYGWSAGR		2.4319e-63	1	>CP000480|Reference_Proteome_Sequence_6504 tr|A0QR04|A0QR04_MYCS2 Ppx/GppA phosphatase family protein OS=Mycobacterium smegmatis (strain ATCC 700084 / mc(2)155) GN=MSMEG_0939 PE=4 SV=1 Coordinates: (+)1019379:1020338 mldvgsntvhllvvdahrgghptpmsstkaalrlaeaidgsgkltrkgadkLVATVDEFA KiatssgcaelmafatsavrDATNSEDVLARvraetgvslqvlsgvdesrltflavrrWY GWSAGRiinidigggslelsngvdeepevalslplgagrltrEWLPDDPPGRRavamlrD…	AELEGVSAER ALEIESVDICPWALR APQIVAGALVAEASMR DATNSEDVLAR DWLATELADAGATIR EWLPDDPPGRR KLDSEADGTALVAAAAR LTGAAPSGAGPR LVATVDEFAK MTAADRAELEGVSAER WYGWSAGR		1.4815e-60	1	>CP000480|M_START_GeneMarkS_Sequence_6340 (+)1019379:1020338 mldvgsntvhllvvdahrgghptpmsstkaalrlaeaidgsgkltrkgadkLVATVDEFA KiatssgcaelmafatsavrDATNSEDVLARvraetgvslqvlsgvdesrltflavrrWY GWSAGRiinidigggslelsngvdeepevalslplgagrltrEWLPDDPPGRRavamlrD WLATELADAGATIRragapdlavatsktfrslarLTGAAPSGAGPRvkrtltatglrqli afisrMTAADRAELEGVSAERAPQIVAGALVAEASMRALEIESVDICPWALReglilrKL DSEADGTALVAAAARdagr	AELEGVSAER ALEIESVDICPWALR APQIVAGALVAEASMR DATNSEDVLAR DWLATELADAGATIR EWLPDDPPGRR KLDSEADGTALVAAAAR LTGAAPSGAGPR LVATVDEFAK MTAADRAELEGVSAER WYGWSAGR		8.067e-60	1		Six Frame database	>CP000480|Reference_Proteome_Sequence_6504 tr|A0QR04|A0QR04_MYCS2 Ppx/GppA phosphatase family protein OS=Mycobacterium smegmatis (strain ATCC 700084 / mc(2)155) GN=MSMEG_0939 PE=4 SV=1 Coordinates: (+)1019379:1020338 mldvgsntvhllvvdahrgghptpmsstkaalrlaeaidgsgkltrkgadkLVATVDEFA KiatssgcaelmafatsavrDATNSEDVLARvraetgvslqvlsgvdesrltflavrrWY GWSAGRiinidigggslelsngvdeepevalslplgagrltrEWLPDDPPGRRavamlrD…	>Consensus_Protein_Sequence_1393 (+)1019367:1020338 mrLGVLDVGSNTVHLLVVDAHRgghptpmsstkaalrlaeaidgsgkltrkgadkLVATV DEFAKiatssgcaelmafatsavrDATNSEDVLARvraetgvslqvlsgvdesrltflav rrWYGWSAGRiinidigggslelsngvdeepevalslplgagrltrEWLPDDPPGRRava mlrDWLATELADAGATIRragapdlavatsktfrslarLTGAAPSGAGPRvkrtltatgl rqliafisrMTAADRAELEGVSAERAPQIVAGALVAEASMRALEIESVDICPWALRegli lrKLDSEADGTALVAAAARdagr	(+)1019367:1020338	GTG	Not Verified		Upstream Start		0					0		_ALEIESVDICPWALR_ _LTGAAPSGAGPR_ _LGVLDVGSNTVHLLVVDAHR_ _KLDSEADGTALVAAAAR_ _DWLATELADAGATIR_ _DATNSEDVLAR_ _EWLPDDPPGRR_ _APQIVAGALVAEASMR_ _MTAADRAELEGVSAER_ _WYGWSAGR_ _LVATVDEFAK_ _AELEGVSAER_	FALSE	DATNSEDVLAR MTAADRAELEGVSAER KLDSEADGTALVAAAAR AELEGVSAER DWLATELADAGATIR ALEIESVDICPWALR WYGWSAGR APQIVAGALVAEASMR LTGAAPSGAGPR LVATVDEFAK LGVLDVGSNTVHLLVVDAHR EWLPDDPPGRR		LGVLDVGSNTVHLLVVDAHR				LGVLDVGSNTVHLLVVDAHR	DATNSEDVLAR MTAADRAELEGVSAER LTGAAPSGAGPR AELEGVSAER DWLATELADAGATIR ALEIESVDICPWALR EWLPDDPPGRR WYGWSAGR APQIVAGALVAEASMR KLDSEADGTALVAAAAR LVATVDEFAK			FALSE	MRLGVLDVGSNTVHLLVVDAHRGGHPTPMSSTKAALRLAEAIDGSGKLTRKGADKLVATVDEFAKIATSSGCAELMAFATSAVRDATNSEDVLARVRAETGVSLQVLSGVDESRLTFLAVRRWYGWSAGRIINIDIGGGSLELSNGVDEEPEVALSLPLGAGRLTREWLPDDPPGRRAVAMLRDWLATELADAGATIRRAGAPDLAVATSKTFRSLARLTGAAPSGAGPRVKRTLTATGLRQLIAFISRMTAADRAELEGVSAERAPQIVAGALVAEASMRALEIESVDICPWALREGLILRKLDSEADGTALVAAAARDAGR	Alignment E value: 0.0, length: 323, Feature: gi|489989309|ref|WP_003892366.1| hypothetical protein [Mycobacterium smegmatis] >gi|399229903|gb|AFP37396.1| Exopolyphosphatase [Mycobacterium smegmatis str. MC2 155] >gi|440629689|gb|ELQ91474.1| exopolyphosphatase [Mycobacterium smegmatis MKD8] >gi|698939433|gb|AIU06195.1| hypothetical protein LJ00_04660 [Mycobacterium smegmatis str. MC2 155] >gi|698…	323	46.75	399229903 698939433 489989309 440629689 698948626 698956909 777215035
>CP000480|M_START_Six_Frame_Translated_Orf_44247 (+)1322820:1323980 nr|tr|A0QRV0|A0QRV0_MYCS2|5'+112|3'+0. mklvalkkvgrhrmafkpnlsvkegldhlakrldpiiagrLAQDLGDQPWTVVLEILDSK KgfvrgrkYGTHDLQAQLRmiterLGDFGFPFDDRqrTVSTLGNELRivrNQMAHMHEFT VEEAFRasdfgvrLLEHFADHDGLDEARRirhealvafasaegvteesaaasavtipmes ieeerndvdaavseesegttelitpdpevfvreptvigdkrlgfepwkVVQVGGVEILDE LPKKaakemvrsvaveiatyegpihldrLLQMTAQSFGLKrvrasrek…	LAQDLGDQPWTVVLEILDSKK LGDFGFPFDDR LLEHFADHDGLDEARR LLQMTAQSFGLK NQMAHMHEFTVEEAFR QILAHLQK SDVSDEELFTAVLQTFGR TVSTLGNELR VVQVGGVEILDELPK VVQVGGVEILDELPKK YGTHDLQAQLR		5.4172e-114	1	>CP000480|Reference_Proteome_Sequence_6510 tr|A0QRV0|A0QRV0_MYCS2 Uncharacterized protein OS=Mycobacterium smegmatis (strain ATCC 700084 / mc(2)155) GN=MSMEG_1247 PE=4 SV=1 Coordinates: (+)1323156:1323980 mahmheftveeafrasdfgvrLLEHFADHDGLDEARRirhealvafasaegvteesaaas avtipmesieeerndvdaavseesegttelitpdpevfvreptvigdkrlgfepwkVVQV GGVEILDELPKKaakemvrsvaveiatyegpihldrLLQMTAQSFGLKrvrasrekklay qvrqaglfvdv…	LLEHFADHDGLDEARR LLQMTAQSFGLK QILAHLQK SDVSDEELFTAVLQTFGR VVQVGGVEILDELPK VVQVGGVEILDELPKK		3.3235e-84	1	>CP000480|M_START_GeneMarkS_Sequence_1511 (+)1322820:1323980 mklvalkkvgrhrmafkpnlsvkegldhlakrldpiiagrLAQDLGDQPWTVVLEILDSK KgfvrgrkYGTHDLQAQLRmiterLGDFGFPFDDRqrTVSTLGNELRivrNQMAHMHEFT VEEAFRasdfgvrLLEHFADHDGLDEARRirhealvafasaegvteesaaasavtipmes ieeerndvdaavseesegttelitpdpevfvreptvigdkrlgfepwkVVQVGGVEILDE LPKKaakemvrsvaveiatyegpihldrLLQMTAQSFGLKrvrasrekklayqvrqaglf vdvdkfvwpteidpgswaefrpndstvdrpfqh…	LAQDLGDQPWTVVLEILDSKK LGDFGFPFDDR LLEHFADHDGLDEARR LLQMTAQSFGLK NQMAHMHEFTVEEAFR QILAHLQK SDVSDEELFTAVLQTFGR TVSTLGNELR VVQVGGVEILDELPK VVQVGGVEILDELPKK YGTHDLQAQLR		4.212e-113	1		Six Frame database GeneMarkS database	>CP000480|Reference_Proteome_Sequence_6510 tr|A0QRV0|A0QRV0_MYCS2 Uncharacterized protein OS=Mycobacterium smegmatis (strain ATCC 700084 / mc(2)155) GN=MSMEG_1247 PE=4 SV=1 Coordinates: (+)1323156:1323980 mahmheftveeafrasdfgvrLLEHFADHDGLDEARRirhealvafasaegvteesaaas avtipmesieeerndvdaavseesegttelitpdpevfvreptvigdkrlgfepwkVVQV GGVEILDELPKKaakemvrsvaveiatyegpihldrLLQMTAQSFGLKrvrasrekklay qvrqaglfvdv…	>Consensus_Protein_Sequence_1404 (+)1322916:1323980 mdpiiagrLAQDLGDQPWTVVLEILDSKKgfvrgrkYGTHDLQAQLRmiterLGDFGFPF DDRqrTVSTLGNELRivrNQMAHMHEFTVEEAFRasdfgvrLLEHFADHDGLDEARRirh ealvafasaegvteesaaasavtipmesieeerndvdaavseesegttelitpdpevfvr eptvigdkrlgfepwkVVQVGGVEILDELPKKaakemvrsvaveiatyegpihldrLLQM TAQSFGLKrvrasrekklayqvrqaglfvdvdkfvwpteidpgswaefrpndstvdrpfq hisplevanaarfiraqrSDVSDEELFTAVLQTFGRrrktkQ…	(+)1322916:1323980	TTG	Not Verified		Upstream Start		0					0		_LLQMTAQSFGLK_ _QILAHLQK_ _TVSTLGNELR_ _LGDFGFPFDDR_ _SDVSDEELFTAVLQTFGR_ _YGTHDLQAQLR_ _LAQDLGDQPWTVVLEILDSKK_ _LLEHFADHDGLDEARR_ _NQMAHMHEFTVEEAFR_ _VVQVGGVEILDELPKK_ _VVQVGGVEILDELPK_	FALSE	LLEHFADHDGLDEARR QILAHLQK YGTHDLQAQLR TVSTLGNELR VVQVGGVEILDELPKK LGDFGFPFDDR LLQMTAQSFGLK NQMAHMHEFTVEEAFR SDVSDEELFTAVLQTFGR VVQVGGVEILDELPK LAQDLGDQPWTVVLEILDSKK		YGTHDLQAQLR TVSTLGNELR NQMAHMHEFTVEEAFR LGDFGFPFDDR LAQDLGDQPWTVVLEILDSKK				YGTHDLQAQLR TVSTLGNELR NQMAHMHEFTVEEAFR LGDFGFPFDDR LAQDLGDQPWTVVLEILDSKK	LLEHFADHDGLDEARR QILAHLQK VVQVGGVEILDELPK VVQVGGVEILDELPKK LLQMTAQSFGLK SDVSDEELFTAVLQTFGR			FALSE	MDPIIAGRLAQDLGDQPWTVVLEILDSKKGFVRGRKYGTHDLQAQLRMITERLGDFGFPFDDRQRTVSTLGNELRIVRNQMAHMHEFTVEEAFRASDFGVRLLEHFADHDGLDEARRIRHEALVAFASAEGVTEESAAASAVTIPMESIEEERNDVDAAVSEESEGTTELITPDPEVFVREPTVIGDKRLGFEPWKVVQVGGVEILDELPKKAAKEMVRSVAVEIATYEGPIHLDRLLQMTAQSFGLKRVRASREKKLAYQVRQAGLFVDVDKFVWPTEIDPGSWAEFRPNDSTVDRPFQHISPLEVANAARFIRAQRSDVSDEELFTAVLQTFGRRRKTKQILAHLQKVRSHL	Alignment E value: 0.0, length: 373, Feature: gi|504689909|ref|WP_014877011.1| hypothetical protein [Mycobacterium smegmatis] >gi|399230195|gb|AFP37688.1| hypothetical protein MSMEI_1212 [Mycobacterium smegmatis str. MC2 155] >gi|698939730|gb|AIU06492.1| hypothetical protein LJ00_06215 [Mycobacterium smegmatis str. MC2 155] >gi|698948923|gb|AIU13117.1| hypothetical protein LI99_06215 [Mycobacteri…	354	39.27	399230195 698939730 504689909 698948923 698957206
>CP000480|M_START_Six_Frame_Translated_Orf_46161 (+)2165790:2166482 nr|tr|A0QU61|A0QU61_MYCS2|5'+1|3'+0. MMITLDHVTKqykSSARPALDDVSLKIDKGEFVFLIGPSGSGKstfmrLLLGADTPTSGD VRvskFHVNKLPGRhipslrqvigcvfqdfrllqqkTVFENVAFALEVIGKradtinrVV PDVLEMVGLSGKANRLPSELSGGEQQRvaiarAFVNRPLVLIADEPTGNLDPETSKDIMD LLERinrTGTTVVMATHDHHIVDSMRqrVVELELGRlirdeqrGVYGMDR	AFVNRPLVLIADEPTGNLDPETSK AFVNRPLVLIADEPTGNLDPETSKDIMDLLER ANRLPSELSGGEQQR FHVNKLPGR GVYGMDR IDKGEFVFLIGPSGSGK LLLGADTPTSGDVR MMITLDHVTK SSARPALDDVSLK TGTTVVMATHDHHIVDSMR TVFENVAFALEVIGK VVELELGR VVPDVLEMVGLSGK		8.5886e-80	1	>CP000480|Reference_Proteome_Sequence_1238 tr|A0QU61|A0QU61_MYCS2 Cell division ATP-binding protein FtsE OS=Mycobacterium smegmatis (strain ATCC 700084 / mc(2)155) GN=ftsE PE=3 SV=1 Coordinates: (+)2165793:2166482 mitldhvtkqykSSARPALDDVSLKIDKGEFVFLIGPSGSGKstfmrLLLGADTPTSGDV RvskFHVNKLPGRhipslrqvigcvfqdfrllqqkTVFENVAFALEVIGKradtinrVVP DVLEMVGLSGKANRLPSELSGGEQQRvaiarAFVNRPLVLIADEPTGNLDPETSKDIMDL LE…	AFVNRPLVLIADEPTGNLDPETSK AFVNRPLVLIADEPTGNLDPETSKDIMDLLER ANRLPSELSGGEQQR FHVNKLPGR GVYGMDR IDKGEFVFLIGPSGSGK LLLGADTPTSGDVR SSARPALDDVSLK TGTTVVMATHDHHIVDSMR TVFENVAFALEVIGK VVELELGR VVPDVLEMVGLSGK		1.6168e-78	1	>CP000480|M_START_GeneMarkS_Sequence_4632 (+)2165793:2166482 mitldhvtkqykSSARPALDDVSLKIDKGEFVFLIGPSGSGKstfmrLLLGADTPTSGDV RvskFHVNKLPGRhipslrqvigcvfqdfrllqqkTVFENVAFALEVIGKradtinrVVP DVLEMVGLSGKANRLPSELSGGEQQRvaiarAFVNRPLVLIADEPTGNLDPETSKDIMDL LERinrTGTTVVMATHDHHIVDSMRqrVVELELGRlirdeqrGVYGMDR	AFVNRPLVLIADEPTGNLDPETSK AFVNRPLVLIADEPTGNLDPETSKDIMDLLER ANRLPSELSGGEQQR FHVNKLPGR GVYGMDR IDKGEFVFLIGPSGSGK LLLGADTPTSGDVR SSARPALDDVSLK TGTTVVMATHDHHIVDSMR TVFENVAFALEVIGK VVELELGR VVPDVLEMVGLSGK		2.0132e-78	1	Six_Frame_database	Six Frame database	>CP000480|Reference_Proteome_Sequence_1238 tr|A0QU61|A0QU61_MYCS2 Cell division ATP-binding protein FtsE OS=Mycobacterium smegmatis (strain ATCC 700084 / mc(2)155) GN=ftsE PE=3 SV=1 Coordinates: (+)2165793:2166482 mitldhvtkqykSSARPALDDVSLKIDKGEFVFLIGPSGSGKstfmrLLLGADTPTSGDV RvskFHVNKLPGRhipslrqvigcvfqdfrllqqkTVFENVAFALEVIGKradtinrVVP DVLEMVGLSGKANRLPSELSGGEQQRvaiarAFVNRPLVLIADEPTGNLDPETSKDIMDL LE…	>Consensus_Protein_Sequence_1477.1 (+)2165790:2166482 MMITLDHVTKqykSSARPALDDVSLKIDKGEFVFLIGPSGSGKstfmrLLLGADTPTSGD VRvskFHVNKLPGRhipslrqvigcvfqdfrllqqkTVFENVAFALEVIGKradtinrVV PDVLEMVGLSGKANRLPSELSGGEQQRvaiarAFVNRPLVLIADEPTGNLDPETSKDIMD LLERinrTGTTVVMATHDHHIVDSMRqrVVELELGRlirdeqrGVYGMDR	(+)2165790:2166482	GTG	M	TRUE	Upstream Start	MMITLDHVTK	1				MMITLDHVTK	1		_SSARPALDDVSLK_ _ANRLPSELSGGEQQR_ _AFVNRPLVLIADEPTGNLDPETSKDIMDLLER_ _TGTTVVMATHDHHIVDSMR_ _TVFENVAFALEVIGK_ _VVELELGR_ _IDKGEFVFLIGPSGSGK_ _GVYGMDR_ _AFVNRPLVLIADEPTGNLDPETSK_ _LLLGADTPTSGDVR_ _VVPDVLEMVGLSGK_ _FHVNKLPGR_ _MMITLDHVTK_	FALSE	GVYGMDR TVFENVAFALEVIGK VVELELGR LLLGADTPTSGDVR SSARPALDDVSLK ANRLPSELSGGEQQR FHVNKLPGR VVPDVLEMVGLSGK MMITLDHVTK AFVNRPLVLIADEPTGNLDPETSKDIMDLLER AFVNRPLVLIADEPTGNLDPETSK IDKGEFVFLIGPSGSGK TGTTVVMATHDHHIVDSMR						MMITLDHVTK	GVYGMDR TVFENVAFALEVIGK VVELELGR TGTTVVMATHDHHIVDSMR LLLGADTPTSGDVR SSARPALDDVSLK ANRLPSELSGGEQQR FHVNKLPGR IDKGEFVFLIGPSGSGK AFVNRPLVLIADEPTGNLDPETSK VVPDVLEMVGLSGK AFVNRPLVLIADEPTGNLDPETSKDIMDLLER			FALSE	MMITLDHVTKQYKSSARPALDDVSLKIDKGEFVFLIGPSGSGKSTFMRLLLGADTPTSGDVRVSKFHVNKLPGRHIPSLRQVIGCVFQDFRLLQQKTVFENVAFALEVIGKRADTINRVVPDVLEMVGLSGKANRLPSELSGGEQQRVAIARAFVNRPLVLIADEPTGNLDPETSKDIMDLLERINRTGTTVVMATHDHHIVDSMRQRVVELELGRLIRDEQRGVYGMDR	Alignment E value: 5.92754e-164, length: 229, Feature: gi|500047424|ref|WP_011728142.1| cell division protein FtsE [Mycobacterium smegmatis] >gi|118473811|ref|YP_886449.1| cell division ATP-binding protein FtsE [Mycobacterium smegmatis str. MC2 155] >gi|118175098|gb|ABK75994.1| cell division ATP-binding protein FtsE [Mycobacterium smegmatis str. MC2 155] >gi|399231021|gb|AFP38514.1| Cell division…	230	75.22	118473811 118175098 399231021 698940536 500047424 698949729 698958012
>CP000480|M_START_Six_Frame_Translated_Orf_46868 (-)4014443:4015345 nr|tr|A0QZ96|A0QZ96_MYCS2|5'+27|3'+0. mgnamtssagtrGVLVGVDGSEPSTAAVEWAAKeavlhkvplrIVHVMQWPPGSATWSEI PAPTTLADQLKRNAEQLLKearkvaedvvggaveihvddvvvagsvvaaltelsessrLL VVGCRGLGPIGRRLLGSVTAGLIRharCPVAVIHGESKASAIATTAPVVVGVDGSPASEK ALEFAFDAASRRGAPLLAVHAWSDANVAGYPGVRwddlrVQAEESLSERLAGWQERYPDV HVRREVVLDRPDRRllkRSEIAQLTVVGSHGRGGFAGLLLGSVSTSVAE…	ALEFAFDAASR ALEFAFDAASRR ASAIATTAPVVVGVDGSPASEK CPVAVIHGESK EVVLDRPDR EVVLDRPDRR GAPLLAVHAWSDANVAGYPGVR GGFAGLLLGSVSTSVAEAAERPVVVVR GGFAGLLLGSVSTSVAEAAERPVVVVRG GLGPIGR GVLVGVDGSEPSTAAVEWAAK IVHVMQWPPGSATWSEIPAPTTLADQLK LAGWQERYPDVHVR LLGSVTAGLIR LLVVGCR NAEQLLK REVVLDRPDRR RGAPLLAVHAWSDANVAGYPGVR RLLGSVTAGLIR RNAEQLLK RSEIAQLTVVGSHGR SEIAQLTVVGSHGR VQAEESLSER YPDVHVR	LAGWQER	2.8936e-249	1	>CP000480|Reference_Proteome_Sequence_5629 tr|A0QZ96|A0QZ96_MYCS2 Universal stress protein family protein OS=Mycobacterium smegmatis (strain ATCC 700084 / mc(2)155) GN=MSMEG_3945 PE=4 SV=1 Coordinates: (-)4014443:4015264 mewaakeavlhkvplrIVHVMQWPPGSATWSEIPAPTTLADQLKRNAEQLLKearkvaed vvggaveihvddvvvagsvvaaltelsessrLLVVGCRGLGPIGRRLLGSVTAGLIRhar CPVAVIHGESKASAIATTAPVVVGVDGSPASEKALEFAFDAASRRGAPLLAVHAWS…	ALEFAFDAASR ALEFAFDAASRR ASAIATTAPVVVGVDGSPASEK CPVAVIHGESK EVVLDRPDR EVVLDRPDRR GAPLLAVHAWSDANVAGYPGVR GGFAGLLLGSVSTSVAEAAERPVVVVR GGFAGLLLGSVSTSVAEAAERPVVVVRG GLGPIGR IVHVMQWPPGSATWSEIPAPTTLADQLK LAGWQERYPDVHVR LLGSVTAGLIR LLVVGCR NAEQLLK REVVLDRPDR REVVLDRPDRR RGAPLLAVHAWSDANVAGYPGVR RLLGSVTAGLIR RNAEQLLK RSEIAQLTVVGSHGR SEIAQLTVVGSHGR VQAEESLSER YPDVHVR	LAGWQER	6.9775e-243	1	>CP000480|M_START_GeneMarkS_Sequence_4819 (-)4014443:4015264 mewaakeavlhkvplrIVHVMQWPPGSATWSEIPAPTTLADQLKRNAEQLLKearkvaed vvggaveihvddvvvagsvvaaltelsessrLLVVGCRGLGPIGRRLLGSVTAGLIRhar CPVAVIHGESKASAIATTAPVVVGVDGSPASEKALEFAFDAASRRGAPLLAVHAWSDANV AGYPGVRwddlrVQAEESLSERLAGWQERYPDVHVRREVVLDRPDRRllkRSEIAQLTVV GSHGRGGFAGLLLGSVSTSVAEAAERPVVVVRG	ALEFAFDAASR ALEFAFDAASRR ASAIATTAPVVVGVDGSPASEK CPVAVIHGESK EVVLDRPDR EVVLDRPDRR GAPLLAVHAWSDANVAGYPGVR GGFAGLLLGSVSTSVAEAAERPVVVVR GGFAGLLLGSVSTSVAEAAERPVVVVRG GLGPIGR IVHVMQWPPGSATWSEIPAPTTLADQLK LAGWQERYPDVHVR LLGSVTAGLIR LLVVGCR NAEQLLK REVVLDRPDR REVVLDRPDRR RGAPLLAVHAWSDANVAGYPGVR RLLGSVTAGLIR RNAEQLLK RSEIAQLTVVGSHGR SEIAQLTVVGSHGR VQAEESLSER YPDVHVR	LAGWQER	1.1768e-241	1		Six Frame database	>CP000480|Reference_Proteome_Sequence_5629 tr|A0QZ96|A0QZ96_MYCS2 Universal stress protein family protein OS=Mycobacterium smegmatis (strain ATCC 700084 / mc(2)155) GN=MSMEG_3945 PE=4 SV=1 Coordinates: (-)4014443:4015264 mewaakeavlhkvplrIVHVMQWPPGSATWSEIPAPTTLADQLKRNAEQLLKearkvaed vvggaveihvddvvvagsvvaaltelsessrLLVVGCRGLGPIGRRLLGSVTAGLIRhar CPVAVIHGESKASAIATTAPVVVGVDGSPASEKALEFAFDAASRRGAPLLAVHAWS…	>Consensus_Protein_Sequence_1501 (-)4014443:4015333 mtssagtrGVLVGVDGSEPSTAAVEWAAKeavlhkvplrIVHVMQWPPGSATWSEIPAPT TLADQLKRNAEQLLKearkvaedvvggaveihvddvvvagsvvaaltelsessrLLVVGC RGLGPIGRRLLGSVTAGLIRharCPVAVIHGESKASAIATTAPVVVGVDGSPASEKALEF AFDAASRRGAPLLAVHAWSDANVAGYPGVRwddlrVQAEESLSERLAGWQERYPDVHVRR EVVLDRPDRRllkRSEIAQLTVVGSHGRGGFAGLLLGSVSTSVAEAAERPVVVVRG	(-)4014443:4015333	ATG	Not Verified		Upstream Start		0					0	_NAEQLLK_	_IVHVMQWPPGSATWSEIPAPTTLADQLK_ _SEIAQLTVVGSHGR_ _LAGWQERYPDVHVR_ _GLGPIGR_ _LLGSVTAGLIR_ _ALEFAFDAASR_ _GGFAGLLLGSVSTSVAEAAERPVVVVRG_ _RGAPLLAVHAWSDANVAGYPGVR_ _REVVLDRPDRR_ _RLLGSVTAGLIR_ _VQAEESLSER_ _RNAEQLLK_ _GGFAGLLLGSVSTSVAEAAERPVVVVR_ _RSEIAQLTVVGSHGR_ _ASAIATTAPVVVGVDGSPASEK_ _EVVLDRPDRR_ _CPVAVIHGESK_ _NAEQLLK_ _LLVVGCR_ _EVVLDRPDR_ _GVLVGVDGSEPSTAAVEWAAK_ _GAPLLAVHAWSDANVAGYPGVR_ _LAGW…	FALSE	LLGSVTAGLIR SEIAQLTVVGSHGR LAGWQERYPDVHVR CPVAVIHGESK RSEIAQLTVVGSHGR NAEQLLK REVVLDRPDRR IVHVMQWPPGSATWSEIPAPTTLADQLK ALEFAFDAASR RGAPLLAVHAWSDANVAGYPGVR GGFAGLLLGSVSTSVAEAAERPVVVVRG YPDVHVR GAPLLAVHAWSDANVAGYPGVR ALEFAFDAASRR RNAEQLLK VQAEESLSER EVVLDRPDR RLLGSVTAGLIR EVVLDRPDRR ASAIATTAPVVVGVDGSPASEK GVLVGVDGSEPSTAAVEWAAK GLGPIGR GGFAGLLLGSVSTSVAEAAERPVVVVR REVVLDRPDR		GVLVGVDGSEPSTAAVEWAAK				GVLVGVDGSEPSTAAVEWAAK	LLGSVTAGLIR SEIAQLTVVGSHGR LAGWQERYPDVHVR CPVAVIHGESK RSEIAQLTVVGSHGR NAEQLLK REVVLDRPDRR IVHVMQWPPGSATWSEIPAPTTLADQLK ALEFAFDAASR RGAPLLAVHAWSDANVAGYPGVR GGFAGLLLGSVSTSVAEAAERPVVVVRG YPDVHVR GAPLLAVHAWSDANVAGYPGVR ALEFAFDAASRR RNAEQLLK VQAEESLSER EVVLDRPDR REVVLDRPDR RLLGSVTAGLIR EVVLDRPDRR ASAIATTAPVVVGVDGSPASEK GLGPIGR GGFAGLLLGSVSTSVAEAAERPVVVVR			FALSE	MTSSAGTRGVLVGVDGSEPSTAAVEWAAKEAVLHKVPLRIVHVMQWPPGSATWSEIPAPTTLADQLKRNAEQLLKEARKVAEDVVGGAVEIHVDDVVVAGSVVAALTELSESSRLLVVGCRGLGPIGRRLLGSVTAGLIRHARCPVAVIHGESKASAIATTAPVVVGVDGSPASEKALEFAFDAASRRGAPLLAVHAWSDANVAGYPGVRWDDLRVQAEESLSERLAGWQERYPDVHVRREVVLDRPDRRLLKRSEIAQLTVVGSHGRGGFAGLLLGSVSTSVAEAAERPVVVVRG	Alignment E value: 0.0, length: 300, Feature: gi|777217977|emb|CKI07416.1| UspA domain-containing protein [Mycobacterium smegmatis]	296	77.03	777217977
>CP000480|M_START_Six_Frame_Translated_Orf_47602 (+)3287904:3288698 nr|tr|A0QX85|A0QX85_MYCS2|5'+6|3'+0. mTSNESVATGATEAAGAGKRGLILLPAVDVVNGQAVRlvqgkAGSETDYGSAIEAAEAWQ RDGAEWIHLVDLDAAFGRgsnrELLAEVVGKldvavelsggirddeslrAALDTGCARVN IGTAALENPQWCARaiaehgdrVAVGLDAQTDGAGGFRlrgrGWETDGGDLWEVLDRlds egcsrYVVTDVSKDGTLTGPNLDLLAAVAGRTDAPVIASGGVSSLDDLRAIATLTGVGVE GAIVGKalyagrFTLPQALSAVSG	AALDTGCAR AGSETDYGSAIEAAEAWQR AIATLTGVGVEGAIVGK DGAEWIHLVDLDAAFGR DGTLTGPNLDLLAAVAGR ELLAEVVGK FTLPQALSAVSG GWETDGGDLWEVLDR RGLILLPAVDVVNGQAVR TDAPVIASGGVSSLDDLR TSNESVATGATEAAGAGK VAVGLDAQTDGAGGFR VNIGTAALENPQWCAR YVVTDVSK		4.3677e-130	1	>CP000480|Reference_Proteome_Sequence_5012 tr|A0QX85|A0QX85_MYCS2 Phosphoribosyl isomerase A OS=Mycobacterium smegmatis (strain ATCC 700084 / mc(2)155) GN=priA PE=3 SV=1 Coordinates: (+)3287922:3288698 matgateaagagkRGLILLPAVDVVNGQAVRlvqgkAGSETDYGSAIEAAEAWQRDGAEW IHLVDLDAAFGRgsnrELLAEVVGKldvavelsggirddeslrAALDTGCARVNIGTAAL ENPQWCARaiaehgdrVAVGLDAQTDGAGGFRlrgrGWETDGGDLWEVLDRldsegcsrY VVTDVSKDGTLTGP…	AALDTGCAR AGSETDYGSAIEAAEAWQR AIATLTGVGVEGAIVGK DGAEWIHLVDLDAAFGR DGTLTGPNLDLLAAVAGR ELLAEVVGK FTLPQALSAVSG GWETDGGDLWEVLDR RGLILLPAVDVVNGQAVR TDAPVIASGGVSSLDDLR VAVGLDAQTDGAGGFR VNIGTAALENPQWCAR YVVTDVSK		3.2977e-121	1	>CP000480|M_START_GeneMarkS_Sequence_2891 (+)3287904:3288698 mTSNESVATGATEAAGAGKRGLILLPAVDVVNGQAVRlvqgkAGSETDYGSAIEAAEAWQ RDGAEWIHLVDLDAAFGRgsnrELLAEVVGKldvavelsggirddeslrAALDTGCARVN IGTAALENPQWCARaiaehgdrVAVGLDAQTDGAGGFRlrgrGWETDGGDLWEVLDRlds egcsrYVVTDVSKDGTLTGPNLDLLAAVAGRTDAPVIASGGVSSLDDLRAIATLTGVGVE GAIVGKalyagrFTLPQALSAVSG	AALDTGCAR AGSETDYGSAIEAAEAWQR AIATLTGVGVEGAIVGK DGAEWIHLVDLDAAFGR DGTLTGPNLDLLAAVAGR ELLAEVVGK FTLPQALSAVSG GWETDGGDLWEVLDR RGLILLPAVDVVNGQAVR TDAPVIASGGVSSLDDLR TSNESVATGATEAAGAGK VAVGLDAQTDGAGGFR VNIGTAALENPQWCAR YVVTDVSK		1.8333e-133	1	Six_Frame_database GeneMarkS_database	Six Frame database GeneMarkS database	>CP000480|Reference_Proteome_Sequence_5012 tr|A0QX85|A0QX85_MYCS2 Phosphoribosyl isomerase A OS=Mycobacterium smegmatis (strain ATCC 700084 / mc(2)155) GN=priA PE=3 SV=1 Coordinates: (+)3287922:3288698 matgateaagagkRGLILLPAVDVVNGQAVRlvqgkAGSETDYGSAIEAAEAWQRDGAEW IHLVDLDAAFGRgsnrELLAEVVGKldvavelsggirddeslrAALDTGCARVNIGTAAL ENPQWCARaiaehgdrVAVGLDAQTDGAGGFRlrgrGWETDGGDLWEVLDRldsegcsrY VVTDVSKDGTLTGP…	>Consensus_Protein_Sequence_1526 (+)3287904:3288698 mTSNESVATGATEAAGAGKRGLILLPAVDVVNGQAVRlvqgkAGSETDYGSAIEAAEAWQ RDGAEWIHLVDLDAAFGRgsnrELLAEVVGKldvavelsggirddeslrAALDTGCARVN IGTAALENPQWCARaiaehgdrVAVGLDAQTDGAGGFRlrgrGWETDGGDLWEVLDRlds egcsrYVVTDVSKDGTLTGPNLDLLAAVAGRTDAPVIASGGVSSLDDLRAIATLTGVGVE GAIVGKalyagrFTLPQALSAVSG	(+)3287904:3288698	GTG	Not Verified	TRUE	Upstream Start	TSNESVATGATEAAGAGK	1	_(ac)TSNESVATGATEAAGAGK_		_GWETDGGDLWEVLDR_	TSNESVATGATEAAGAGK	1		_AALDTGCAR_ _ELLAEVVGK_ _GWETDGGDLWEVLDR_ _AGSETDYGSAIEAAEAWQR_ _FTLPQALSAVSG_ _RGLILLPAVDVVNGQAVR_ _YVVTDVSK_ _DGTLTGPNLDLLAAVAGR_ _AIATLTGVGVEGAIVGK_ _DGAEWIHLVDLDAAFGR_ _(ac)TSNESVATGATEAAGAGK_ _TDAPVIASGGVSSLDDLR_ _VNIGTAALENPQWCAR_ _TSNESVATGATEAAGAGK_ _VAVGLDAQTDGAGGFR_	FALSE	AALDTGCAR RGLILLPAVDVVNGQAVR GWETDGGDLWEVLDR DGAEWIHLVDLDAAFGR AIATLTGVGVEGAIVGK VNIGTAALENPQWCAR YVVTDVSK AGSETDYGSAIEAAEAWQR DGTLTGPNLDLLAAVAGR TSNESVATGATEAAGAGK TDAPVIASGGVSSLDDLR ELLAEVVGK FTLPQALSAVSG VAVGLDAQTDGAGGFR		_(ac)TSNESVATGATEAAGAGK_				TSNESVATGATEAAGAGK	AALDTGCAR DGTLTGPNLDLLAAVAGR GWETDGGDLWEVLDR DGAEWIHLVDLDAAFGR AIATLTGVGVEGAIVGK VNIGTAALENPQWCAR TDAPVIASGGVSSLDDLR YVVTDVSK AGSETDYGSAIEAAEAWQR RGLILLPAVDVVNGQAVR ELLAEVVGK FTLPQALSAVSG VAVGLDAQTDGAGGFR		T	FALSE	MTSNESVATGATEAAGAGKRGLILLPAVDVVNGQAVRLVQGKAGSETDYGSAIEAAEAWQRDGAEWIHLVDLDAAFGRGSNRELLAEVVGKLDVAVELSGGIRDDESLRAALDTGCARVNIGTAALENPQWCARAIAEHGDRVAVGLDAQTDGAGGFRLRGRGWETDGGDLWEVLDRLDSEGCSRYVVTDVSKDGTLTGPNLDLLAAVAGRTDAPVIASGGVSSLDDLRAIATLTGVGVEGAIVGKALYAGRFTLPQALSAVSG	Alignment E value: 0.0, length: 264, Feature: gi|399232098|gb|AFP39591.1| 1-(5-phosphoribosyl)-5-(5-phosphoribosylamino)methylideneamino imidazole-4-carboxamide isomerase [Mycobacterium smegmatis str. MC2 155]	264	79.55	399232098
>CP000480|M_START_Six_Frame_Translated_Orf_49059 (-)3336777:3337760 nr|tr|A0QXC8|A0QXC8_MYCS2|5'+36|3'+0. mlsrprpvdapfgmsglphdrwgtpyrmlirrIARPMLSATFIARgvdalrnpkPAADAA RPTLGMMSSLPDPVGSKVPSDAETVAKINGAVQVVGGLLLASGKmprLTAAALALSVVPG SLGSHSFWKesdpqrsaqerrefltdlsliggliiaaadtegkpslawrgrraahkVTAS VAAALPAGAAASESIADSAVAEKLGHGLSVGAERgrelaeiareraaelahaarEHAPEL AEAARersahlaerGAVLADVARerGLEFADVAQKrglefadvarGRGA…	EAAPELAETAR EHAPELAEAAR GAVLADVAR GLEFADVAQK GRGAELAETAR IARPMLSATFIAR INGAVQVVGGLLLASGK LGHGLSVGAER LTAAALALSVVPGSLGSHSFWK PAADAARPTLGMMSSLPDPVGSK VPSDAETVAK VTASVAAALPAGAAASESIADSAVAEK		6.2673e-53	1	>CP000480|Reference_Proteome_Sequence_1749 tr|A0QXC8|A0QXC8_MYCS2 DoxX OS=Mycobacterium smegmatis (strain ATCC 700084 / mc(2)155) GN=MSMEG_3255 PE=4 SV=1 Coordinates: (-)3336777:3337652 mlsatfiargvdalrnpkPAADAARPTLGMMSSLPDPVGSKVPSDAETVAKINGAVQVVG GLLLASGKmprLTAAALALSVVPGSLGSHSFWKesdpqrsaqerrefltdlsliggliia aadtegkpslawrgrraahkVTASVAAALPAGAAASESIADSAVAEKLGHGLSVGAERGR ELAEIAReraaelahaarEHAPELAEAARe…	EAAPELAETAR EHAPELAEAAR GAVLADVAR GLEFADVAQK GRELAEIAR GRGAELAETAR INGAVQVVGGLLLASGK LGHGLSVGAER LTAAALALSVVPGSLGSHSFWK PAADAARPTLGMMSSLPDPVGSK RGLEFADVAR VPSDAETVAK VTASVAAALPAGAAASESIADSAVAEK		7.1107e-60	1	>CP000480|M_START_GeneMarkS_Sequence_3907 (-)3336777:3337652 mlsatfiargvdalrnpkPAADAARPTLGMMSSLPDPVGSKVPSDAETVAKINGAVQVVG GLLLASGKmprLTAAALALSVVPGSLGSHSFWKesdpqrsaqerrefltdlsliggliia aadtegkpslawrgrraahkVTASVAAALPAGAAASESIADSAVAEKLGHGLSVGAERGR ELAEIAReraaelahaarEHAPELAEAARersahlaerGAVLADVARerGLEFADVAQKR GLEFADVARGRGAELAETAREAAPELAETARahgnvlanrtrkqlkqarrr	EAAPELAETAR EHAPELAEAAR GAVLADVAR GLEFADVAQK GRELAEIAR GRGAELAETAR INGAVQVVGGLLLASGK LGHGLSVGAER LTAAALALSVVPGSLGSHSFWK PAADAARPTLGMMSSLPDPVGSK RGLEFADVAR VPSDAETVAK VTASVAAALPAGAAASESIADSAVAEK		1.3829e-61	1		Six Frame database	>CP000480|Reference_Proteome_Sequence_1749 tr|A0QXC8|A0QXC8_MYCS2 DoxX OS=Mycobacterium smegmatis (strain ATCC 700084 / mc(2)155) GN=MSMEG_3255 PE=4 SV=1 Coordinates: (-)3336777:3337652 mlsatfiargvdalrnpkPAADAARPTLGMMSSLPDPVGSKVPSDAETVAKINGAVQVVG GLLLASGKmprLTAAALALSVVPGSLGSHSFWKesdpqrsaqerrefltdlsliggliia aadtegkpslawrgrraahkVTASVAAALPAGAAASESIADSAVAEKLGHGLSVGAERGR ELAEIAReraaelahaarEHAPELAEAARe…	>Consensus_Protein_Sequence_1602 (-)3336777:3337676 mirrIARPMLSATFIARgvdalrnpkPAADAARPTLGMMSSLPDPVGSKVPSDAETVAKI NGAVQVVGGLLLASGKmprLTAAALALSVVPGSLGSHSFWKesdpqrsaqerrefltdls liggliiaaadtegkpslawrgrraahkVTASVAAALPAGAAASESIADSAVAEKLGHGL SVGAERGRELAEIAReraaelahaarEHAPELAEAARersahlaerGAVLADVARerGLE FADVAQKRGLEFADVARGRGAELAETAREAAPELAETARahgnvlanrtrkqlkqarrr	(-)3336777:3337676	TTG	Not Verified		Upstream Start		0					0	_VTASVAAALPAGAAASESIADSAVAEK_ _GAVLADVAR_	_INGAVQVVGGLLLASGK_ _LGHGLSVGAER_ _VPSDAETVAK_ _GRELAEIAR_ _VTASVAAALPAGAAASESIADSAVAEK_ _RGLEFADVAR_ _EAAPELAETAR_ _PAADAARPTLGMMSSLPDPVGSK_ _LTAAALALSVVPGSLGSHSFWK_ _GRGAELAETAR_ _GLEFADVAQK_ _EHAPELAEAAR_ _IARPMLSATFIAR_ _GAVLADVAR_	FALSE	LTAAALALSVVPGSLGSHSFWK GAVLADVAR EAAPELAETAR GRGAELAETAR EHAPELAEAAR VTASVAAALPAGAAASESIADSAVAEK INGAVQVVGGLLLASGK LGHGLSVGAER PAADAARPTLGMMSSLPDPVGSK GLEFADVAQK IARPMLSATFIAR VPSDAETVAK RGLEFADVAR GRELAEIAR		IARPMLSATFIAR				IARPMLSATFIAR	LTAAALALSVVPGSLGSHSFWK GAVLADVAR EAAPELAETAR GRGAELAETAR RGLEFADVAR GRELAEIAR EHAPELAEAAR VTASVAAALPAGAAASESIADSAVAEK INGAVQVVGGLLLASGK LGHGLSVGAER PAADAARPTLGMMSSLPDPVGSK GLEFADVAQK VPSDAETVAK			FALSE	MIRRIARPMLSATFIARGVDALRNPKPAADAARPTLGMMSSLPDPVGSKVPSDAETVAKINGAVQVVGGLLLASGKMPRLTAAALALSVVPGSLGSHSFWKESDPQRSAQERREFLTDLSLIGGLIIAAADTEGKPSLAWRGRRAAHKVTASVAAALPAGAAASESIADSAVAEKLGHGLSVGAERGRELAEIARERAAELAHAAREHAPELAEAARERSAHLAERGAVLADVARERGLEFADVAQKRGLEFADVARGRGAELAETAREAAPELAETARAHGNVLANRTRKQLKQARRR	Alignment E value: 0.0, length: 300, Feature: gi|656073216|ref|WP_029104319.1| hypothetical protein [Mycobacterium smegmatis] >gi|698941642|gb|AIU08404.1| DoxX family protein [Mycobacterium smegmatis str. MC2 155] >gi|698950835|gb|AIU15029.1| DoxX family protein [Mycobacterium smegmatis] >gi|698959117|gb|AIU21652.1| DoxX family protein [Mycobacterium smegmatis]	299	64.88	698941642 656073216 698950835 698959117
>CP000480|M_START_Six_Frame_Translated_Orf_51013 (+)5427945:5429072 nr|tr|A0R351|A0R351_MYCS2|5'+109|3'+0. mkpqesgksirpslrastttcsqpitaaaitemaaanaasdagvvhcalaaaaskssaka pastsrvrlaprgdlnsvvmkPLFRDVLRrveafpvkspwrchegapaivanvdrrqmll lsglgataavlpvpraaavpnqtaasyvfadefdgpagsapsaakwtiakaretiqdpty weqpgrigqyrndrrNVFLDGKsnlviraakdgdtyysakLASVWEGGAGHTWEARikfn cltagawpafwlgntgegeldiiewygngswpsattvhaksnggewkT…	LASVWEGGAGHTWEAR NVFLDGK PLFRDVLR THNIAVDNGWHR TQWDAEGAR		7.2084e-14	1	>CP000480|Reference_Proteome_Sequence_6548 tr|A0R351|A0R351_MYCS2 Glycosyl hydrolases family protein 16 OS=Mycobacterium smegmatis (strain ATCC 700084 / mc(2)155) GN=MSMEG_5345 PE=1 SV=1 Coordinates: (+)5428272:5429072 manvdrrqmlllsglgataavlpvpraaavpnqtaasyvfadefdgpagsapsaakwtia kARETIQDPTYWEQPGRigqyrndrrNVFLDGKsnlviraakdgdtyysakLASVWEGGA GHTWEARikfncltagawpafwlgntgegeldiiewygngswpsattvhaksnggewk…	ARETIQDPTYWEQPGR LASVWEGGAGHTWEAR NVFLDGK THNIAVDNGWHR TQWDAEGAR		5.1279e-16	1	>CP000480|M_START_GeneMarkS_Sequence_6485 (+)5428296:5429072 mlllsglgataavlpvpraaavpnqtaasyvfadefdgpagsapsaakwtiakARETIQD PTYWEQPGRigqyrndrrNVFLDGKsnlviraakdgdtyysakLASVWEGGAGHTWEARi kfncltagawpafwlgntgegeldiiewygngswpsattvhaksnggewkTHNIAVDNGW HRwrTQWDAEGARfwldytdgaqpyfevaasslpdwpfdqpgytmfvvlnlavagsgggd psggtypadmlvdwvrvw	ARETIQDPTYWEQPGR LASVWEGGAGHTWEAR NVFLDGK THNIAVDNGWHR TQWDAEGAR		1.9999e-19	1		Six Frame database	>CP000480|Reference_Proteome_Sequence_6548 tr|A0R351|A0R351_MYCS2 Glycosyl hydrolases family protein 16 OS=Mycobacterium smegmatis (strain ATCC 700084 / mc(2)155) GN=MSMEG_5345 PE=1 SV=1 Coordinates: (+)5428272:5429072 manvdrrqmlllsglgataavlpvpraaavpnqtaasyvfadefdgpagsapsaakwtia kARETIQDPTYWEQPGRigqyrndrrNVFLDGKsnlviraakdgdtyysakLASVWEGGA GHTWEARikfncltagawpafwlgntgegeldiiewygngswpsattvhaksnggewk…	>Consensus_Protein_Sequence_1695 (+)5428182:5429072 mkPLFRDVLRrveafpvkspwrchegapaivanvdrrqmlllsglgataavlpvpraaav pnqtaasyvfadefdgpagsapsaakwtiakARETIQDPTYWEQPGRigqyrndrrNVFL DGKsnlviraakdgdtyysakLASVWEGGAGHTWEARikfncltagawpafwlgntgege ldiiewygngswpsattvhaksnggewkTHNIAVDNGWHRwrTQWDAEGARfwldytdga qpyfevaasslpdwpfdqpgytmfvvlnlavagsgggdpsggtypadmlvdwvrvw	(+)5428182:5429072	ATG	Not Verified		Upstream Start		0					0		_TQWDAEGAR_ _PLFRDVLR_ _LASVWEGGAGHTWEAR_ _NVFLDGK_ _ARETIQDPTYWEQPGR_ _THNIAVDNGWHR_	FALSE	PLFRDVLR LASVWEGGAGHTWEAR THNIAVDNGWHR TQWDAEGAR NVFLDGK ARETIQDPTYWEQPGR		PLFRDVLR				PLFRDVLR	ARETIQDPTYWEQPGR LASVWEGGAGHTWEAR THNIAVDNGWHR TQWDAEGAR NVFLDGK			FALSE	MKPLFRDVLRRVEAFPVKSPWRCHEGAPAIVANVDRRQMLLLSGLGATAAVLPVPRAAAVPNQTAASYVFADEFDGPAGSAPSAAKWTIAKARETIQDPTYWEQPGRIGQYRNDRRNVFLDGKSNLVIRAAKDGDTYYSAKLASVWEGGAGHTWEARIKFNCLTAGAWPAFWLGNTGEGELDIIEWYGNGSWPSATTVHAKSNGGEWKTHNIAVDNGWHRWRTQWDAEGARFWLDYTDGAQPYFEVAASSLPDWPFDQPGYTMFVVLNLAVAGSGGGDPSGGTYPADMLVDWVRVW	Alignment E value: 0.0, length: 309, Feature: gi|399234150|gb|AFP41643.1| putative beta-1,3-glucanase [Mycobacterium smegmatis str. MC2 155]	296	22.97	399234150
>CP000480|M_START_Six_Frame_Translated_Orf_55465 (+)6951980:6953122 nr|tr|A0R7G8|A0R7G8_MYCS2|5'+123|3'+0. mtgtrcgaassttrnssrtargrgvttrsaratvskacgttsnpsrcpprwcagptrsss ttrtpnssptarrdssaptwspmratrcrvtsrpnssrscarswacrgeratltevtqri rIGVQLQPQHSPEYRfirdavrrcedigvdiafnwdhffplygdpdgahyecwtmlgawa eqtsrieigalvtcnsyrNPELLADMARtvdhisdgrLILGIGSGWKqkDYDEYGYEFGT AGSRLDDLAAALPRirarldklnpaptrEIPILIGGQGERKtlplvae…	DYDEYGYEFGTAGSR EIPILIGGQGER EIPILIGGQGERK IGVQLQPQHSPEYR LDDLAAALPR LILGIGSGWK NPELLADMAR		1.346e-43	1	>CP000480|Reference_Proteome_Sequence_5779 tr|A0R7G8|A0R7G8_MYCS2 MmcI protein OS=Mycobacterium smegmatis (strain ATCC 700084 / mc(2)155) GN=MSMEG_6907 PE=4 SV=1 Coordinates: (+)6952349:6953122 mqlqpqhspeyrfirdavrrcedigvdiafnwdhffplygdpdgahyecwtmlgawaeqt srieigalvtcnsyrNPELLADMARtvdhisdgrLILGIGSGWKqkDYDEYGYEFGTAGS RLDDLAAALPRirarldklnpaptrEIPILIGGQGERKtlplvaehahiwhafvdrntyp gkaevldshcesvgrdaasier…	DYDEYGYEFGTAGSR EIPILIGGQGER EIPILIGGQGERK LDDLAAALPR LILGIGSGWK NPELLADMAR		1.5806e-34	1	>CP000480|M_START_GeneMarkS_Sequence_1772 (+)6952349:6953122 mqlqpqhspeyrfirdavrrcedigvdiafnwdhffplygdpdgahyecwtmlgawaeqt srieigalvtcnsyrNPELLADMARtvdhisdgrLILGIGSGWKqkDYDEYGYEFGTAGS RLDDLAAALPRirarldklnpaptrEIPILIGGQGERKtlplvaehahiwhafvdrntyp gkaevldshcesvgrdaasiersagvqsdggieamlaeadaladlgvtiltvgangpdyd ltaaealcrwrdgrhan	DYDEYGYEFGTAGSR EIPILIGGQGER EIPILIGGQGERK LDDLAAALPR LILGIGSGWK NPELLADMAR		1.5484e-34	1		Six Frame database	>CP000480|Reference_Proteome_Sequence_5779 tr|A0R7G8|A0R7G8_MYCS2 MmcI protein OS=Mycobacterium smegmatis (strain ATCC 700084 / mc(2)155) GN=MSMEG_6907 PE=4 SV=1 Coordinates: (+)6952349:6953122 mqlqpqhspeyrfirdavrrcedigvdiafnwdhffplygdpdgahyecwtmlgawaeqt srieigalvtcnsyrNPELLADMARtvdhisdgrLILGIGSGWKqkDYDEYGYEFGTAGS RLDDLAAALPRirarldklnpaptrEIPILIGGQGERKtlplvaehahiwhafvdrntyp gkaevldshcesvgrdaasier…	>Consensus_Protein_Sequence_1864 (+)6952325:6953122 mtqrirIGVQLQPQHSPEYRfirdavrrcedigvdiafnwdhffplygdpdgahyecwtm lgawaeqtsrieigalvtcnsyrNPELLADMARtvdhisdgrLILGIGSGWKqkDYDEYG YEFGTAGSRLDDLAAALPRirarldklnpaptrEIPILIGGQGERKtlplvaehahiwha fvdrntypgkaevldshcesvgrdaasiersagvqsdggieamlaeadaladlgvtiltv gangpdydltaaealcrwrdgrhan	(+)6952325:6953122	GTG	Not Verified		Upstream Start		0					0		_NPELLADMAR_ _LDDLAAALPR_ _EIPILIGGQGERK_ _DYDEYGYEFGTAGSR_ _EIPILIGGQGER_ _LILGIGSGWK_ _IGVQLQPQHSPEYR_	FALSE	LILGIGSGWK DYDEYGYEFGTAGSR IGVQLQPQHSPEYR LDDLAAALPR EIPILIGGQGERK EIPILIGGQGER NPELLADMAR		IGVQLQPQHSPEYR				IGVQLQPQHSPEYR	LILGIGSGWK DYDEYGYEFGTAGSR LDDLAAALPR EIPILIGGQGER EIPILIGGQGERK NPELLADMAR			FALSE	MTQRIRIGVQLQPQHSPEYRFIRDAVRRCEDIGVDIAFNWDHFFPLYGDPDGAHYECWTMLGAWAEQTSRIEIGALVTCNSYRNPELLADMARTVDHISDGRLILGIGSGWKQKDYDEYGYEFGTAGSRLDDLAAALPRIRARLDKLNPAPTREIPILIGGQGERKTLPLVAEHAHIWHAFVDRNTYPGKAEVLDSHCESVGRDAASIERSAGVQSDGGIEAMLAEADALADLGVTILTVGANGPDYDLTAAEALCRWRDGRHAN	Alignment E value: 0.0, length: 265, Feature: gi|399235655|gb|AFP43148.1| Coenzyme F420-dependent N5 N10-methylene tetrahydromethanopterin reductase-like protein [Mycobacterium smegmatis str. MC2 155] >gi|698945101|gb|AIU11863.1| 5,10-methylene tetrahydromethanopterin reductase [Mycobacterium smegmatis str. MC2 155] >gi|698954294|gb|AIU18488.1| 5,10-methylene tetrahydromethanopterin reductase [My…	265	27.17	399235655 698945101 698954294 698962575
>CP000480|M_START_Six_Frame_Translated_Orf_55974 (-)6396103:6397257 nr|tr|A0R5V9|A0R5V9_MYCS2|5'+213|3'+0. mgagpgaahgradaaghpaaarrhlrrrrqrrtdrggrgpvdghdrephpaarrgtqraa adprwsahvdpadrrdrdgrgireprragplphrrhqdprvphragrrhhgdgagadprr ragvrgvavgarrrtpagppvrsrtdaaavpgrrggpriadtecickefrsrlrrrsava ygrrvsdksrSSEQTVDDAWPAVLTWRahdeprmesvrvqlqgkrikaygrIVAAATESH PAFSASYDLVTDETGATKRLSLTVTLAERerqlsiarDEESQWLVQDH…	DEESQWLVQDHSQTK IVAAATESHPAFSASYDLVTDETGATK LHSPVAETTITVDSEGFILDYPGLAERI LPELSVETVNISYSSGADGIK RLSLTVTLAER SSEQTVDDAWPAVLTWR TDSVSLPVAYVR		4.5115e-190	1	>CP000480|Reference_Proteome_Sequence_5292 tr|A0R5V9|A0R5V9_MYCS2 Uncharacterized protein OS=Mycobacterium smegmatis (strain ATCC 700084 / mc(2)155) GN=MSMEG_6329 PE=4 SV=1 Coordinates: (-)6396103:6396618 mesvrvqlqgkrikaygrIVAAATESHPAFSASYDLVTDETGATKRLSLTVTLAERerql siarDEESQWLVQDHSQTKksdfggaldvdvifspffnalpirrvglhtrTDSVSLPVAY VRLPELSVETVNISYSSGADGIKLHSPVAETTITVDSEGFILDYPGLAERI	DEESQWLVQDHSQTK IVAAATESHPAFSASYDLVTDETGATK LHSPVAETTITVDSEGFILDYPGLAERI LPELSVETVNISYSSGADGIK RLSLTVTLAER TDSVSLPVAYVR		2.0437e-149	1	>CP000480|M_START_GeneMarkS_Sequence_3975 (-)6396103:6396705 msdksrSSEQTVDDAWPAVLTWRahdeprmesvrvqlqgkrikaygrIVAAATESHPAFS ASYDLVTDETGATKRLSLTVTLAERerqlsiarDEESQWLVQDHSQTKksdfggaldvdv ifspffnalpirrvglhtrTDSVSLPVAYVRLPELSVETVNISYSSGADGIKLHSPVAET TITVDSEGFILDYPGLAERI	DEESQWLVQDHSQTK IVAAATESHPAFSASYDLVTDETGATK LHSPVAETTITVDSEGFILDYPGLAERI LPELSVETVNISYSSGADGIK RLSLTVTLAER SSEQTVDDAWPAVLTWR TDSVSLPVAYVR		1.0806e-188	1		Six Frame database GeneMarkS database	>CP000480|Reference_Proteome_Sequence_5292 tr|A0R5V9|A0R5V9_MYCS2 Uncharacterized protein OS=Mycobacterium smegmatis (strain ATCC 700084 / mc(2)155) GN=MSMEG_6329 PE=4 SV=1 Coordinates: (-)6396103:6396618 mesvrvqlqgkrikaygrIVAAATESHPAFSASYDLVTDETGATKRLSLTVTLAERerql siarDEESQWLVQDHSQTKksdfggaldvdvifspffnalpirrvglhtrTDSVSLPVAY VRLPELSVETVNISYSSGADGIKLHSPVAETTITVDSEGFILDYPGLAERI	>Consensus_Protein_Sequence_1883 (-)6396103:6396705 msdksrSSEQTVDDAWPAVLTWRahdeprmesvrvqlqgkrikaygrIVAAATESHPAFS ASYDLVTDETGATKRLSLTVTLAERerqlsiarDEESQWLVQDHSQTKksdfggaldvdv ifspffnalpirrvglhtrTDSVSLPVAYVRLPELSVETVNISYSSGADGIKLHSPVAET TITVDSEGFILDYPGLAERI	(-)6396103:6396705	GTG	Not Verified		Upstream Start		0					0		_SSEQTVDDAWPAVLTWR_ _RLSLTVTLAER_ _LPELSVETVNISYSSGADGIK_ _IVAAATESHPAFSASYDLVTDETGATK_ _LHSPVAETTITVDSEGFILDYPGLAERI_ _TDSVSLPVAYVR_ _DEESQWLVQDHSQTK_	FALSE	RLSLTVTLAER DEESQWLVQDHSQTK SSEQTVDDAWPAVLTWR LHSPVAETTITVDSEGFILDYPGLAERI IVAAATESHPAFSASYDLVTDETGATK LPELSVETVNISYSSGADGIK TDSVSLPVAYVR		SSEQTVDDAWPAVLTWR				SSEQTVDDAWPAVLTWR	RLSLTVTLAER DEESQWLVQDHSQTK LHSPVAETTITVDSEGFILDYPGLAERI IVAAATESHPAFSASYDLVTDETGATK LPELSVETVNISYSSGADGIK TDSVSLPVAYVR			FALSE	MSDKSRSSEQTVDDAWPAVLTWRAHDEPRMESVRVQLQGKRIKAYGRIVAAATESHPAFSASYDLVTDETGATKRLSLTVTLAERERQLSIARDEESQWLVQDHSQTKKSDFGGALDVDVIFSPFFNALPIRRVGLHTRTDSVSLPVAYVRLPELSVETVNISYSSGADGIKLHSPVAETTITVDSEGFILDYPGLAERI	Alignment E value: 7.45965e-142, length: 200, Feature: gi|504691517|ref|WP_014878619.1| hypothetical protein [Mycobacterium smegmatis] >gi|399235100|gb|AFP42593.1| hypothetical protein MSMEI_6164 [Mycobacterium smegmatis str. MC2 155] >gi|698944555|gb|AIU11317.1| hypothetical protein LJ00_31300 [Mycobacterium smegmatis str. MC2 155] >gi|698953747|gb|AIU17941.1| hypothetical protein LI99_31305 [My…	200	65.5	399235100 698944555 504691517 698953747 698962030 777220179
>CP000480|M_START_Six_Frame_Translated_Orf_58173 (+)2707775:2710579 nr|tr|A0QVM7|A0QVM7_MYCS2|5'+324|3'+0. magkarvhelakelgvtskELLATLKeqgefvkSASSTVEAPVARrLRETFGAKsgatkt dekprGQGGNGASAPAAPKPGAPAPSPATAAKPAAPKPAAPQPPAAPATPAAPAAEATPA APAKPSAPKPAAPQPAAPSARAASAAPSAPAAPAPGATPGPRPTPGATPGPRPGPAPKpa prtprvgnnpfstqqpadrpiprpqprpgprpgggprpspgnmpprpataagrggprpgp rpgggprpagqggrpgggggggnyrGGGAGGGGGAAAGGFRgrpgggg…	AASAAPSAPAAPAPGATPGPRPTPGATPGPRPGPAPK AEYENMQAPVVGGVR ANPDMEAQGVAIEAHLDR ATDIAILVVAADDGVMPQTVEAINHAQAADVPIVVAVNK DNVVVAQNLTVSSLR DNVVVAQNLTVSSLRR EGDVIETYELVEK EGEAGGITQHIGAYQVEVDLDGTVRPITFIDTPGHEAFTAMR EKDDVTEVR ELLATLK ETSQLNLILK GASLSDFAEK GGAAGAFGRPGGAPK GGGAGGGGGAAAGGFR GMLKPVYEEK GPVATVLIQR GQGGNGASAPAAPK GQGGNGASAPAAPKPGAPAPSPATAAK GQGGNGASAPAAPKPGAPAPSPATAAKPAAPK GQLTEYGLIPEEYGGDTMFVDISAK…		0	1	>CP000480|Reference_Proteome_Sequence_5638 tr|A0QVM7|A0QVM7_MYCS2 Translation initiation factor IF-2 OS=Mycobacterium smegmatis (strain ATCC 700084 / mc(2)155) GN=infB PE=3 SV=1 Coordinates: (+)2708747:2710579 mqapvvggvrLPHGNGETIRlarGASLSDFAEKinanpaslvqalfnlgemvtatqsvgd etlellgsemnynvqvvspededrellesfdltygedagdeedlevrppvvtvmghvdhg ktrLLDTIRKanvrEGEAGGITQHIGAYQVEVDLDGTVRPITFIDTPGHEAFTAMRarga kATDIA…	ANPDMEAQGVAIEAHLDR ATDIAILVVAADDGVMPQTVEAINHAQAADVPIVVAVNK DNVVVAQNLTVSSLR DNVVVAQNLTVSSLRR EGDVIETYELVEK EGEAGGITQHIGAYQVEVDLDGTVRPITFIDTPGHEAFTAMR EKDDVTEVR ETSQLNLILK GASLSDFAEK GMLKPVYEEK GPVATVLIQR GQLTEYGLIPEEYGGDTMFVDISAK GRGPVATVLIQR GVGGVTETNVNLASASDAIIIGFNVR IRGQLTEYGLIPEEYGGDTMFVDISAK ISLEDLDSALK LLDTIRK LLRDNVVVAQNLTVSSLR LLRDNVVVAQNLTVSSLRR LPHGNGETIR MIDEHGEDVEEALPSRPVQVVGFTSVPGAGDN…		0	1	>CP000480|M_START_GeneMarkS_Sequence_6187 (+)2707775:2710579 magkarvhelakelgvtskELLATLKeqgefvkSASSTVEAPVARrLRETFGAKsgatkt dekprGQGGNGASAPAAPKPGAPAPSPATAAKPAAPKPAAPQPPAAPATPAAPAAEATPA APAKPSAPKPAAPQPAAPSARAASAAPSAPAAPAPGATPGPRPTPGATPGPRPGPAPKpa prtprvgnnpfstqqpadrpiprpqprpgprpgggprpspgnmpprpataagrggprpgp rpgggprpagqggrpgggggggnyrGGGAGGGGGAAAGGFRgrpgggggrpgqrGGAAGA FGRPGGAPKrgrkskrakRAEYENMQAPVVGGV…	AASAAPSAPAAPAPGATPGPRPTPGATPGPRPGPAPK AEYENMQAPVVGGVR ANPDMEAQGVAIEAHLDR ATDIAILVVAADDGVMPQTVEAINHAQAADVPIVVAVNK DNVVVAQNLTVSSLR DNVVVAQNLTVSSLRR EGDVIETYELVEK EGEAGGITQHIGAYQVEVDLDGTVRPITFIDTPGHEAFTAMR EKDDVTEVR ELLATLK ETSQLNLILK GASLSDFAEK GGAAGAFGRPGGAPK GGGAGGGGGAAAGGFR GMLKPVYEEK GPVATVLIQR GQGGNGASAPAAPK GQGGNGASAPAAPKPGAPAPSPATAAK GQGGNGASAPAAPKPGAPAPSPATAAKPAAPK GQLTEYGLIPEEYGGDTMFVDISAK…		0	1		Six Frame database GeneMarkS database	>CP000480|Reference_Proteome_Sequence_5638 tr|A0QVM7|A0QVM7_MYCS2 Translation initiation factor IF-2 OS=Mycobacterium smegmatis (strain ATCC 700084 / mc(2)155) GN=infB PE=3 SV=1 Coordinates: (+)2708747:2710579 mqapvvggvrLPHGNGETIRlarGASLSDFAEKinanpaslvqalfnlgemvtatqsvgd etlellgsemnynvqvvspededrellesfdltygedagdeedlevrppvvtvmghvdhg ktrLLDTIRKanvrEGEAGGITQHIGAYQVEVDLDGTVRPITFIDTPGHEAFTAMRarga kATDIA…	>Consensus_Protein_Sequence_1957 (+)2707802:2710579 makelgvtskELLATLKeqgefvkSASSTVEAPVARrLRETFGAKsgatktdekprGQGG NGASAPAAPKPGAPAPSPATAAKPAAPKPAAPQPPAAPATPAAPAAEATPAAPAKPSAPK PAAPQPAAPSARAASAAPSAPAAPAPGATPGPRPTPGATPGPRPGPAPKpaprtprvgnn pfstqqpadrpiprpqprpgprpgggprpspgnmpprpataagrggprpgprpgggprpa gqggrpgggggggnyrGGGAGGGGGAAAGGFRgrpgggggrpgqrGGAAGAFGRPGGAPK rgrkskrakRAEYENMQAPVVGGVRLPHGNGETIRlarGASL…	(+)2707802:2710579	TTG	Not Verified		Upstream Start		0					0		_EGDVIETYELVEK_ _QGTNIEALLEAVILTADASLDLR_ _GGGAGGGGGAAAGGFR_ _DNVVVAQNLTVSSLRR_ _EKDDVTEVR_ _GMLKPVYEEK_ _GVGGVTETNVNLASASDAIIIGFNVR_ _IRGQLTEYGLIPEEYGGDTMFVDISAK_ _LRETFGAK_ _ELLATLK_ _ETSQLNLILK_ _MIDEHGEDVEEALPSRPVQVVGFTSVPGAGDNFLVVDEDR_ _EGEAGGITQHIGAYQVEVDLDGTVRPITFIDTPGHEAFTAMR_ _RISLEDLDSALK_ _GQLTEYGLIPEEYGGDTMFVDISAK_ _GQGGNGASAPAAPKPGAPAPSPATAAK_ _LLRDNVVVAQNLTVSSLR_ _GRGPVATVLIQR_ _PGA…	FALSE	EGDVIETYELVEK ATDIAILVVAADDGVMPQTVEAINHAQAADVPIVVAVNK ANPDMEAQGVAIEAHLDR YYSVIYQAIDEIEAALK PGAPAPSPATAAK PAAPKPAAPQPPAAPATPAAPAAEATPAAPAKPSAPK AASAAPSAPAAPAPGATPGPRPTPGATPGPRPGPAPK VGDSVVAGDAYGR GMLKPVYEEK MIDEHGEDVEEALPSRPVQVVGFTSVPGAGDNFLVVDEDR PGAPAPSPATAAKPAAPK QGTNIEALLEAVILTADASLDLR ISLEDLDSALK AEYENMQAPVVGGVR GQLTEYGLIPEEYGGDTMFVDISAK LRETFGAK GGGAGGGGGAAAGGFR ELLATLK GQGGNGASAPAAPKPGAPAPS…		RAEYENMQAPVVGGVR GGAAGAFGRPGGAPK AEYENMQAPVVGGVR GQGGNGASAPAAPK LRETFGAK PAAPQPAAPSAR GQGGNGASAPAAPKPGAPAPSPATAAKPAAPK PGAPAPSPATAAK GQGGNGASAPAAPKPGAPAPSPATAAK ELLATLK PAAPKPAAPQPPAAPATPAAPAAEATPAAPAKPSAPK AASAAPSAPAAPAPGATPGPRPTPGATPGPRPGPAPK GGGAGGGGGAAAGGFR PAAPQPPAAPATPAAPAAEATPAAPAKPSAPK PGAPAPSPATAAKPAAPK SASSTVEAPVAR				RAEYENMQAPVVGGVR GGAAGAFGRPGGAPK AEYENMQAPVVGGVR GQGGNGASAPAAPK LRETFGAK PAAPQPAAPSAR GQGGNGASAPAAPKPGAPAPSPATAAKPAAPK PGAPAPSPATAAK GQGGNGASAPAAPKPGAPAPSPATAAK ELLATLK PAAPKPAAPQPPAAPATPAAPAAEATPAAPAKPSAPK AASAAPSAPAAPAPGATPGPRPTPGATPGPRPGPAPK GGGAGGGGGAAAGGFR PAAPQPPAAPATPAAPAAEATPAAPAKPSAPK PGAPAPSPATAAKPAAPK SASSTVEAPVAR	EGDVIETYELVEK ATDIAILVVAADDGVMPQTVEAINHAQAADVPIVVAVNK ANPDMEAQGVAIEAHLDR YYSVIYQAIDEIEAALK VGDSVVAGDAYGR GMLKPVYEEK MIDEHGEDVEEALPSRPVQVVGFTSVPGAGDNFLVVDEDR LLRDNVVVAQNLTVSSLRR QGTNIEALLEAVILTADASLDLR ISLEDLDSALK GQLTEYGLIPEEYGGDTMFVDISAK GPVATVLIQR ETSQLNLILK VGNIAGCLVTSGIMR GASLSDFAEK LPHGNGETIR DNVVVAQNLTVSSLR GVGGVTETNVNLASASDAIIIGFNVR EGEAGGITQHIGAYQVEVDLDGTVRPITFIDTPGHEAFTAMR LLRDNVVVAQNLTV…			FALSE	MAKELGVTSKELLATLKEQGEFVKSASSTVEAPVARRLRETFGAKSGATKTDEKPRGQGGNGASAPAAPKPGAPAPSPATAAKPAAPKPAAPQPPAAPATPAAPAAEATPAAPAKPSAPKPAAPQPAAPSARAASAAPSAPAAPAPGATPGPRPTPGATPGPRPGPAPKPAPRTPRVGNNPFSTQQPADRPIPRPQPRPGPRPGGGPRPSPGNMPPRPATAAGRGGPRPGPRPGGGPRPAGQGGRPGGGGGGGNYRGGGAGGGGGAAAGGFRGRPGGGGGRPGQRGGAAGAFGRPGGAPKRGRKSKRAKRAEYENMQAPVVGGVRLPHGNGETIRLARGASLSDFAEKINANPASLVQALFNLGEMVTATQSVGDETLELLGSEMNYNVQVVSPEDEDR…	Alignment E value: 0.0, length: 934, Feature: gi|399231540|gb|AFP39033.1| Translation initiation factor IF-2 [Mycobacterium smegmatis str. MC2 155]	925	60.43	399231540
>CP000480|M_START_Six_Frame_Translated_Orf_58186 (-)3283704:3284114 nr|tr|A0QX80|A0QX80_MYCS2|5'+14|3'+0. msakdhpnkAPGVPMLFPPWLERlqlkYVNPVMTPVAKrlpgftvikhrgrksgrAYETV VNSYRKDNVFAVILAHGKtnwvknvlaaggaevkvfgrEFEITNPRILPAGSDDPSLPRi arlsarkagilvaeiv	APGVPMLFPPWLER AYETVVNSYRK DNVFAVILAHGK EFEITNPR ILPAGSDDPSLPR YVNPVMTPVAK		2.3667e-17	1	>CP000480|Reference_Proteome_Sequence_5864 tr|A0QX80|A0QX80_MYCS2 Uncharacterized protein OS=Mycobacterium smegmatis (strain ATCC 700084 / mc(2)155) GN=MSMEG_3204 PE=4 SV=1 Coordinates: (-)3283704:3284072 mlfppwlerlqlkYVNPVMTPVAKrlpgftvikhrgrksgrAYETVVNSYRKDNVFAVIL AHGKtnwvkNVLAAGGAEVKvfgrEFEITNPRILPAGSDDPSLPRiarlsarkagilvae iv	AYETVVNSYRK DNVFAVILAHGK EFEITNPR ILPAGSDDPSLPR NVLAAGGAEVK YVNPVMTPVAK		1.2268e-12	1	>CP000480|M_START_GeneMarkS_Sequence_1946 (-)3283704:3284072 mlfppwlerlqlkYVNPVMTPVAKrlpgftvikhrgrksgrAYETVVNSYRKDNVFAVIL AHGKtnwvkNVLAAGGAEVKvfgrEFEITNPRILPAGSDDPSLPRiarlsarkagilvae iv	AYETVVNSYRK DNVFAVILAHGK EFEITNPR ILPAGSDDPSLPR NVLAAGGAEVK YVNPVMTPVAK		8.274e-13	1		Six Frame database	>CP000480|Reference_Proteome_Sequence_5864 tr|A0QX80|A0QX80_MYCS2 Uncharacterized protein OS=Mycobacterium smegmatis (strain ATCC 700084 / mc(2)155) GN=MSMEG_3204 PE=4 SV=1 Coordinates: (-)3283704:3284072 mlfppwlerlqlkYVNPVMTPVAKrlpgftvikhrgrksgrAYETVVNSYRKDNVFAVIL AHGKtnwvkNVLAAGGAEVKvfgrEFEITNPRILPAGSDDPSLPRiarlsarkagilvae iv	>Consensus_Protein_Sequence_1959 (-)3283704:3284114 msakdhpnkAPGVPMLFPPWLERlqlkYVNPVMTPVAKrlpgftvikhrgrksgrAYETV VNSYRKDNVFAVILAHGKtnwvkNVLAAGGAEVKvfgrEFEITNPRILPAGSDDPSLPRi arlsarkagilvaeiv	(-)3283704:3284114	TTG	Not Verified		Upstream Start		0					0		_NVLAAGGAEVK_ _YVNPVMTPVAK_ _EFEITNPR_ _APGVPMLFPPWLER_ _ILPAGSDDPSLPR_ _AYETVVNSYRK_ _DNVFAVILAHGK_	FALSE	DNVFAVILAHGK YVNPVMTPVAK AYETVVNSYRK ILPAGSDDPSLPR APGVPMLFPPWLER EFEITNPR NVLAAGGAEVK		APGVPMLFPPWLER				APGVPMLFPPWLER	DNVFAVILAHGK NVLAAGGAEVK YVNPVMTPVAK AYETVVNSYRK ILPAGSDDPSLPR EFEITNPR			FALSE	MSAKDHPNKAPGVPMLFPPWLERLQLKYVNPVMTPVAKRLPGFTVIKHRGRKSGRAYETVVNSYRKDNVFAVILAHGKTNWVKNVLAAGGAEVKVFGREFEITNPRILPAGSDDPSLPRIARLSARKAGILVAEIV	Alignment E value: 1.35628e-92, length: 136, Feature: gi|399232093|gb|AFP39586.1| hypothetical protein MSMEI_3122 [Mycobacterium smegmatis str. MC2 155] >gi|698941594|gb|AIU08356.1| nitroreductase [Mycobacterium smegmatis str. MC2 155] >gi|698950787|gb|AIU14981.1| nitroreductase [Mycobacterium smegmatis] >gi|698959069|gb|AIU21604.1| nitroreductase [Mycobacterium smegmatis]	136	58.82	399232093 698941594 698950787 698959069
>CP000480|M_START_Six_Frame_Translated_Orf_58471 (-)6945615:6948248 nr|sp|A0R7G2|PBP1A_MYCS2|5'+92|3'+0. mtnsrytwwryagpaagiiwssrtcsarpvhrrrggrsvrraraslrvrpvnnegrhsrs tddareaagrlgarenrplanpprppvpprsavppddrLTAVLPPVRDGDIAPPIDVVRA ALEGSPPPKPPPPPPPGRGGGGPSGPGGPSGPGRqfrinwkwvrrgsaiavavmvllpli tfgmaymivdvpepgdirTPQVSTILASDGSEIARivppegnrvdvkIDQIPVHVRdavm aaedrdfysnpgfswtgflraikNNLFGGGGLQGGSTITQQYVKnalvgd…	AALEGSPPPKPPPPPPPGR AVADNVTSAMQPIAGWSR AYYGGSDANGFDFAQAGLPTGSSFK GGGGPSGPGGPSGPGR GGPPNNGVVLGQYQSR IDQIPVHVR LTAVLPPVRDGDIAPPIDVVR NNLFGGGGLQGGSTITQQYVK TGTVQLGDTGDNR TGTVQLGDTGDNRDAWMVGYTPSLSTAVWVGTTEGVKPLVNK TPQVSTILASDGSEIAR WGSPIYGSGLPSDIWK YLEGQDPDMR		1.5071e-110	1	>CP000480|Reference_Proteome_Sequence_260 sp|A0R7G2|PBP1A_MYCS2 Penicillin-binding protein 1A OS=Mycobacterium smegmatis (strain ATCC 700084 / mc(2)155) GN=ponA1 PE=3 SV=1 Coordinates: (-)6945615:6947972 mppddrLTAVLPPVRDGDIAPPIDVVRAALEGSPPPKPPPPPPPGRGGGGPSGPGGPSGP GRqfrinwkwvrrgsaiavavmvllplitfgmaymivdvpepgdirTPQVSTILASDGSE IARivppegnrvdvkIDQIPVHVRdavmaaedrdfysnpgfswtgflraikNNLFGGGGL QGGSTITQQYVK…	AALEGSPPPKPPPPPPPGR AAVVSIDPR AVADNVTSAMQPIAGWSR AYYGGSDANGFDFAQAGLPTGSSFK GGGGPSGPGGPSGPGR GGPPNNGVVLGQYQSR IDQIPVHVR LTAVLPPVRDGDIAPPIDVVR NALVGDER NNLFGGGGLQGGSTITQQYVK TGTVQLGDTGDNR TGTVQLGDTGDNRDAWMVGYTPSLSTAVWVGTTEGVKPLVNK TPQVSTILASDGSEIAR VVNSSGQVLFDASKEDNGEERIDK WGSPIYGSGLPSDIWK YLEGQDPDMR		2.6453e-124	1	>CP000480|M_START_GeneMarkS_Sequence_2673 (-)6945615:6947990 mpprSAVPPDDRLTAVLPPVRDGDIAPPIDVVRAALEGSPPPKPPPPPPPGRGGGGPSGP GGPSGPGRqfrinwkwvrrgsaiavavmvllplitfgmaymivdvpepgdirTPQVSTIL ASDGSEIARivppegnrvdvkIDQIPVHVRdavmaaedrdfysnpgfswtgflraikNNL FGGGGLQGGSTITQQYVKNALVGDERsgigglirkakelvistkmsgewskdavlqayln iiyfgrgaygisaaskayfdkpveqldvaegallaaliqrpstldpavdpegaadrwnwv ldgmvdigalsqadrdaqvfpptvppdyafqqn…	AALEGSPPPKPPPPPPPGR AVADNVTSAMQPIAGWSR AYYGGSDANGFDFAQAGLPTGSSFK GGGGPSGPGGPSGPGR GGPPNNGVVLGQYQSR IDQIPVHVR LTAVLPPVRDGDIAPPIDVVR NALVGDER NNLFGGGGLQGGSTITQQYVK SAVPPDDRLTAVLPPVRDGDIAPPIDVVR TGTVQLGDTGDNR TGTVQLGDTGDNRDAWMVGYTPSLSTAVWVGTTEGVKPLVNK TPQVSTILASDGSEIAR VVNSSGQVLFDASKEDNGEERIDK WGSPIYGSGLPSDIWK YLEGQDPDMR		7.1018e-127	1		GeneMarkS database	>CP000480|Reference_Proteome_Sequence_260 sp|A0R7G2|PBP1A_MYCS2 Penicillin-binding protein 1A OS=Mycobacterium smegmatis (strain ATCC 700084 / mc(2)155) GN=ponA1 PE=3 SV=1 Coordinates: (-)6945615:6947972 mppddrLTAVLPPVRDGDIAPPIDVVRAALEGSPPPKPPPPPPPGRGGGGPSGPGGPSGP GRqfrinwkwvrrgsaiavavmvllplitfgmaymivdvpepgdirTPQVSTILASDGSE IARivppegnrvdvkIDQIPVHVRdavmaaedrdfysnpgfswtgflraikNNLFGGGGL QGGSTITQQYVK…	>Consensus_Protein_Sequence_1971 (-)6945615:6947990 mpprSAVPPDDRLTAVLPPVRDGDIAPPIDVVRAALEGSPPPKPPPPPPPGRGGGGPSGP GGPSGPGRqfrinwkwvrrgsaiavavmvllplitfgmaymivdvpepgdirTPQVSTIL ASDGSEIARivppegnrvdvkIDQIPVHVRdavmaaedrdfysnpgfswtgflraikNNL FGGGGLQGGSTITQQYVKNALVGDERsgigglirkakelvistkmsgewskdavlqayln iiyfgrgaygisaaskayfdkpveqldvaegallaaliqrpstldpavdpegaadrwnwv ldgmvdigalsqadrdaqvfpptvppdyafqqnqttgpngli…	(-)6945615:6947990	GTG	Not Verified		Upstream Start		0					0	_VVNSSGQVLFDASKEDNGEERIDK_	_AALEGSPPPKPPPPPPPGR_ _AVADNVTSAMQPIAGWSR_ _LTAVLPPVRDGDIAPPIDVVR_ _TPQVSTILASDGSEIAR_ _YLEGQDPDMR_ _GGPPNNGVVLGQYQSR_ _AAVVSIDPR_ _VVNSSGQVLFDASKEDNGEERIDK_ _TGTVQLGDTGDNR_ _IDQIPVHVR_ _TGTVQLGDTGDNRDAWMVGYTPSLSTAVWVGTTEGVKPLVNK_ _WGSPIYGSGLPSDIWK_ _NALVGDER_ _SAVPPDDRLTAVLPPVRDGDIAPPIDVVR_ _AYYGGSDANGFDFAQAGLPTGSSFK_ _NNLFGGGGLQGGSTITQQYVK_ _GGGGPSGPGGPSGPGR_	FALSE	GGGGPSGPGGPSGPGR GGPPNNGVVLGQYQSR YLEGQDPDMR LTAVLPPVRDGDIAPPIDVVR AALEGSPPPKPPPPPPPGR WGSPIYGSGLPSDIWK TPQVSTILASDGSEIAR AYYGGSDANGFDFAQAGLPTGSSFK IDQIPVHVR NNLFGGGGLQGGSTITQQYVK AVADNVTSAMQPIAGWSR TGTVQLGDTGDNRDAWMVGYTPSLSTAVWVGTTEGVKPLVNK TGTVQLGDTGDNR AAVVSIDPR VVNSSGQVLFDASKEDNGEERIDK NALVGDER SAVPPDDRLTAVLPPVRDGDIAPPIDVVR		SAVPPDDRLTAVLPPVRDGDIAPPIDVVR				SAVPPDDRLTAVLPPVRDGDIAPPIDVVR	GGGGPSGPGGPSGPGR GGPPNNGVVLGQYQSR YLEGQDPDMR LTAVLPPVRDGDIAPPIDVVR AALEGSPPPKPPPPPPPGR AAVVSIDPR VVNSSGQVLFDASKEDNGEERIDK WGSPIYGSGLPSDIWK NALVGDER TPQVSTILASDGSEIAR AYYGGSDANGFDFAQAGLPTGSSFK IDQIPVHVR NNLFGGGGLQGGSTITQQYVK AVADNVTSAMQPIAGWSR TGTVQLGDTGDNRDAWMVGYTPSLSTAVWVGTTEGVKPLVNK TGTVQLGDTGDNR			FALSE	MPPRSAVPPDDRLTAVLPPVRDGDIAPPIDVVRAALEGSPPPKPPPPPPPGRGGGGPSGPGGPSGPGRQFRINWKWVRRGSAIAVAVMVLLPLITFGMAYMIVDVPEPGDIRTPQVSTILASDGSEIARIVPPEGNRVDVKIDQIPVHVRDAVMAAEDRDFYSNPGFSWTGFLRAIKNNLFGGGGLQGGSTITQQYVKNALVGDERSGIGGLIRKAKELVISTKMSGEWSKDAVLQAYLNIIYFGRGAYGISAASKAYFDKPVEQLDVAEGALLAALIQRPSTLDPAVDPEGAADRWNWVLDGMVDIGALSQADRDAQVFPPTVPPDYAFQQNQTTGPNGLIERQVTNELLDLFDINEQTLNTEGLQITTTIDPKAQEAAVDAVDKYLEGQDPDMRAAV…	Alignment E value: 0.0, length: 791, Feature: gi|698945095|gb|AIU11857.1| penicillin-binding protein [Mycobacterium smegmatis str. MC2 155] >gi|698954288|gb|AIU18482.1| penicillin-binding protein [Mycobacterium smegmatis] >gi|698962569|gb|AIU25104.1| penicillin-binding protein [Mycobacterium smegmatis]	791	35.27	698945095 698954288 698962569
>CP000480|M_START_Six_Frame_Translated_Orf_58972 (-)5163424:5163936 nr|tr|A0R2C4|A0R2C4_MYCS2|5'+18|3'+0. mTSPFQSGQNPGKtpgspmrGALPTPPRgwpigsyptyaeaqrAVDYLSDQQFPVQQVTI VGVDLMQVERvtgrltwpkvlgggvlsgawlglfiglilgffspnpwsalltgliagvff glitsaipyamargtrDFSSTMQLVAGRydvlcdpqnaeqgrdllarlti	AVDYLSDQQFPVQQVTIVGVDLMQVER DFSSTMQLVAGR GALPTPPR TSPFQSGQNPGK		2.2838e-27	1	>CP000480|Reference_Proteome_Sequence_4945 tr|A0R2C4|A0R2C4_MYCS2 Uncharacterized protein OS=Mycobacterium smegmatis (strain ATCC 700084 / mc(2)155) GN=MSMEG_5062 PE=4 SV=1 Coordinates: (-)5163424:5163882 mrGALPTPPRgwpigsyptyaeaqrAVDYLSDQQFPVQQVTIVGVDLMQVERvtgrltwp kvlgggvlsgawlglfiglilgffspnpwsalltgliagvffglitsaipyamargtrDF SSTMQLVAGRydvlcdpqnaeqgrdllarlti	AVDYLSDQQFPVQQVTIVGVDLMQVER DFSSTMQLVAGR GALPTPPR		3.2757e-22	1	>CP000480|M_START_GeneMarkS_Sequence_5416 (-)5163424:5163882 mrGALPTPPRgwpigsyptyaeaqrAVDYLSDQQFPVQQVTIVGVDLMQVERvtgrltwp kvlgggvlsgawlglfiglilgffspnpwsalltgliagvffglitsaipyamargtrDF SSTMQLVAGRydvlcdpqnaeqgrdllarlti	AVDYLSDQQFPVQQVTIVGVDLMQVER DFSSTMQLVAGR GALPTPPR		4.8728e-23	1	Six_Frame_database	Six Frame database	>CP000480|Reference_Proteome_Sequence_4945 tr|A0R2C4|A0R2C4_MYCS2 Uncharacterized protein OS=Mycobacterium smegmatis (strain ATCC 700084 / mc(2)155) GN=MSMEG_5062 PE=4 SV=1 Coordinates: (-)5163424:5163882 mrGALPTPPRgwpigsyptyaeaqrAVDYLSDQQFPVQQVTIVGVDLMQVERvtgrltwp kvlgggvlsgawlglfiglilgffspnpwsalltgliagvffglitsaipyamargtrDF SSTMQLVAGRydvlcdpqnaeqgrdllarlti	>Consensus_Protein_Sequence_1994 (-)5163424:5163936 mTSPFQSGQNPGKtpgspmrGALPTPPRgwpigsyptyaeaqrAVDYLSDQQFPVQQVTI VGVDLMQVERvtgrltwpkvlgggvlsgawlglfiglilgffspnpwsalltgliagvff glitsaipyamargtrDFSSTMQLVAGRydvlcdpqnaeqgrdllarlti	(-)5163424:5163936	ATG	Not Verified	TRUE	Upstream Start	TSPFQSGQNPGK	1	_(ac)TSPFQSGQNPGK_			TSPFQSGQNPGK	1		_GALPTPPR_ _(ac)TSPFQSGQNPGK_ _DFSSTMQLVAGR_ _AVDYLSDQQFPVQQVTIVGVDLMQVER_	FALSE	TSPFQSGQNPGK AVDYLSDQQFPVQQVTIVGVDLMQVER DFSSTMQLVAGR GALPTPPR		_(ac)TSPFQSGQNPGK_				TSPFQSGQNPGK	AVDYLSDQQFPVQQVTIVGVDLMQVER GALPTPPR DFSSTMQLVAGR		T	FALSE	MTSPFQSGQNPGKTPGSPMRGALPTPPRGWPIGSYPTYAEAQRAVDYLSDQQFPVQQVTIVGVDLMQVERVTGRLTWPKVLGGGVLSGAWLGLFIGLILGFFSPNPWSALLTGLIAGVFFGLITSAIPYAMARGTRDFSSTMQLVAGRYDVLCDPQNAEQGRDLLARLTI	Alignment E value: 7.20615e-117, length: 170, Feature: gi|504691121|ref|WP_014878223.1| membrane protein [Mycobacterium smegmatis] >gi|399233886|gb|AFP41379.1| putative transmembrane protein [Mycobacterium smegmatis str. MC2 155] >gi|698943338|gb|AIU10100.1| membrane protein [Mycobacterium smegmatis str. MC2 155] >gi|698952531|gb|AIU16725.1| membrane protein [Mycobacterium smegmatis] >gi|69896081…	170	34.71	399233886 698943338 504691121 698952531 698960813 777218968
>CP000480|M_START_Six_Frame_Translated_Orf_62685 (+)340135:343923 nr|tr|A0QP87|A0QP87_MYCS2|5'+871|3'+0. mgggrrrrrravrrgrpdrrdhrqlctvharrgfagaadafgvgarrlcpqrrlrvrale apgpahldppreqtqncpiplgrgqfrvcsaglfggvperqqhalglavtrdalgpalaa dagvlvaaergariecvhvdavgaradlrrDLDALGVIGGVHRTGQAVHRvvgdahgvvl vlegdhhehgpedlllrdghrvvdvgehrglhepagiqalgttaaghqtralldalldva ldafallladqrthhrrrvighadlhrgdtrgdllhdlvvtrarcqdagl…	DLDALGVIGGVHRTGQAVHR VLLLCWR		0.00086945	1	>CP000480|Reference_Proteome_Sequence_2844 tr|A0QP87|A0QP87_MYCS2 Glycosyltransferase OS=Mycobacterium smegmatis (strain ATCC 700084 / mc(2)155) GN=MSMEG_0311 PE=4 SV=1 Coordinates: (+)342748:343923 msarpesaphvrrVLLLCWRdtghpqgggseayvqrigaylagrgvdvtlrtarypgsar tevvdgvrisrgggpytvyiwaglamvlariglgplrrarpdvvidtqnglpflarfafg rrVAVLVHHCHRelwpvagpvmgrigwfveswlsprlhrrnqyvtvslpsardlnelgvd sqriavvrngldeapat…	VAVLVHHCHR VLLLCWR		6.9411e-06	1	>CP000480|M_START_GeneMarkS_Sequence_1309 (+)342433:343923 mhlarigfdahiahtgllerrrevtgsaahvehratcggitrhagpevgdhgdrvvgqga vepgrfglleaelgqqahrpaerrpageavggihplnlltgtldsmsarpesaphvrrVL LLCWRdtghpqgggseayvqrigaylagrgvdvtlrtarypgsartevvdgvrisrgggp ytvyiwaglamvlariglgplrrarpdvvidtqnglpflarfafgrrVAVLVHHCHRelw pvagpvmgrigwfveswlsprlhrrnqyvtvslpsardlnelgvdsqriavvrngldeap attlklprsetprlvvlsrlvphkqiedaleavaq…	VAVLVHHCHR VLLLCWR		0.00074718	1		Six Frame database	>CP000480|Reference_Proteome_Sequence_2844 tr|A0QP87|A0QP87_MYCS2 Glycosyltransferase OS=Mycobacterium smegmatis (strain ATCC 700084 / mc(2)155) GN=MSMEG_0311 PE=4 SV=1 Coordinates: (+)342748:343923 msarpesaphvrrVLLLCWRdtghpqgggseayvqrigaylagrgvdvtlrtarypgsar tevvdgvrisrgggpytvyiwaglamvlariglgplrrarpdvvidtqnglpflarfafg rrVAVLVHHCHRelwpvagpvmgrigwfveswlsprlhrrnqyvtvslpsardlnelgvd sqriavvrngldeapat…	>Consensus_Protein_Sequence_2122 (+)340375:343923 mgrgqfrvcsaglfggvperqqhalglavtrdalgpalaadagvlvaaergariecvhvd avgaradlrrDLDALGVIGGVHRTGQAVHRvvgdahgvvlvlegdhhehgpedlllrdgh rvvdvgehrglhepagiqalgttaaghqtralldalldvaldafallladqrthhrrrvi ghadlhrgdtrgdllhdlvvtrarcqdagladtclpgvhqtreqqhrqrrvqvgvleddr rgfaaqfqrarlellggdladllahcararerelverrvvgqraaglraaghhrqhtlgq agleellchevggqrclggrlehdraareqrraqlvgrqeerhv…	(+)340375:343923	TTG	Not Verified		Upstream Start		0					0		_DLDALGVIGGVHRTGQAVHR_ _VAVLVHHCHR_ _VLLLCWR_	FALSE	VLLLCWR DLDALGVIGGVHRTGQAVHR VAVLVHHCHR		DLDALGVIGGVHRTGQAVHR				DLDALGVIGGVHRTGQAVHR	VLLLCWR VAVLVHHCHR			FALSE	MGRGQFRVCSAGLFGGVPERQQHALGLAVTRDALGPALAADAGVLVAAERGARIECVHVDAVGARADLRRDLDALGVIGGVHRTGQAVHRVVGDAHGVVLVLEGDHHEHGPEDLLLRDGHRVVDVGEHRGLHEPAGIQALGTTAAGHQTRALLDALLDVALDAFALLLADQRTHHRRRVIGHADLHRGDTRGDLLHDLVVTRARCQDAGLADTCLPGVHQTREQQHRQRRVQVGVLEDDRRGFAAQFQRARLELLGGDLADLLAHCARARERELVERRVVGQRAAGLRAAGHHRQHTLGQAGLEELLCHEVGGQRCLGGRLEHDRAAREQRRAQLVGRQEERHVPGDDGADDADGLLEHQCLAVDAVADVLPRELVGRRGVELQRRHRRAVLHHVDDGL…	Alignment E value: 0.0, length: 391, Feature: gi|500046117|ref|WP_011726835.1| glycosyl transferase [Mycobacterium smegmatis] >gi|118471101|ref|YP_884725.1| glycosyltransferase [Mycobacterium smegmatis str. MC2 155] >gi|118172388|gb|ABK73284.1| glycosyltransferase [Mycobacterium smegmatis str. MC2 155] >gi|399229292|gb|AFP36785.1| Glycosyltransferase [Mycobacterium smegmatis str. MC2 155] >gi|698…	1182	3.13	118471101 118172388 399229292 698938828 500046117 698948021 698956304
>CP000480|M_START_Six_Frame_Translated_Orf_62763 (-)911327:912964 nr|tr|A0QQP2|A0QQP2_MYCS2|5'+21|3'+0. mSDIFVDPSVASTVGPKVTPTVTTGPITGSTKayrEVEHPGVDVPLRVPFRRVHLSDGDH LDLYDTSGPYTDTDAVIDLDAGLTPRPGVVRdrgtqlqrarAGEITAEMAFIAEREGVPA ELVRsevargrAVIPANHNHPESEPMIIGKafgvkVNANIGNSAVTSSIAEEVDKmvwat rWGADTIMDLSTGRdihltrewilrNSPVPVGTVPMYQALEKvngdptkLSWDVYRdtvi eqceqgvdymtvhagvllrHIPLTVDRVTGIVSRggsimaawclahhtesf…	AGEITAEMAFIAER AVIPANHNHPESEPMIIGK DGVIAYK EFHDETLPAEPAK EGVPAELVR EHLGLPNR EHLGLPNRQDVK EVEHPGVDVPLRVPFR EVEHPGVDVPLRVPFRR HIPLTVDR LSWDVYR NHGVQVMIEGPGHVPMHK NSPVPVGTVPMYQALEK SAEFAEQGNR SDIFVDPSVASTVGPK TLGELTTIAK VHLSDGDHLDLYDTSGPYTDTDAVIDLDAGLTPRPGVVR VNANIGNSAVTSSIAEEVDK VTGIVSR VTPTVTTGPITGSTK WGADTIMDLSTGR WHDQFALSLDPDTAR YDVTFSLGDGLRPGSIADANDAAQFAELR		5.8572e-215	2	>CP000480|Reference_Proteome_Sequence_5617 tr|A0QQP2|A0QQP2_MYCS2 Phosphomethylpyrimidine synthase OS=Mycobacterium smegmatis (strain ATCC 700084 / mc(2)155) GN=thiC PE=3 SV=1 Coordinates: (-)911327:912901 mttgpitgstkAYREVEHPGVDVPLRVPFRRVHLSDGDHLDLYDTSGPYTDTDAVIDLDA GLTPRPGVVRdrgtqlqrarAGEITAEMAFIAEREGVPAELVRsevargrAVIPANHNHP ESEPMIIGKafgvkVNANIGNSAVTSSIAEEVDKmvwatrWGADTIMDLSTGRdihltre wilrNSPVPV…	AGEITAEMAFIAER AVIPANHNHPESEPMIIGK AYREVEHPGVDVPLRVPFR DGVIAYK EFHDETLPAEPAK EGVPAELVR EHLGLPNR EHLGLPNRQDVK EVEHPGVDVPLR EVEHPGVDVPLRVPFR EVEHPGVDVPLRVPFRR HIPLTVDR LSWDVYR NHGVQVMIEGPGHVPMHK NSPVPVGTVPMYQALEK SAEFAEQGNR TLGELTTIAK VHLSDGDHLDLYDTSGPYTDTDAVIDLDAGLTPRPGVVR VNANIGNSAVTSSIAEEVDK VTGIVSR WGADTIMDLSTGR WHDQFALSLDPDTAR YDVTFSLGDGLRPGSIADANDAAQFAELR		1.2058e-206	2	>CP000480|M_START_GeneMarkS_Sequence_6124 (-)911327:912937 mastvgpkVTPTVTTGPITGSTKAYREVEHPGVDVPLRVPFRRVHLSDGDHLDLYDTSGP YTDTDAVIDLDAGLTPRPGVVRdrgtqlqrarAGEITAEMAFIAEREGVPAELVRsevar grAVIPANHNHPESEPMIIGKafgvkVNANIGNSAVTSSIAEEVDKmvwatrWGADTIMD LSTGRdihltrewilrNSPVPVGTVPMYQALEKvngdptkLSWDVYRdtvieqceqgvdy mtvhagvllrHIPLTVDRVTGIVSRggsimaawclahhtesflytnfeelceifarYDVT FSLGDGLRPGSIADANDAAQFAELRTLGELTTIAK…	AGEITAEMAFIAER AVIPANHNHPESEPMIIGK AYREVEHPGVDVPLRVPFR DGVIAYK EFHDETLPAEPAK EGVPAELVR EHLGLPNR EHLGLPNRQDVK EVEHPGVDVPLR EVEHPGVDVPLRVPFR EVEHPGVDVPLRVPFRR HIPLTVDR LSWDVYR NHGVQVMIEGPGHVPMHK NSPVPVGTVPMYQALEK SAEFAEQGNR TLGELTTIAK VHLSDGDHLDLYDTSGPYTDTDAVIDLDAGLTPRPGVVR VNANIGNSAVTSSIAEEVDK VTGIVSR VTPTVTTGPITGSTK WGADTIMDLSTGR WHDQFALSLDPDTAR YDVTFSLGDGLRPGSIADANDAAQFAELR		4.0218e-221	2	Six_Frame_database	Six Frame database	>CP000480|Reference_Proteome_Sequence_5617 tr|A0QQP2|A0QQP2_MYCS2 Phosphomethylpyrimidine synthase OS=Mycobacterium smegmatis (strain ATCC 700084 / mc(2)155) GN=thiC PE=3 SV=1 Coordinates: (-)911327:912901 mttgpitgstkAYREVEHPGVDVPLRVPFRRVHLSDGDHLDLYDTSGPYTDTDAVIDLDA GLTPRPGVVRdrgtqlqrarAGEITAEMAFIAEREGVPAELVRsevargrAVIPANHNHP ESEPMIIGKafgvkVNANIGNSAVTSSIAEEVDKmvwatrWGADTIMDLSTGRdihltre wilrNSPVPV…	>Consensus_Protein_Sequence_2126 (-)911327:912964 mSDIFVDPSVASTVGPKVTPTVTTGPITGSTKAYREVEHPGVDVPLRVPFRRVHLSDGDH LDLYDTSGPYTDTDAVIDLDAGLTPRPGVVRdrgtqlqrarAGEITAEMAFIAEREGVPA ELVRsevargrAVIPANHNHPESEPMIIGKafgvkVNANIGNSAVTSSIAEEVDKmvwat rWGADTIMDLSTGRdihltrewilrNSPVPVGTVPMYQALEKvngdptkLSWDVYRdtvi eqceqgvdymtvhagvllrHIPLTVDRVTGIVSRggsimaawclahhtesflytnfeelc eifarYDVTFSLGDGLRPGSIADANDAAQFAELRTLGELTTIAK…	(-)911327:912964	ATG	Not Verified	TRUE	Upstream Start	SDIFVDPSVASTVGPK	1	_(ac)SDIFVDPSVASTVGPK_		_(ac)SDIFVDPSVASTVGPK_ _EHLGLPNR_	SDIFVDPSVASTVGPK	1		_AGEITAEMAFIAER_ _WHDQFALSLDPDTAR_ _EHLGLPNRQDVK_ _EFHDETLPAEPAK_ _VTPTVTTGPITGSTK_ _NHGVQVMIEGPGHVPMHK_ _YDVTFSLGDGLRPGSIADANDAAQFAELR_ _VHLSDGDHLDLYDTSGPYTDTDAVIDLDAGLTPRPGVVR_ _(ac)SDIFVDPSVASTVGPK_ _AYREVEHPGVDVPLRVPFR_ _EHLGLPNR_ _VNANIGNSAVTSSIAEEVDK_ _HIPLTVDR_ _EVEHPGVDVPLRVPFRR_ _EVEHPGVDVPLR_ _WGADTIMDLSTGR_ _TLGELTTIAK_ _AVIPANHNHPESEPMIIGK_ _DGVIAYK_ _VTGIVSR_ _LSWDVYR_ _SAEFAEQGNR_ _…	FALSE	VTGIVSR VHLSDGDHLDLYDTSGPYTDTDAVIDLDAGLTPRPGVVR AGEITAEMAFIAER VTPTVTTGPITGSTK EVEHPGVDVPLRVPFR WGADTIMDLSTGR EVEHPGVDVPLRVPFRR EGVPAELVR YDVTFSLGDGLRPGSIADANDAAQFAELR SAEFAEQGNR VNANIGNSAVTSSIAEEVDK EHLGLPNR EFHDETLPAEPAK LSWDVYR NSPVPVGTVPMYQALEK HIPLTVDR NHGVQVMIEGPGHVPMHK EHLGLPNRQDVK AVIPANHNHPESEPMIIGK DGVIAYK SDIFVDPSVASTVGPK WHDQFALSLDPDTAR TLGELTTIAK EVEHPGVDVPLR AYREVEHPGVDVPLRVPFR		_(ac)SDIFVDPSVASTVGPK_ VTPTVTTGPITGSTK				VTPTVTTGPITGSTK SDIFVDPSVASTVGPK	VTGIVSR VHLSDGDHLDLYDTSGPYTDTDAVIDLDAGLTPRPGVVR AGEITAEMAFIAER EVEHPGVDVPLRVPFR WGADTIMDLSTGR EVEHPGVDVPLRVPFRR EGVPAELVR YDVTFSLGDGLRPGSIADANDAAQFAELR SAEFAEQGNR VNANIGNSAVTSSIAEEVDK EVEHPGVDVPLR EHLGLPNR EFHDETLPAEPAK LSWDVYR NSPVPVGTVPMYQALEK HIPLTVDR AYREVEHPGVDVPLRVPFR NHGVQVMIEGPGHVPMHK EHLGLPNRQDVK AVIPANHNHPESEPMIIGK DGVIAYK WHDQFALSLDPDTAR TLGELTTIAK		S	FALSE	MSDIFVDPSVASTVGPKVTPTVTTGPITGSTKAYREVEHPGVDVPLRVPFRRVHLSDGDHLDLYDTSGPYTDTDAVIDLDAGLTPRPGVVRDRGTQLQRARAGEITAEMAFIAEREGVPAELVRSEVARGRAVIPANHNHPESEPMIIGKAFGVKVNANIGNSAVTSSIAEEVDKMVWATRWGADTIMDLSTGRDIHLTREWILRNSPVPVGTVPMYQALEKVNGDPTKLSWDVYRDTVIEQCEQGVDYMTVHAGVLLRHIPLTVDRVTGIVSRGGSIMAAWCLAHHTESFLYTNFEELCEIFARYDVTFSLGDGLRPGSIADANDAAQFAELRTLGELTTIAKNHGVQVMIEGPGHVPMHKIVENVRLEEELCDDAPFYTLGPLATDIAPAYDHITSA…	Alignment E value: 0.0, length: 545, Feature: gi|504689782|ref|WP_014876884.1| phosphomethylpyrimidine synthase [Mycobacterium smegmatis] >gi|399229794|gb|AFP37287.1| Thiamine biosynthesis protein thiC [Mycobacterium smegmatis str. MC2 155]	545	58.35	399229794 504689782
>CP000480|M_START_Six_Frame_Translated_Orf_64573 (-)2472156:2473952 nr|tr|A0QUZ2|A0QUZ2_MYCS2|5'+276|3'+0. mgahagaggrarglrahrvedtlqdlscrasrgfgdpavlphrdrqlqpenrtplrgcgp ahrrsrhrgrphgpvqladrllpqgflsqpaggaarcaqghhradrpgdrraarggadrn plegqragrragdrravpgvagryprrhrgprdlraaprrprvfgqhhgpvdprpvprtf ahhsfprhqrildrqrrhdapqsrpargghgagqgsaadratqrgvrvghgpghpllgta arqplgrtasgrpdgprpsgvpdgtpppamsetarLVMPVDDLQEIPL…	AQAEALVAQLMAFGATTLYAADR DASEHGGTTGHPATVEVAVIHRPR EIHEETGHTAVLGR GKLDQGETEPVAAAR LVMPVDDLQEIPLSK LVWLPVDAAMDQLQYPDDRK STGGDFSPNDEVDK VIPGLIEWWCER YDDWSLPK		6.127e-76	1	>CP000480|Reference_Proteome_Sequence_6191 tr|A0QUZ2|A0QUZ2_MYCS2 Hydrolase, NUDIX family protein OS=Mycobacterium smegmatis (strain ATCC 700084 / mc(2)155) GN=MSMEG_2390 PE=3 SV=1 Coordinates: (-)2472156:2473124 mmpvddlqeiplskdttekskhtvraagavlwrDASEHGGTTGHPATVEVAVIHRPRYDD WSLPKGKLDQGETEPVAAAREIHEETGHTAVLGRrlgrvtypipqgtkrvwywaakSTGG DFSPNDEVDKLVWLPVDAAMDQLQYPDDRKvlrrfvkrpvdtkTVLVVRHGTAGRRsryk gdd…	AQAEALVAQLMAFGATTLYAADR DASEHGGTTGHPATVEVAVIHRPR EIHEETGHTAVLGR GKLDQGETEPVAAAR LVWLPVDAAMDQLQYPDDRK STGGDFSPNDEVDK TVLVVRHGTAGRR YDDWSLPK		1.3294e-76	1	>CP000480|M_START_GeneMarkS_Sequence_3037 (-)2472156:2473121 mpvddlqeiplskdttekskhtvraagavlwrDASEHGGTTGHPATVEVAVIHRPRYDDW SLPKGKLDQGETEPVAAAREIHEETGHTAVLGRrlgrvtypipqgtkrvwywaakSTGGD FSPNDEVDKLVWLPVDAAMDQLQYPDDRKvlrrfvkrpvdtktvlvvrhgtagrrsrykg ddrkrpldkrgrAQAEALVAQLMAFGATTLYAADRvrchqtieplaqeldqlihnepllt eeayaadhkaarkrlleiagrpgnpvictqgkvipgliewwcerakvrpettgnrkgstw vlslsdgelvgadylsppdek	AQAEALVAQLMAFGATTLYAADR DASEHGGTTGHPATVEVAVIHRPR EIHEETGHTAVLGR GKLDQGETEPVAAAR LVWLPVDAAMDQLQYPDDRK STGGDFSPNDEVDK YDDWSLPK		1.5848e-74	1		Six Frame database	>CP000480|Reference_Proteome_Sequence_6191 tr|A0QUZ2|A0QUZ2_MYCS2 Hydrolase, NUDIX family protein OS=Mycobacterium smegmatis (strain ATCC 700084 / mc(2)155) GN=MSMEG_2390 PE=3 SV=1 Coordinates: (-)2472156:2473124 mmpvddlqeiplskdttekskhtvraagavlwrDASEHGGTTGHPATVEVAVIHRPRYDD WSLPKGKLDQGETEPVAAAREIHEETGHTAVLGRrlgrvtypipqgtkrvwywaakSTGG DFSPNDEVDKLVWLPVDAAMDQLQYPDDRKvlrrfvkrpvdtkTVLVVRHGTAGRRsryk gdd…	>Consensus_Protein_Sequence_2208 (-)2472156:2473145 msetarLVMPVDDLQEIPLSKdttekskhtvraagavlwrDASEHGGTTGHPATVEVAVI HRPRYDDWSLPKGKLDQGETEPVAAAREIHEETGHTAVLGRrlgrvtypipqgtkrvwyw aakSTGGDFSPNDEVDKLVWLPVDAAMDQLQYPDDRKvlrrfvkrpvdtkTVLVVRHGTA GRRsrykgddrkrpldkrgrAQAEALVAQLMAFGATTLYAADRvrchqtieplaqeldql ihnepllteeayaadhkaarkrlleiagrpgnpvictqgkVIPGLIEWWCERakvrpett gnrkgstwvlslsdgelvgadylsppdek	(-)2472156:2473145	ATG	Not Verified		Upstream Start		0					0		_STGGDFSPNDEVDK_ _DASEHGGTTGHPATVEVAVIHRPR_ _EIHEETGHTAVLGR_ _GKLDQGETEPVAAAR_ _AQAEALVAQLMAFGATTLYAADR_ _YDDWSLPK_ _LVWLPVDAAMDQLQYPDDRK_ _TVLVVRHGTAGRR_ _VIPGLIEWWCER_ _LVMPVDDLQEIPLSK_	FALSE	LVWLPVDAAMDQLQYPDDRK YDDWSLPK LVMPVDDLQEIPLSK EIHEETGHTAVLGR GKLDQGETEPVAAAR DASEHGGTTGHPATVEVAVIHRPR VIPGLIEWWCER STGGDFSPNDEVDK AQAEALVAQLMAFGATTLYAADR TVLVVRHGTAGRR		LVMPVDDLQEIPLSK				LVMPVDDLQEIPLSK	GKLDQGETEPVAAAR YDDWSLPK EIHEETGHTAVLGR LVWLPVDAAMDQLQYPDDRK TVLVVRHGTAGRR DASEHGGTTGHPATVEVAVIHRPR VIPGLIEWWCER STGGDFSPNDEVDK AQAEALVAQLMAFGATTLYAADR			FALSE	MSETARLVMPVDDLQEIPLSKDTTEKSKHTVRAAGAVLWRDASEHGGTTGHPATVEVAVIHRPRYDDWSLPKGKLDQGETEPVAAAREIHEETGHTAVLGRRLGRVTYPIPQGTKRVWYWAAKSTGGDFSPNDEVDKLVWLPVDAAMDQLQYPDDRKVLRRFVKRPVDTKTVLVVRHGTAGRRSRYKGDDRKRPLDKRGRAQAEALVAQLMAFGATTLYAADRVRCHQTIEPLAQELDQLIHNEPLLTEEAYAADHKAARKRLLEIAGRPGNPVICTQGKVIPGLIEWWCERAKVRPETTGNRKGSTWVLSLSDGELVGADYLSPPDEK	Alignment E value: 0.0, length: 329, Feature: gi|777216480|emb|CKH57711.1| NUDIX family hydrolase [Mycobacterium smegmatis]	329	48.02	777216480
>CP000480|M_START_Six_Frame_Translated_Orf_64692 (-)4782372:4787252 nr|sp|A0R1C2|DHE2_MYCS2|5'+32|3'+0. mpvcesvsqewsvmtregrqvgdrGGLEASPEMIRRlsvaflstyrGPQADAPGVTSTGP LAVAAHDDLVSDDLVAAHYRlasmrapgetkAAVYPGDAGSGAALQIVTDQAPMLVDSVT VLLHRHGIAYTAIMNPVFRvrrgldgelldvrpaaeaapgdgadecwilvpitaaadgea lteatrLVPGILAEARqigldsgamiaalhglandlatdleghfpnaerkevaallrwla dghfvllgyqqcvvgdgnaevdpasrlgvlrlrndvlppltdsddllvlaq…	AAGDAGVPTSVTDR AAVYPGDAGSGAALQIVTDQAPMLVDSVTVLLHR AETEADADVGDR AETEADADVGDRANDQIR AFANLIEATLR ANAASLLSVHAR APVDLLWNGGIGTYIK DGEQDLATLSVAAR DIFLDPNPDAGR DIIQTIPRPELFALSSK EDFRTEILGLVK ELGGAGIDYSAR FADAVTAIWHGR GGLEASPEMIRR GPQADAPGVTSTGPLAVAAHDDLVSDDLVAAHYR GTATFSDIANEVAK HGIAYTAIMNPVFR IAEWETTNSSR IEFDLAGGR ILIDSAVTAGK IQDLLTEATR ISPHPSIPHAPDAEAQR ITEDVGVGPVDAVR LAIRDDIYGSLR LALKDDVLASDLPDQEVFASR…	LVAAFDHR	3.5719e-283	1	>CP000480|Reference_Proteome_Sequence_78 sp|A0R1C2|DHE2_MYCS2 NAD-specific glutamate dehydrogenase OS=Mycobacterium smegmatis (strain ATCC 700084 / mc(2)155) GN=gdh PE=1 SV=1 Coordinates: (-)4782372:4787156 mirrlsvaflstyrGPQADAPGVTSTGPLAVAAHDDLVSDDLVAAHYRlasmrapgetkA AVYPGDAGSGAALQIVTDQAPMLVDSVTVLLHRHGIAYTAIMNPVFRvrrgldgelldvr paaeaapgdgadecwilvpitaaadgealteatrLVPGILAEARqigldsgamiaalhgl andlatdle…	AAGDAGVPTSVTDR AAVYPGDAGSGAALQIVTDQAPMLVDSVTVLLHR AETEADADVGDR AETEADADVGDRANDQIR AFANLIEATLR ANAASLLSVHAR APVDLLWNGGIGTYIK ATGAVVTPPEVVRR DGEQDLATLSVAAR DIFLDPNPDAGR DIIQTIPRPELFALSSK EDFRTEILGLVK ELGGAGIDYSAR EVAALLR FADAVTAIWHGR GPQADAPGVTSTGPLAVAAHDDLVSDDLVAAHYR GTATFSDIANEVAK HGIAYTAIMNPVFR IAEWETTNSSR IEFDLAGGR ILIDSAVTAGK IQDLLTEATR ISPHPSIPHAPDAEAQR ITEDVGVGPVDAVR LAIRDDIYGSLR LALKDDVLASD…	LVAAFDHR	0	1	>CP000480|M_START_GeneMarkS_Sequence_232 (-)4782372:4787156 mirrlsvaflstyrGPQADAPGVTSTGPLAVAAHDDLVSDDLVAAHYRlasmrapgetkA AVYPGDAGSGAALQIVTDQAPMLVDSVTVLLHRHGIAYTAIMNPVFRvrrgldgelldvr paaeaapgdgadecwilvpitaaadgealteatrLVPGILAEARqigldsgamiaalhgl andlatdleghfpnaerkEVAALLRwladghfvllgyqqcvvgdgnaevdpasrlgvlrl rndvlppltdsddllvlaqatmpsylrYGAYPYIVVVRespgasrviehrfvglftvaam nanaleiplisrrveealamahrdpshpgqllrD…	AAGDAGVPTSVTDR AAVYPGDAGSGAALQIVTDQAPMLVDSVTVLLHR AETEADADVGDR AETEADADVGDRANDQIR AFANLIEATLR ANAASLLSVHAR APVDLLWNGGIGTYIK ATGAVVTPPEVVRR DGEQDLATLSVAAR DIFLDPNPDAGR DIIQTIPRPELFALSSK EDFRTEILGLVK ELGGAGIDYSAR EVAALLR FADAVTAIWHGR GPQADAPGVTSTGPLAVAAHDDLVSDDLVAAHYR GTATFSDIANEVAK HGIAYTAIMNPVFR IAEWETTNSSR IEFDLAGGR ILIDSAVTAGK IQDLLTEATR ISPHPSIPHAPDAEAQR ITEDVGVGPVDAVR LAIRDDIYGSLR LALKDDVLASD…	LVAAFDHR	0	1		Six Frame database	>CP000480|Reference_Proteome_Sequence_78 sp|A0R1C2|DHE2_MYCS2 NAD-specific glutamate dehydrogenase OS=Mycobacterium smegmatis (strain ATCC 700084 / mc(2)155) GN=gdh PE=1 SV=1 Coordinates: (-)4782372:4787156 mirrlsvaflstyrGPQADAPGVTSTGPLAVAAHDDLVSDDLVAAHYRlasmrapgetkA AVYPGDAGSGAALQIVTDQAPMLVDSVTVLLHRHGIAYTAIMNPVFRvrrgldgelldvr paaeaapgdgadecwilvpitaaadgealteatrLVPGILAEARqigldsgamiaalhgl andlatdle…	>Consensus_Protein_Sequence_2217 (-)4782372:4787213 mtregrqvgdrGGLEASPEMIRRlsvaflstyrGPQADAPGVTSTGPLAVAAHDDLVSDD LVAAHYRlasmrapgetkAAVYPGDAGSGAALQIVTDQAPMLVDSVTVLLHRHGIAYTAI MNPVFRvrrgldgelldvrpaaeaapgdgadecwilvpitaaadgealteatrLVPGILA EARqigldsgamiaalhglandlatdleghfpnaerkEVAALLRwladghfvllgyqqcv vgdgnaevdpasrlgvlrlrndvlppltdsddllvlaqatmpsylrYGAYPYIVVVResp gasrviehrfvglftvaamnanaleiplisrrveealamahr…	(-)4782372:4787213	ATG	Not Verified		Upstream Start		0					0	_ISPHPSIPHAPDAEAQR_ _IQDLLTEATR_	_DIIQTIPRPELFALSSK_ _LVLADTAEDR_ _LNPLVIK_ _GTATFSDIANEVAK_ _QAGFPYSQSHIESVLNENPHTTR_ _LPEGTAADSVDTSLENESR_ _VEGVHLR_ _LVAAFDHR_ _ANAASLLSVHAR_ _TLTEIYK_ _AETEADADVGDR_ _IEFDLAGGR_ _TALGLDADVEELTPPALIK_ _LVLADTAEDRVWK_ _AAGDAGVPTSVTDR_ _VIGEGGNLGVTALGR_ _SIPISPQVR_ _APVDLLWNGGIGTYIK_ _ATGAVVTPPEVVRR_ _RADAGIGLTSPELATLMAHVK_ _NAVIVPVGAK_ _GPQADAPGVTSTGPLAVAAHDDLVSDDLVAAHYR_ _HGIAYTAIMNPVFR_ _TDGLP…	FALSE	EDFRTEILGLVK AAGDAGVPTSVTDR LALKDDVLASDLPDQEVFASR ITEDVGVGPVDAVR APVDLLWNGGIGTYIK WLLNYRPQPLAVGAEINR ISPHPSIPHAPDAEAQR SLISEGGGVYSR DIIQTIPRPELFALSSK LAIRDDIYGSLR AETEADADVGDRANDQIR ANAASLLSVHAR LVPGILAEAR RPPTLTGDAAADREATR QAFAPQDAIADISLIEALQDDSVK GGLEASPEMIRR RTDGLPVWIYQFK AETEADADVGDR DGEQDLATLSVAAR LREELHGEIR AFANLIEATLR VAALTPR LPEGTAADSVDTSLENESR VSESPWAVVHFTVR VIGEGGNLGVTALGR LVLADTAEDRVWK…		GGLEASPEMIRR				GGLEASPEMIRR	EDFRTEILGLVK AAGDAGVPTSVTDR LALKDDVLASDLPDQEVFASR LVLADTAEDR APVDLLWNGGIGTYIK WLLNYRPQPLAVGAEINR DIFLDPNPDAGR ISPHPSIPHAPDAEAQR SLISEGGGVYSR DIIQTIPRPELFALSSK LAIRDDIYGSLR LNPLVIK ATGAVVTPPEVVRR ANAASLLSVHAR LVPGILAEAR RPPTLTGDAAADREATR QAFAPQDAIADISLIEALQDDSVK RTDGLPVWIYQFK AETEADADVGDR DGEQDLATLSVAAR LREELHGEIR AFANLIEATLR LPEGTAADSVDTSLENESR ITEDVGVGPVDAVR VSESPWAVVHFTVR VIGEGGNLGVTALGR LVLADT…			FALSE	MTREGRQVGDRGGLEASPEMIRRLSVAFLSTYRGPQADAPGVTSTGPLAVAAHDDLVSDDLVAAHYRLASMRAPGETKAAVYPGDAGSGAALQIVTDQAPMLVDSVTVLLHRHGIAYTAIMNPVFRVRRGLDGELLDVRPAAEAAPGDGADECWILVPITAAADGEALTEATRLVPGILAEARQIGLDSGAMIAALHGLANDLATDLEGHFPNAERKEVAALLRWLADGHFVLLGYQQCVVGDGNAEVDPASRLGVLRLRNDVLPPLTDSDDLLVLAQATMPSYLRYGAYPYIVVVRESPGASRVIEHRFVGLFTVAAMNANALEIPLISRRVEEALAMAHRDPSHPGQLLRDIIQTIPRPELFALSSKQLLEMALAVVDLGSRRRTLLFLRADHLAHF…	Alignment E value: 0.0, length: 1626, Feature: gi|399233541|gb|AFP41034.1| NAD-dependent glutamate dehydrogenase Gdh [Mycobacterium smegmatis str. MC2 155]	1613	48.36	399233541
>CP000480|M_START_Six_Frame_Translated_Orf_65150 (+)2520246:2520488 nr|tr|A0QV38|A0QV38_MYCS2|5'+4|3'+0. MSSVVVDAVEHLVRGIVDNPDDVRVDMVTNRRGRTVEVHVHPDDLGKvigrggrtatalr tlvagiggrGIRVDVVDTDQ	GIRVDVVDTDQ GIVDNPDDVR GIVDNPDDVRVDMVTNR GIVDNPDDVRVDMVTNRR GRTVEVHVHPDDLGK MSSVVVDAVEHLVR SSVVVDAVEHLVR TVEVHVHPDDLGK VDMVTNRR		3.2803e-77	1	>CP000480|Reference_Proteome_Sequence_6064 tr|A0QV38|A0QV38_MYCS2 UPF0109 protein MSMEG_2436 OS=Mycobacterium smegmatis (strain ATCC 700084 / mc(2)155) GN=MSMEG_2436 PE=3 SV=1 Coordinates: (+)2520258:2520488 mvdavehlvrGIVDNPDDVRVDMVTNRRGRTVEVHVHPDDLGKvigrggrtatalrtlva giggrGIRVDVVDTDQ	GIRVDVVDTDQ GIVDNPDDVR GIVDNPDDVRVDMVTNR GIVDNPDDVRVDMVTNRR GRTVEVHVHPDDLGK TVEVHVHPDDLGK VDMVTNR VDMVTNRR		1.5204e-60	1	>CP000480|M_START_GeneMarkS_Sequence_1821 (+)2520246:2520488 MSSVVVDAVEHLVRGIVDNPDDVRVDMVTNRRGRTVEVHVHPDDLGKvigrggrtatalr tlvagiggrGIRVDVVDTDQ	GIRVDVVDTDQ GIVDNPDDVR GIVDNPDDVRVDMVTNR GIVDNPDDVRVDMVTNRR GRTVEVHVHPDDLGK MSSVVVDAVEHLVR SSVVVDAVEHLVR TVEVHVHPDDLGK VDMVTNR VDMVTNRR		2.0189e-81	1	Six_Frame_database GeneMarkS_database	Six Frame database GeneMarkS database	>CP000480|Reference_Proteome_Sequence_6064 tr|A0QV38|A0QV38_MYCS2 UPF0109 protein MSMEG_2436 OS=Mycobacterium smegmatis (strain ATCC 700084 / mc(2)155) GN=MSMEG_2436 PE=3 SV=1 Coordinates: (+)2520258:2520488 mvdavehlvrGIVDNPDDVRVDMVTNRRGRTVEVHVHPDDLGKvigrggrtatalrtlva giggrGIRVDVVDTDQ	>Consensus_Protein_Sequence_2236.1 (+)2520246:2520488 MSSVVVDAVEHLVRGIVDNPDDVRVDMVTNRRGRTVEVHVHPDDLGKvigrggrtatalr tlvagiggrGIRVDVVDTDQ	(+)2520246:2520488	GTG	M	TRUE	Upstream Start	SSVVVDAVEHLVR MSSVVVDAVEHLVR	2			_MSSVVVDAVEHLVR_	SSVVVDAVEHLVR MSSVVVDAVEHLVR	2		_TVEVHVHPDDLGK_ _VDMVTNR_ _MSSVVVDAVEHLVR_ _GIRVDVVDTDQ_ _SSVVVDAVEHLVR_ _GIVDNPDDVR_ _GIVDNPDDVRVDMVTNR_ _GIVDNPDDVRVDMVTNRR_ _GRTVEVHVHPDDLGK_ _VDMVTNRR_	FALSE	GIRVDVVDTDQ GIVDNPDDVRVDMVTNRR MSSVVVDAVEHLVR GIVDNPDDVR SSVVVDAVEHLVR GIVDNPDDVRVDMVTNR TVEVHVHPDDLGK VDMVTNRR GRTVEVHVHPDDLGK VDMVTNR		SSVVVDAVEHLVR MSSVVVDAVEHLVR				SSVVVDAVEHLVR MSSVVVDAVEHLVR	GIRVDVVDTDQ GIVDNPDDVRVDMVTNRR VDMVTNR GIVDNPDDVR GIVDNPDDVRVDMVTNR TVEVHVHPDDLGK VDMVTNRR GRTVEVHVHPDDLGK		S	FALSE	MSSVVVDAVEHLVRGIVDNPDDVRVDMVTNRRGRTVEVHVHPDDLGKVIGRGGRTATALRTLVAGIGGRGIRVDVVDTDQ	Alignment E value: 1.79122e-44, length: 80, Feature: gi|490026151|ref|WP_003928628.1| MULTISPECIES: KH domain-containing protein [Mycobacterium] >gi|119955998|gb|ABM13003.1| conserved hypothetical protein [Mycobacterium vanbaalenii PYR-1] >gi|359823503|gb|AEV76316.1| putative RNA-binding protein (contains KH domain) [Mycobacterium rhodesiae NBB3] >gi|390615549|gb|AFM16699.1| putative RNA-binding …	80	72.5	399231350 698940857 698950050 698958332 490026151 119955998 359823503 390615549 403652880 565685229 642754349 693461274 734970953 734975542 772767061 808774899 906355354
>CP000480|M_START_Six_Frame_Translated_Orf_67817 (+)783358:785247 nr|tr|A0QQB4|A0QQB4_MYCS2|5'+27|3'+0. mTQPSDPGAAGGPASPVSAGGPARPVKVIVELIDHTSAIAAAKdradlverlraakarIS DPQIRVVIAGQLKqgkSQLLNSLLNIPVARVGDDESTVLATVVSYGEQASARlvvarpdg aepelieippsevttdlrrapqasgrqvlrvevtapspllkgglafvdtpgvgghgqphl satlgllpdadamlmisdtsqeftepemkfirqaleicpvaaivatktdlyphwrqivda niahlqrAGLNVPVIPASSVLRshaislndkelneesnfpaivkFLSEHVL…	AGLNVPVIPASSVLR DMGAGFGELNSLAR FLSEHVLSR ISDPQIR SLNESLQAAIAAAK SQLLNSLLNIPVAR TQPSDPGAAGGPASPVSAGGPARPVK VGDDESTVLATVVSYGEQASAR VIVELIDHTSAIAAAK VVIAGQLK		9.4368e-42	1	>CP000480|Reference_Proteome_Sequence_4927 tr|A0QQB4|A0QQB4_MYCS2 Isoniazid inductible protein IniA OS=Mycobacterium smegmatis (strain ATCC 700084 / mc(2)155) GN=MSMEG_0695 PE=4 SV=1 Coordinates: (+)783439:785247 mivelidhtsaiaaakdradlverlraakarISDPQIRVVIAGQLKqgkSQLLNSLLNIP VARVGDDESTVLATVVSYGEQASARlvvarpdgaepelieippsevttdlrrapqasgrq vlrvevtapspllkgglafvdtpgvgghgqphlsatlgllpdadamlmisdtsqeftepe mkf…	AGLNVPVIPASSVLR AYKEDMENR DMGAGFGELNSLAR FLSEHVLSR ISDPQIR SLNESLQAAIAAAK SQLLNSLLNIPVAR VGDDESTVLATVVSYGEQASAR VVIAGQLK		3.435e-35	1	>CP000480|M_START_GeneMarkS_Sequence_2731 (+)783358:785247 mTQPSDPGAAGGPASPVSAGGPARPVKVIVELIDHTSAIAAAKdradlverlraakarIS DPQIRVVIAGQLKqgkSQLLNSLLNIPVARVGDDESTVLATVVSYGEQASARlvvarpdg aepelieippsevttdlrrapqasgrqvlrvevtapspllkgglafvdtpgvgghgqphl satlgllpdadamlmisdtsqeftepemkfirqaleicpvaaivatktdlyphwrqivda niahlqrAGLNVPVIPASSVLRshaislndkelneesnfpaivkFLSEHVLSRqndrird qivdeirsaaehlllaveselssfndpgererlta…	AGLNVPVIPASSVLR AYKEDMENR DMGAGFGELNSLAR FLSEHVLSR ISDPQIR SLNESLQAAIAAAK SQLLNSLLNIPVAR TQPSDPGAAGGPASPVSAGGPARPVK VGDDESTVLATVVSYGEQASAR VIVELIDHTSAIAAAK VVIAGQLK		9.3453e-47	1	Six_Frame_database GeneMarkS_database	Six Frame database GeneMarkS database	>CP000480|Reference_Proteome_Sequence_4927 tr|A0QQB4|A0QQB4_MYCS2 Isoniazid inductible protein IniA OS=Mycobacterium smegmatis (strain ATCC 700084 / mc(2)155) GN=MSMEG_0695 PE=4 SV=1 Coordinates: (+)783439:785247 mivelidhtsaiaaakdradlverlraakarISDPQIRVVIAGQLKqgkSQLLNSLLNIP VARVGDDESTVLATVVSYGEQASARlvvarpdgaepelieippsevttdlrrapqasgrq vlrvevtapspllkgglafvdtpgvgghgqphlsatlgllpdadamlmisdtsqeftepe mkf…	>Consensus_Protein_Sequence_2345 (+)783358:785247 mTQPSDPGAAGGPASPVSAGGPARPVKVIVELIDHTSAIAAAKdradlverlraakarIS DPQIRVVIAGQLKqgkSQLLNSLLNIPVARVGDDESTVLATVVSYGEQASARlvvarpdg aepelieippsevttdlrrapqasgrqvlrvevtapspllkgglafvdtpgvgghgqphl satlgllpdadamlmisdtsqeftepemkfirqaleicpvaaivatktdlyphwrqivda niahlqrAGLNVPVIPASSVLRshaislndkelneesnfpaivkFLSEHVLSRqndrird qivdeirsaaehlllaveselssfndpgererltaelerrkqea…	(+)783358:785247	ATG	Not Verified	TRUE	Upstream Start	TQPSDPGAAGGPASPVSAGGPARPVK	1	_(ac)TQPSDPGAAGGPASPVSAGGPARPVK_			TQPSDPGAAGGPASPVSAGGPARPVK	1		_VGDDESTVLATVVSYGEQASAR_ _DMGAGFGELNSLAR_ _AGLNVPVIPASSVLR_ _(ac)TQPSDPGAAGGPASPVSAGGPARPVK_ _SQLLNSLLNIPVAR_ _VIVELIDHTSAIAAAK_ _SLNESLQAAIAAAK_ _FLSEHVLSR_ _AYKEDMENR_ _ISDPQIR_ _VVIAGQLK_	FALSE	SLNESLQAAIAAAK VIVELIDHTSAIAAAK ISDPQIR TQPSDPGAAGGPASPVSAGGPARPVK DMGAGFGELNSLAR VVIAGQLK AGLNVPVIPASSVLR VGDDESTVLATVVSYGEQASAR FLSEHVLSR SQLLNSLLNIPVAR AYKEDMENR		_(ac)TQPSDPGAAGGPASPVSAGGPARPVK_				TQPSDPGAAGGPASPVSAGGPARPVK VIVELIDHTSAIAAAK	AYKEDMENR SQLLNSLLNIPVAR DMGAGFGELNSLAR ISDPQIR VVIAGQLK SLNESLQAAIAAAK VGDDESTVLATVVSYGEQASAR FLSEHVLSR AGLNVPVIPASSVLR		T	FALSE	MTQPSDPGAAGGPASPVSAGGPARPVKVIVELIDHTSAIAAAKDRADLVERLRAAKARISDPQIRVVIAGQLKQGKSQLLNSLLNIPVARVGDDESTVLATVVSYGEQASARLVVARPDGAEPELIEIPPSEVTTDLRRAPQASGRQVLRVEVTAPSPLLKGGLAFVDTPGVGGHGQPHLSATLGLLPDADAMLMISDTSQEFTEPEMKFIRQALEICPVAAIVATKTDLYPHWRQIVDANIAHLQRAGLNVPVIPASSVLRSHAISLNDKELNEESNFPAIVKFLSEHVLSRQNDRIRDQIVDEIRSAAEHLLLAVESELSSFNDPGERERLTAELERRKQEAQDALQQTALWQQVLSDGIADLTADVDHDLRHRFRIIAAHTEKVIDGCDPTLHWAE…	Alignment E value: 0.0, length: 629, Feature: gi|399229665|gb|AFP37158.1| isoniazid inducible gene protein IniA [Mycobacterium smegmatis str. MC2 155]	629	24.48	399229665
>CP000480|M_START_Six_Frame_Translated_Orf_68804 (+)1323992:1324906 nr|tr|A0QRV1|A0QRV1_MYCS2|5'+82|3'+0. MHEPSELLAALQEFRvdihegrrvpykyvtllwaiararrtgqrtyefrevsrelaavlr pfqvstsrpdprNPWFALKespmwweltlpatnltykqvrelnlrgglsldafehvvana dfvsrtvqaiieiigdsthmhdllgslgldgaaepvsapatirripveanlserfsidyk klsvedrtrkeaelqrdyanylnskghttcrHEISVDGQRlytdlydettcelievkssn drdtmrLALGQILDYAEVVKPKrmtvvvpsrpsygitnlfyrhgvravw…	HEISVDGQR LALGQILDYAEVVKPK MHEPSELLAALQEFR NPWFALK		6.4615e-18	1	>CP000480|Reference_Proteome_Sequence_6157 tr|A0QRV1|A0QRV1_MYCS2 Uncharacterized protein OS=Mycobacterium smegmatis (strain ATCC 700084 / mc(2)155) GN=MSMEG_1248 PE=4 SV=1 Coordinates: (+)1324238:1324906 mwweltlpatnltykqvrelnlrgglsldafehvvanadfvsrtvqaiieiigdsthmhd llgslgldgaaepvsapatirripveanlserfsidykklsvedrtrkeaelqrdyanyl nskghttcrHEISVDGQRlytdlydettcelievkssndrdtmrLALGQILDYAEVVKPK rmtvvvpsrps…	HEISVDGQR LALGQILDYAEVVKPK		6.1151e-08	1	>CP000480|M_START_GeneMarkS_Sequence_3072 (+)1323992:1324906 MHEPSELLAALQEFRvdihegrrvpykyvtllwaiararrtgqrtyefrevsrelaavlr pfqvstsrpdprNPWFALKespmwweltlpatnltykqvrelnlrgglsldafehvvana dfvsrtvqaiieiigdsthmhdllgslgldgaaepvsapatirripveanlserfsidyk klsvedrtrkeaelqrdyanylnskghttcrHEISVDGQRlytdlydettcelievkssn drdtmrLALGQILDYAEVVKPKrmtvvvpsrpsygitnlfyrhgvravwrcesdfessli qead	HEISVDGQR LALGQILDYAEVVKPK MHEPSELLAALQEFR NPWFALK		3.0949e-18	1	Six_Frame_database GeneMarkS_database	Six Frame database GeneMarkS database	>CP000480|Reference_Proteome_Sequence_6157 tr|A0QRV1|A0QRV1_MYCS2 Uncharacterized protein OS=Mycobacterium smegmatis (strain ATCC 700084 / mc(2)155) GN=MSMEG_1248 PE=4 SV=1 Coordinates: (+)1324238:1324906 mwweltlpatnltykqvrelnlrgglsldafehvvanadfvsrtvqaiieiigdsthmhd llgslgldgaaepvsapatirripveanlserfsidykklsvedrtrkeaelqrdyanyl nskghttcrHEISVDGQRlytdlydettcelievkssndrdtmrLALGQILDYAEVVKPK rmtvvvpsrps…	>Consensus_Protein_Sequence_2386.1 (+)1323992:1324906 MHEPSELLAALQEFRvdihegrrvpykyvtllwaiararrtgqrtyefrevsrelaavlr pfqvstsrpdprNPWFALKespmwweltlpatnltykqvrelnlrgglsldafehvvana dfvsrtvqaiieiigdsthmhdllgslgldgaaepvsapatirripveanlserfsidyk klsvedrtrkeaelqrdyanylnskghttcrHEISVDGQRlytdlydettcelievkssn drdtmrLALGQILDYAEVVKPKrmtvvvpsrpsygitnlfyrhgvravwrcesdfessli qead	(+)1323992:1324906	GTG	M	TRUE	Upstream Start	MHEPSELLAALQEFR	1				MHEPSELLAALQEFR	1		_LALGQILDYAEVVKPK_ _HEISVDGQR_ _MHEPSELLAALQEFR_ _NPWFALK_	FALSE	LALGQILDYAEVVKPK HEISVDGQR MHEPSELLAALQEFR NPWFALK		MHEPSELLAALQEFR NPWFALK				MHEPSELLAALQEFR NPWFALK	LALGQILDYAEVVKPK HEISVDGQR			FALSE	MHEPSELLAALQEFRVDIHEGRRVPYKYVTLLWAIARARRTGQRTYEFREVSRELAAVLRPFQVSTSRPDPRNPWFALKESPMWWELTLPATNLTYKQVRELNLRGGLSLDAFEHVVANADFVSRTVQAIIEIIGDSTHMHDLLGSLGLDGAAEPVSAPATIRRIPVEANLSERFSIDYKKLSVEDRTRKEAELQRDYANYLNSKGHTTCRHEISVDGQRLYTDLYDETTCELIEVKSSNDRDTMRLALGQILDYAEVVKPKRMTVVVPSRPSYGITNLFYRHGVRAVWRCESDFESSLIQEAD	Alignment E value: 0.0, length: 304, Feature: gi|504689910|ref|WP_014877012.1| hypothetical protein [Mycobacterium smegmatis] >gi|399230196|gb|AFP37689.1| hypothetical protein MSMEI_1213 [Mycobacterium smegmatis str. MC2 155] >gi|698939731|gb|AIU06493.1| hypothetical protein LJ00_06220 [Mycobacterium smegmatis str. MC2 155] >gi|698948924|gb|AIU13118.1| hypothetical protein LI99_06220 [Mycobacteri…	304	15.46	399230196 698939731 504689910 698948924 698957207
>CP000480|M_START_Six_Frame_Translated_Orf_6891 (-)5382807:5384435 nr|tr|A0R2Z9|A0R2Z9_MYCS2|5'+4|3'+0. MDSTMQQWPLTITAILRhacgvngdqtvttatgqggfrtttyrevgerAAQLAHLLREVG ITGDERvgtfmwnntehltaylaipamgavlhtlnirLSPEQIGFIAReaedrviitdss lipllapvlplvdsvhtvivvgdgdleplrgadrtvlrYDEAMAGRPTRfdwpdidensa aamcytsgttgnpkgvvyshrssylhslntctanaldvscgdvvlpivpmfhanawglpy aalmagaglvmpdrfldgaslielietqrptlagavptiwndvlnclekSP…	AAQLAHLLR EVGITGDER IVDDAGNPLPSDGK LSPEQIGFIAR MDSTMQQWPLTITAILR SPGHDISSLR YDEAMAGRPTR		1.9118e-30	1	>CP000480|Reference_Proteome_Sequence_5469 tr|A0R2Z9|A0R2Z9_MYCS2 Acyl-CoA synthase OS=Mycobacterium smegmatis (strain ATCC 700084 / mc(2)155) GN=MSMEG_5291 PE=4 SV=1 Coordinates: (-)5382807:5384423 mqqwpltitailrhacgvngdqtvttatgqggfrtttyrevgerAAQLAHLLREVGITGD ERvgtfmwnntehltaylaipamgavlhtlnirLSPEQIGFIAReaedrviitdsslipl lapvlplvdsvhtvivvgdgdleplrgadrtvlrYDEAMAGRPTRfdwpdidensaaamc ytsgttgnpkgvvyshr…	AAQLAHLLR EVGITGDER FDSGWLR IVDDAGNPLPSDGK LSPEQIGFIAR SPGHDISSLR YDEAMAGRPTR		4.3613e-25	1	>CP000480|M_START_GeneMarkS_Sequence_2277 (-)5382807:5384435 MDSTMQQWPLTITAILRhacgvngdqtvttatgqggfrtttyrevgerAAQLAHLLREVG ITGDERvgtfmwnntehltaylaipamgavlhtlnirLSPEQIGFIAReaedrviitdss lipllapvlplvdsvhtvivvgdgdleplrgadrtvlrYDEAMAGRPTRfdwpdidensa aamcytsgttgnpkgvvyshrssylhslntctanaldvscgdvvlpivpmfhanawglpy aalmagaglvmpdrfldgaslielietqrptlagavptiwndvlnclekSPGHDISSLRl vacggsavplslmqafqerhdvyiqqawgmtet…	AAQLAHLLR EVGITGDER FDSGWLR IVDDAGNPLPSDGK LSPEQIGFIAR MDSTMQQWPLTITAILR SPGHDISSLR YDEAMAGRPTR		4.7755e-31	1	Six_Frame_database GeneMarkS_database	Six Frame database GeneMarkS database	>CP000480|Reference_Proteome_Sequence_5469 tr|A0R2Z9|A0R2Z9_MYCS2 Acyl-CoA synthase OS=Mycobacterium smegmatis (strain ATCC 700084 / mc(2)155) GN=MSMEG_5291 PE=4 SV=1 Coordinates: (-)5382807:5384423 mqqwpltitailrhacgvngdqtvttatgqggfrtttyrevgerAAQLAHLLREVGITGD ERvgtfmwnntehltaylaipamgavlhtlnirLSPEQIGFIAReaedrviitdsslipl lapvlplvdsvhtvivvgdgdleplrgadrtvlrYDEAMAGRPTRfdwpdidensaaamc ytsgttgnpkgvvyshr…	>Consensus_Protein_Sequence_2393.1 (-)5382807:5384435 MDSTMQQWPLTITAILRhacgvngdqtvttatgqggfrtttyrevgerAAQLAHLLREVG ITGDERvgtfmwnntehltaylaipamgavlhtlnirLSPEQIGFIAReaedrviitdss lipllapvlplvdsvhtvivvgdgdleplrgadrtvlrYDEAMAGRPTRfdwpdidensa aamcytsgttgnpkgvvyshrssylhslntctanaldvscgdvvlpivpmfhanawglpy aalmagaglvmpdrfldgaslielietqrptlagavptiwndvlnclekSPGHDISSLRl vacggsavplslmqafqerhdvyiqqawgmtetsplatva…	(-)5382807:5384435	GTG	M	TRUE	Upstream Start	MDSTMQQWPLTITAILR	1				MDSTMQQWPLTITAILR	1	_IVDDAGNPLPSDGK_ _YDEAMAGRPTR_	_IVDDAGNPLPSDGK_ _FDSGWLR_ _YDEAMAGRPTR_ _MDSTMQQWPLTITAILR_ _LSPEQIGFIAR_ _EVGITGDER_ _AAQLAHLLR_ _SPGHDISSLR_	FALSE	IVDDAGNPLPSDGK EVGITGDER MDSTMQQWPLTITAILR SPGHDISSLR LSPEQIGFIAR AAQLAHLLR YDEAMAGRPTR FDSGWLR		MDSTMQQWPLTITAILR				MDSTMQQWPLTITAILR	IVDDAGNPLPSDGK EVGITGDER SPGHDISSLR FDSGWLR LSPEQIGFIAR AAQLAHLLR YDEAMAGRPTR			FALSE	MDSTMQQWPLTITAILRHACGVNGDQTVTTATGQGGFRTTTYREVGERAAQLAHLLREVGITGDERVGTFMWNNTEHLTAYLAIPAMGAVLHTLNIRLSPEQIGFIAREAEDRVIITDSSLIPLLAPVLPLVDSVHTVIVVGDGDLEPLRGADRTVLRYDEAMAGRPTRFDWPDIDENSAAAMCYTSGTTGNPKGVVYSHRSSYLHSLNTCTANALDVSCGDVVLPIVPMFHANAWGLPYAALMAGAGLVMPDRFLDGASLIELIETQRPTLAGAVPTIWNDVLNCLEKSPGHDISSLRLVACGGSAVPLSLMQAFQERHDVYIQQAWGMTETSPLATVAKPLPGVTDERHWAMRITQGRPMCGVEVRIVDDAGNPLPSDGKAVGELEVRGPWITGGYY…	Alignment E value: 0.0, length: 542, Feature: gi|399234102|gb|AFP41595.1| Medium chain fatty-acid-CoA ligase FadD14 [Mycobacterium smegmatis str. MC2 155]	542	16.24	399234102
>CP000480|M_START_Six_Frame_Translated_Orf_69338 (+)437290:438096 nr|tr|A0QPG3|A0QPG3_MYCS2|5'+28|3'+0. mtvtdrdsrSAYLDLLRRdltrYGSDELVPVGWDWFHRPLFKIGNLMLVRRRPFDPRkRD LGLDWPADALTMIGMTRltslqqcvetvitedvpgdlvecgvwrGGASILMRAVLSAYGD ESRRVWLCDSFAGVPAPDAAKykadkGDRLHLAAPILAVSEQDVRanfqrYGLLDDQVRF VPGWFKDTLHDAPIERisilrLDGDLYESTIQALDGLYERlspggfcivddyhaidgcrQ AVTDYRakHGISAEIVEIDGTGVLWRke	AVLSAYGDESR AVLSAYGDESRR DLGLDWPADALTMIGMTR DTLHDAPIER FVPGWFK GDRLHLAAPILAVSEQDVR GGASILMR HGISAEIVEIDGTGVLWR IGNLMLVR LDGDLYESTIQALDGLYER LHLAAPILAVSEQDVR QAVTDYR RDLGLDWPADALTMIGMTR RRPFDPR SAYLDLLR SAYLDLLRR VWLCDSFAGVPAPDAAK YGLLDDQVR YGSDELVPVGWDWFHRPLFK		3.1476e-191	1	>CP000480|Reference_Proteome_Sequence_6582 tr|A0QPG3|A0QPG3_MYCS2 Macrocin-O-methyltransferase OS=Mycobacterium smegmatis (strain ATCC 700084 / mc(2)155) GN=tylF PE=4 SV=1 Coordinates: (+)437374:438096 mpvgwdwfhrplfkIGNLMLVRRRPFDPRkRDLGLDWPADALTMIGMTRltslqqcvetv itedvpgdlvecgvwrGGASILMRAVLSAYGDESRRVWLCDSFAGVPAPDAAKykadkGD RLHLAAPILAVSEQDVRanfqrYGLLDDQVRFVPGWFKDTLHDAPIERisilrLDGDLYE STIQALDGLYERls…	AVLSAYGDESR AVLSAYGDESRR DLGLDWPADALTMIGMTR DTLHDAPIER FVPGWFK GDRLHLAAPILAVSEQDVR GGASILMR HGISAEIVEIDGTGVLWR IGNLMLVR LDGDLYESTIQALDGLYER LHLAAPILAVSEQDVR QAVTDYR RDLGLDWPADALTMIGMTR RRPFDPR VWLCDSFAGVPAPDAAK YGLLDDQVR		3.3256e-177	1	>CP000480|M_START_GeneMarkS_Sequence_2779 (+)437374:438096 mpvgwdwfhrplfkIGNLMLVRRRPFDPRkRDLGLDWPADALTMIGMTRltslqqcvetv itedvpgdlvecgvwrGGASILMRAVLSAYGDESRRVWLCDSFAGVPAPDAAKykadkGD RLHLAAPILAVSEQDVRanfqrYGLLDDQVRFVPGWFKDTLHDAPIERisilrLDGDLYE STIQALDGLYERlspggfcivddyhaidgcrQAVTDYRakHGISAEIVEIDGTGVLWRke	AVLSAYGDESR AVLSAYGDESRR DLGLDWPADALTMIGMTR DTLHDAPIER FVPGWFK GDRLHLAAPILAVSEQDVR GGASILMR HGISAEIVEIDGTGVLWR IGNLMLVR LDGDLYESTIQALDGLYER LHLAAPILAVSEQDVR QAVTDYR RDLGLDWPADALTMIGMTR RRPFDPR VWLCDSFAGVPAPDAAK YGLLDDQVR		1.9866e-177	1		Six Frame database	>CP000480|Reference_Proteome_Sequence_6582 tr|A0QPG3|A0QPG3_MYCS2 Macrocin-O-methyltransferase OS=Mycobacterium smegmatis (strain ATCC 700084 / mc(2)155) GN=tylF PE=4 SV=1 Coordinates: (+)437374:438096 mpvgwdwfhrplfkIGNLMLVRRRPFDPRkRDLGLDWPADALTMIGMTRltslqqcvetv itedvpgdlvecgvwrGGASILMRAVLSAYGDESRRVWLCDSFAGVPAPDAAKykadkGD RLHLAAPILAVSEQDVRanfqrYGLLDDQVRFVPGWFKDTLHDAPIERisilrLDGDLYE STIQALDGLYERls…	>Consensus_Protein_Sequence_2409 (+)437296:438096 mtdrdsrSAYLDLLRRdltrYGSDELVPVGWDWFHRPLFKIGNLMLVRRRPFDPRkRDLG LDWPADALTMIGMTRltslqqcvetvitedvpgdlvecgvwrGGASILMRAVLSAYGDES RRVWLCDSFAGVPAPDAAKykadkGDRLHLAAPILAVSEQDVRanfqrYGLLDDQVRFVP GWFKDTLHDAPIERisilrLDGDLYESTIQALDGLYERlspggfcivddyhaidgcrQAV TDYRakHGISAEIVEIDGTGVLWRke	(+)437296:438096	GTG	Not Verified		Upstream Start		0					0		_RRPFDPR_ _GGASILMR_ _DLGLDWPADALTMIGMTR_ _DTLHDAPIER_ _GDRLHLAAPILAVSEQDVR_ _FVPGWFK_ _SAYLDLLRR_ _IGNLMLVR_ _LDGDLYESTIQALDGLYER_ _AVLSAYGDESRR_ _LHLAAPILAVSEQDVR_ _AVLSAYGDESR_ _SAYLDLLR_ _YGLLDDQVR_ _RDLGLDWPADALTMIGMTR_ _QAVTDYR_ _HGISAEIVEIDGTGVLWR_ _YGSDELVPVGWDWFHRPLFK_ _VWLCDSFAGVPAPDAAK_	FALSE	YGLLDDQVR AVLSAYGDESRR LHLAAPILAVSEQDVR GGASILMR LDGDLYESTIQALDGLYER RRPFDPR FVPGWFK IGNLMLVR SAYLDLLRR GDRLHLAAPILAVSEQDVR RDLGLDWPADALTMIGMTR DLGLDWPADALTMIGMTR SAYLDLLR YGSDELVPVGWDWFHRPLFK VWLCDSFAGVPAPDAAK HGISAEIVEIDGTGVLWR AVLSAYGDESR DTLHDAPIER		SAYLDLLRR SAYLDLLR YGSDELVPVGWDWFHRPLFK				SAYLDLLRR SAYLDLLR YGSDELVPVGWDWFHRPLFK	YGLLDDQVR AVLSAYGDESRR GGASILMR LDGDLYESTIQALDGLYER RRPFDPR FVPGWFK IGNLMLVR LHLAAPILAVSEQDVR RDLGLDWPADALTMIGMTR DLGLDWPADALTMIGMTR VWLCDSFAGVPAPDAAK DTLHDAPIER HGISAEIVEIDGTGVLWR AVLSAYGDESR GDRLHLAAPILAVSEQDVR			FALSE	MTDRDSRSAYLDLLRRDLTRYGSDELVPVGWDWFHRPLFKIGNLMLVRRRPFDPRKRDLGLDWPADALTMIGMTRLTSLQQCVETVITEDVPGDLVECGVWRGGASILMRAVLSAYGDESRRVWLCDSFAGVPAPDAAKYKADKGDRLHLAAPILAVSEQDVRANFQRYGLLDDQVRFVPGWFKDTLHDAPIERISILRLDGDLYESTIQALDGLYERLSPGGFCIVDDYHAIDGCRQAVTDYRAKHGISAEIVEIDGTGVLWRKE	Alignment E value: 0.0, length: 266, Feature: gi|504689658|ref|WP_014876760.1| macrocin O-methyltransferase [Mycobacterium smegmatis] >gi|82393557|gb|ABB72068.1| Rmt4 [Mycobacterium smegmatis str. MC2 155] >gi|399229369|gb|AFP36862.1| rmt4 [Mycobacterium smegmatis str. MC2 155] >gi|698938903|gb|AIU05665.1| macrocin-O-methyltransferase [Mycobacterium smegmatis str. MC2 155] >gi|698948096|gb|AIU122…	266	71.05	82393557 399229369 698938903 504689658 698948096 698956379
>CP000480|M_START_Six_Frame_Translated_Orf_69674 (+)2380654:2383233|(+)1087392:1089971 nr|sp|P0CH00|RIR1B_MYCS2|5'+137|3'+0. mSNLVYFSSVSENTHRfvqkLGIPAIRiplherIEVDEPYVLVVPTYGGGRttpghqrwg lrpqaghrvpqqrtqpvvdprrhrrgqqqlrcgvrlcgqcdraqvwravpvslrtdgypg rcgsrpgrferllegtdvpptvtaaepvtttghvlpgeadyhalnamlnlydadgkiqfe kdreaakQYFLQHVNQNTVFFHSQDEKLDYLIENEYYEREVLDQYSRdfikslldrayak KFRFPTFLGAFKYYTSYTLKtfdgkryler…	ALTAVSDQTHITSVPSIEQGNNDSHAIGLGQMNLHGYLAR AMDSPDFAQTIEVAIR AQIYAWR DISCNLGSLNIAK EVLDQYSR FEDRVVMVALTLAAGDTELAEK FLDTKRENADEK FPTFLGAFK FQPATPTFLNSGK FQPATPTFLNSGKK GEPVSCFLLR GGGVALLLSNIR HGIYNQNLQAVPPTGSISYINHSTSSIHPVASK IEDNMESIGR IEVDEPYVLVVPTYGGGR IIDTYAAATQHVDQGLSLTLFFK ITHSNLCSEILQVSTPSEFNDDLSYAK KFRFPTFLGAFK KNEDMYLFSPYDVER LDYLIENEYYER LDYLIENEYYEREVLDQYSR LFADADIHIPTQDDWK LGIPAIR LLEDSFS…		0	1	>CP000480|Reference_Proteome_Sequence_317 sp|P0CG99|RIR1A_MYCS2 Ribonucleoside-diphosphate reductase subunit alpha 1 OS=Mycobacterium smegmatis (strain ATCC 700084 / mc(2)155) GN=nrdE1 PE=1 SV=1 mpptvtaaepvtttghvlpgeadyhalnamlnlydadgkiqfekdreaakQYFLQHVNQN TVFFHSQDEKLDYLIENEYYEREVLDQYSRdfikslldrayakKFRFPTFLGAFKYYTSY TLKtfdgkrylerFEDRVVMVALTLAAGDTELAEKLVDEIIDGRFQPATPTFLNSGKKQR GEPVSCFLLRIEDNMESIGRS…		ALTAVSDQTHITSVPSIEQGNNDSHAIGLGQMNLHGYLAR AMDSPDFAQTIEVAIR AQIYAWR AQIYAWRK DISCNLGSLNIAK EVLDQYSR FEDRVVMVALTLAAGDTELAEK FLDTKRENADEK FPTFLGAFK FQPATPTFLNSGK FQPATPTFLNSGKK GEPVSCFLLR GGGVALLLSNIR HGIYNQNLQAVPPTGSISYINHSTSSIHPVASK IEDNMESIGR IIDTYAAATQHVDQGLSLTLFFK ITHSNLCSEILQVSTPSEFNDDLSYAK KFRFPTFLGAFK KNEDMYLFSPYDVER LDYLIENEYYER LDYLIENEYYEREVLDQYSR LFADADIHIPTQDDWK LLEDSFSYANQLGAR LVDEIIDGR…	0	2	>CP000480|M_START_GeneMarkS_Sequence_5708 (+)1087851:1089971|(+)2381113:2383233 mlpgeadyhalnamlnlydadgkiqfekdreaakQYFLQHVNQNTVFFHSQDEKLDYLIE NEYYEREVLDQYSRdfikslldrayakKFRFPTFLGAFKYYTSYTLKtfdgkrylerFED RVVMVALTLAAGDTELAEKLVDEIIDGRFQPATPTFLNSGKKQRGEPVSCFLLRIEDNME SIGRSINSALQLSKRGGGVALLLSNIRehgapikNIENQSSGVIPIMKLLEDSFSYANQL GARQGAGAVYLHAHHPDIYRFLDTKRENADEKirikTLSLGVVIPDITFELAKKNEDMYL FSPYDVERVYGVPF…	ALTAVSDQTHITSVPSIEQGNNDSHAIGLGQMNLHGYLAR AMDSPDFAQTIEVAIR AQIYAWR AQIYAWRK DISCNLGSLNIAK EVLDQYSR FEDRVVMVALTLAAGDTELAEK FLDTKRENADEK FPTFLGAFK FQPATPTFLNSGK FQPATPTFLNSGKK GEPVSCFLLR GGGVALLLSNIR HGIYNQNLQAVPPTGSISYINHSTSSIHPVASK IEDNMESIGR IIDTYAAATQHVDQGLSLTLFFK ITHSNLCSEILQVSTPSEFNDDLSYAK KFRFPTFLGAFK KNEDMYLFSPYDVER LDYLIENEYYER LDYLIENEYYEREVLDQYSR LFADADIHIPTQDDWK LLEDSFSYANQLGAR LVDEIIDGR…		0	1	Six_Frame_database	Six Frame database	>CP000480|Reference_Proteome_Sequence_317 sp|P0CG99|RIR1A_MYCS2 Ribonucleoside-diphosphate reductase subunit alpha 1 OS=Mycobacterium smegmatis (strain ATCC 700084 / mc(2)155) GN=nrdE1 PE=1 SV=1 mpptvtaaepvtttghvlpgeadyhalnamlnlydadgkiqfekdreaakQYFLQHVNQN TVFFHSQDEKLDYLIENEYYEREVLDQYSRdfikslldrayakKFRFPTFLGAFKYYTSY TLKtfdgkrylerFEDRVVMVALTLAAGDTELAEKLVDEIIDGRFQPATPTFLNSGKKQR GEPVSCFLLRIEDNMESIGRS…	>Consensus_Protein_Sequence_2423 (+)2380654:2383233|(+)1087392:1089971 mSNLVYFSSVSENTHRfvqkLGIPAIRiplherIEVDEPYVLVVPTYGGGRttpghqrwg lrpqaghrvpqqrtqpvvdprrhrrgqqqlrcgvrlcgqcdraqvwravpvslrtdgypg rcgsrpgrferllegtdvpptvtaaepvtttghvlpgeadyhalnamlnlydadgkiqfe kdreaakQYFLQHVNQNTVFFHSQDEKLDYLIENEYYEREVLDQYSRdfikslldrayak KFRFPTFLGAFKYYTSYTLKtfdgkrylerFEDRVVMVALTLAAGDTELAEKLVDEIIDG RFQPATPTFLNSGKKQRGEPVSC…	(+)2380654:2383233 (+)1087392:1089971	ATG	Not Verified	TRUE	Upstream Start	SNLVYFSSVSENTHR	1				SNLVYFSSVSENTHR	1		_GEPVSCFLLR_ _LVDEIIDGR_ _AMDSPDFAQTIEVAIR_ _QGAGAVYLHAHHPDIYR_ _NIENQSSGVIPIMK_ _ALTAVSDQTHITSVPSIEQGNNDSHAIGLGQMNLHGYLAR_ _QYFLQHVNQNTVFFHSQDEK_ _NEDMYLFSPYDVER_ _AQIYAWRK_ _LGIPAIR_ _LFADADIHIPTQDDWK_ _QRGEPVSCFLLR_ _KNEDMYLFSPYDVER_ _LDYLIENEYYER_ _VYGVPFADVSVTEK_ _DISCNLGSLNIAK_ _SINSALQLSK_ _YYEMVDDAR_ _FEDRVVMVALTLAAGDTELAEK_ _LLEDSFSYANQLGAR_ _VYYPAPYMTNDNLDYYQDAYEIGYEK_ _HGIYNQNLQAVPPTGS…	FALSE	NIENQSSGVIPIMK DISCNLGSLNIAK GGGVALLLSNIR LVDEIIDGR QGAGAVYLHAHHPDIYR QRGEPVSCFLLR YYTSYTLK QYFLQHVNQNTVFFHSQDEK LDYLIENEYYEREVLDQYSR IEDNMESIGR VVMVALTLAAGDTELAEK FQPATPTFLNSGK NEDMYLFSPYDVER ITHSNLCSEILQVSTPSEFNDDLSYAK VYGVPFADVSVTEK YTDQVWEPK RGGGVALLLSNIR FEDRVVMVALTLAAGDTELAEK FPTFLGAFK GEPVSCFLLR FLDTKRENADEK IIDTYAAATQHVDQGLSLTLFFK EVLDQYSR ALTAVSDQTHITSVPSIEQGNNDSHAIGLGQMNLHGYLAR AMDSPDFA…		SNLVYFSSVSENTHR IEVDEPYVLVVPTYGGGR LGIPAIR				SNLVYFSSVSENTHR IEVDEPYVLVVPTYGGGR LGIPAIR	NIENQSSGVIPIMK GGGVALLLSNIR LVDEIIDGR QGAGAVYLHAHHPDIYR QRGEPVSCFLLR SINSALQLSK QYFLQHVNQNTVFFHSQDEK LDYLIENEYYEREVLDQYSR IEDNMESIGR VVMVALTLAAGDTELAEK FQPATPTFLNSGK NEDMYLFSPYDVER ITHSNLCSEILQVSTPSEFNDDLSYAK VYGVPFADVSVTEK GEPVSCFLLR RGGGVALLLSNIR FEDRVVMVALTLAAGDTELAEK FPTFLGAFK YTDQVWEPK DISCNLGSLNIAK IIDTYAAATQHVDQGLSLTLFFK EVLDQYSR ALTAVSDQTHITSVPSIEQGNNDSHAIGLGQMNLHGYLAR AMDSPDFAQTIEVAIR YY…		S	FALSE	MSNLVYFSSVSENTHRFVQKLGIPAIRIPLHERIEVDEPYVLVVPTYGGGRTTPGHQRWGLRPQAGHRVPQQRTQPVVDPRRHRRGQQQLRCGVRLCGQCDRAQVWRAVPVSLRTDGYPGRCGSRPGRFERLLEGTDVPPTVTAAEPVTTTGHVLPGEADYHALNAMLNLYDADGKIQFEKDREAAKQYFLQHVNQNTVFFHSQDEKLDYLIENEYYEREVLDQYSRDFIKSLLDRAYAKKFRFPTFLGAFKYYTSYTLKTFDGKRYLERFEDRVVMVALTLAAGDTELAEKLVDEIIDGRFQPATPTFLNSGKKQRGEPVSCFLLRIEDNMESIGRSINSALQLSKRGGGVALLLSNIREHGAPIKNIENQSSGVIPIMKLLEDSFSYANQLGARQGA…	Alignment E value: 0.0, length: 722, Feature: gi|504689836|ref|WP_014876938.1| ribonucleotide-diphosphate reductase [Mycobacterium smegmatis] >gi|302595802|sp|P0CG99.1|RIR1A_MYCS2 RecName: Full=Ribonucleoside-diphosphate reductase subunit alpha 1; AltName: Full=Ribonucleotide reductase R1 subunit 1 >gi|302595803|sp|P0CH00.1|RIR1B_MYCS2 RecName: Full=Ribonucleoside-diphosphate reductase subunit al…	859	61	302595802 302595803 399229977 399231218 698939508 698940726 504689836 698948701 698949919 698956984 698958201 777216396
>CP000480|M_START_Six_Frame_Translated_Orf_71392 (-)5697737:5698738 nr|tr|A0R3V8|A0R3V8_MYCS2|5'+136|3'+0. maggtvcgdprghrmaavahhgrqrrrpgqrdrrrgrqhgaarrfragttdraarfdvdr rgrdgwsgplgaprigcgtayfacargpdrvvlhaqrqtagerglrsvhrrrpgdprrav fvvgvvvdtgetmsdfvkpvtltgrrWVQLEPLTREHIPEIDAVAADGELGTLWYTTTPQ PGAAEQWVERmlklrAADDGLSFVVRDLDGNLVGSSSYLNVDGTNRrleightwytaaar gtgvnaeakllllghafdelnciavefrTHFFNFASRaaierlgakqd…	AADDGLSFVVR DLDGNLVGSSSYLNVDGTNR EHIPEIDAVAADGELGTLWYTTTPQPGAAEQWVER THFFNFASR WVQLEPLTR		1.401e-27	1	>CP000480|Reference_Proteome_Sequence_4858 tr|A0R3V8|A0R3V8_MYCS2 Amino-acid acetyltransferase OS=Mycobacterium smegmatis (strain ATCC 700084 / mc(2)155) GN=MSMEG_5612 PE=4 SV=1 Coordinates: (-)5697737:5698330 mkpvtltgrrWVQLEPLTREHIPEIDAVAADGELGTLWYTTTPQPGAAEQWVERmlklrA ADDGLSFVVRDLDGNLVGSSSYLNVDGTNRrleightwytaaargtgvnaeakllllgha fdelnciavefrTHFFNFASRaaierlgakqdgvlrshqiaadgsrrdtvvysildiewp aarsnl…	AADDGLSFVVR DLDGNLVGSSSYLNVDGTNR EHIPEIDAVAADGELGTLWYTTTPQPGAAEQWVER THFFNFASR WVQLEPLTR		5.8111e-31	1	>CP000480|M_START_GeneMarkS_Sequence_6132 (-)5697737:5698342 mSDFVKPVTLTGRrWVQLEPLTREHIPEIDAVAADGELGTLWYTTTPQPGAAEQWVERml klrAADDGLSFVVRDLDGNLVGSSSYLNVDGTNRrleightwytaaargtgvnaeaklll lghafdelnciavefrTHFFNFASRaaierlgakqdgvlrshqiaadgsrrdtvvysild iewpaarsnlnfrldrrdrnr	AADDGLSFVVR DLDGNLVGSSSYLNVDGTNR EHIPEIDAVAADGELGTLWYTTTPQPGAAEQWVER SDFVKPVTLTGR THFFNFASR WVQLEPLTR		2.122e-33	1	GeneMarkS_database	GeneMarkS database	>CP000480|Reference_Proteome_Sequence_4858 tr|A0R3V8|A0R3V8_MYCS2 Amino-acid acetyltransferase OS=Mycobacterium smegmatis (strain ATCC 700084 / mc(2)155) GN=MSMEG_5612 PE=4 SV=1 Coordinates: (-)5697737:5698330 mkpvtltgrrWVQLEPLTREHIPEIDAVAADGELGTLWYTTTPQPGAAEQWVERmlklrA ADDGLSFVVRDLDGNLVGSSSYLNVDGTNRrleightwytaaargtgvnaeakllllgha fdelnciavefrTHFFNFASRaaierlgakqdgvlrshqiaadgsrrdtvvysildiewp aarsnl…	>Consensus_Protein_Sequence_2486 (-)5697737:5698342 mSDFVKPVTLTGRrWVQLEPLTREHIPEIDAVAADGELGTLWYTTTPQPGAAEQWVERml klrAADDGLSFVVRDLDGNLVGSSSYLNVDGTNRrleightwytaaargtgvnaeaklll lghafdelnciavefrTHFFNFASRaaierlgakqdgvlrshqiaadgsrrdtvvysild iewpaarsnlnfrldrrdrnr	(-)5697737:5698342	ATG	Not Verified	TRUE	Upstream Start	SDFVKPVTLTGR	1			_DLDGNLVGSSSYLNVDGTNR_	SDFVKPVTLTGR	1		_WVQLEPLTR_ _AADDGLSFVVR_ _THFFNFASR_ _EHIPEIDAVAADGELGTLWYTTTPQPGAAEQWVER_ _SDFVKPVTLTGR_ _DLDGNLVGSSSYLNVDGTNR_	FALSE	AADDGLSFVVR WVQLEPLTR EHIPEIDAVAADGELGTLWYTTTPQPGAAEQWVER THFFNFASR DLDGNLVGSSSYLNVDGTNR SDFVKPVTLTGR		SDFVKPVTLTGR				SDFVKPVTLTGR	AADDGLSFVVR WVQLEPLTR EHIPEIDAVAADGELGTLWYTTTPQPGAAEQWVER DLDGNLVGSSSYLNVDGTNR THFFNFASR		S	FALSE	MSDFVKPVTLTGRRWVQLEPLTREHIPEIDAVAADGELGTLWYTTTPQPGAAEQWVERMLKLRAADDGLSFVVRDLDGNLVGSSSYLNVDGTNRRLEIGHTWYTAAARGTGVNAEAKLLLLGHAFDELNCIAVEFRTHFFNFASRAAIERLGAKQDGVLRSHQIAADGSRRDTVVYSILDIEWPAARSNLNFRLDRRDRNR	Alignment E value: 1.24698e-143, length: 201, Feature: gi|504691301|ref|WP_014878403.1| GCN5 family N-acetyltransferase [Mycobacterium smegmatis] >gi|399234409|gb|AFP41902.1| GCN5-related N-acetyltransferase [Mycobacterium smegmatis str. MC2 155] >gi|698943867|gb|AIU10629.1| GCN5 family acetyltransferase [Mycobacterium smegmatis str. MC2 155] >gi|698953060|gb|AIU17254.1| GCN5 family acetyltransfe…	201	47.76	399234409 698943867 504691301 698953060 698961342 777219488
>CP000480|M_START_Six_Frame_Translated_Orf_7461 (+)1564862:1565509 nr|sp|A0QSG6|RS5_MYCS2|5'+1|3'+0. MMAEQAGAGSAQDNRggrgrrddrggrgrdggdksnyiervvsinrvskvvkggrrFSFT ALVIVGDGKGMVGVGYGKakEVPAAIAKgveearknffrvpligstithpvqgeaaagvv mlrpaspgtgviaggaarAVLECAGVHDILAKSLGSDNAINVVHATVAALKLLQRPEEVA ARRGLPIEDVAPAGMLKarrESEALAAAAARegsa	AVLECAGVHDILAK ESEALAAAAAR EVPAAIAK FSFTALVIVGDGK GLPIEDVAPAGMLK GMVGVGYGK LLQRPEEVAAR LLQRPEEVAARR MMAEQAGAGSAQDNR RGLPIEDVAPAGMLK SLGSDNAINVVHATVAALK		4.8924e-151	1	>CP000480|Reference_Proteome_Sequence_383 sp|A0QSG6|RS5_MYCS2 30S ribosomal protein S5 OS=Mycobacterium smegmatis (strain ATCC 700084 / mc(2)155) GN=rpsE PE=1 SV=1 Coordinates: (+)1564865:1565509 maeqagagsaqdnrggrgrrddrggrgrdggdksnyiervvsinrvskvvkggrrFSFTA LVIVGDGKGMVGVGYGKakEVPAAIAKgveearknffrvpligstithpvqgeaaagvvm lrpaspgtgviaggaarAVLECAGVHDILAKSLGSDNAINVVHATVAALKLLQRPEEVAA RRGLPIEDVAPAGMLKarrE…	AVLECAGVHDILAK ESEALAAAAAR EVPAAIAK FSFTALVIVGDGK GLPIEDVAPAGMLK GMVGVGYGK LLQRPEEVAAR LLQRPEEVAARR RGLPIEDVAPAGMLK SLGSDNAINVVHATVAALK		2.5083e-131	1	>CP000480|M_START_GeneMarkS_Sequence_2467 (+)1564862:1565509 MMAEQAGAGSAQDNRggrgrrddrggrgrdggdksnyiervvsinrvskvvkggrrFSFT ALVIVGDGKGMVGVGYGKakEVPAAIAKgveearknffrvpligstithpvqgeaaagvv mlrpaspgtgviaggaarAVLECAGVHDILAKSLGSDNAINVVHATVAALKLLQRPEEVA ARRGLPIEDVAPAGMLKarrESEALAAAAARegsa	AVLECAGVHDILAK ESEALAAAAAR EVPAAIAK FSFTALVIVGDGK GLPIEDVAPAGMLK GMVGVGYGK LLQRPEEVAAR LLQRPEEVAARR MMAEQAGAGSAQDNR RGLPIEDVAPAGMLK SLGSDNAINVVHATVAALK		7.198e-139	1	Six_Frame_database GeneMarkS_database	Six Frame database GeneMarkS database	>CP000480|Reference_Proteome_Sequence_383 sp|A0QSG6|RS5_MYCS2 30S ribosomal protein S5 OS=Mycobacterium smegmatis (strain ATCC 700084 / mc(2)155) GN=rpsE PE=1 SV=1 Coordinates: (+)1564865:1565509 maeqagagsaqdnrggrgrrddrggrgrdggdksnyiervvsinrvskvvkggrrFSFTA LVIVGDGKGMVGVGYGKakEVPAAIAKgveearknffrvpligstithpvqgeaaagvvm lrpaspgtgviaggaarAVLECAGVHDILAKSLGSDNAINVVHATVAALKLLQRPEEVAA RRGLPIEDVAPAGMLKarrE…	>Consensus_Protein_Sequence_2637.1 (+)1564862:1565509 MMAEQAGAGSAQDNRggrgrrddrggrgrdggdksnyiervvsinrvskvvkggrrFSFT ALVIVGDGKGMVGVGYGKakEVPAAIAKgveearknffrvpligstithpvqgeaaagvv mlrpaspgtgviaggaarAVLECAGVHDILAKSLGSDNAINVVHATVAALKLLQRPEEVA ARRGLPIEDVAPAGMLKarrESEALAAAAARegsa	(+)1564862:1565509	ATG	M	TRUE	Upstream Start	MMAEQAGAGSAQDNR	1				MMAEQAGAGSAQDNR	1		_RGLPIEDVAPAGMLK_ _FSFTALVIVGDGK_ _ESEALAAAAAR_ _SLGSDNAINVVHATVAALK_ _EVPAAIAK_ _MMAEQAGAGSAQDNR_ _GLPIEDVAPAGMLK_ _AVLECAGVHDILAK_ _LLQRPEEVAAR_ _LLQRPEEVAARR_ _GMVGVGYGK_	FALSE	LLQRPEEVAAR GLPIEDVAPAGMLK AVLECAGVHDILAK EVPAAIAK RGLPIEDVAPAGMLK SLGSDNAINVVHATVAALK GMVGVGYGK ESEALAAAAAR FSFTALVIVGDGK MMAEQAGAGSAQDNR LLQRPEEVAARR						MMAEQAGAGSAQDNR	LLQRPEEVAAR GLPIEDVAPAGMLK AVLECAGVHDILAK SLGSDNAINVVHATVAALK RGLPIEDVAPAGMLK EVPAAIAK ESEALAAAAAR FSFTALVIVGDGK GMVGVGYGK LLQRPEEVAARR			FALSE	MMAEQAGAGSAQDNRGGRGRRDDRGGRGRDGGDKSNYIERVVSINRVSKVVKGGRRFSFTALVIVGDGKGMVGVGYGKAKEVPAAIAKGVEEARKNFFRVPLIGSTITHPVQGEAAAGVVMLRPASPGTGVIAGGAARAVLECAGVHDILAKSLGSDNAINVVHATVAALKLLQRPEEVAARRGLPIEDVAPAGMLKARRESEALAAAAAREGSA	Alignment E value: 7.37047e-146, length: 215, Feature: gi|698939945|gb|AIU06707.1| 30S ribosomal protein S5 [Mycobacterium smegmatis str. MC2 155] >gi|698949138|gb|AIU13332.1| 30S ribosomal protein S5 [Mycobacterium smegmatis] >gi|698957421|gb|AIU19956.1| 30S ribosomal protein S5 [Mycobacterium smegmatis]	215	53.49	698939945 698949138 698957421
>CP000480|M_START_Six_Frame_Translated_Orf_75094 (+)1028561:1028842 nr|tr|A0QR16|A0QR16_MYCS2|5'+13|3'+0. merSQPGPAAGHTVTLLTRagchlcaraaeeltvlrdelgftlvttdvdalaaegdnslr aqygdllpvvlldgtehsywevdaaqlrsdlgh	SQPGPAAGHTVTLLTR		0.0035754	1												Six Frame database	>CP000480|Reference_Proteome_Sequence_6042 tr|A0QR16|A0QR16_MYCS2 Glutaredoxin 2 OS=Mycobacterium smegmatis (strain ATCC 700084 / mc(2)155) GN=MSMEG_0951 PE=4 SV=1 Coordinates: (+)1028600:1028842 mtlltragchlcaraaeeltvlrdelgftlvttdvdalaaegdnslraqygdllpvvlld gtehsywevdaaqlrsdlgh	>Consensus_Protein_Sequence_2659 (+)1028561:1028842 merSQPGPAAGHTVTLLTRagchlcaraaeeltvlrdelgftlvttdvdalaaegdnslr aqygdllpvvlldgtehsywevdaaqlrsdlgh	(+)1028561:1028842	GTG	Not Verified		Upstream Start		0					0		_SQPGPAAGHTVTLLTR_	FALSE	SQPGPAAGHTVTLLTR		SQPGPAAGHTVTLLTR				SQPGPAAGHTVTLLTR				FALSE	MERSQPGPAAGHTVTLLTRAGCHLCARAAEELTVLRDELGFTLVTTDVDALAAEGDNSLRAQYGDLLPVVLLDGTEHSYWEVDAAQLRSDLGH	Alignment E value: 5.32636e-59, length: 93, Feature: gi|399229913|gb|AFP37406.1| Glutaredoxin 2 [Mycobacterium smegmatis str. MC2 155] >gi|777215045|emb|CKH08796.1| glutaredoxin 2 [Mycobacterium smegmatis]	93	17.2	399229913 777215045
>CP000480|M_START_Six_Frame_Translated_Orf_75242 (-)6469392:6471431 nr|tr|A0R625|A0R625_MYCS2|5'+34|3'+0. mrpsisaerpvarrFSGGIGERlgrgasfpydisvrislwlsvlvvaglfgwgawqrrWI ADDGLIVLRtvrNLLAGNGPVFNAGERveantstlwtylvtlgawiggsvrleyvvlafa lalsvagvvlvmfgagrlyapslqgrrALLLPAGALVYIAIPPARdfatsglenglvlay lgllwwmmvcwsqalraypadggapqdapdnvpgrffegalafvaglsvlvrpelaligg galvmmliaargwrrrvlivvaggllpvayqifrmgyyalivpgtavak…	ALLLPAGALVYIAIPPAR FLSNIVHSYEFTK FSGGIGER FYSQATGHAHPLTAADYLDYPR NLFPDWAVAEGPFLK NLLAGNGPVFNAGER RFLSNIVHSYEFTK VIDQIGLTNPLAQHTQR VTYTGIVDER WIADDGLIVLR		2.4595e-37	1	>CP000480|Reference_Proteome_Sequence_871 tr|A0R625|A0R625_MYCS2 Conserved transmembrane protein OS=Mycobacterium smegmatis (strain ATCC 700084 / mc(2)155) GN=MSMEG_6400 PE=4 SV=1 Coordinates: (-)6469392:6471329 mrislwlsvlvvaglfgwgawqrrWIADDGLIVLRtvrNLLAGNGPVFNAGERveantst lwtylvtlgawiggsvrleyvvlafalalsvagvvlvmfgagrlyapslqgrrALLLPAG ALVYIAIPPARdfatsglenglvlaylgllwwmmvcwsqalraypadggapqdapdnvpg rffe…	ALLLPAGALVYIAIPPAR FLSNIVHSYEFTK FYSQATGHAHPLTAADYLDYPR NLFPDWAVAEGPFLK NLLAGNGPVFNAGER RFLSNIVHSYEFTK VIDQIGLTNPLAQHTQR VTYTGIVDER WIADDGLIVLR		2.9705e-40	1	>CP000480|M_START_GeneMarkS_Sequence_2447 (-)6469392:6471329 mrislwlsvlvvaglfgwgawqrrWIADDGLIVLRtvrNLLAGNGPVFNAGERveantst lwtylvtlgawiggsvrleyvvlafalalsvagvvlvmfgagrlyapslqgrrALLLPAG ALVYIAIPPARdfatsglenglvlaylgllwwmmvcwsqalraypadggapqdapdnvpg rffegalafvaglsvlvrpelaligggalvmmliaargwrrrvlivvaggllpvayqifr mgyyalivpgtavakdatgskwsqgltylanfnqpyllwvpavllvllglvlvatrsrpw wlhrqvprgygwvrrtvqsppavvafmvlsgli…	ALLLPAGALVYIAIPPAR FLSNIVHSYEFTK FYSQATGHAHPLTAADYLDYPR NLFPDWAVAEGPFLK NLLAGNGPVFNAGER RFLSNIVHSYEFTK VIDQIGLTNPLAQHTQR VTYTGIVDER WIADDGLIVLR		4.2261e-40	1		Six Frame database	>CP000480|Reference_Proteome_Sequence_871 tr|A0R625|A0R625_MYCS2 Conserved transmembrane protein OS=Mycobacterium smegmatis (strain ATCC 700084 / mc(2)155) GN=MSMEG_6400 PE=4 SV=1 Coordinates: (-)6469392:6471329 mrislwlsvlvvaglfgwgawqrrWIADDGLIVLRtvrNLLAGNGPVFNAGERveantst lwtylvtlgawiggsvrleyvvlafalalsvagvvlvmfgagrlyapslqgrrALLLPAG ALVYIAIPPARdfatsglenglvlaylgllwwmmvcwsqalraypadggapqdapdnvpg rffe…	>Consensus_Protein_Sequence_2670 (-)6469392:6471431 mrpsisaerpvarrFSGGIGERlgrgasfpydisvrislwlsvlvvaglfgwgawqrrWI ADDGLIVLRtvrNLLAGNGPVFNAGERveantstlwtylvtlgawiggsvrleyvvlafa lalsvagvvlvmfgagrlyapslqgrrALLLPAGALVYIAIPPARdfatsglenglvlay lgllwwmmvcwsqalraypadggapqdapdnvpgrffegalafvaglsvlvrpelaligg galvmmliaargwrrrvlivvaggllpvayqifrmgyyalivpgtavakdatgskwsqgl tylanfnqpyllwvpavllvllglvlvatrsrpwwlhrqvpr…	(-)6469392:6471431	GTG	Not Verified		Upstream Start		0			_WIADDGLIVLR_		0		_ALLLPAGALVYIAIPPAR_ _VIDQIGLTNPLAQHTQR_ _FYSQATGHAHPLTAADYLDYPR_ _VTYTGIVDER_ _WIADDGLIVLR_ _RFLSNIVHSYEFTK_ _FLSNIVHSYEFTK_ _NLLAGNGPVFNAGER_ _FSGGIGER_ _NLFPDWAVAEGPFLK_	FALSE	RFLSNIVHSYEFTK ALLLPAGALVYIAIPPAR NLFPDWAVAEGPFLK FYSQATGHAHPLTAADYLDYPR VIDQIGLTNPLAQHTQR FSGGIGER NLLAGNGPVFNAGER VTYTGIVDER WIADDGLIVLR FLSNIVHSYEFTK		FSGGIGER				FSGGIGER	RFLSNIVHSYEFTK ALLLPAGALVYIAIPPAR NLFPDWAVAEGPFLK FYSQATGHAHPLTAADYLDYPR VIDQIGLTNPLAQHTQR NLLAGNGPVFNAGER VTYTGIVDER WIADDGLIVLR FLSNIVHSYEFTK			FALSE	MRPSISAERPVARRFSGGIGERLGRGASFPYDISVRISLWLSVLVVAGLFGWGAWQRRWIADDGLIVLRTVRNLLAGNGPVFNAGERVEANTSTLWTYLVTLGAWIGGSVRLEYVVLAFALALSVAGVVLVMFGAGRLYAPSLQGRRALLLPAGALVYIAIPPARDFATSGLENGLVLAYLGLLWWMMVCWSQALRAYPADGGAPQDAPDNVPGRFFEGALAFVAGLSVLVRPELALIGGGALVMMLIAARGWRRRVLIVVAGGLLPVAYQIFRMGYYALIVPGTAVAKDATGSKWSQGLTYLANFNQPYLLWVPAVLLVLLGLVLVATRSRPWWLHRQVPRGYGWVRRTVQSPPAVVAFMVLSGLIQGIYWVRQGGDFMHGRVLLAPIFCVLAPVAVI…	Alignment E value: 0.0, length: 679, Feature: gi|777220242|emb|CKI53922.1| transmembrane protein [Mycobacterium smegmatis]	679	19.15	777220242
>CP000480|M_START_Six_Frame_Translated_Orf_76003 (+)1564432:1564839 nr|tr|A0QSG5|A0QSG5_MYCS2|5'+8|3'+0. matkTEGTVAHKPVGQNISEVRRnarlrrharlrkKVAGTAEVPRlvvnrsarHIHVQLV NDLNGTTLAAASSIEADVRaidgdkkahsvrVGQLIAERakAAGVETVVFDRGGYTYGGR IAALADAAReaglkf	AAGVETVVFDR GGYTYGGR HIHVQLVNDLNGTTLAAASSIEADVR IAALADAAR KVAGTAEVPR PVGQNISEVRR TEGTVAHKPVGQNISEVR TEGTVAHKPVGQNISEVRR VAGTAEVPR VGQLIAER		1.9925e-101	1	>CP000480|Reference_Proteome_Sequence_3429 tr|A0QSG5|A0QSG5_MYCS2 50S ribosomal protein L18 OS=Mycobacterium smegmatis (strain ATCC 700084 / mc(2)155) GN=rplR PE=3 SV=1 Coordinates: (+)1564456:1564839 mahkPVGQNISEVRRnarlrrharlrkKVAGTAEVPRlvvnrsarHIHVQLVNDLNGTTL AAASSIEADVRaidgdkkahsvrVGQLIAERakAAGVETVVFDRGGYTYGGRIAALADAA Reaglkf	AAGVETVVFDR GGYTYGGR HIHVQLVNDLNGTTLAAASSIEADVR IAALADAAR KVAGTAEVPR PVGQNISEVRR VAGTAEVPR VGQLIAER		6.8558e-47	1	>CP000480|M_START_GeneMarkS_Sequence_5456 (+)1564432:1564839 matkTEGTVAHKPVGQNISEVRRnarlrrharlrkKVAGTAEVPRlvvnrsarHIHVQLV NDLNGTTLAAASSIEADVRaidgdkkahsvrVGQLIAERakAAGVETVVFDRGGYTYGGR IAALADAAReaglkf	AAGVETVVFDR GGYTYGGR HIHVQLVNDLNGTTLAAASSIEADVR IAALADAAR KVAGTAEVPR PVGQNISEVRR TEGTVAHKPVGQNISEVR TEGTVAHKPVGQNISEVRR VAGTAEVPR VGQLIAER		2.2511e-104	1		Six Frame database GeneMarkS database	>CP000480|Reference_Proteome_Sequence_3429 tr|A0QSG5|A0QSG5_MYCS2 50S ribosomal protein L18 OS=Mycobacterium smegmatis (strain ATCC 700084 / mc(2)155) GN=rplR PE=3 SV=1 Coordinates: (+)1564456:1564839 mahkPVGQNISEVRRnarlrrharlrkKVAGTAEVPRlvvnrsarHIHVQLVNDLNGTTL AAASSIEADVRaidgdkkahsvrVGQLIAERakAAGVETVVFDRGGYTYGGRIAALADAA Reaglkf	>Consensus_Protein_Sequence_2703 (+)1564432:1564839 matkTEGTVAHKPVGQNISEVRRnarlrrharlrkKVAGTAEVPRlvvnrsarHIHVQLV NDLNGTTLAAASSIEADVRaidgdkkahsvrVGQLIAERakAAGVETVVFDRGGYTYGGR IAALADAAReaglkf	(+)1564432:1564839	ATG	Not Verified		Upstream Start		0					0		_KVAGTAEVPR_ _VGQLIAER_ _VAGTAEVPR_ _IAALADAAR_ _TEGTVAHKPVGQNISEVRR_ _TEGTVAHKPVGQNISEVR_ _PVGQNISEVRR_ _HIHVQLVNDLNGTTLAAASSIEADVR_ _AAGVETVVFDR_ _GGYTYGGR_	FALSE	HIHVQLVNDLNGTTLAAASSIEADVR GGYTYGGR TEGTVAHKPVGQNISEVR AAGVETVVFDR KVAGTAEVPR IAALADAAR PVGQNISEVRR VAGTAEVPR VGQLIAER TEGTVAHKPVGQNISEVRR		TEGTVAHKPVGQNISEVRR TEGTVAHKPVGQNISEVR				TEGTVAHKPVGQNISEVRR TEGTVAHKPVGQNISEVR	HIHVQLVNDLNGTTLAAASSIEADVR GGYTYGGR IAALADAAR AAGVETVVFDR KVAGTAEVPR PVGQNISEVRR VAGTAEVPR VGQLIAER			FALSE	MATKTEGTVAHKPVGQNISEVRRNARLRRHARLRKKVAGTAEVPRLVVNRSARHIHVQLVNDLNGTTLAAASSIEADVRAIDGDKKAHSVRVGQLIAERAKAAGVETVVFDRGGYTYGGRIAALADAAREAGLKF	Alignment E value: 1.29729e-88, length: 135, Feature: gi|656073490|ref|WP_029104567.1| 50S ribosomal protein L18 [Mycobacterium smegmatis] >gi|777215615|emb|CKH24690.1| 50S ribosomal protein L18 [Mycobacterium smegmatis]	135	67.41	656073490 777215615
>CP000480|M_START_Six_Frame_Translated_Orf_76184 (+)4627898:4629451 nr|tr|A0R0X3|A0R0X3_MYCS2|5'+149|3'+0. mvrrsvtsnasasnasrptnmpcsstprpglrpfpgcassarhrrrpvccrscwpamnps ksarpstprgspcvrdttvrnrscvawasrppcdrrlrsttrstrstcsstrsvasprar srsrarreknsrgiyrlsptpmagsvarLMSIHLHWYLPTNGDSReivgagddshlavgp tasgmrpptidylgeiartaerlgfeavltptgtrwedawittaalsqtttrlkflvafr pgfisptlaahqaatfqrisggrLLLNIVAGGDPVEQARygdhldhda…	LLLNIVAGGDPVEQAR LMSIHLHWYLPTNGDSR	GGAGTALVGSHTEVADR	4.9495e-43	1	>CP000480|Reference_Proteome_Sequence_3013 tr|A0R0X3|A0R0X3_MYCS2 Alkanesulfonate monooxygenase OS=Mycobacterium smegmatis (strain ATCC 700084 / mc(2)155) GN=MSMEG_4539 PE=4 SV=1 Coordinates: (+)4628345:4629451 msihlhwylptngdsreivgagddshlavgptasgmrpptidylgeiartaerlgfeavl tptgtrwedawittaalsqtttrlkflvafrpgfisptlaahqaatfqrisggrLLLNIV AGGDPVEQARygdhldhdaryrrtgeflevvrgvstapagsaydfdgeyyritgaridfg dwdpp…	LLLNIVAGGDPVEQAR	GGAGTALVGSHTEVADR	2.7353e-44	1	>CP000480|M_START_GeneMarkS_Sequence_5251 (+)4628345:4629451 msihlhwylptngdsreivgagddshlavgptasgmrpptidylgeiartaerlgfeavl tptgtrwedawittaalsqtttrlkflvafrpgfisptlaahqaatfqrisggrLLLNIV AGGDPVEQARygdhldhdaryrrtgeflevvrgvstapagsaydfdgeyyritgaridfg dwdppqiffggaseaaedvaaqhvdtylawgetptqiaerlermrtkaaahgrtlrfgir lhvisrdtsadawtqaerllstisperiasaqqvlartesvgqqrmtalhdggtsnleis pnlwagyglvrGGAGTALVGSHTEVADRiseyh…	LLLNIVAGGDPVEQAR	GGAGTALVGSHTEVADR	2.3615e-44	1		Six Frame database	>CP000480|Reference_Proteome_Sequence_3013 tr|A0R0X3|A0R0X3_MYCS2 Alkanesulfonate monooxygenase OS=Mycobacterium smegmatis (strain ATCC 700084 / mc(2)155) GN=MSMEG_4539 PE=4 SV=1 Coordinates: (+)4628345:4629451 msihlhwylptngdsreivgagddshlavgptasgmrpptidylgeiartaerlgfeavl tptgtrwedawittaalsqtttrlkflvafrpgfisptlaahqaatfqrisggrLLLNIV AGGDPVEQARygdhldhdaryrrtgeflevvrgvstapagsaydfdgeyyritgaridfg dwdpp…	>Consensus_Protein_Sequence_2709 (+)4628321:4629451 magsvarLMSIHLHWYLPTNGDSReivgagddshlavgptasgmrpptidylgeiartae rlgfeavltptgtrwedawittaalsqtttrlkflvafrpgfisptlaahqaatfqrisg grLLLNIVAGGDPVEQARygdhldhdaryrrtgeflevvrgvstapagsaydfdgeyyri tgaridfgdwdppqiffggaseaaedvaaqhvdtylawgetptqiaerlermrtkaaahg rtlrfgirlhvisrdtsadawtqaerllstisperiasaqqvlartesvgqqrmtalhdg gtsnleispnlwagyglvrGGAGTALVGSHTEVADRiseyha…	(+)4628321:4629451	ATG	Not Verified		Upstream Start		0					0		_GGAGTALVGSHTEVADR_ _LLLNIVAGGDPVEQAR_ _LMSIHLHWYLPTNGDSR_	FALSE	LMSIHLHWYLPTNGDSR LLLNIVAGGDPVEQAR						LMSIHLHWYLPTNGDSR	LLLNIVAGGDPVEQAR			FALSE	MAGSVARLMSIHLHWYLPTNGDSREIVGAGDDSHLAVGPTASGMRPPTIDYLGEIARTAERLGFEAVLTPTGTRWEDAWITTAALSQTTTRLKFLVAFRPGFISPTLAAHQAATFQRISGGRLLLNIVAGGDPVEQARYGDHLDHDARYRRTGEFLEVVRGVSTAPAGSAYDFDGEYYRITGARIDFGDWDPPQIFFGGASEAAEDVAAQHVDTYLAWGETPTQIAERLERMRTKAAAHGRTLRFGIRLHVISRDTSADAWTQAERLLSTISPERIASAQQVLARTESVGQQRMTALHDGGTSNLEISPNLWAGYGLVRGGAGTALVGSHTEVADRISEYHALGIDHFILSGQPHIEEAYWFAEGAGAILRDRGLL	Alignment E value: 0.0, length: 368, Feature: gi|500049268|ref|WP_011729904.1| alkanesulfonate monooxygenase [Mycobacterium smegmatis] >gi|118467845|ref|YP_888811.1| alkanesulfonate monooxygenase [Mycobacterium smegmatis str. MC2 155] >gi|118169132|gb|ABK70028.1| alkanesulfonate monooxygenase [Mycobacterium smegmatis str. MC2 155] >gi|399233387|gb|AFP40880.1| Alkanesulfonate monooxygenase 2 [Myco…	376	13.3	118467845 118169132 399233387 698942848 500049268 698952041 698960323
>CP000480|M_START_Six_Frame_Translated_Orf_78029 (-)6456740:6462265 nr|tr|A0R617|A0R617_MYCS2|5'+25|3'+0. MDENHSDSNLPEGTEPAGRPAPRTDMTVNEMRewlrnwvanatgqsadaidestpmvelg lssrdavamasdiedltgvtltatvafrHPTIESLATVIIEGEPEPEPYDEDEDWSRTRD VEDIAIVGVATRFPGDLNTPDEMWEALLEGKdcvtdlpedrWTEFLDEPRiaervkkart rGGYLTDIKGFDSEFFALSKMEADNIDPQQRMALELTWEALEHARipasslrgesvgvyi gsstndysflamsdpsiahpyaitgtassiianrVSYFYDFRgpsvavd…	AAAAQVLPDAK AEGTITVEDVLGAK AGEADVAIVGGVNALVTPLVTVGFDEVGGVLAPDGR AIAGVSGFGFGGANAHVVMR ALDTVDIKPYDGHVTLYMADR ASSLESIGR AVVLAHDHDEAIK DANLYNVEELIR DGDQILAVIAGSAVNHDGR DVDYIEAHGTGTILGDPIEADALGR DVEDIAIVGVATR EGSNAVPLFVFHPAGGSTVVYEPLMK EHWLPAHFTGDSSAVMPGNHVATPDGR EQLEEGVVDGFVR ESGVQIPGGIIEHQR EVLAGDLVEPEPEPEPEAKPEK FPGDLNTPDEMWEALLEGK FVGLIDTVLPGEPIDQSK GASHTQQMDPLLGELAAELQGIEPK GFDSEFFALSK GGYLTDIK G…		0	1	>CP000480|Reference_Proteome_Sequence_5920 tr|A0R617|A0R617_MYCS2 Polyketide synthase OS=Mycobacterium smegmatis (strain ATCC 700084 / mc(2)155) GN=MSMEG_6392 PE=4 SV=1 Coordinates: (-)6456740:6462190 mtvnemrewlrnwvanatgqsadaidestpmvelglssrdavamasdiedltgvtltatv afrHPTIESLATVIIEGEPEPEPYDEDEDWSRTRDVEDIAIVGVATRFPGDLNTPDEMWE ALLEGKdcvtdlpedrWTEFLDEPRiaervkkarTRGGYLTDIKGFDSEFFALSKMEADN IDPQQRMALELTWEA…	AAAAQVLPDAK AEGTITVEDVLGAK AGEADVAIVGGVNALVTPLVTVGFDEVGGVLAPDGR AIAGVSGFGFGGANAHVVMR ALDTVDIKPYDGHVTLYMADR ASSLESIGR AVVLAHDHDEAIK DANLYNVEELIR DEVEQIAESQK DGDQILAVIAGSAVNHDGR DVDYIEAHGTGTILGDPIEADALGR DVEDIAIVGVATR EGSNAVPLFVFHPAGGSTVVYEPLMK EHWLPAHFTGDSSAVMPGNHVATPDGR EQLEEGVVDGFVR ESGVQIPGGIIEHQR EVLAGDLVEPEPEPEPEAKPEK EVLAGDLVEPEPEPEPEAKPEKSEADAVYVGGVR FPGDLNTPDEMWEALLEGK FVGLIDTVLPGEPIDQSK G…		0	1	>CP000480|M_START_GeneMarkS_Sequence_4153 (-)6456740:6462190 mtvnemrewlrnwvanatgqsadaidestpmvelglssrdavamasdiedltgvtltatv afrHPTIESLATVIIEGEPEPEPYDEDEDWSRTRDVEDIAIVGVATRFPGDLNTPDEMWE ALLEGKdcvtdlpedrWTEFLDEPRiaervkkarTRGGYLTDIKGFDSEFFALSKMEADN IDPQQRMALELTWEALEHARIPASSLRgesvgvyigsstndysflamsdpsiahpyaitg tassiianrVSYFYDFRgpsvavdtacssslvathqgvqalrAGEADVAIVGGVNALVTP LVTVGFDEVGGVLAPDGRikSFSSDADGYARSE…	AAAAQVLPDAK AEGTITVEDVLGAK AGEADVAIVGGVNALVTPLVTVGFDEVGGVLAPDGR AIAGVSGFGFGGANAHVVMR ALDTVDIKPYDGHVTLYMADR ASSLESIGR AVVLAHDHDEAIK DANLYNVEELIR DEVEQIAESQK DGDQILAVIAGSAVNHDGR DVDYIEAHGTGTILGDPIEADALGR DVEDIAIVGVATR EGSNAVPLFVFHPAGGSTVVYEPLMK EHWLPAHFTGDSSAVMPGNHVATPDGR EQLEEGVVDGFVR ESGVQIPGGIIEHQR EVLAGDLVEPEPEPEPEAKPEK EVLAGDLVEPEPEPEPEAKPEKSEADAVYVGGVR FPGDLNTPDEMWEALLEGK FVGLIDTVLPGEPIDQSK G…		0	1	Six_Frame_database	Six Frame database	>CP000480|Reference_Proteome_Sequence_5920 tr|A0R617|A0R617_MYCS2 Polyketide synthase OS=Mycobacterium smegmatis (strain ATCC 700084 / mc(2)155) GN=MSMEG_6392 PE=4 SV=1 Coordinates: (-)6456740:6462190 mtvnemrewlrnwvanatgqsadaidestpmvelglssrdavamasdiedltgvtltatv afrHPTIESLATVIIEGEPEPEPYDEDEDWSRTRDVEDIAIVGVATRFPGDLNTPDEMWE ALLEGKdcvtdlpedrWTEFLDEPRiaervkkarTRGGYLTDIKGFDSEFFALSKMEADN IDPQQRMALELTWEA…	>Consensus_Protein_Sequence_2786.1 (-)6456740:6462265 MDENHSDSNLPEGTEPAGRPAPRTDMTVNEMRewlrnwvanatgqsadaidestpmvelg lssrdavamasdiedltgvtltatvafrHPTIESLATVIIEGEPEPEPYDEDEDWSRTRD VEDIAIVGVATRFPGDLNTPDEMWEALLEGKdcvtdlpedrWTEFLDEPRiaervkkarT RGGYLTDIKGFDSEFFALSKMEADNIDPQQRMALELTWEALEHARIPASSLRgesvgvyi gsstndysflamsdpsiahpyaitgtassiianrVSYFYDFRgpsvavdtacssslvath qgvqalrAGEADVAIVGGVNALVTPLVTVGFDEVGGVLAP…	(-)6456740:6462265	ATG	M	TRUE	Upstream Start	MDENHSDSNLPEGTEPAGRPAPR	1				MDENHSDSNLPEGTEPAGRPAPR	1		_VLTQEAVTEALGADVPPR_ _QLVPLAVSAFLTSR_ _GRPADKPALLGAVK_ _PAAVVGQSLGEAAASYFAGGLSLADATR_ _EHWLPAHFTGDSSAVMPGNHVATPDGR_ _AGEADVAIVGGVNALVTPLVTVGFDEVGGVLAPDGR_ _FPGDLNTPDEMWEALLEGK_ _EQLEEGVVDGFVR_ _TDLAALVK_ _SNGLLAPNPDAQAEVLRK_ _WDPNSGETIGQR_ _RQAAAELADWIDSPEGR_ _HPTIESLATVIIEGEPEPEPYDEDEDWSR_ _HVWEFVPR_ _IPASSLR_ _GFDSEFFALSK_ _TRGGYLTDIK_ _SNLGHLESAAGAASLAK_ _EGSNAVPLFVFHPAGGSTVVYEPLMK_ _NAVDNGHTT…	FALSE	MTLALANDKLPPSINYAGPNPYIDFEK TSYLDNR YHDDAIVFEPAYATR EHWLPAHFTGDSSAVMPGNHVATPDGR QLVPLAVSAFLTSR FVGLIDTVLPGEPIDQSK MEADNIDPQQR AAAAQVLPDAK EVLAGDLVEPEPEPEPEAKPEK SPGGIFNELPTVSEETAKK TRDVEDIAIVGVATR FPGDLNTPDEMWEALLEGK HPGGATVQVHAR AEGTITVEDVLGAK SNGLLAPNPDAQAEVLRK WTEFLDEPR AGEADVAIVGGVNALVTPLVTVGFDEVGGVLAPDGR GGYLTDIK RQAAAELADWIDSPEGR EQLEEGVVDGFVR SEADAVYVGGVR QHPSVLSADGPVTNGPVWVLAGFGAQHR DANLY…		TDMTVNEMR MDENHSDSNLPEGTEPAGRPAPR				TDMTVNEMR MDENHSDSNLPEGTEPAGRPAPR	MTLALANDKLPPSINYAGPNPYIDFEK TSYLDNR YHDDAIVFEPAYATR GFDSEFFALSK IPASSLR EHWLPAHFTGDSSAVMPGNHVATPDGR QLVPLAVSAFLTSR QAAAELADWIDSPEGR AAAAQVLPDAK EVLAGDLVEPEPEPEPEAKPEK SPGGIFNELPTVSEETAKK TRDVEDIAIVGVATR FPGDLNTPDEMWEALLEGK AEGTITVEDVLGAK HPGGATVQVHAR WTEFLDEPR AGEADVAIVGGVNALVTPLVTVGFDEVGGVLAPDGR GGYLTDIK RQAAAELADWIDSPEGR EQLEEGVVDGFVR SEADAVYVGGVR QHPSVLSADGPVTNGPVWVLAGFGAQHR AVVLAHDHDEAIK FVGL…			FALSE	MDENHSDSNLPEGTEPAGRPAPRTDMTVNEMREWLRNWVANATGQSADAIDESTPMVELGLSSRDAVAMASDIEDLTGVTLTATVAFRHPTIESLATVIIEGEPEPEPYDEDEDWSRTRDVEDIAIVGVATRFPGDLNTPDEMWEALLEGKDCVTDLPEDRWTEFLDEPRIAERVKKARTRGGYLTDIKGFDSEFFALSKMEADNIDPQQRMALELTWEALEHARIPASSLRGESVGVYIGSSTNDYSFLAMSDPSIAHPYAITGTASSIIANRVSYFYDFRGPSVAVDTACSSSLVATHQGVQALRAGEADVAIVGGVNALVTPLVTVGFDEVGGVLAPDGRIKSFSSDADGYARSEGGGMLVLKRISDARRDGDQILAVIAGSAVNHDGRSNGLLAP…	Alignment E value: 0.0, length: 1841, Feature: gi|504691532|ref|WP_014878634.1| polyketide synthase [Mycobacterium smegmatis] >gi|399235157|gb|AFP42650.1| polyketide synthase PKS13 [Mycobacterium smegmatis str. MC2 155] >gi|698944611|gb|AIU11373.1| polyketide synthase [Mycobacterium smegmatis str. MC2 155] >gi|698953803|gb|AIU17997.1| polyketide synthase [Mycobacterium smegmatis] >gi|698962086|gb…	1841	62.14	399235157 698944611 504691532 698953803 698962086
>CP000480|M_START_Six_Frame_Translated_Orf_7816 (-)5553543:5554466 nr|tr|A0R3H1|A0R3H1_MYCS2|5'+9|3'+0. mstpskAPTVSIPHTAVVPAAGLGTRflpatktvpkellpvvdtpgielvaaeaaeagae rLVIVTSEGKDGVVAHFVQDLVLEGTLEARgkktmlekvrrapalikvesvvqaeplglg havscvesvlaadedaisvllpddlvlptgvletmskvrakrggsvlcaievpgdkISAY GVFDVETVPDAANPNVLRvkGMVEKPRPEDAPSHFAAAGRyvldrAIFDALRRvprGTGG EIQLTDAIALLIEEDHPVHVVVHRgarHDLGNPGGYLKAAVDFALERDDYG…	AAVDFALER AAVDFALERDDYGPELR AIFDALRR APTVSIPHTAVVPAAGLGTR DGVVAHFVQDLVLEGTLEAR GMVEKPRPEDAPSHFAAAGR GTGGEIQLTDAIALLIEEDHPVHVVVHR HDLGNPGGYLK ISAYGVFDVETVPDAANPNVLR LVIVTSEGK PRPEDAPSHFAAAGR		1.0745e-103	1	>CP000480|Reference_Proteome_Sequence_5753 tr|A0R3H1|A0R3H1_MYCS2 UTP-glucose-1-phosphate uridylyltransferase OS=Mycobacterium smegmatis (strain ATCC 700084 / mc(2)155) GN=galU PE=4 SV=1 Coordinates: (-)5553543:5554439 msiphtavvpaaglgtrflpatktvpkellpvvdtpgielvaaeaaeagaerLVIVTSEG KDGVVAHFVQDLVLEGTLEARgkktmlekvrrapalikvesvvqaeplglghavscvesv laadedaisvllpddlvlptgvletmskvrakrggsvlcaievpgdkISAYGVFDVET…	AAVDFALER AAVDFALERDDYGPELR AIFDALRR DGVVAHFVQDLVLEGTLEAR GMVEKPRPEDAPSHFAAAGR GTGGEIQLTDAIALLIEEDHPVHVVVHR HDLGNPGGYLK ISAYGVFDVETVPDAANPNVLR LVIVTSEGK PRPEDAPSHFAAAGR		5.6911e-95	1	>CP000480|M_START_GeneMarkS_Sequence_1416 (-)5553543:5554367 mpkellpvvdtpgielvaaeaaeagaerLVIVTSEGKDGVVAHFVQDLVLEGTLEARgkk tmlekvrrapalikvesvvqaeplglghavscvesvlaadedaisvllpddlvlptgvle tmskvrakrggsvlcaievpgdkISAYGVFDVETVPDAANPNVLRvkGMVEKPRPEDAPS HFAAAGRyvldrAIFDALRRvprGTGGEIQLTDAIALLIEEDHPVHVVVHRgarHDLGNP GGYLKAAVDFALERDDYGPELRqwlverlglaek	AAVDFALER AAVDFALERDDYGPELR AIFDALRR DGVVAHFVQDLVLEGTLEAR GMVEKPRPEDAPSHFAAAGR GTGGEIQLTDAIALLIEEDHPVHVVVHR HDLGNPGGYLK ISAYGVFDVETVPDAANPNVLR LVIVTSEGK PRPEDAPSHFAAAGR		2.4863e-95	1		Six Frame database	>CP000480|Reference_Proteome_Sequence_5753 tr|A0R3H1|A0R3H1_MYCS2 UTP-glucose-1-phosphate uridylyltransferase OS=Mycobacterium smegmatis (strain ATCC 700084 / mc(2)155) GN=galU PE=4 SV=1 Coordinates: (-)5553543:5554439 msiphtavvpaaglgtrflpatktvpkellpvvdtpgielvaaeaaeagaerLVIVTSEG KDGVVAHFVQDLVLEGTLEARgkktmlekvrrapalikvesvvqaeplglghavscvesv laadedaisvllpddlvlptgvletmskvrakrggsvlcaievpgdkISAYGVFDVET…	>Consensus_Protein_Sequence_2791 (-)5553543:5554466 mstpskAPTVSIPHTAVVPAAGLGTRflpatktvpkellpvvdtpgielvaaeaaeagae rLVIVTSEGKDGVVAHFVQDLVLEGTLEARgkktmlekvrrapalikvesvvqaeplglg havscvesvlaadedaisvllpddlvlptgvletmskvrakrggsvlcaievpgdkISAY GVFDVETVPDAANPNVLRvkGMVEKPRPEDAPSHFAAAGRyvldrAIFDALRRvprGTGG EIQLTDAIALLIEEDHPVHVVVHRgarHDLGNPGGYLKAAVDFALERDDYGPELRqwlve rlglaek	(-)5553543:5554466	ATG	Not Verified		Upstream Start		0					0		_AAVDFALERDDYGPELR_ _GTGGEIQLTDAIALLIEEDHPVHVVVHR_ _PRPEDAPSHFAAAGR_ _AIFDALRR_ _AAVDFALER_ _APTVSIPHTAVVPAAGLGTR_ _GMVEKPRPEDAPSHFAAAGR_ _LVIVTSEGK_ _HDLGNPGGYLK_ _ISAYGVFDVETVPDAANPNVLR_ _DGVVAHFVQDLVLEGTLEAR_	FALSE	ISAYGVFDVETVPDAANPNVLR GMVEKPRPEDAPSHFAAAGR APTVSIPHTAVVPAAGLGTR AAVDFALER AIFDALRR DGVVAHFVQDLVLEGTLEAR LVIVTSEGK PRPEDAPSHFAAAGR HDLGNPGGYLK GTGGEIQLTDAIALLIEEDHPVHVVVHR AAVDFALERDDYGPELR		APTVSIPHTAVVPAAGLGTR				APTVSIPHTAVVPAAGLGTR	ISAYGVFDVETVPDAANPNVLR GMVEKPRPEDAPSHFAAAGR AAVDFALER AIFDALRR DGVVAHFVQDLVLEGTLEAR LVIVTSEGK PRPEDAPSHFAAAGR HDLGNPGGYLK GTGGEIQLTDAIALLIEEDHPVHVVVHR AAVDFALERDDYGPELR			FALSE	MSTPSKAPTVSIPHTAVVPAAGLGTRFLPATKTVPKELLPVVDTPGIELVAAEAAEAGAERLVIVTSEGKDGVVAHFVQDLVLEGTLEARGKKTMLEKVRRAPALIKVESVVQAEPLGLGHAVSCVESVLAADEDAISVLLPDDLVLPTGVLETMSKVRAKRGGSVLCAIEVPGDKISAYGVFDVETVPDAANPNVLRVKGMVEKPRPEDAPSHFAAAGRYVLDRAIFDALRRVPRGTGGEIQLTDAIALLIEEDHPVHVVVHRGARHDLGNPGGYLKAAVDFALERDDYGPELRQWLVERLGLAEK	Alignment E value: 0.0, length: 307, Feature: gi|504691241|ref|WP_014878343.1| UDP-glucose pyrophosphorylase [Mycobacterium smegmatis] >gi|399234269|gb|AFP41762.1| putative UTP--glucose-1-phosphate uridylyltransferase [Mycobacterium smegmatis str. MC2 155] >gi|698943727|gb|AIU10489.1| UDP-glucose pyrophosphorylase [Mycobacterium smegmatis str. MC2 155] >gi|698952920|gb|AIU17114.1| UDP-glucose pyr…	307	50.49	399234269 698943727 504691241 698952920 698961202 777219341
>CP000480|M_START_Six_Frame_Translated_Orf_8456 (-)6981747:6982973 nr|tr|A0R7J4|A0R7J4_MYCS2|5'+85|3'+0. meravpsgrrpdapdqrracrsrdrgtpacdgvtrsggcqggemwrelfeparnrrrrTA AGGQTGTEQVGSDGAVPGKNGQEMSMGSGQNKGQGVVQKPNVSRETWDSATSTWVTDAAM DTPIAAEAEQATRvlhssarRQLPRPERqrVFTIANQKggvgkTTTAVNVAAALALQGLR tlvidldpqgnastalsiehrpgtpssyevligeipveealqqsphnerlycipatidla gaeielvsmvaregrlrTALAELKnhnfdyvfidcppslglltinalvaa…	ETWDSATSTWVTDAAMDTPIAAEAEQATR GALSYLDASR GQGVVQKPNVSR LADQVAEDVREHFGDK NGQEMSMGSGQNK RQLPRPER TAAGGQTGTEQVGSDGAVPGK TALAELK TTTAVNVAAALALQGLR VFTIANQK VSEAPGYGMTILNYDPGSR		2.1663e-72	1	>CP000480|Reference_Proteome_Sequence_1166 tr|A0R7J4|A0R7J4_MYCS2 Chromosome partitioning protein ParA OS=Mycobacterium smegmatis (strain ATCC 700084 / mc(2)155) GN=MSMEG_6939 PE=4 SV=1 Coordinates: (-)6981747:6982718 mgsgqnkGQGVVQKPNVSRETWDSATSTWVTDAAMDTPIAAEAEQATRvlhssarRQLPR PERqrVFTIANQKggvgkTTTAVNVAAALALQGLRtlvidldpqgnastalsiehrpgtp ssyevligeipveealqqsphnerlycipatidlagaeielvsmvaregrlrTALAELK…	ETWDSATSTWVTDAAMDTPIAAEAEQATR GALSYLDASR GQGVVQKPNVSR LADQVAEDVR LADQVAEDVREHFGDK RQLPRPER TALAELK TTTAVNVAAALALQGLR VFTIANQK VSEAPGYGMTILNYDPGSR		7.8817e-66	1	>CP000480|M_START_GeneMarkS_Sequence_3979 (-)6981747:6982724 msmgsgqnkGQGVVQKPNVSRETWDSATSTWVTDAAMDTPIAAEAEQATRvlhssarRQL PRPERqrVFTIANQKggvgkTTTAVNVAAALALQGLRtlvidldpqgnastalsiehrpg tpssyevligeipveealqqsphnerlycipatidlagaeielvsmvaregrlrTALAEL Knhnfdyvfidcppslglltinalvaapevlipiqceyyalegvgqllrniemvkahlnp elsvstviltmydgrtkLADQVAEDVREHFGDKvlrtviprsvkVSEAPGYGMTILNYDP GSRGALSYLDASReiaergapprqq	ETWDSATSTWVTDAAMDTPIAAEAEQATR GALSYLDASR GQGVVQKPNVSR LADQVAEDVR LADQVAEDVREHFGDK RQLPRPER TALAELK TTTAVNVAAALALQGLR VFTIANQK VSEAPGYGMTILNYDPGSR		3.9413e-66	1		Six Frame database	>CP000480|Reference_Proteome_Sequence_1166 tr|A0R7J4|A0R7J4_MYCS2 Chromosome partitioning protein ParA OS=Mycobacterium smegmatis (strain ATCC 700084 / mc(2)155) GN=MSMEG_6939 PE=4 SV=1 Coordinates: (-)6981747:6982718 mgsgqnkGQGVVQKPNVSRETWDSATSTWVTDAAMDTPIAAEAEQATRvlhssarRQLPR PERqrVFTIANQKggvgkTTTAVNVAAALALQGLRtlvidldpqgnastalsiehrpgtp ssyevligeipveealqqsphnerlycipatidlagaeielvsmvaregrlrTALAELK…	>Consensus_Protein_Sequence_2866 (-)6981747:6982844 mwrelfeparnrrrrTAAGGQTGTEQVGSDGAVPGKNGQEMSMGSGQNKGQGVVQKPNVS RETWDSATSTWVTDAAMDTPIAAEAEQATRvlhssarRQLPRPERqrVFTIANQKggvgk TTTAVNVAAALALQGLRtlvidldpqgnastalsiehrpgtpssyevligeipveealqq sphnerlycipatidlagaeielvsmvaregrlrTALAELKnhnfdyvfidcppslgllt inalvaapevlipiqceyyalegvgqllrniemvkahlnpelsvstviltmydgrtkLAD QVAEDVREHFGDKvlrtviprsvkVSEAPGYGMTILNYDPGS…	(-)6981747:6982844	ATG	Not Verified		Upstream Start		0					0		_LADQVAEDVREHFGDK_ _TAAGGQTGTEQVGSDGAVPGK_ _VFTIANQK_ _TALAELK_ _TTTAVNVAAALALQGLR_ _ETWDSATSTWVTDAAMDTPIAAEAEQATR_ _NGQEMSMGSGQNK_ _GALSYLDASR_ _LADQVAEDVR_ _VSEAPGYGMTILNYDPGSR_ _RQLPRPER_ _GQGVVQKPNVSR_	FALSE	LADQVAEDVREHFGDK GQGVVQKPNVSR NGQEMSMGSGQNK TAAGGQTGTEQVGSDGAVPGK VSEAPGYGMTILNYDPGSR RQLPRPER GALSYLDASR TTTAVNVAAALALQGLR TALAELK ETWDSATSTWVTDAAMDTPIAAEAEQATR VFTIANQK LADQVAEDVR		TAAGGQTGTEQVGSDGAVPGK NGQEMSMGSGQNK				TAAGGQTGTEQVGSDGAVPGK NGQEMSMGSGQNK	LADQVAEDVREHFGDK GQGVVQKPNVSR VSEAPGYGMTILNYDPGSR RQLPRPER VFTIANQK TTTAVNVAAALALQGLR TALAELK ETWDSATSTWVTDAAMDTPIAAEAEQATR GALSYLDASR LADQVAEDVR			FALSE	MWRELFEPARNRRRRTAAGGQTGTEQVGSDGAVPGKNGQEMSMGSGQNKGQGVVQKPNVSRETWDSATSTWVTDAAMDTPIAAEAEQATRVLHSSARRQLPRPERQRVFTIANQKGGVGKTTTAVNVAAALALQGLRTLVIDLDPQGNASTALSIEHRPGTPSSYEVLIGEIPVEEALQQSPHNERLYCIPATIDLAGAEIELVSMVAREGRLRTALAELKNHNFDYVFIDCPPSLGLLTINALVAAPEVLIPIQCEYYALEGVGQLLRNIEMVKAHLNPELSVSTVILTMYDGRTKLADQVAEDVREHFGDKVLRTVIPRSVKVSEAPGYGMTILNYDPGSRGALSYLDASREIAERGAPPRQQ	Alignment E value: 0.0, length: 325, Feature: gi|755160892|ref|WP_042510605.1| chromosome partitioning protein [Mycobacterium smegmatis]	365	43.84	755160892
>CP000480|M_START_Six_Frame_Translated_Orf_8477 (-)5155924:5157111 nr|tr|A0R2B7|A0R2B7_MYCS2|5'+15|3'+0. mkypdavselvrTPQVVIEDSEIFAAHEGGKlsvelkSPLDTQRALSIAYTPGVAQVSRA IAADATLAKKYTWANRLVAVVSDGSAVLGLGDIGAAASLPVMEGKaalfkTFGGLDSIPL VLDTNDPDEIVETLVRLRPTFGAVNLEDISAPRcfeierrviealdcpvmhddqhgtaiv vlaallgavkVLDRDLASLKVVVSGAGAAGVACTNILRnsgitdivvldskgivsggrTD LNSFKaelaqrtnprgltgglaealagadvflgvsaglvpeeliatmapn…	AIAADATLAK ALSIAYTPGVAQVSR KYTWANR LRPTFGAVNLEDISAPR LVAVVSDGSAVLGLGDIGAAASLPVMEGK SDFPNQINNVLAFPGVFR SPLDTQR TDLNSFK TFGGLDSIPLVLDTNDPDEIVETLVR TPQVVIEDSEIFAAHEGGK VAAAHAIFSVVGDDLGVDHIVPSALDPR VGPAVAAAVAEASGV VLDRDLASLK VVVSGAGAAGVACTNILR YAAVVATGR		1.2191e-246	1	>CP000480|Reference_Proteome_Sequence_5520 tr|A0R2B7|A0R2B7_MYCS2 NAD-dependent malic enzyme OS=Mycobacterium smegmatis (strain ATCC 700084 / mc(2)155) GN=MSMEG_5055 PE=3 SV=1 Coordinates: (-)5155924:5157066 mviedseifaaheggklsvelkSPLDTQRALSIAYTPGVAQVSRAIAADATLAKKYTWAN RLVAVVSDGSAVLGLGDIGAAASLPVMEGKaalfkTFGGLDSIPLVLDTNDPDEIVETLV RLRPTFGAVNLEDISAPRcfeierrviealdcpvmhddqhgtaivvlaallgavkVLDRD LASLKVVV…	AIAADATLAK ALSIAYTPGVAQVSR KYTWANR LRPTFGAVNLEDISAPR LVAVVSDGSAVLGLGDIGAAASLPVMEGK SDFPNQINNVLAFPGVFR SPLDTQR TDLNSFK TFGGLDSIPLVLDTNDPDEIVETLVR VAAAHAIFSVVGDDLGVDHIVPSALDPR VGPAVAAAVAEASGV VLDRDLASLK VVVSGAGAAGVACTNILR YAAVVATGR		2.3432e-204	1	>CP000480|M_START_GeneMarkS_Sequence_6018 (-)5155924:5157066 mviedseifaaheggklsvelkSPLDTQRALSIAYTPGVAQVSRAIAADATLAKKYTWAN RLVAVVSDGSAVLGLGDIGAAASLPVMEGKaalfkTFGGLDSIPLVLDTNDPDEIVETLV RLRPTFGAVNLEDISAPRcfeierrviealdcpvmhddqhgtaivvlaallgavkVLDRD LASLKVVVSGAGAAGVACTNILRnsgitdivvldskgivsggrTDLNSFKaelaqrtnpr gltgglaealagadvflgvsaglvpeeliatmapngivfalsnpdpeihpdaarkYAAVV ATGRSDFPNQINNVLAFPGVFRgaldagarrit…	AIAADATLAK ALSIAYTPGVAQVSR KYTWANR LRPTFGAVNLEDISAPR LVAVVSDGSAVLGLGDIGAAASLPVMEGK SDFPNQINNVLAFPGVFR SPLDTQR TDLNSFK TFGGLDSIPLVLDTNDPDEIVETLVR VAAAHAIFSVVGDDLGVDHIVPSALDPR VGPAVAAAVAEASGV VLDRDLASLK VVVSGAGAAGVACTNILR YAAVVATGR		1.597e-204	1		Six Frame database	>CP000480|Reference_Proteome_Sequence_5520 tr|A0R2B7|A0R2B7_MYCS2 NAD-dependent malic enzyme OS=Mycobacterium smegmatis (strain ATCC 700084 / mc(2)155) GN=MSMEG_5055 PE=3 SV=1 Coordinates: (-)5155924:5157066 mviedseifaaheggklsvelkSPLDTQRALSIAYTPGVAQVSRAIAADATLAKKYTWAN RLVAVVSDGSAVLGLGDIGAAASLPVMEGKaalfkTFGGLDSIPLVLDTNDPDEIVETLV RLRPTFGAVNLEDISAPRcfeierrviealdcpvmhddqhgtaivvlaallgavkVLDRD LASLKVVV…	>Consensus_Protein_Sequence_2867 (-)5155924:5157081 mrTPQVVIEDSEIFAAHEGGKlsvelkSPLDTQRALSIAYTPGVAQVSRAIAADATLAKK YTWANRLVAVVSDGSAVLGLGDIGAAASLPVMEGKaalfkTFGGLDSIPLVLDTNDPDEI VETLVRLRPTFGAVNLEDISAPRcfeierrviealdcpvmhddqhgtaivvlaallgavk VLDRDLASLKVVVSGAGAAGVACTNILRnsgitdivvldskgivsggrTDLNSFKaelaq rtnprgltgglaealagadvflgvsaglvpeeliatmapngivfalsnpdpeihpdaark YAAVVATGRSDFPNQINNVLAFPGVFRgaldagarriteemk…	(-)5155924:5157081	GTG	Not Verified		Upstream Start		0					0		_LVAVVSDGSAVLGLGDIGAAASLPVMEGK_ _VGPAVAAAVAEASGV_ _ALSIAYTPGVAQVSR_ _SPLDTQR_ _VLDRDLASLK_ _SDFPNQINNVLAFPGVFR_ _VVVSGAGAAGVACTNILR_ _AIAADATLAK_ _TPQVVIEDSEIFAAHEGGK_ _TDLNSFK_ _YAAVVATGR_ _VAAAHAIFSVVGDDLGVDHIVPSALDPR_ _TFGGLDSIPLVLDTNDPDEIVETLVR_ _LRPTFGAVNLEDISAPR_ _KYTWANR_	FALSE	LRPTFGAVNLEDISAPR VAAAHAIFSVVGDDLGVDHIVPSALDPR TDLNSFK SPLDTQR VGPAVAAAVAEASGV LVAVVSDGSAVLGLGDIGAAASLPVMEGK VLDRDLASLK TPQVVIEDSEIFAAHEGGK TFGGLDSIPLVLDTNDPDEIVETLVR YAAVVATGR SDFPNQINNVLAFPGVFR VVVSGAGAAGVACTNILR KYTWANR ALSIAYTPGVAQVSR AIAADATLAK		TPQVVIEDSEIFAAHEGGK				TPQVVIEDSEIFAAHEGGK	VAAAHAIFSVVGDDLGVDHIVPSALDPR SDFPNQINNVLAFPGVFR TDLNSFK SPLDTQR VGPAVAAAVAEASGV LVAVVSDGSAVLGLGDIGAAASLPVMEGK VLDRDLASLK TFGGLDSIPLVLDTNDPDEIVETLVR YAAVVATGR LRPTFGAVNLEDISAPR VVVSGAGAAGVACTNILR KYTWANR ALSIAYTPGVAQVSR AIAADATLAK			FALSE	MRTPQVVIEDSEIFAAHEGGKLSVELKSPLDTQRALSIAYTPGVAQVSRAIAADATLAKKYTWANRLVAVVSDGSAVLGLGDIGAAASLPVMEGKAALFKTFGGLDSIPLVLDTNDPDEIVETLVRLRPTFGAVNLEDISAPRCFEIERRVIEALDCPVMHDDQHGTAIVVLAALLGAVKVLDRDLASLKVVVSGAGAAGVACTNILRNSGITDIVVLDSKGIVSGGRTDLNSFKAELAQRTNPRGLTGGLAEALAGADVFLGVSAGLVPEELIATMAPNGIVFALSNPDPEIHPDAARKYAAVVATGRSDFPNQINNVLAFPGVFRGALDAGARRITEEMKVAAAHAIFSVVGDDLGVDHIVPSALDPRVGPAVAAAVAEASGV	Alignment E value: 0.0, length: 389, Feature: gi|399233879|gb|AFP41372.1| Malate dehydrogenase (Oxaloacetate decarboxylating) [Mycobacterium smegmatis str. MC2 155] >gi|698943331|gb|AIU10093.1| malate dehydrogenase [Mycobacterium smegmatis str. MC2 155] >gi|698952524|gb|AIU16718.1| malate dehydrogenase [Mycobacterium smegmatis] >gi|698960806|gb|AIU23341.1| malate dehydrogenase [Mycobacterium smeg…	385	61.04	399233879 698943331 698952524 698960806
										>CP000480|M_START_GeneMarkS_Sequence_5658 (+)3096381:3096782 MDSNVIDVDTSRrrLVDLTDEVRgfcgsrrdglcnvfvphataglaiietgagsdddlvd tlerllprddryrhahgsfghgadhvlpalvspsvtipvqdgcpllgtwqsivlvdlnrd nprrsvrlsflga	LVDLTDEVR MDSNVIDVDTSR		1.3403e-05	1	GeneMarkS_database	GeneMarkS database	>CP000480|Reference_Proteome_Sequence_1131 tr|A0QWQ3|A0QWQ3_MYCS2 NovD OS=Mycobacterium smegmatis (strain ATCC 700084 / mc(2)155) GN=MSMEG_3024 PE=4 SV=1 Coordinates: (+)3096393:3096782 midvdtsrrrLVDLTDEVRgfcgsrrdglcnvfvphataglaiietgagsdddlvdtler llprddryrhahgsfghgadhvlpalvspsvtipvqdgcpllgtwqsivlvdlnrdnprr svrlsflga	>Consensus_Protein_Sequence_3020.1 (+)3096381:3096782 MDSNVIDVDTSRrrLVDLTDEVRgfcgsrrdglcnvfvphataglaiietgagsdddlvd tlerllprddryrhahgsfghgadhvlpalvspsvtipvqdgcpllgtwqsivlvdlnrd nprrsvrlsflga	(+)3096381:3096782	ATG	M	TRUE	Upstream Start	MDSNVIDVDTSR	1				MDSNVIDVDTSR	1	_MDSNVIDVDTSR_	_LVDLTDEVR_ _MDSNVIDVDTSR_	FALSE	MDSNVIDVDTSR LVDLTDEVR		MDSNVIDVDTSR				MDSNVIDVDTSR	LVDLTDEVR			FALSE	MDSNVIDVDTSRRRLVDLTDEVRGFCGSRRDGLCNVFVPHATAGLAIIETGAGSDDDLVDTLERLLPRDDRYRHAHGSFGHGADHVLPALVSPSVTIPVQDGCPLLGTWQSIVLVDLNRDNPRRSVRLSFLGA	Alignment E value: 2.71421e-88, length: 133, Feature: gi|656073351|ref|WP_029104445.1| hypothetical protein [Mycobacterium smegmatis] >gi|698941419|gb|AIU08181.1| hypothetical protein LJ00_15050 [Mycobacterium smegmatis str. MC2 155] >gi|698950612|gb|AIU14806.1| hypothetical protein LI99_15055 [Mycobacterium smegmatis] >gi|698958894|gb|AIU21429.1| hypothetical protein LI98_15060 [Mycobacterium sm…	133	15.79	698941419 656073351 698950612 698958894 777217089
>CP000480|M_START_Six_Frame_Translated_Orf_42090 (-)3831361:3834357 nr|tr|A0QYS3|A0QYS3_MYCS2|5'+1|3'+0. mVDFSAVTKPIERLLATAQNGLEVLRYGGLETGAVPSPFQIIQSVPMFKlrryfppdarp gaqivgppvlmvhpmmmsadmwdvtrESGAVGILHRAGIDPWVIDFGEPDKVEGGMERTL ADHVVALSEAIDTVRevtgrdvhlagysqggmfayqaaayrrskdlasiiafgspvdtla alpmnlpssiapaaadfmadhvfsrIDIPGWLARTGFQMLDPIKtaqsridflrqlhdre allpreqqrrflasegwiawsgpaisellkqfiahnrmitggfsihgdlv…	AGHFGLVVGSK AGIDPWVIDFGEPDKVEGGMER DLAFVGFSTIGGELIPR ESGAVGILHR GLIDVGVR GPVDPTAVVK GPVFATTISDAAGR GRPLPGGGQIELAAYDPDDDLILEDEQGFVR IDIPGWLAR ITHGANAATEVAFEVAR LGAVAVLIPPDVDLAEAIR LLATAQNGLEVLR NAPSGEALLFDGR NLNLPDGADVTDMEQIDPDSVELPGWYRPNPGLAR QGAHVGVLMETRPSALVAIAALSR RAAPQADVYEYLIR RVTEVFEPAQVVEFFATTDGQAVLANVSGHK SLEIGEPMPEGVVPMATQPPDQHEGGVSISSR TELAGDDTDDAAVPTQ TGFQMLDPIK TLADHVVALSEAIDTVR TLVVE…		6.8837e-158	1	>CP000480|Reference_Proteome_Sequence_5901 tr|A0QYS3|A0QYS3_MYCS2 Acyl-CoA synthase OS=Mycobacterium smegmatis (strain ATCC 700084 / mc(2)155) GN=MSMEG_3767 PE=4 SV=1 Coordinates: (-)3831361:3834354 mdfsavtkpierLLATAQNGLEVLRYGGLETGAVPSPFQIIQSVPMFKlrryfppdarpg aqivgppvlmvhpmmmsadmwdvtrESGAVGILHRAGIDPWVIDFGEPDKVEGGMERTLA DHVVALSEAIDTVRevtgrdvhlagysqggmfayqaaayrrskdlasiiafgspvdtlaa lpmnlpssiapaaadfm…	AGHFGLVVGSK AGIDPWVIDFGEPDKVEGGMER DLAFVGFSTIGGELIPR ESGAVGILHR GLIDVGVR GPVDPTAVVK GPVFATTISDAAGR GRPLPGGGQIELAAYDPDDDLILEDEQGFVR IDIPGWLAR ITHGANAATEVAFEVAR LGAVAVLIPPDVDLAEAIR LLATAQNGLEVLR NAPSGEALLFDGR NLNLPDGADVTDMEQIDPDSVELPGWYRPNPGLAR NSWYFDADTGTYK QGAHVGVLMETRPSALVAIAALSR RAAPQADVYEYLIR RVTEVFEPAQVVEFFATTDGQAVLANVSGHK SLEIGEPMPEGVVPMATQPPDQHEGGVSISSR TELAGDDTDDAAVPTQ TGFQMLDPIK TLADHVVAL…		7.6732e-181	1	>CP000480|M_START_GeneMarkS_Sequence_3721 (-)3831361:3834357 mVDFSAVTKPIERLLATAQNGLEVLRYGGLETGAVPSPFQIIQSVPMFKlrryfppdarp gaqivgppvlmvhpmmmsadmwdvtrESGAVGILHRAGIDPWVIDFGEPDKVEGGMERTL ADHVVALSEAIDTVRevtgrdvhlagysqggmfayqaaayrrskdlasiiafgspvdtla alpmnlpssiapaaadfmadhvfsrIDIPGWLARTGFQMLDPIKtaqsridflrqlhdre allpreqqrrflasegwiawsgpaisellkqfiahnrmitggfsihgdlvtlsdincpil avvgevddigqpasvrgikRAAPQADVYEYLIR…	AGHFGLVVGSK AGIDPWVIDFGEPDKVEGGMER DLAFVGFSTIGGELIPR ESGAVGILHR GLIDVGVR GPVDPTAVVK GPVFATTISDAAGR GRPLPGGGQIELAAYDPDDDLILEDEQGFVR IDIPGWLAR ITHGANAATEVAFEVAR LGAVAVLIPPDVDLAEAIR LLATAQNGLEVLR NAPSGEALLFDGR NLNLPDGADVTDMEQIDPDSVELPGWYRPNPGLAR NSWYFDADTGTYK QGAHVGVLMETRPSALVAIAALSR RAAPQADVYEYLIR RVTEVFEPAQVVEFFATTDGQAVLANVSGHK SLEIGEPMPEGVVPMATQPPDQHEGGVSISSR TELAGDDTDDAAVPTQ TGFQMLDPIK TLADHVVAL…		1.5719e-184	1	Six_Frame_database GeneMarkS_database	Six Frame database GeneMarkS database	>CP000480|Reference_Proteome_Sequence_5901 tr|A0QYS3|A0QYS3_MYCS2 Acyl-CoA synthase OS=Mycobacterium smegmatis (strain ATCC 700084 / mc(2)155) GN=MSMEG_3767 PE=4 SV=1 Coordinates: (-)3831361:3834354 mdfsavtkpierLLATAQNGLEVLRYGGLETGAVPSPFQIIQSVPMFKlrryfppdarpg aqivgppvlmvhpmmmsadmwdvtrESGAVGILHRAGIDPWVIDFGEPDKVEGGMERTLA DHVVALSEAIDTVRevtgrdvhlagysqggmfayqaaayrrskdlasiiafgspvdtlaa lpmnlpssiapaaadfm…	>Consensus_Protein_Sequence_1311.1 (-)3831361:3834354 VDFSAVTKPIERLLATAQNGLEVLRYGGLETGAVPSPFQIIQSVPMFKlrryfppdarpg aqivgppvlmvhpmmmsadmwdvtrESGAVGILHRAGIDPWVIDFGEPDKVEGGMERTLA DHVVALSEAIDTVRevtgrdvhlagysqggmfayqaaayrrskdlasiiafgspvdtlaa lpmnlpssiapaaadfmadhvfsrIDIPGWLARTGFQMLDPIKtaqsridflrqlhdrea llpreqqrrflasegwiawsgpaisellkqfiahnrmitggfsihgdlvtlsdincpila vvgevddigqpasvrgikRAAPQADVYEYLIRAGHFGLVV…	(-)3831361:3834354	GTG	V	TRUE	Upstream Start	VDFSAVTKPIER	1			_TLVVETAR_	VDFSAVTKPIER	1	_NLNLPDGADVTDMEQIDPDSVELPGWYRPNPGLAR_	_ESGAVGILHR_ _QGAHVGVLMETRPSALVAIAALSR_ _YGGLETGAVPSPFQIIQSVPMFK_ _NSWYFDADTGTYK_ _VTEVFEPAQVVEFFATTDGQAVLANVSGHK_ _NLNLPDGADVTDMEQIDPDSVELPGWYRPNPGLAR_ _GPVDPTAVVK_ _TLVVETAR_ _GLIDVGVR_ _AGIDPWVIDFGEPDKVEGGMER_ _RVTEVFEPAQVVEFFATTDGQAVLANVSGHK_ _LGAVAVLIPPDVDLAEAIR_ _LLATAQNGLEVLR_ _SLEIGEPMPEGVVPMATQPPDQHEGGVSISSR_ _ITHGANAATEVAFEVAR_ _VDFSAVTKPIER_ _RAAPQADVYEYLIR_ _NAPSGEALLFDGR_ _VLVLGGGEDR…	FALSE	TELAGDDTDDAAVPTQ VHTYEAVDRR TLADHVVALSEAIDTVR SLEIGEPMPEGVVPMATQPPDQHEGGVSISSR VLVLGGGEDR GPVDPTAVVK VTEVFEPAQVVEFFATTDGQAVLANVSGHK TLVVETAR TGFQMLDPIK RVTEVFEPAQVVEFFATTDGQAVLANVSGHK RAAPQADVYEYLIR GRPLPGGGQIELAAYDPDDDLILEDEQGFVR LGAVAVLIPPDVDLAEAIR GLIDVGVR NLNLPDGADVTDMEQIDPDSVELPGWYRPNPGLAR GPVFATTISDAAGR DLAFVGFSTIGGELIPR AGHFGLVVGSK VDFSAVTKPIER ITHGANAATEVAFEVAR AGIDPWVIDFGEPDKVEGGMER ESGA…	VDFSAVTKPIER					VDFSAVTKPIER	TELAGDDTDDAAVPTQ VHTYEAVDRR TLADHVVALSEAIDTVR SLEIGEPMPEGVVPMATQPPDQHEGGVSISSR VLVLGGGEDR GPVDPTAVVK VTEVFEPAQVVEFFATTDGQAVLANVSGHK TLVVETAR TGFQMLDPIK RVTEVFEPAQVVEFFATTDGQAVLANVSGHK RAAPQADVYEYLIR GRPLPGGGQIELAAYDPDDDLILEDEQGFVR VHTYEAVDR LGAVAVLIPPDVDLAEAIR GLIDVGVR NLNLPDGADVTDMEQIDPDSVELPGWYRPNPGLAR GPVFATTISDAAGR DLAFVGFSTIGGELIPR AGHFGLVVGSK ITHGANAATEVAFEVAR AGIDPWVIDFGEPDKVEGGMER ESGAVGI…		V	FALSE	VDFSAVTKPIERLLATAQNGLEVLRYGGLETGAVPSPFQIIQSVPMFKLRRYFPPDARPGAQIVGPPVLMVHPMMMSADMWDVTRESGAVGILHRAGIDPWVIDFGEPDKVEGGMERTLADHVVALSEAIDTVREVTGRDVHLAGYSQGGMFAYQAAAYRRSKDLASIIAFGSPVDTLAALPMNLPSSIAPAAADFMADHVFSRIDIPGWLARTGFQMLDPIKTAQSRIDFLRQLHDREALLPREQQRRFLASEGWIAWSGPAISELLKQFIAHNRMITGGFSIHGDLVTLSDINCPILAVVGEVDDIGQPASVRGIKRAAPQADVYEYLIRAGHFGLVVGSKASEQTWPTVAQWVKSLEIGEPMPEGVVPMATQPPDQHEGGVSISSRITHGANAATE…		997	45.04
[truncated: 19 more columns]
