# Supplementary material for: Proteogenomic Analysis of Mycobacterium smegmatis Using High Resolution Mass Spectrometry
Source: Front Microbiol. 2016 Apr 5;7:427. doi: 10.3389/fmicb.2016.00427 (PMC4821088; doi:10.3389/fmicb.2016.00427)
Supplement: Supplementary Table 7 — Novel ORF annotations. [file Table7.xlsx]

## Sheet: Supplementary Table 7. Novel 
Novel ORF ID	Leading_Protein_ID Six_Frame_database	Unique_Peptides Six_Frame_database	Non_Unique_Peptides Six_Frame_database	PEP Six_Frame_database	Group_Members Six_Frame_database	Leading_Protein_ID Reference_proteome	Unique_Peptides Reference_proteome	Non_Unique_Peptides Reference_proteome	PEP Reference_proteome	Group_Members Reference_proteome	Leading_Protein_ID GeneMarkS_database	Unique_Peptides GeneMarkS_database	Non_Unique_Peptides GeneMarkS_database	PEP GeneMarkS_database	Group_Members GeneMarkS_database	Sequence_Start_Found	Most_Upstream_ID(s)	Reference IDs Mapped	Consensus Sequence	Consensus Coordinates	Consensus Start Codon	Consensus Start Translation	Consensus N-terminal Peptide Non-tryptic	Annotation_Type	Non-tryptic N-terminal Peptides	Non-tryptic N-terminal Peptides (Count)	Acetyl (Protein N-term) Peptides	Oxidation (M) Peptides	Stage Unique: Mid Log	Combined N-terminal Peptides	Combined N-terminal Peptides (count)	Stage Unique: Early Stationary	Non-Redundant Peptide Set	Alternate Start Translations	Specific Peptides	Validation Evidence	Upstream Evidence	Downstream Evidence	Frameshift Proteins	Frameshift Peptides	GSSP Peptides	Annotated Peptides	Alternate Start Peptides	Penultimate Met-AP Amino Acids	Multiple Initiation	Sequence	nr blastp	Sequence Length	Sequence Coverage (%)
0	>CP000480|M_START_Six_Frame_Translated_Orf_46964 (-)6599984:6600583 mcgkgldaavltgkIRNTLQALAPLADDHGRvlrllnrallsaahtrfatvvlasaarrd ddvalrLTSAGHMSPLIVRrdgsveeagtrgmlvgavpeitattcetilepgetcllytd gvtearGGPMGNEMFGEERlaaalsecaglpaeavverIMMLTAEWIRqrghddvavvai taprrgrraesvlrsevrr	GGPMGNEMFGEER IMMLTAEWIR IRNTLQALAPLADDHGR LTSAGHMSPLIVR		1.0481e-11	1						>CP000480|M_START_GeneMarkS_Sequence_2866 (-)6599984:6600511 maddhgrvlrllnrALLSAAHTRfatvvlasaarrdddvalrLTSAGHMSPLIVRrdgsv eeagtrgmlvgavpeitattcetilepgetcllytdgvtearGGPMGNEMFGEERlaaal secaglpaeavverIMMLTAEWIRqrghddvavvaitaprrgrraesvlrsevrr	ALLSAAHTR GGPMGNEMFGEER IMMLTAEWIR LTSAGHMSPLIVR		3.2191e-10	1		Six Frame database		>Consensus_Protein_Sequence_1504 (-)6599984:6600583 mcgkgldaavltgkIRNTLQALAPLADDHGRvlrllnrALLSAAHTRfatvvlasaarrd ddvalrLTSAGHMSPLIVRrdgsveeagtrgmlvgavpeitattcetilepgetcllytd gvtearGGPMGNEMFGEERlaaalsecaglpaeavverIMMLTAEWIRqrghddvavvai taprrgrraesvlrsevrr	(-)6599984:6600583	GTG	Not Verified		Novel		0					0		_GGPMGNEMFGEER_ _ALLSAAHTR_ _IMMLTAEWIR_ _IRNTLQALAPLADDHGR_ _LTSAGHMSPLIVR_	FALSE	GGPMGNEMFGEER LTSAGHMSPLIVR IRNTLQALAPLADDHGR IMMLTAEWIR ALLSAAHTR						GGPMGNEMFGEER IMMLTAEWIR IRNTLQALAPLADDHGR ALLSAAHTR LTSAGHMSPLIVR				FALSE	MCGKGLDAAVLTGKIRNTLQALAPLADDHGRVLRLLNRALLSAAHTRFATVVLASAARRDDDVALRLTSAGHMSPLIVRRDGSVEEAGTRGMLVGAVPEITATTCETILEPGETCLLYTDGVTEARGGPMGNEMFGEERLAAALSECAGLPAEAVVERIMMLTAEWIRQRGHDDVAVVAITAPRRGRRAESVLRSEVRR	Alignment E value: 1.44568e-129, length: 547, Feature: gi|504691581|ref|WP_014878683.1| hypothetical protein [Mycobacterium smegmatis] >gi|116266964|gb|ABJ96328.1| unknown [Mycobacterium smegmatis str. MC2 155] >gi|399235301|gb|AFP42794.1| hypothetical protein MSMEI_6368 [Mycobacterium smegmatis str. MC2 155] >gi|698944756|gb|AIU11518.1| serine/threonine protein phosphatase [Mycobacterium smegmat…	199	31.16
1	>CP000480|M_START_Six_Frame_Translated_Orf_7228 (+)5497337:5498983 maadradrrcadrrrdrlrhvrrrgaagpgqvlqmdrrlphrgggrnprlrhqgaadrrm aagagrqglrrqrrrrlvqlvrlvrrghpghlqhrshadraavrgvadlhrrraralpea gprflpcvlradrrpggthhirkvdhvkmmpaaktgvaaaaallagfslagcqakesats gdtasgekSNQITVEASDTECKLSGTEAVTGPSTFVVTNNGSKVTEFYVYGQGERVMGEV ENISPGLKRQLIVQLTQPGTYQTSCRPGMVGDGIRGDFVVTGEAVQIDTEGKfkeaadsy kRYVNSQTDALVPAVEEFVAAIKakdv…	ANVEGSQTAVASVRPILDERDPDLGK APDFTIDSTQIAGGAQGLLDEISISK DLWVTGLQPDTDAIADQLVADVK EADLEPGQK FADVEALLEK GDFVVTGEAVQIDTEGK IEPVAESFPDDLDPR ITGEEDIFSHTDLWDFR LSGTEAVTGPSTFVVTNNGSK QLIVQLTQPGTYQTSCRPGMVGDGIR RQLIVQLTQPGTYQTSCRPGMVGDGIR RYVNSQTDALVPAVEEFVAAIK SLYPTTR SNQITVEASDTECK VMGEVENISPGLK VTEFYVYGQGER		0	1						>CP000480|M_START_GeneMarkS_Sequence_5514 (+)5497775:5498983 mkmmpaaktgvaaaaallagfslagcqakesatsgdtasgekSNQITVEASDTECKLSGT EAVTGPSTFVVTNNGSKVTEFYVYGQGERVMGEVENISPGLKRQLIVQLTQPGTYQTSCR PGMVGDGIRGDFVVTGEAVQIDTEGKfkeaadsykRYVNSQTDALVPAVEEFVAAIKakd vekakSLYPTTRiyyerIEPVAESFPDDLDPRidlrEADLEPGQKwtgfhrlekDLWVTG LQPDTDAIADQLVADVKeldagvkAPDFTIDSTQIAGGAQGLLDEISISKITGEEDIFSH TDLWDFRANVEGSQTAVASVRPILDERDPDLGK…	ANVEGSQTAVASVRPILDERDPDLGK APDFTIDSTQIAGGAQGLLDEISISK DLWVTGLQPDTDAIADQLVADVK EADLEPGQK FADVEALLEK GDFVVTGEAVQIDTEGK IEPVAESFPDDLDPR ITGEEDIFSHTDLWDFR LSGTEAVTGPSTFVVTNNGSK QLIVQLTQPGTYQTSCRPGMVGDGIR RQLIVQLTQPGTYQTSCRPGMVGDGIR RYVNSQTDALVPAVEEFVAAIK SLYPTTR SNQITVEASDTECK VMGEVENISPGLK VTEFYVYGQGER		0	1		Six Frame database GeneMarkS database		>Consensus_Protein_Sequence_2528 (+)5497784:5498983 mpaaktgvaaaaallagfslagcqakesatsgdtasgekSNQITVEASDTECKLSGTEAV TGPSTFVVTNNGSKVTEFYVYGQGERVMGEVENISPGLKRQLIVQLTQPGTYQTSCRPGM VGDGIRGDFVVTGEAVQIDTEGKfkeaadsykRYVNSQTDALVPAVEEFVAAIKakdvek akSLYPTTRiyyerIEPVAESFPDDLDPRidlrEADLEPGQKwtgfhrlekDLWVTGLQP DTDAIADQLVADVKeldagvkAPDFTIDSTQIAGGAQGLLDEISISKITGEEDIFSHTDL WDFRANVEGSQTAVASVRPILDERDPDLGKrvdqrFADVEAL…	(+)5497784:5498983	ATG	Not Verified		Novel		0			_QLIVQLTQPGTYQTSCRPGMVGDGIR_		0		_RQLIVQLTQPGTYQTSCRPGMVGDGIR_ _SLYPTTR_ _RYVNSQTDALVPAVEEFVAAIK_ _ITGEEDIFSHTDLWDFR_ _SNQITVEASDTECK_ _VTEFYVYGQGER_ _QLIVQLTQPGTYQTSCRPGMVGDGIR_ _EADLEPGQK_ _APDFTIDSTQIAGGAQGLLDEISISK_ _ANVEGSQTAVASVRPILDERDPDLGK_ _FADVEALLEK_ _LSGTEAVTGPSTFVVTNNGSK_ _GDFVVTGEAVQIDTEGK_ _DLWVTGLQPDTDAIADQLVADVK_ _IEPVAESFPDDLDPR_ _VMGEVENISPGLK_	FALSE	VTEFYVYGQGER RYVNSQTDALVPAVEEFVAAIK APDFTIDSTQIAGGAQGLLDEISISK EADLEPGQK IEPVAESFPDDLDPR VMGEVENISPGLK ITGEEDIFSHTDLWDFR SLYPTTR LSGTEAVTGPSTFVVTNNGSK ANVEGSQTAVASVRPILDERDPDLGK RQLIVQLTQPGTYQTSCRPGMVGDGIR FADVEALLEK SNQITVEASDTECK DLWVTGLQPDTDAIADQLVADVK QLIVQLTQPGTYQTSCRPGMVGDGIR GDFVVTGEAVQIDTEGK						VTEFYVYGQGER RQLIVQLTQPGTYQTSCRPGMVGDGIR RYVNSQTDALVPAVEEFVAAIK VMGEVENISPGLK EADLEPGQK IEPVAESFPDDLDPR APDFTIDSTQIAGGAQGLLDEISISK ITGEEDIFSHTDLWDFR LSGTEAVTGPSTFVVTNNGSK ANVEGSQTAVASVRPILDERDPDLGK SLYPTTR FADVEALLEK SNQITVEASDTECK DLWVTGLQPDTDAIADQLVADVK QLIVQLTQPGTYQTSCRPGMVGDGIR GDFVVTGEAVQIDTEGK				FALSE	MPAAKTGVAAAAALLAGFSLAGCQAKESATSGDTASGEKSNQITVEASDTECKLSGTEAVTGPSTFVVTNNGSKVTEFYVYGQGERVMGEVENISPGLKRQLIVQLTQPGTYQTSCRPGMVGDGIRGDFVVTGEAVQIDTEGKFKEAADSYKRYVNSQTDALVPAVEEFVAAIKAKDVEKAKSLYPTTRIYYERIEPVAESFPDDLDPRIDLREADLEPGQKWTGFHRLEKDLWVTGLQPDTDAIADQLVADVKELDAGVKAPDFTIDSTQIAGGAQGLLDEISISKITGEEDIFSHTDLWDFRANVEGSQTAVASVRPILDERDPDLGKRVDQRFADVEALLEKYREGDGVRHLRQGDRTRTPRAFARHRRAEQRSEPGARCHRPAMTPPAGSRPPLR	Alignment E value: 0.0, length: 402, Feature: gi|399234220|gb|AFP41713.1| UPF0409 lipoprotein [Mycobacterium smegmatis str. MC2 155]	399	64.91
2	>CP000480|M_START_Six_Frame_Translated_Orf_38995 (-)3311941:3313326 mppvldltvavvavralgisrgvlgycqrlashdsalraaanartglyrkladappdeam rlpsgelvarLGPAVDELADVLVRallpivvavvlgcaavgviavispasaavlavclvv agvvapalaarAAHASETVAAEHRsqrDTAGMLALEHAPELRvsgrldsviatferhhra wgeaadraaapaavaaamptaamgvsvvgaviagialaptvapttaailmllplsafeat talpdaaaqlmrsrvaarrLLELTTPTPLRsrpdvatvdlapgdrlavvgpsgsgkTTML MAIADRLNGAGGETPQRAAVFAEDAH…	AAHASETVAAEHR AAVFAEDAHLFDTTVR ALISAFPVVLLDEPTENLDAGDAR DTAGMLALEHAPELR LGPAVDELADVLVR LLELTTPTPLR LNGAGGETPQR QMLEGLLTPGALFAADR TTMLMAIADR		2.4095e-62	1						>CP000480|M_START_GeneMarkS_Sequence_2850 (-)3311941:3313326 mppvldltvavvavralgisrgvlgycqrlashdsalraaanartglyrkladappdeam rlpsgelvarLGPAVDELADVLVRallpivvavvlgcaavgviavispasaavlavclvv agvvapalaarAAHASETVAAEHRsqrDTAGMLALEHAPELRvsgrldsviatferhhra wgeaadraaapaavaaamptaamgvsvvgaviagialaptvapttaailmllplsafeat talpdaaaqlmrsrvaarrLLELTTPTPLRsrpdvatvdlapgdrlavvgpsgsgkTTML MAIADRLNGAGGETPQRAAVFAEDAHLFDTTVR…	AAHASETVAAEHR AAVFAEDAHLFDTTVR ALISAFPVVLLDEPTENLDAGDAR DTAGMLALEHAPELR LGPAVDELADVLVR LLELTTPTPLR LNGAGGETPQR QMLEGLLTPGALFAADR TTMLMAIADR		4.8725e-63	1		Six Frame database GeneMarkS database		>Consensus_Protein_Sequence_1199 (-)3311941:3313149 mrlpsgelvarLGPAVDELADVLVRallpivvavvlgcaavgviavispasaavlavclv vagvvapalaarAAHASETVAAEHRsqrDTAGMLALEHAPELRvsgrldsviatferhhr awgeaadraaapaavaaamptaamgvsvvgaviagialaptvapttaailmllplsafea ttalpdaaaqlmrsrvaarrLLELTTPTPLRsrpdvatvdlapgdrlavvgpsgsgkTTM LMAIADRLNGAGGETPQRAAVFAEDAHLFDTTVRdnllvvrgdatdtelvaaldrvglge wlaglpdglstvlvggaaavsagqrrrlliarALISAFPVVL…	(-)3311941:3313149	ATG	Not Verified		Novel		0					0		_DTAGMLALEHAPELR_ _AAHASETVAAEHR_ _ALISAFPVVLLDEPTENLDAGDAR_ _LGPAVDELADVLVR_ _LNGAGGETPQR_ _AAVFAEDAHLFDTTVR_ _LLELTTPTPLR_ _TTMLMAIADR_ _QMLEGLLTPGALFAADR_	FALSE	DTAGMLALEHAPELR LLELTTPTPLR AAVFAEDAHLFDTTVR AAHASETVAAEHR QMLEGLLTPGALFAADR TTMLMAIADR LNGAGGETPQR LGPAVDELADVLVR ALISAFPVVLLDEPTENLDAGDAR						DTAGMLALEHAPELR LLELTTPTPLR ALISAFPVVLLDEPTENLDAGDAR QMLEGLLTPGALFAADR TTMLMAIADR LNGAGGETPQR AAHASETVAAEHR LGPAVDELADVLVR AAVFAEDAHLFDTTVR				FALSE	MRLPSGELVARLGPAVDELADVLVRALLPIVVAVVLGCAAVGVIAVISPASAAVLAVCLVVAGVVAPALAARAAHASETVAAEHRSQRDTAGMLALEHAPELRVSGRLDSVIATFERHHRAWGEAADRAAAPAAVAAAMPTAAMGVSVVGAVIAGIALAPTVAPTTAAILMLLPLSAFEATTALPDAAAQLMRSRVAARRLLELTTPTPLRSRPDVATVDLAPGDRLAVVGPSGSGKTTMLMAIADRLNGAGGETPQRAAVFAEDAHLFDTTVRDNLLVVRGDATDTELVAALDRVGLGEWLAGLPDGLSTVLVGGAAAVSAGQRRRLLIARALISAFPVVLLDEPTENLDAGDARQMLEGLLTPGALFAADRTVVVATHHLPPGFDCPIVRCTGRLAV…	Alignment E value: 0.0, length: 507, Feature: gi|6289097|gb|AAF06814.1|AF196488_4 CydC [Mycobacterium smegmatis str. MC2 155]	402	32.59
3	>CP000480|M_START_Six_Frame_Translated_Orf_19493 (-)3261518:3262867 mcadvevasehdlkRAAVTDILGSELARvcrtitratgrrdprLADAVAALVSHIGVYRc dyptlsallpvalarTASAAPDLADALDTVSAAYATSAEVAARlnqlcgaatakavedcl fyrdprlvslnevggepalfgvttaefhqraatrarFWPTAMTTLSTHDTKrgedvrari gvlsqvpglwaelvtqwseiapppdlgtglflwqnifgvwpsdgevtdelrgrlhayaek amreagtktswndpdtafedavhswvdavldgpvgagltelvtrlerharsdslaqklla ltapgvpdvyqgtelaedslvdpdnr…	ADELFAELPVALLER FWPTAMTTLSTHDTK LADAVAALVSHIGVYR RAAVTDILGSELAR TASAAPDLADALDTVSAAYATSAEVAAR		1.5325e-28	1						>CP000480|M_START_GeneMarkS_Sequence_6395 (-)3261518:3262867 mcadvevasehdlkRAAVTDILGSELARvcrtitratgrrdprLADAVAALVSHIGVYRc dyptlsallpvalarTASAAPDLADALDTVSAAYATSAEVAARlnqlcgaatakavedcl fyrdprlvslnevggepalfgvttaefhqraatrarFWPTAMTTLSTHDTKrgedvrari gvlsqvpglwaelvtqwseiapppdlgtglflwqnifgvwpsdgevtdelrgrlhayaek amreagtktswndpdtafedavhswvdavldgpvgagltelvtrlerharsdslaqklla ltapgvpdvyqgtelaedslvdpdnrrpidypa…	ADELFAELPVALLER FWPTAMTTLSTHDTK LADAVAALVSHIGVYR RAAVTDILGSELAR TASAAPDLADALDTVSAAYATSAEVAAR		5.8767e-33	1		Six Frame database GeneMarkS database		>Consensus_Protein_Sequence_400 (-)3261518:3262849 masehdlkRAAVTDILGSELARvcrtitratgrrdprLADAVAALVSHIGVYRcdyptls allpvalarTASAAPDLADALDTVSAAYATSAEVAARlnqlcgaatakavedclfyrdpr lvslnevggepalfgvttaefhqraatrarFWPTAMTTLSTHDTKrgedvrarigvlsqv pglwaelvtqwseiapppdlgtglflwqnifgvwpsdgevtdelrgrlhayaekamreag tktswndpdtafedavhswvdavldgpvgagltelvtrlerharsdslaqkllaltapgv pdvyqgtelaedslvdpdnrrpidypahraalqagtdakmrvt…	(-)3261518:3262849	GTG	Not Verified		Novel		0					0		_FWPTAMTTLSTHDTK_ _RAAVTDILGSELAR_ _LADAVAALVSHIGVYR_ _TASAAPDLADALDTVSAAYATSAEVAAR_ _ADELFAELPVALLER_	FALSE	TASAAPDLADALDTVSAAYATSAEVAAR RAAVTDILGSELAR FWPTAMTTLSTHDTK ADELFAELPVALLER LADAVAALVSHIGVYR						FWPTAMTTLSTHDTK RAAVTDILGSELAR TASAAPDLADALDTVSAAYATSAEVAAR ADELFAELPVALLER LADAVAALVSHIGVYR				FALSE	MASEHDLKRAAVTDILGSELARVCRTITRATGRRDPRLADAVAALVSHIGVYRCDYPTLSALLPVALARTASAAPDLADALDTVSAAYATSAEVAARLNQLCGAATAKAVEDCLFYRDPRLVSLNEVGGEPALFGVTTAEFHQRAATRARFWPTAMTTLSTHDTKRGEDVRARIGVLSQVPGLWAELVTQWSEIAPPPDLGTGLFLWQNIFGVWPSDGEVTDELRGRLHAYAEKAMREAGTKTSWNDPDTAFEDAVHSWVDAVLDGPVGAGLTELVTRLERHARSDSLAQKLLALTAPGVPDVYQGTELAEDSLVDPDNRRPIDYPAHRAALQAGTDAKMRVTTAALQLRRDRPQTFLAGGHTPLHANGAAADHVISYLRGDDVVVAVSRWTVALAEAG…	Alignment E value: 0.0, length: 758, Feature: gi|504690499|ref|WP_014877601.1| maltooligosyl trehalose synthase [Mycobacterium smegmatis] >gi|116266942|gb|ABJ96317.1| putative maltooligosyltrehalose synthase [Mycobacterium smegmatis str. MC2 155] >gi|399232074|gb|AFP39567.1| Maltooligosyltrehalose synthase [Mycobacterium smegmatis str. MC2 155] >gi|698941575|gb|AIU08337.1| maltooligosyl trehalose…	443	19.86
4	>CP000480|M_START_Six_Frame_Translated_Orf_21115 (-)3961466:3961900 mvthrgrwylvghdrdredtrtfrlsrISAAARPIGPAGAVQKPQDVNLRdivrRAVAEQ PTGERarIWIAGGRatalrrqavtstprtiggrageeitvdigtwdrlarEIASYGSDAV ALEPSSLRDDVVERlrahaagger	AVAEQPTGER EIASYGSDAVALEPSSLRDDVVER ISAAARPIGPAGAVQKPQDVNLR IWIAGGR RAVAEQPTGER		5.3003e-23	1						>CP000480|M_START_GeneMarkS_Sequence_6584 (-)3961466:3961744 mrRAVAEQPTGERarIWIAGGRatalrrqavtstprtiggrageeitvdigtwdrlarEI ASYGSDAVALEPSSLRDDVVERlrahaagger	AVAEQPTGER EIASYGSDAVALEPSSLRDDVVER IWIAGGR RAVAEQPTGER		4.4901e-20	1		Six Frame database		>Consensus_Protein_Sequence_459 (-)3961466:3961897 mthrgrwylvghdrdredtrtfrlsrISAAARPIGPAGAVQKPQDVNLRdivrRAVAEQP TGERarIWIAGGRatalrrqavtstprtiggrageeitvdigtwdrlarEIASYGSDAVA LEPSSLRDDVVERlrahaagger	(-)3961466:3961897	GTG	Not Verified		Novel		0					0		_AVAEQPTGER_ _IWIAGGR_ _ISAAARPIGPAGAVQKPQDVNLR_ _RAVAEQPTGER_ _EIASYGSDAVALEPSSLRDDVVER_	FALSE	AVAEQPTGER EIASYGSDAVALEPSSLRDDVVER RAVAEQPTGER ISAAARPIGPAGAVQKPQDVNLR IWIAGGR						AVAEQPTGER EIASYGSDAVALEPSSLRDDVVER ISAAARPIGPAGAVQKPQDVNLR IWIAGGR RAVAEQPTGER				FALSE	MTHRGRWYLVGHDRDREDTRTFRLSRISAAARPIGPAGAVQKPQDVNLRDIVRRAVAEQPTGERARIWIAGGRATALRRQAVTSTPRTIGGRAGEEITVDIGTWDRLAREIASYGSDAVALEPSSLRDDVVERLRAHAAGGER	Alignment E value: 2.12999e-91, length: 331, Feature: gi|489992283|ref|WP_003895340.1| WYL domain-containing protein [Mycobacterium smegmatis] >gi|116266948|gb|ABJ96320.1| putative transcriptional regulator [Mycobacterium smegmatis str. MC2 155] >gi|399232764|gb|AFP40257.1| Transcriptional regulator-like protein [Mycobacterium smegmatis str. MC2 155] >gi|440626359|gb|ELQ88189.1| protein pafB [Myc…	143	45.45
5	>CP000480|M_START_Six_Frame_Translated_Orf_66390 (-)4714304:4715872 mavaqkelatttakLGNEAFLSKapaqvvdkirgrQALASEEVERitarlaglndrsgps agrgrraaagrapprpavagdqtgaehhahrgvartarspqrAYPSIHVAGTNGKtsvcr IIDALLMALHRrtgrTTSPHLQSAVERISIDGKPISPAQYVATYTEIEPFVQLVDQQSEA AGGPKmskfevltamafaafadapidvavvevgmggrwdatnvvnapvavitpigldhtd ylgdtidaiagekagiitrqpddlvptdtvavigkQDPAAMEVLLAEAVRadaavarEDS EFAVLGRqvaiggqllelqglggvyp…	ALDVESLAMR AYPSIHVAGTNGK DVDGILTALEPAFDQIVVTHNGSPR EDSEFAVLGR HLVGVVSVMGDK IIDALLMALHR ISIDGKPISPAQYVATYTEIEPFVQLVDQQSEAAGGPK LGNEAFLSK NAPTVFIDAAHNPAGAAALAQTLQEEFDFR QALASEEVER QDPAAMEVLLAEAVR QLDVEAVR TTSPHLQSAVER		2.9369e-105	1						>CP000480|M_START_GeneMarkS_Sequence_4213 (-)4714304:4715521 mcrIIDALLMALHRrtgrTTSPHLQSAVERISIDGKPISPAQYVATYTEIEPFVQLVDQQ SEAAGGPKmskfevltamafaafadapidvavvevgmggrwdatnvvnapvavitpigld htdylgdtidaiagekagiitrqpddlvptdtvavigkQDPAAMEVLLAEAVRadaavar EDSEFAVLGRqvaiggqllelqglggvypeiflplhgehqahnavlalaaveaffgagad rQLDVEAVRagfaavrspgrmermrNAPTVFIDAAHNPAGAAALAQTLQEEFDFRHLVGV VSVMGDKDVDGILTALEPAFDQIVVTHNGSPRA…	ALDVESLAMR DVDGILTALEPAFDQIVVTHNGSPR EDSEFAVLGR HLVGVVSVMGDK IIDALLMALHR ISIDGKPISPAQYVATYTEIEPFVQLVDQQSEAAGGPK NAPTVFIDAAHNPAGAAALAQTLQEEFDFR QDPAAMEVLLAEAVR QLDVEAVR TTSPHLQSAVER		1.913e-114	1		Six Frame database		>Consensus_Protein_Sequence_2284 (-)4714304:4715872 mavaqkelatttakLGNEAFLSKapaqvvdkirgrQALASEEVERitarlaglndrsgps agrgrraaagrapprpavagdqtgaehhahrgvartarspqrAYPSIHVAGTNGKtsvcr IIDALLMALHRrtgrTTSPHLQSAVERISIDGKPISPAQYVATYTEIEPFVQLVDQQSEA AGGPKmskfevltamafaafadapidvavvevgmggrwdatnvvnapvavitpigldhtd ylgdtidaiagekagiitrqpddlvptdtvavigkQDPAAMEVLLAEAVRadaavarEDS EFAVLGRqvaiggqllelqglggvypeiflplhgehqahnav…	(-)4714304:4715872	TTG	Not Verified		Novel		0					0		_HLVGVVSVMGDK_ _QDPAAMEVLLAEAVR_ _IIDALLMALHR_ _EDSEFAVLGR_ _LGNEAFLSK_ _ALDVESLAMR_ _DVDGILTALEPAFDQIVVTHNGSPR_ _AYPSIHVAGTNGK_ _TTSPHLQSAVER_ _NAPTVFIDAAHNPAGAAALAQTLQEEFDFR_ _QALASEEVER_ _QLDVEAVR_ _ISIDGKPISPAQYVATYTEIEPFVQLVDQQSEAAGGPK_	FALSE	TTSPHLQSAVER QLDVEAVR QALASEEVER ISIDGKPISPAQYVATYTEIEPFVQLVDQQSEAAGGPK QDPAAMEVLLAEAVR AYPSIHVAGTNGK IIDALLMALHR EDSEFAVLGR ALDVESLAMR HLVGVVSVMGDK DVDGILTALEPAFDQIVVTHNGSPR LGNEAFLSK NAPTVFIDAAHNPAGAAALAQTLQEEFDFR						TTSPHLQSAVER QLDVEAVR QALASEEVER ISIDGKPISPAQYVATYTEIEPFVQLVDQQSEAAGGPK QDPAAMEVLLAEAVR AYPSIHVAGTNGK IIDALLMALHR EDSEFAVLGR ALDVESLAMR HLVGVVSVMGDK DVDGILTALEPAFDQIVVTHNGSPR LGNEAFLSK NAPTVFIDAAHNPAGAAALAQTLQEEFDFR				FALSE	MAVAQKELATTTAKLGNEAFLSKAPAQVVDKIRGRQALASEEVERITARLAGLNDRSGPSAGRGRRAAAGRAPPRPAVAGDQTGAEHHAHRGVARTARSPQRAYPSIHVAGTNGKTSVCRIIDALLMALHRRTGRTTSPHLQSAVERISIDGKPISPAQYVATYTEIEPFVQLVDQQSEAAGGPKMSKFEVLTAMAFAAFADAPIDVAVVEVGMGGRWDATNVVNAPVAVITPIGLDHTDYLGDTIDAIAGEKAGIITRQPDDLVPTDTVAVIGKQDPAAMEVLLAEAVRADAAVAREDSEFAVLGRQVAIGGQLLELQGLGGVYPEIFLPLHGEHQAHNAVLALAAVEAFFGAGADRQLDVEAVRAGFAAVRSPGRMERMRNAPTVFIDAAHNPAGAA…	Alignment E value: 0.0, length: 522, Feature: gi|399233473|gb|AFP40966.1| Folylpolyglutamate synthase protein FolC [Mycobacterium smegmatis str. MC2 155]	522	38.89
6	>CP000480|M_START_Six_Frame_Translated_Orf_78534 (+)1901640:1903262 mparsgrssvtptarstrrrgisracsavvctrssvrsgrtirgrrptartarsppsgpw agcrdrvcccaamhsmrsavstsgtsctwrtstsvtvsiarggrtstcprrkccttrGIR PDGIPRaiwppitavptlswpiatprpgrpryggpsgvrwrcgpglwletlgasgrtkgr gddrtcrsrcrhpgrraghtlrpltlsapkPMLPTAGLPFLTHLLSRiaaagikHVVMGT SYKAEVFEAEFGDGSKlgieidyvtetealgtggaianvadklrhdtvmvfngdvlscad lgailathdandadvtlhlvrvgdpr…	AEVFEAEFGDGSK ALIRDGVIGDGADIGAR DGVIGDGADIGAR DMGTPEDFVR GESLVHDGAGVAPGALLIGGTVVGR GIAGSPALNGQR GIRPDGIPR HVVMGTSYK LDGAVIFDGVR PMLPTAGLPFLTHLLSR REVIDRLPK SIIGFGAR TQDPPTDQINAGCYVFK VEAGAVIER VLSVEREVFPALLADGLR VTAFLEK VWPGVTIPDGGIR		1.1488e-106	1						>CP000480|M_START_GeneMarkS_Sequence_3792 (+)1902273:1903262 mlptaglpflthllsriaaagikHVVMGTSYKAEVFEAEFGDGSKlgieidyvtetealg tggaianvadklrhdtvmvfngdvlscadlgailathdandadvtlhlvrvgdprafgcv ptdadgrVTAFLEKTQDPPTDQINAGCYVFKREVIDRLPKgrVLSVEREVFPALLADGLR iyghvdasywrDMGTPEDFVRgsadlvrGIAGSPALNGQRGESLVHDGAGVAPGALLIGG TVVGRgaeigagarLDGAVIFDGVRVEAGAVIERSIIGFGARigprALIRDGVIGDGADI GARcellrgarVWPGVTIPDGGIRystdv	AEVFEAEFGDGSK ALIRDGVIGDGADIGAR DGVIGDGADIGAR DMGTPEDFVR GESLVHDGAGVAPGALLIGGTVVGR GIAGSPALNGQR HVVMGTSYK LDGAVIFDGVR REVIDRLPK SIIGFGAR TQDPPTDQINAGCYVFK VEAGAVIER VLSVEREVFPALLADGLR VTAFLEK VWPGVTIPDGGIR		3.9383e-90	1		Six Frame database		>Consensus_Protein_Sequence_2805 (+)1901922:1903262 mtvsiarggrtstcprrkccttrGIRPDGIPRaiwppitavptlswpiatprpgrprygg psgvrwrcgpglwletlgasgrtkgrgddrtcrsrcrhpgrraghtlrpltlsapkPMLP TAGLPFLTHLLSRiaaagikHVVMGTSYKAEVFEAEFGDGSKlgieidyvtetealgtgg aianvadklrhdtvmvfngdvlscadlgailathdandadvtlhlvrvgdprafgcvptd adgrVTAFLEKTQDPPTDQINAGCYVFKREVIDRLPKgrVLSVEREVFPALLADGLRiyg hvdasywrDMGTPEDFVRgsadlvrGIAGSPALNGQRGESLV…	(+)1901922:1903262	GTG	Not Verified		Novel		0					0		_VEAGAVIER_ _HVVMGTSYK_ _TQDPPTDQINAGCYVFK_ _AEVFEAEFGDGSK_ _GIRPDGIPR_ _GESLVHDGAGVAPGALLIGGTVVGR_ _VTAFLEK_ _ALIRDGVIGDGADIGAR_ _DGVIGDGADIGAR_ _VLSVEREVFPALLADGLR_ _DMGTPEDFVR_ _LDGAVIFDGVR_ _REVIDRLPK_ _SIIGFGAR_ _PMLPTAGLPFLTHLLSR_ _GIAGSPALNGQR_ _VWPGVTIPDGGIR_	FALSE	GIAGSPALNGQR ALIRDGVIGDGADIGAR VEAGAVIER DMGTPEDFVR PMLPTAGLPFLTHLLSR TQDPPTDQINAGCYVFK VLSVEREVFPALLADGLR REVIDRLPK GIRPDGIPR HVVMGTSYK AEVFEAEFGDGSK DGVIGDGADIGAR GESLVHDGAGVAPGALLIGGTVVGR LDGAVIFDGVR SIIGFGAR VWPGVTIPDGGIR VTAFLEK						GIAGSPALNGQR ALIRDGVIGDGADIGAR VEAGAVIER DMGTPEDFVR PMLPTAGLPFLTHLLSR TQDPPTDQINAGCYVFK VLSVEREVFPALLADGLR REVIDRLPK GIRPDGIPR HVVMGTSYK AEVFEAEFGDGSK DGVIGDGADIGAR GESLVHDGAGVAPGALLIGGTVVGR LDGAVIFDGVR SIIGFGAR VWPGVTIPDGGIR VTAFLEK				FALSE	MTVSIARGGRTSTCPRRKCCTTRGIRPDGIPRAIWPPITAVPTLSWPIATPRPGRPRYGGPSGVRWRCGPGLWLETLGASGRTKGRGDDRTCRSRCRHPGRRAGHTLRPLTLSAPKPMLPTAGLPFLTHLLSRIAAAGIKHVVMGTSYKAEVFEAEFGDGSKLGIEIDYVTETEALGTGGAIANVADKLRHDTVMVFNGDVLSCADLGAILATHDANDADVTLHLVRVGDPRAFGCVPTDADGRVTAFLEKTQDPPTDQINAGCYVFKREVIDRLPKGRVLSVEREVFPALLADGLRIYGHVDASYWRDMGTPEDFVRGSADLVRGIAGSPALNGQRGESLVHDGAGVAPGALLIGGTVVGRGAEIGAGARLDGAVIFDGVRVEAGAVIERSIIGFGAR…	Alignment E value: 0.0, length: 373, Feature: gi|399230763|gb|AFP38256.1| Nucleotidyl transferase [Mycobacterium smegmatis str. MC2 155]	446	45.74
7	>CP000480|M_START_Six_Frame_Translated_Orf_48705 (-)1697467:1698417 mppqqskscadrsrrcpawwfarrfdgypapitlfssswrrlcrcgavvggrnsqkrglv lglpeqitaclfdldgvltdtasvhkkawkamfddylraraqstgepfvpfdiaddylry vdgkrredgvrsflssrgielpeggpddppdaetvhglgnrkndmfhtalrkdgvevfeg srryleaaaaaglrravvsssantrEVLEITGLAPLIEHRvdgvtmrdenlsgkpapdsf lrAAELLGVAPAHAAVFEDALSGVAAGRagrfgfvvgvdrvgqagqlrrdgadvvvtdla qlldvpdldtperpqp	AAELLGVAPAHAAVFEDALSGVAAGR EVLEITGLAPLIEHR		3.982e-05	1						>CP000480|M_START_GeneMarkS_Sequence_859 (-)1697467:1698240 mlglpeqitaclfdldgvltdtasvhkkawkamfddylraraqstgepfvpfdiaddylr yvdgkrredgvrsflssrgielpeggpddppdaetvhglgnrkndmfhtalrkdgvevfe gsrryleaaaaaglrravvsssantrEVLEITGLAPLIEHRvdgvtmrdenlsgkpapds flrAAELLGVAPAHAAVFEDALSGVAAGRagrfgfvvgvdrvgqagqlrrdgadvvvtdl aqlldvpdldtperpqp	AAELLGVAPAHAAVFEDALSGVAAGR EVLEITGLAPLIEHR		8.1603e-08	1		Six Frame database GeneMarkS database		>Consensus_Protein_Sequence_1585 (-)1697467:1697826 msssantrEVLEITGLAPLIEHRvdgvtmrdenlsgkpapdsflrAAELLGVAPAHAAVF EDALSGVAAGRagrfgfvvgvdrvgqagqlrrdgadvvvtdlaqlldvpdldtperpqp	(-)1697467:1697826	GTG	Not Verified		Novel		0					0		_EVLEITGLAPLIEHR_ _AAELLGVAPAHAAVFEDALSGVAAGR_	FALSE	EVLEITGLAPLIEHR AAELLGVAPAHAAVFEDALSGVAAGR						EVLEITGLAPLIEHR AAELLGVAPAHAAVFEDALSGVAAGR				FALSE	MSSSANTREVLEITGLAPLIEHRVDGVTMRDENLSGKPAPDSFLRAAELLGVAPAHAAVFEDALSGVAAGRAGRFGFVVGVDRVGQAGQLRRDGADVVVTDLAQLLDVPDLDTPERPQP	Alignment E value: 1.99453e-73, length: 257, Feature: gi|489989957|ref|WP_003893014.1| glucose-1-phosphate phosphodismutase beta-phosphoglucomutase [Mycobacterium smegmatis] >gi|440628992|gb|ELQ90785.1| glucose-1-phosphate phosphodismutase beta-phosphoglucomutase [Mycobacterium smegmatis MKD8] >gi|698940077|gb|AIU06839.1| hypothetical protein LJ00_08035 [Mycobacterium smegmatis str. MC2 155] >gi|…	119	34.45
8	>CP000480|M_START_Six_Frame_Translated_Orf_37346 (+)2447932:2449029 mrigvltgggdcpglnaviravvrtcdqrygssvvgfldgwrGLLEDRRiqlanddrndr llakggtilgtarvnpekLRNGLDQIKQTLEDNGIDVLIPIGGEGTLTAAHWLSEENVPV VGVPKtidndidctdvtfghdtaltvateaidrlhstaeshqrVMLVEVMGRhagwialn agiasgahmtlipeqpfdveevcrlvkqrfvrgdshficvvaegakpaegsmrlreggid efgherFTGVAQQLALEVEKrinkevrVTVLGHVQRggtptaydrvlatrfgvnaadaah ageygmngvaarpgdrpraagrrgap…	FTGVAQQLALEVEK GLLEDRR LRNGLDQIK QTLEDNGIDVLIPIGGEGTLTAAHWLSEENVPVVGVPK VMLVEVMGR VTVLGHVQR		1.2363e-68	1						>CP000480|M_START_GeneMarkS_Sequence_5904 (+)2447932:2449029 mrigvltgggdcpglnaviravvrtcdqrygssvvgfldgwrGLLEDRRIQLANDDRNDR llakggtilgtarvnpekLRNGLDQIKQTLEDNGIDVLIPIGGEGTLTAAHWLSEENVPV VGVPKtidndidctdvtfghdtaltvateaidrlhstaeshqrVMLVEVMGRhagwialn agiasgahmtlipeqpfdveevcrlvkqrfvrgdshficvvaegakpaegsmrLREGGID EFGHERFTGVAQQLALEVEKrinkevrVTVLGHVQRggtptaydrvlatrfgvnaadaah ageygmngvaarpgdrpraagrrgapaqagaav…	FTGVAQQLALEVEK GLLEDRR IQLANDDRNDR LREGGIDEFGHER LRNGLDQIK QTLEDNGIDVLIPIGGEGTLTAAHWLSEENVPVVGVPK VMLVEVMGR VTVLGHVQR		1.618e-73	1		Six Frame database GeneMarkS database		>Consensus_Protein_Sequence_1130 (+)2448031:2449029 mvgfldgwrGLLEDRRIQLANDDRNDRllakggtilgtarvnpekLRNGLDQIKQTLEDN GIDVLIPIGGEGTLTAAHWLSEENVPVVGVPKtidndidctdvtfghdtaltvateaidr lhstaeshqrVMLVEVMGRhagwialnagiasgahmtlipeqpfdveevcrlvkqrfvrg dshficvvaegakpaegsmrLREGGIDEFGHERFTGVAQQLALEVEKrinkevrVTVLGH VQRggtptaydrvlatrfgvnaadaahageygmngvaarpgdrpraagrrgapaqagaav plrrrrgilrlrvllclralaagaraqtkias	(+)2448031:2449029	GTG	Not Verified		Novel		0					0		_IQLANDDRNDR_ _VTVLGHVQR_ _FTGVAQQLALEVEK_ _LREGGIDEFGHER_ _GLLEDRR_ _VMLVEVMGR_ _QTLEDNGIDVLIPIGGEGTLTAAHWLSEENVPVVGVPK_ _LRNGLDQIK_	FALSE	FTGVAQQLALEVEK VMLVEVMGR LRNGLDQIK VTVLGHVQR QTLEDNGIDVLIPIGGEGTLTAAHWLSEENVPVVGVPK GLLEDRR LREGGIDEFGHER IQLANDDRNDR						FTGVAQQLALEVEK VMLVEVMGR LRNGLDQIK LREGGIDEFGHER IQLANDDRNDR VTVLGHVQR QTLEDNGIDVLIPIGGEGTLTAAHWLSEENVPVVGVPK GLLEDRR				FALSE	MVGFLDGWRGLLEDRRIQLANDDRNDRLLAKGGTILGTARVNPEKLRNGLDQIKQTLEDNGIDVLIPIGGEGTLTAAHWLSEENVPVVGVPKTIDNDIDCTDVTFGHDTALTVATEAIDRLHSTAESHQRVMLVEVMGRHAGWIALNAGIASGAHMTLIPEQPFDVEEVCRLVKQRFVRGDSHFICVVAEGAKPAEGSMRLREGGIDEFGHERFTGVAQQLALEVEKRINKEVRVTVLGHVQRGGTPTAYDRVLATRFGVNAADAAHAGEYGMNGVAARPGDRPRAAGRRGAPAQAGAAVPLRRRRGILRLRVLLCLRALAAGARAQTKIAS	Alignment E value: 0.0, length: 365, Feature: gi|399231283|gb|AFP38776.1| 6-phosphofructokinase PfkA [Mycobacterium smegmatis str. MC2 155]	332	33.13
9	>CP000480|M_START_Six_Frame_Translated_Orf_2654 (-)6434313:6434942 mtnqipsrrirgamacvvlmvaaacgggngdggydspilnedvpvanltdlpdiehsrIE MLDLMERvrdevsrlapatqpwrwnreesrsgcvqkesglrgvslatqnlisdapltdde waaafpvverltrESGLGTVTVMANASRnhdvrfssddgrtlvfgtaeasviagriecrr sattatpapsplptttgpvptrttgrggs	ESGLGTVTVMANASR IEMLDLMER		4.6477e-09	1												Six Frame database		>Consensus_Protein_Sequence_694 (-)6434313:6434801 mtdlpdiehsrIEMLDLMERvrdevsrlapatqpwrwnreesrsgcvqkesglrgvslat qnlisdapltddewaaafpvverltrESGLGTVTVMANASRnhdvrfssddgrtlvfgta easviagriecrrsattatpapsplptttgpvptrttgrggs	(-)6434313:6434801	TTG	Not Verified		Novel		0					0	_IEMLDLMER_	_IEMLDLMER_ _ESGLGTVTVMANASR_	FALSE	ESGLGTVTVMANASR IEMLDLMER						ESGLGTVTVMANASR IEMLDLMER				FALSE	MTDLPDIEHSRIEMLDLMERVRDEVSRLAPATQPWRWNREESRSGCVQKESGLRGVSLATQNLISDAPLTDDEWAAAFPVVERLTRESGLGTVTVMANASRNHDVRFSSDDGRTLVFGTAEASVIAGRIECRRSATTATPAPSPLPTTTGPVPTRTTGRGGS	Alignment E value: 2.13747e-44, length: 182, Feature: gi|490022337|ref|WP_003924815.1| hypothetical protein [Mycobacterium thermoresistibile] >gi|356480545|gb|EHI13665.1| lipoprotein LppV [Mycobacterium thermoresistibile ATCC 19527]	162	14.81
10	>CP000480|M_START_Six_Frame_Translated_Orf_37516 (-)3815261:3815851 mlaeirIESLGAISAATAEFDRGLTVLTGETGTGKTMVVTGLHLLGGARadatrvrsgse ravvegrFTTTELGDDVAARVQEILDTSGAERDEDGSIIAARsvsrsgpsraylggrsvp akSLSGFTAEVLTLHGQNDQLRLMRPDEQRaaldrFADVDKPLARyrkireqwltarrdl idrrqrarelaqrptg	FADVDKPLAR FTTTELGDDVAAR GLTVLTGETGTGK IESLGAISAATAEFDR LMRPDEQR SLSGFTAEVLTLHGQNDQLR TMVVTGLHLLGGAR VQEILDTSGAERDEDGSIIAAR		4.5112e-35	1						>CP000480|M_START_GeneMarkS_Sequence_5958 (-)3815261:3815851 mlaeirIESLGAISAATAEFDRGLTVLTGETGTGKTMVVTGLHLLGGARadatrvrsgse ravvegrFTTTELGDDVAARVQEILDTSGAERDEDGSIIAARsvsrsgpsraylggrsvp akSLSGFTAEVLTLHGQNDQLRLMRPDEQRaaldrFADVDKPLARyrkireqwltarrdl idrrqrarelaqrptg	FADVDKPLAR FTTTELGDDVAAR GLTVLTGETGTGK IESLGAISAATAEFDR LMRPDEQR SLSGFTAEVLTLHGQNDQLR TMVVTGLHLLGGAR VQEILDTSGAERDEDGSIIAAR		1.099e-40	1		Six Frame database GeneMarkS database		>Consensus_Protein_Sequence_1137 (-)3815261:3815851 mlaeirIESLGAISAATAEFDRGLTVLTGETGTGKTMVVTGLHLLGGARadatrvrsgse ravvegrFTTTELGDDVAARVQEILDTSGAERDEDGSIIAARsvsrsgpsraylggrsvp akSLSGFTAEVLTLHGQNDQLRLMRPDEQRaaldrFADVDKPLARyrkireqwltarrdl idrrqrarelaqrptg	(-)3815261:3815851	GTG	Not Verified		Novel		0					0	_FTTTELGDDVAAR_	_IESLGAISAATAEFDR_ _SLSGFTAEVLTLHGQNDQLR_ _LMRPDEQR_ _VQEILDTSGAERDEDGSIIAAR_ _TMVVTGLHLLGGAR_ _GLTVLTGETGTGK_ _FTTTELGDDVAAR_ _FADVDKPLAR_	FALSE	VQEILDTSGAERDEDGSIIAAR IESLGAISAATAEFDR SLSGFTAEVLTLHGQNDQLR FTTTELGDDVAAR TMVVTGLHLLGGAR GLTVLTGETGTGK LMRPDEQR FADVDKPLAR						VQEILDTSGAERDEDGSIIAAR IESLGAISAATAEFDR SLSGFTAEVLTLHGQNDQLR FTTTELGDDVAAR TMVVTGLHLLGGAR GLTVLTGETGTGK LMRPDEQR FADVDKPLAR				FALSE	MLAEIRIESLGAISAATAEFDRGLTVLTGETGTGKTMVVTGLHLLGGARADATRVRSGSERAVVEGRFTTTELGDDVAARVQEILDTSGAERDEDGSIIAARSVSRSGPSRAYLGGRSVPAKSLSGFTAEVLTLHGQNDQLRLMRPDEQRAALDRFADVDKPLARYRKIREQWLTARRDLIDRRQRARELAQRPTG	Alignment E value: 1.5996e-125, length: 590, Feature: gi|777217785|emb|CKI01878.1| DNA repair protein recN [Mycobacterium smegmatis]	196	59.18
11	>CP000480|M_START_Six_Frame_Translated_Orf_72165 (-)2162046:2163071 mypvlprrdsplhvagrvtegllsssvrhrMRPYHVAIVGSGPSGFFAAASLLKFADSQP DRDVRvdmlemlptpwglvrsgvapdhpkiksisaqfektaadprfrffgnvrVGEHVQP GELAERYDAVVYATGAQSDRALNIPGEELPGSVAAVDFVGWYNAHPHFREMAPDLSGGRa vvvgngnvaldvarilvsdpkALANTDIADHALDKldtrgvdevvvlgrrgplqatfttl elrelgdmeglgdvdvildpadfaditdedleaagktvkqnikvlrgyaereprgakrri vfrFFTSPIELRgedrvesivlgrne…	ALANTDIADHALDK ALNIPGEELPGSVAAVDFVGWYNAHPHFR EMAPDLSGGR FADSQPDRDVR FFTSPIELR MRPYHVAIVGSGPSGFFAAASLLK VGEHVQPGELAER YDAVVYATGAQSDR		7.2442e-32	1						>CP000480|M_START_GeneMarkS_Sequence_6229 (-)2162046:2162981 MRPYHVAIVGSGPSGFFAAASLLKFADSQPDRDVRvdmlemlptpwglvrsgvapdhpki ksisaqfektaadprfrffgnvrVGEHVQPGELAERYDAVVYATGAQSDRALNIPGEELP GSVAAVDFVGWYNAHPHFREMAPDLSGGRavvvgngnvaldvarilvsdpkALANTDIAD HALDKldtrgvdevvvlgrrgplqatfttlelrelgdmeglgdvdvildpadfaditded leaagktvkqnikvlrgyaereprgakrrivfrFFTSPIELRgedrvesivlgrnelvrg adgrmvakdtr	ALANTDIADHALDK ALNIPGEELPGSVAAVDFVGWYNAHPHFR EMAPDLSGGR FADSQPDRDVR FFTSPIELR MRPYHVAIVGSGPSGFFAAASLLK VGEHVQPGELAER YDAVVYATGAQSDR		4.7948e-36	1	GeneMarkS_database	Six Frame database GeneMarkS database		>Consensus_Protein_Sequence_2524.1 (-)2162046:2162981 MRPYHVAIVGSGPSGFFAAASLLKFADSQPDRDVRvdmlemlptpwglvrsgvapdhpki ksisaqfektaadprfrffgnvrVGEHVQPGELAERYDAVVYATGAQSDRALNIPGEELP GSVAAVDFVGWYNAHPHFREMAPDLSGGRavvvgngnvaldvarilvsdpkALANTDIAD HALDKldtrgvdevvvlgrrgplqatfttlelrelgdmeglgdvdvildpadfaditded leaagktvkqnikvlrgyaereprgakrrivfrFFTSPIELRgedrvesivlgrnelvrg adgrmvakdtr	(-)2162046:2162981	ATG	M	FALSE	Novel		0					0		_MRPYHVAIVGSGPSGFFAAASLLK_ _ALANTDIADHALDK_ _VGEHVQPGELAER_ _YDAVVYATGAQSDR_ _FFTSPIELR_ _ALNIPGEELPGSVAAVDFVGWYNAHPHFR_ _FADSQPDRDVR_ _EMAPDLSGGR_	FALSE	MRPYHVAIVGSGPSGFFAAASLLK ALNIPGEELPGSVAAVDFVGWYNAHPHFR YDAVVYATGAQSDR FADSQPDRDVR VGEHVQPGELAER EMAPDLSGGR FFTSPIELR ALANTDIADHALDK						MRPYHVAIVGSGPSGFFAAASLLK ALNIPGEELPGSVAAVDFVGWYNAHPHFR YDAVVYATGAQSDR FADSQPDRDVR VGEHVQPGELAER EMAPDLSGGR FFTSPIELR ALANTDIADHALDK				FALSE	MRPYHVAIVGSGPSGFFAAASLLKFADSQPDRDVRVDMLEMLPTPWGLVRSGVAPDHPKIKSISAQFEKTAADPRFRFFGNVRVGEHVQPGELAERYDAVVYATGAQSDRALNIPGEELPGSVAAVDFVGWYNAHPHFREMAPDLSGGRAVVVGNGNVALDVARILVSDPKALANTDIADHALDKLDTRGVDEVVVLGRRGPLQATFTTLELRELGDMEGLGDVDVILDPADFADITDEDLEAAGKTVKQNIKVLRGYAEREPRGAKRRIVFRFFTSPIELRGEDRVESIVLGRNELVRGADGRMVAKDTR	Alignment E value: 0.0, length: 468, Feature: gi|116266932|gb|ABJ96312.1| putative ferredoxin-NADP reductase [Mycobacterium smegmatis str. MC2 155]	311	39.87
12	>CP000480|M_START_Six_Frame_Translated_Orf_71593 (+)2403709:2403963|(+)1110447:1110701 mwnvfkswrygepvtvddpwgygnslewatscppprHNFTELPRIRSERPAFELHYPHMV ERMRAEAHVGRAHHPELETADKss	AHHPELETADK IRSERPAFELHYPHMVER MRAEAHVGR SERPAFELHYPHMVER	HNFTELPR	1.2266e-27	2												Six Frame database		>Consensus_Protein_Sequence_2493 (+)2403718:2403963|(+)1110456:1110701 mfkswrygepvtvddpwgygnslewatscppprHNFTELPRIRSERPAFELHYPHMVERM RAEAHVGRAHHPELETADKss	(+)2403718:2403963 (+)1110456:1110701	GTG	Not Verified		Novel		0					0		_MRAEAHVGR_ _IRSERPAFELHYPHMVER_ _HNFTELPR_ _AHHPELETADK_ _SERPAFELHYPHMVER_	FALSE	MRAEAHVGR AHHPELETADK IRSERPAFELHYPHMVER SERPAFELHYPHMVER						MRAEAHVGR SERPAFELHYPHMVER AHHPELETADK IRSERPAFELHYPHMVER				FALSE	MFKSWRYGEPVTVDDPWGYGNSLEWATSCPPPRHNFTELPRIRSERPAFELHYPHMVERMRAEAHVGRAHHPELETADKSS	Alignment E value: 1.81697e-53, length: 549, Feature: gi|440628335|gb|ELQ90134.1| cytochrome c oxidase, subunit I [Mycobacterium smegmatis MKD8]	81	56.79
13	>CP000480|M_START_Six_Frame_Translated_Orf_70919 (-)2383420:2383806|(-)1090158:1090544 mSRPNAQSMKPATAAKKLDVYLPATPAEFQQSAITREELAALQAEPPQWLQDLRKngphp knlvaakLGISIAALARNGVGDALTTEEINRIIAEAPEWLAAERESYQEVLREERerkaq raeqsreh	EELAALQAEPPQWLQDLR EELAALQAEPPQWLQDLRK ESYQEVLREER IIAEAPEWLAAER KLDVYLPATPAEFQQSAITR LGISIAALAR NGVGDALTTEEINR SRPNAQSMK SRPNAQSMKPATAAK		4.5428e-45	1						>CP000480|M_START_GeneMarkS_Sequence_3753 (-)1090158:1090544|(-)2383420:2383806 mSRPNAQSMKPATAAKKLDVYLPATPAEFQQSAITREELAALQAEPPQWLQDLRKngphp knlvaakLGISIAALARNGVGDALTTEEINRIIAEAPEWLAAERESYQEVLREERerkaq raeqsreh	EELAALQAEPPQWLQDLR EELAALQAEPPQWLQDLRK ESYQEVLREER IIAEAPEWLAAER KLDVYLPATPAEFQQSAITR LGISIAALAR NGVGDALTTEEINR SRPNAQSMK SRPNAQSMKPATAAK		2.0289e-47	1	Six_Frame_database GeneMarkS_database	Six Frame database GeneMarkS database		>Consensus_Protein_Sequence_2465 (-)2383420:2383806|(-)1090158:1090544 mSRPNAQSMKPATAAKKLDVYLPATPAEFQQSAITREELAALQAEPPQWLQDLRKngphp knlvaakLGISIAALARNGVGDALTTEEINRIIAEAPEWLAAERESYQEVLREERerkaq raeqsreh	(-)2383420:2383806 (-)1090158:1090544	ATG	Not Verified	TRUE	Novel	SRPNAQSMK SRPNAQSMKPATAAK	1	_(ac)SRPNAQSMKPATAAK_ _(ac)SRPNAQSMK_			SRPNAQSMK SRPNAQSMKPATAAK	2		_EELAALQAEPPQWLQDLRK_ _(ac)SRPNAQSMKPATAAK_ _LGISIAALAR_ _NGVGDALTTEEINR_ _KLDVYLPATPAEFQQSAITR_ _(ac)SRPNAQSMK_ _EELAALQAEPPQWLQDLR_ _SRPNAQSMKPATAAK_ _ESYQEVLREER_ _IIAEAPEWLAAER_	FALSE	ESYQEVLREER KLDVYLPATPAEFQQSAITR IIAEAPEWLAAER EELAALQAEPPQWLQDLRK LGISIAALAR EELAALQAEPPQWLQDLR NGVGDALTTEEINR SRPNAQSMK SRPNAQSMKPATAAK						ESYQEVLREER KLDVYLPATPAEFQQSAITR IIAEAPEWLAAER EELAALQAEPPQWLQDLRK LGISIAALAR EELAALQAEPPQWLQDLR NGVGDALTTEEINR SRPNAQSMK SRPNAQSMKPATAAK			S S	FALSE	MSRPNAQSMKPATAAKKLDVYLPATPAEFQQSAITREELAALQAEPPQWLQDLRKNGPHPKNLVAAKLGISIAALARNGVGDALTTEEINRIIAEAPEWLAAERESYQEVLREERERKAQRAEQSREH	Alignment E value: 1.41042e-84, length: 128, Feature: gi|504689837|ref|WP_014876939.1| hypothetical protein [Mycobacterium smegmatis] >gi|399229978|gb|AFP37471.1| hypothetical protein MSMEI_0991 [Mycobacterium smegmatis str. MC2 155] >gi|399231219|gb|AFP38712.1| hypothetical protein MSMEI_2242 [Mycobacterium smegmatis str. MC2 155] >gi|698939509|gb|AIU06271.1| hypothetical protein LJ00_05055 [Myc…	128	79.69
14	>CP000480|M_START_Six_Frame_Translated_Orf_42781 (-)6247656:6248411 mterpdplapllelpgvaaacdeardalgrahrhkvnlrgwpqtaaesalrgarasavld ggavqlsadgdpdpvtagairvaealeggatslvtvwqrapmqalarLHALAAADLTDDE HLGRPRtdpevgprLELLIELLTGGSKAPAPVLAAVAHGELLTLAPFGTADGVVARavsr LVTIASGLDPHGLGVPEVHWMRksgeyrgaargfasgttdgltawlllscealhagarEA LQIAQHIAQAG	APAPVLAAVAHGELLTLAPFGTADGVVAR EALQIAQHIAQAG LELLIELLTGGSK LHALAAADLTDDEHLGRPR LVTIASGLDPHGLGVPEVHWMR		2.8083e-87	1						>CP000480|M_START_GeneMarkS_Sequence_1045 (-)6247656:6248411 mterpdplapllelpgvaaacdeardalgrahrhkvnlrgwpqtaaesalrgarasavld ggavqlsadgdpdpvtagairVAEALEGGATSLVTVWQRapmqalarLHALAAADLTDDE HLGRPRtdpevgprLELLIELLTGGSKAPAPVLAAVAHGELLTLAPFGTADGVVARavsr LVTIASGLDPHGLGVPEVHWMRksgeyrgaargfasgttdgltawlllscealhagarEA LQIAQHIAQAG	APAPVLAAVAHGELLTLAPFGTADGVVAR EALQIAQHIAQAG LELLIELLTGGSK LHALAAADLTDDEHLGRPR LVTIASGLDPHGLGVPEVHWMR VAEALEGGATSLVTVWQR		2.7535e-88	1		GeneMarkS database		>Consensus_Protein_Sequence_1346 (-)6247656:6248189 mtagairVAEALEGGATSLVTVWQRapmqalarLHALAAADLTDDEHLGRPRtdpevgpr LELLIELLTGGSKAPAPVLAAVAHGELLTLAPFGTADGVVARavsrLVTIASGLDPHGLG VPEVHWMRksgeyrgaargfasgttdgltawlllscealhagarEALQIAQHIAQAG	(-)6247656:6248189	GTG	Not Verified		Novel		0					0		_EALQIAQHIAQAG_ _LVTIASGLDPHGLGVPEVHWMR_ _APAPVLAAVAHGELLTLAPFGTADGVVAR_ _VAEALEGGATSLVTVWQR_ _LHALAAADLTDDEHLGRPR_ _LELLIELLTGGSK_	FALSE	LELLIELLTGGSK APAPVLAAVAHGELLTLAPFGTADGVVAR EALQIAQHIAQAG LHALAAADLTDDEHLGRPR LVTIASGLDPHGLGVPEVHWMR VAEALEGGATSLVTVWQR						LELLIELLTGGSK LHALAAADLTDDEHLGRPR EALQIAQHIAQAG VAEALEGGATSLVTVWQR LVTIASGLDPHGLGVPEVHWMR APAPVLAAVAHGELLTLAPFGTADGVVAR				FALSE	MTAGAIRVAEALEGGATSLVTVWQRAPMQALARLHALAAADLTDDEHLGRPRTDPEVGPRLELLIELLTGGSKAPAPVLAAVAHGELLTLAPFGTADGVVARAVSRLVTIASGLDPHGLGVPEVHWMRKSGEYRGAARGFASGTTDGLTAWLLLSCEALHAGAREALQIAQHIAQAG	Alignment E value: 2.05045e-115, length: 251, Feature: gi|504691477|ref|WP_014878579.1| oxidoreductase [Mycobacterium smegmatis] >gi|399234958|gb|AFP42451.1| hypothetical protein MSMEI_6019 [Mycobacterium smegmatis str. MC2 155] >gi|698944411|gb|AIU11173.1| oxidoreductase [Mycobacterium smegmatis str. MC2 155] >gi|698953603|gb|AIU17797.1| oxidoreductase [Mycobacterium smegmatis] >gi|698961886|gb|…	177	64.41
15	>CP000480|M_START_Six_Frame_Translated_Orf_35841 (-)3961710:3962462 mavskverlmnlviallstrTYLPAEKirttvagyadspsdeafsrmferdknelrDLGI PLETGRvskwdstegyrinrdsyalppigltadeaaavavatqlwqspelvtatqnavlk lraagvdvdadgvgvaiastatlpgvrGSEEVLQSLLSAIDEGRAVQFEHRPSRsadytt rtvepwgrgdpsrplvprrprprprghqnlpafthqrrgpadrpgrggaetpgrqparhr aprrrrtahg	AVQFEHRPSR DLGIPLETGR GSEEVLQSLLSAIDEGR TYLPAEK		1.9314e-29	1						>CP000480|M_START_GeneMarkS_Sequence_4197 (-)3961710:3962462 mavskverlmnlviallstrTYLPAEKirttvagyadspsdeafsrmferdknelrDLGI PLETGRvskwdstegyrinrdsyalppigltadeaaavavatqlwqspelvtatqnavlk lraagvdvdadgvgvaiastatlpgvrGSEEVLQSLLSAIDEGRAVQFEHRPSRsadytt rtvepwgrgdpsrplvprrprprprghqnlpafthqrrgpadrpgrggaetpgrqparhr aprrrrtahg	AVQFEHRPSR DLGIPLETGR GSEEVLQSLLSAIDEGR TYLPAEK		1.2678e-30	1		Six Frame database GeneMarkS database		>Consensus_Protein_Sequence_1069 (-)3961710:3962414 mstrTYLPAEKirttvagyadspsdeafsrmferdknelrDLGIPLETGRvskwdstegy rinrdsyalppigltadeaaavavatqlwqspelvtatqnavlklraagvdvdadgvgva iastatlpgvrGSEEVLQSLLSAIDEGRAVQFEHRPSRsadyttrtvepwgrgdpsrplv prrprprprghqnlpafthqrrgpadrpgrggaetpgrqparhraprrrrtahg	(-)3961710:3962414	TTG	Not Verified		Novel		0					0		_GSEEVLQSLLSAIDEGR_ _TYLPAEK_ _AVQFEHRPSR_ _DLGIPLETGR_	FALSE	GSEEVLQSLLSAIDEGR AVQFEHRPSR DLGIPLETGR TYLPAEK						GSEEVLQSLLSAIDEGR AVQFEHRPSR DLGIPLETGR TYLPAEK				FALSE	MSTRTYLPAEKIRTTVAGYADSPSDEAFSRMFERDKNELRDLGIPLETGRVSKWDSTEGYRINRDSYALPPIGLTADEAAAVAVATQLWQSPELVTATQNAVLKLRAAGVDVDADGVGVAIASTATLPGVRGSEEVLQSLLSAIDEGRAVQFEHRPSRSADYTTRTVEPWGRGDPSRPLVPRRPRPRPRGHQNLPAFTHQRRGPADRPGRGGAETPGRQPARHRAPRRRRTAHG	Alignment E value: 1.79687e-113, length: 331, Feature: gi|489992283|ref|WP_003895340.1| WYL domain-containing protein [Mycobacterium smegmatis] >gi|116266948|gb|ABJ96320.1| putative transcriptional regulator [Mycobacterium smegmatis str. MC2 155] >gi|399232764|gb|AFP40257.1| Transcriptional regulator-like protein [Mycobacterium smegmatis str. MC2 155] >gi|440626359|gb|ELQ88189.1| protein pafB [My…	234	18.8
16	>CP000480|M_START_Six_Frame_Translated_Orf_45040 (+)1499500:1501323 merslrVLDGAVAVFDGKEGVEPQSEQVWRQADKYDVPRicfvnkmdkLGADFYFTVRti eerlgakPLVIQLPIGAENDFIGIIDLVEMKakVWRGETALGEKYEVEDIPADLADKAEE YRtkLLETVAESDEALLEKYFGGEELSVDEIKgairkLTVNSELYPVLCGSAFKnkGVQP MLDAVIDYLPSPLDVESVQGHVPGKEDEVISRKPSVDEPFSALAFKIAVHPFFGKltyvr VYSGVVESGSQVVNSTKgkkerlgkLFQMHANKenpverASAGHIYAVIGLKdtttgdtl cdpneqivlesmtfpdpvievaiepk…	AAQAAQPVILEPIMAVEVTTPEDYMGEVIGDLNSR ANYSMVFDSYAEVPANVSK AQVPLSEMFGYVGDLR ASAGHIYAVIGLK EDEVISR EFKVEANVGKPQVAYR EGVEPQSEQVWR EYIPSVDAGAQDAMQYGVLAGYPLVNLK GETALGEKYEVEDIPADLADK GETALGEKYEVEDIPADLADKAEEYR GQIQAMEER GVQPMLDAVIDYLPSPLDVESVQGHVPGK GVQPMLDAVIDYLPSPLDVESVQGHVPGKEDEVISR IAVHPFFGK KPSVDEPFSALAFK LAEEDPTFK LFQMHANK LGADFYFTVR LGTAIQK LLETVAESDEALLEK LTVNSELYPVLCGSAFK PLVIQLPIGAENDFIGIIDLVE…		0	1						>CP000480|M_START_GeneMarkS_Sequence_4110 (+)1499500:1501323 merslrVLDGAVAVFDGKEGVEPQSEQVWRQADKYDVPRicfvnkmdkLGADFYFTVRti eerlgakPLVIQLPIGAENDFIGIIDLVEMKakVWRGETALGEKYEVEDIPADLADKAEE YRtkLLETVAESDEALLEKYFGGEELSVDEIKgairkLTVNSELYPVLCGSAFKnkGVQP MLDAVIDYLPSPLDVESVQGHVPGKEDEVISRKPSVDEPFSALAFKIAVHPFFGKltyvr VYSGVVESGSQVVNSTKgkkerlgkLFQMHANKenpverASAGHIYAVIGLKdtttgdtl cdpneqivlesmtfpdpvievaiepktksdqek…	AAQAAQPVILEPIMAVEVTTPEDYMGEVIGDLNSR ANYSMVFDSYAEVPANVSK AQVPLSEMFGYVGDLR ASAGHIYAVIGLK EDEVISR EFKVEANVGKPQVAYR EGVEPQSEQVWR EYIPSVDAGAQDAMQYGVLAGYPLVNLK GETALGEKYEVEDIPADLADK GETALGEKYEVEDIPADLADKAEEYR GQIQAMEER GVQPMLDAVIDYLPSPLDVESVQGHVPGK GVQPMLDAVIDYLPSPLDVESVQGHVPGKEDEVISR IAVHPFFGK KPSVDEPFSALAFK LAEEDPTFK LFQMHANK LGADFYFTVR LGTAIQK LLETVAESDEALLEK LTVNSELYPVLCGSAFK PLVIQLPIGAENDFIGIIDLVE…		0	1		Six Frame database GeneMarkS database		>Consensus_Protein_Sequence_1440.1 (+)1499518:1501323 VLDGAVAVFDGKEGVEPQSEQVWRQADKYDVPRicfvnkmdkLGADFYFTVRtieerlga kPLVIQLPIGAENDFIGIIDLVEMKakVWRGETALGEKYEVEDIPADLADKAEEYRtkLL ETVAESDEALLEKYFGGEELSVDEIKgairkLTVNSELYPVLCGSAFKnkGVQPMLDAVI DYLPSPLDVESVQGHVPGKEDEVISRKPSVDEPFSALAFKIAVHPFFGKltyvrVYSGVV ESGSQVVNSTKgkkerlgkLFQMHANKenpverASAGHIYAVIGLKdtttgdtlcdpneq ivlesmtfpdpvievaiepktksdqekLGTAIQKLAEEDP…	(+)1499518:1501323	GTG	V	FALSE	Novel		0					0		_GETALGEKYEVEDIPADLADK_ _GQIQAMEER_ _LGADFYFTVR_ _EGVEPQSEQVWR_ _VHLDQETGQTVIGGMGELHLDILVDR_ _KPSVDEPFSALAFK_ _GVQPMLDAVIDYLPSPLDVESVQGHVPGKEDEVISR_ _GETALGEKYEVEDIPADLADKAEEYR_ _GVQPMLDAVIDYLPSPLDVESVQGHVPGK_ _IAVHPFFGK_ _ASAGHIYAVIGLK_ _VWRGETALGEK_ _VTLLDGAYHEVDSSEMAFK_ _VLIDLEPFVGEDGATYEFENK_ _LTVNSELYPVLCGSAFK_ _LFQMHANK_ _LLETVAESDEALLEK_ _LGTAIQK_ _VYSGVVESGSQVVNSTK_ _EFKVEANVGKPQVAYR_ _VL…	FALSE	EGVEPQSEQVWR VLDGAVAVFDGKEGVEPQSEQVWR IAVHPFFGK VEANVGKPQVAYR VLDGAVAVFDGK GETALGEKYEVEDIPADLADK YEVEDIPADLADKAEEYR EFKVEANVGKPQVAYR GVQPMLDAVIDYLPSPLDVESVQGHVPGK VWRGETALGEKYEVEDIPADLADKAEEYR VHLDQETGQTVIGGMGELHLDILVDR VTLLDGAYHEVDSSEMAFK YEVEDIPADLADK ASAGHIYAVIGLK LGADFYFTVR QADKYDVPR GQIQAMEER KPSVDEPFSALAFK ANYSMVFDSYAEVPANVSK PLVIQLPIGAENDFIGIIDLVEMK LAEEDPTFK AAQAAQPVILEPIMAVEVTTPEDYMGEVIG…						EGVEPQSEQVWR VLDGAVAVFDGKEGVEPQSEQVWR IAVHPFFGK VEANVGKPQVAYR VLDGAVAVFDGK GETALGEKYEVEDIPADLADK YEVEDIPADLADKAEEYR EFKVEANVGKPQVAYR GVQPMLDAVIDYLPSPLDVESVQGHVPGK VWRGETALGEKYEVEDIPADLADKAEEYR VTLLDGAYHEVDSSEMAFK YEVEDIPADLADK ASAGHIYAVIGLK LGADFYFTVR QADKYDVPR LLETVAESDEALLEK GQIQAMEER KPSVDEPFSALAFK ANYSMVFDSYAEVPANVSK PLVIQLPIGAENDFIGIIDLVEMK LAEEDPTFK RGQIQAMEER VWRGETALGEK VHLDQETGQTVIGGMGEL…				FALSE	VLDGAVAVFDGKEGVEPQSEQVWRQADKYDVPRICFVNKMDKLGADFYFTVRTIEERLGAKPLVIQLPIGAENDFIGIIDLVEMKAKVWRGETALGEKYEVEDIPADLADKAEEYRTKLLETVAESDEALLEKYFGGEELSVDEIKGAIRKLTVNSELYPVLCGSAFKNKGVQPMLDAVIDYLPSPLDVESVQGHVPGKEDEVISRKPSVDEPFSALAFKIAVHPFFGKLTYVRVYSGVVESGSQVVNSTKGKKERLGKLFQMHANKENPVERASAGHIYAVIGLKDTTTGDTLCDPNEQIVLESMTFPDPVIEVAIEPKTKSDQEKLGTAIQKLAEEDPTFKVHLDQETGQTVIGGMGELHLDILVDRMRREFKVEANVGKPQVAYRETIKRKVEKVE…	Alignment E value: 0.0, length: 701, Feature: gi|116266976|gb|ABJ96334.1| putative elongation factor G [Mycobacterium smegmatis str. MC2 155] >gi|399230342|gb|AFP37835.1| Elongation factor G [Mycobacterium smegmatis str. MC2 155] >gi|440629274|gb|ELQ91064.1| translation elongation factor G [Mycobacterium smegmatis MKD8] >gi|698939877|gb|AIU06639.1| elongation factor G [Mycobacterium smegmatis str…	601	73.88
17	>CP000480|M_START_Six_Frame_Translated_Orf_45864 (-)2815547:2816449 mihgigdnsttwhtvqstlaqrftviapdllghgrsdkprADYSVAAYANGMRDLLSVLD IDRvtvvghslgggvamqfayqfpqfvdrlilvgaggvtkdvnvalrIASLPMGSEALAL LRLPLVLPSLQIAGKVAGTVFGSTGAGRdipdmlriladlpeptasaafartlravvdwr gqvvtmldrcyltesvpvqliwgdcdsvipvshaemahaampgsrleifegsghfpfhdd pdrfvevveqfidstepavydqdllrdllrtganrstmsgsldtqvavieamgvdersat	ADYSVAAYANGMR DLLSVLDIDR IASLPMGSEALALLR LPLVLPSLQIAGK VAGTVFGSTGAGR		2.7599e-20	1						>CP000480|M_START_GeneMarkS_Sequence_6595 (-)2815547:2816449 mihgigdnsttwhtvqstlaqrftviapdllghgrsdkprADYSVAAYANGMRDLLSVLD IDRvtvvghslgggvamqfayqfpqfvdrlilvgaggvtkdvnvalrIASLPMGSEALAL LRLPLVLPSLQIAGKVAGTVFGSTGAGRdipdmlriladlpeptasaafartlravvdwr gqvvtmldrcyltesvpvqliwgdcdsvipvshaemahaampgsrleifegsghfpfhdd pdrfvevveqfidstepavydqdllrdllrtganrstmsgsldtqvavieamgvdersat	ADYSVAAYANGMR DLLSVLDIDR IASLPMGSEALALLR LPLVLPSLQIAGK VAGTVFGSTGAGR		1.313e-21	1		Six Frame database GeneMarkS database		>Consensus_Protein_Sequence_1461 (-)2815547:2816407 mqstlaqrftviapdllghgrsdkprADYSVAAYANGMRDLLSVLDIDRvtvvghslggg vamqfayqfpqfvdrlilvgaggvtkdvnvalrIASLPMGSEALALLRLPLVLPSLQIAG KVAGTVFGSTGAGRdipdmlriladlpeptasaafartlravvdwrgqvvtmldrcylte svpvqliwgdcdsvipvshaemahaampgsrleifegsghfpfhddpdrfvevveqfids tepavydqdllrdllrtganrstmsgsldtqvavieamgvdersat	(-)2815547:2816407	GTG	Not Verified		Novel		0					0		_IASLPMGSEALALLR_ _DLLSVLDIDR_ _ADYSVAAYANGMR_ _VAGTVFGSTGAGR_ _LPLVLPSLQIAGK_	FALSE	IASLPMGSEALALLR VAGTVFGSTGAGR DLLSVLDIDR ADYSVAAYANGMR LPLVLPSLQIAGK						IASLPMGSEALALLR VAGTVFGSTGAGR DLLSVLDIDR ADYSVAAYANGMR LPLVLPSLQIAGK				FALSE	MQSTLAQRFTVIAPDLLGHGRSDKPRADYSVAAYANGMRDLLSVLDIDRVTVVGHSLGGGVAMQFAYQFPQFVDRLILVGAGGVTKDVNVALRIASLPMGSEALALLRLPLVLPSLQIAGKVAGTVFGSTGAGRDIPDMLRILADLPEPTASAAFARTLRAVVDWRGQVVTMLDRCYLTESVPVQLIWGDCDSVIPVSHAEMAHAAMPGSRLEIFEGSGHFPFHDDPDRFVEVVEQFIDSTEPAVYDQDLLRDLLRTGANRSTMSGSLDTQVAVIEAMGVDERSAT	Alignment E value: 0.0, length: 300, Feature: gi|399231652|gb|AFP39145.1| Alpha/beta hydrolase fold protein [Mycobacterium smegmatis str. MC2 155]	286	22.38
18	>CP000480|M_START_Six_Frame_Translated_Orf_50401 (+)5644088:5645176 msspstastsvarrvctsrirllicceiasfwltdmfhsgrhrsikdnvacgysdpttpn lehvlvcayavhicrsndrshllhparasgrgrrirrhdhsgqrrlsarirlqvpvhprr qprvprrqgvhrgvragvgpvrgdhdaelqllraqaadppacpggqtgriaqrtvrqpsg srrrhqpvarglrvdgravrqtrqthgrvhrhhpradhrrvlrvprrvlrhaktkMTPAP SKPVPILVGGHADAALRRaarcdgwmhgggepeeldrllarlkqfreehaektgeapsed fqihvisidaftvdgikrledkGVTD…	GVTDVIVGFR IPYIEGQDTEPLDK MTPAPSKPVPILVGGHADAALR MTPAPSKPVPILVGGHADAALRR		5.2533e-31	1						>CP000480|M_START_GeneMarkS_Sequence_5278 (+)5644793:5645176 MTPAPSKPVPILVGGHADAALRRaarcdgwmhgggepeeldrllarlkqfreehaektge apsedfqihvisidaftvdgikrledkGVTDVIVGFRIPYIEGQDTEPLDKkirnlewfa enviakv	GVTDVIVGFR IPYIEGQDTEPLDK MTPAPSKPVPILVGGHADAALR MTPAPSKPVPILVGGHADAALRR		9.0133e-33	1	GeneMarkS_database	Six Frame database GeneMarkS database		>Consensus_Protein_Sequence_1667.1 (+)5644793:5645176 MTPAPSKPVPILVGGHADAALRRaarcdgwmhgggepeeldrllarlkqfreehaektge apsedfqihvisidaftvdgikrledkGVTDVIVGFRIPYIEGQDTEPLDKkirnlewfa enviakv	(+)5644793:5645176	ATG	M	FALSE	Novel		0					0		_MTPAPSKPVPILVGGHADAALR_ _GVTDVIVGFR_ _IPYIEGQDTEPLDK_ _MTPAPSKPVPILVGGHADAALRR_	FALSE	MTPAPSKPVPILVGGHADAALR IPYIEGQDTEPLDK MTPAPSKPVPILVGGHADAALRR GVTDVIVGFR						MTPAPSKPVPILVGGHADAALR IPYIEGQDTEPLDK GVTDVIVGFR MTPAPSKPVPILVGGHADAALRR				FALSE	MTPAPSKPVPILVGGHADAALRRAARCDGWMHGGGEPEELDRLLARLKQFREEHAEKTGEAPSEDFQIHVISIDAFTVDGIKRLEDKGVTDVIVGFRIPYIEGQDTEPLDKKIRNLEWFAENVIAKV	Alignment E value: 2.61819e-85, length: 294, Feature: gi|489993901|ref|WP_003896958.1| hypothetical protein [Mycobacterium smegmatis] >gi|440624885|gb|ELQ86739.1| hypothetical protein D806_5621 [Mycobacterium smegmatis MKD8] >gi|698943812|gb|AIU10574.1| hypothetical protein LJ00_27465 [Mycobacterium smegmatis str. MC2 155] >gi|698953005|gb|AIU17199.1| hypothetical protein LI99_27470 [Mycobacteriu…	127	37.01
19	>CP000480|M_START_Six_Frame_Translated_Orf_62972 (+)4636442:4637485 mtrrcptrvglaapatpssrryrtprrvrflpwgirrrgrqrrvaapparragrrpaagl crprpsvrdrvrsrthpmggntggwlavghsmrAIVYDPLAPANLRfaevdepavaahea lvdvqaialnfgelhfidharkpgeipgwdtagivaqaaadgsgppvgarvvglnfgggw aqrraiatenlavlpefvefeeaaalpvagvtalqalralgpvvgrrVLITGASGGVGRf avqlaarAGAHVIAAVGSPARgagleelgaaevtvgldeisepvfggarqrrrppagagv pargrrwlgavdrdglqrahhdqlrg…	AGAHVIAAVGSPAR AIVYDPLAPANLR VLITGASGGVGR		3.967e-11	1						>CP000480|M_START_GeneMarkS_Sequence_3940 (+)4636715:4637485 mrAIVYDPLAPANLRfaevdepavaahealvdvqaialnfgelhfidharkpgeipgwdt agivaqaaadgsgppvgarVVGLNFGGGWAQRraiatenlavlpefvefeeaaalpvagv talqalralgpvvgrrVLITGASGGVGRfavqlaarAGAHVIAAVGSPARgagleelgaa evtvgldeisepvfggarqrrrppagagvpargrrwlgavdrdglqrahhdqlrggapag lpetvgavrdpdadrr	AGAHVIAAVGSPAR AIVYDPLAPANLR VLITGASGGVGR VVGLNFGGGWAQR		2.1886e-12	1		Six Frame database GeneMarkS database		>Consensus_Protein_Sequence_2136 (+)4636715:4637485 mrAIVYDPLAPANLRfaevdepavaahealvdvqaialnfgelhfidharkpgeipgwdt agivaqaaadgsgppvgarVVGLNFGGGWAQRraiatenlavlpefvefeeaaalpvagv talqalralgpvvgrrVLITGASGGVGRfavqlaarAGAHVIAAVGSPARgagleelgaa evtvgldeisepvfggarqrrrppagagvpargrrwlgavdrdglqrahhdqlrggapag lpetvgavrdpdadrr	(+)4636715:4637485	ATG	Not Verified		Novel		0					0		_VVGLNFGGGWAQR_ _AIVYDPLAPANLR_ _AGAHVIAAVGSPAR_ _VLITGASGGVGR_	FALSE	AGAHVIAAVGSPAR VLITGASGGVGR AIVYDPLAPANLR VVGLNFGGGWAQR						AGAHVIAAVGSPAR VVGLNFGGGWAQR VLITGASGGVGR AIVYDPLAPANLR				FALSE	MRAIVYDPLAPANLRFAEVDEPAVAAHEALVDVQAIALNFGELHFIDHARKPGEIPGWDTAGIVAQAAADGSGPPVGARVVGLNFGGGWAQRRAIATENLAVLPEFVEFEEAAALPVAGVTALQALRALGPVVGRRVLITGASGGVGRFAVQLAARAGAHVIAAVGSPARGAGLEELGAAEVTVGLDEISEPVFGGARQRRRPPAGAGVPARGRRWLGAVDRDGLQRAHHDQLRGGAPAGLPETVGAVRDPDADRR	Alignment E value: 3.07758e-125, length: 304, Feature: gi|504690957|ref|WP_014878059.1| alcohol dehydrogenase [Mycobacterium smegmatis] >gi|116266956|gb|ABJ96324.1| putative oxydoreductase [Mycobacterium smegmatis str. MC2 155] >gi|399233394|gb|AFP40887.1| Alcohol dehydrogenase, zinc-binding protein [Mycobacterium smegmatis str. MC2 155] >gi|698942855|gb|AIU09617.1| alcohol dehydrogenase [Mycobac…	256	20.31
20	>CP000480|M_START_Six_Frame_Translated_Orf_55384 (-)3262869:3263801 mtmtrpvlstyrlqmrgdcctfddavnlldhlddlgvshvylspiltaaegsthgydvtd pttvspalggpdglrrlseaararGMGLIVDIVPNHVGVARADENPWWWDVLTHGRssry adffdidwdlevdgqsgrivlpilgsdddvadltvdgdilrLGDLALPIAPGTGSGTGAE VHDLQHYRligwrrgicgyrrFFSITSLAALRQEDHAVFDATHTEVKRWFDEGLVDGVRI DHPDGLTDPAGYLAWLREIAGPSAWIVVEKilafdealdtalpvagttgydalreiggvf idpngagpld	ADENPWWWDVLTHGR EIAGPSAWIVVEK FFSITSLAALR GMGLIVDIVPNHVGVAR IDHPDGLTDPAGYLAWLR LGDLALPIAPGTGSGTGAEVHDLQHYR QEDHAVFDATHTEVK RWFDEGLVDGVR		7.704e-27	1						>CP000480|M_START_GeneMarkS_Sequence_2805 (-)3262869:3263795 mtrpvlstyrlqmrgdcctfddavnlldhlddlgvshvylspiltaaegsthgydvtdpt tvspalggpdglrrlseaararGMGLIVDIVPNHVGVARADENPWWWDVLTHGRssryad ffdidwdlevdgqsgrivlpilgsdddvadltvdgdilrLGDLALPIAPGTGSGTGAEVH DLQHYRligwrrgicgyrrFFSITSLAALRQEDHAVFDATHTEVKRWFDEGLVDGVRIDH PDGLTDPAGYLAWLREIAGPSAWIVVEKilafdealdtalpvagttgydalreiggvfid pngagpld	ADENPWWWDVLTHGR EIAGPSAWIVVEK FFSITSLAALR GMGLIVDIVPNHVGVAR IDHPDGLTDPAGYLAWLR LGDLALPIAPGTGSGTGAEVHDLQHYR QEDHAVFDATHTEVK RWFDEGLVDGVR		6.2548e-32	1		Six Frame database GeneMarkS database		>Consensus_Protein_Sequence_1861 (-)3262869:3263684 mylspiltaaegsthgydvtdpttvspalggpdglrrlseaararGMGLIVDIVPNHVGV ARADENPWWWDVLTHGRssryadffdidwdlevdgqsgrivlpilgsdddvadltvdgdi lrLGDLALPIAPGTGSGTGAEVHDLQHYRligwrrgicgyrrFFSITSLAALRQEDHAVF DATHTEVKRWFDEGLVDGVRIDHPDGLTDPAGYLAWLREIAGPSAWIVVEKilafdeald talpvagttgydalreiggvfidpngagpld	(-)3262869:3263684	GTG	Not Verified		Novel		0					0		_EIAGPSAWIVVEK_ _GMGLIVDIVPNHVGVAR_ _ADENPWWWDVLTHGR_ _IDHPDGLTDPAGYLAWLR_ _RWFDEGLVDGVR_ _LGDLALPIAPGTGSGTGAEVHDLQHYR_ _FFSITSLAALR_ _QEDHAVFDATHTEVK_	FALSE	EIAGPSAWIVVEK RWFDEGLVDGVR IDHPDGLTDPAGYLAWLR QEDHAVFDATHTEVK FFSITSLAALR ADENPWWWDVLTHGR LGDLALPIAPGTGSGTGAEVHDLQHYR GMGLIVDIVPNHVGVAR						EIAGPSAWIVVEK RWFDEGLVDGVR IDHPDGLTDPAGYLAWLR QEDHAVFDATHTEVK FFSITSLAALR ADENPWWWDVLTHGR LGDLALPIAPGTGSGTGAEVHDLQHYR GMGLIVDIVPNHVGVAR				FALSE	MYLSPILTAAEGSTHGYDVTDPTTVSPALGGPDGLRRLSEAARARGMGLIVDIVPNHVGVARADENPWWWDVLTHGRSSRYADFFDIDWDLEVDGQSGRIVLPILGSDDDVADLTVDGDILRLGDLALPIAPGTGSGTGAEVHDLQHYRLIGWRRGICGYRRFFSITSLAALRQEDHAVFDATHTEVKRWFDEGLVDGVRIDHPDGLTDPAGYLAWLREIAGPSAWIVVEKILAFDEALDTALPVAGTTGYDALREIGGVFIDPNGAGPLD	Alignment E value: 0.0, length: 758, Feature: gi|504690499|ref|WP_014877601.1| maltooligosyl trehalose synthase [Mycobacterium smegmatis] >gi|116266942|gb|ABJ96317.1| putative maltooligosyltrehalose synthase [Mycobacterium smegmatis str. MC2 155] >gi|399232074|gb|AFP39567.1| Maltooligosyltrehalose synthase [Mycobacterium smegmatis str. MC2 155] >gi|698941575|gb|AIU08337.1| maltooligosyl trehalose…	271	47.23
21	>CP000480|M_START_Six_Frame_Translated_Orf_55966 (+)1087501:1087836|(+)2380763:2381098 msptcwwspptavggpppdinaggyvpkQVIAFLNNEHNRslirgviaagnnnfgaefay agnviarkcgvpylyrFELMGTPDDVEAVRaglkdfwkeqtchppsqlqsl	FELMGTPDDVEAVR QVIAFLNNEHNR		2.9843e-16	1						>CP000480|M_START_GeneMarkS_Sequence_1870 (+)1087537:1087836|(+)2380799:2381098 mggpppdinaggyvpkQVIAFLNNEHNRslirgviaagnnnfgaefayagnviarkcgvp ylyrFELMGTPDDVEAVRaglkdfwkeqtchppsqlqsl	FELMGTPDDVEAVR QVIAFLNNEHNR		3.4474e-15	1		Six Frame database GeneMarkS database		>Consensus_Protein_Sequence_1882 (+)1087537:1087836|(+)2380799:2381098 mggpppdinaggyvpkQVIAFLNNEHNRslirgviaagnnnfgaefayagnviarkcgvp ylyrFELMGTPDDVEAVRaglkdfwkeqtchppsqlqsl	(+)1087537:1087836 (+)2380799:2381098	GTG	Not Verified		Novel		0					0		_QVIAFLNNEHNR_ _FELMGTPDDVEAVR_	FALSE	FELMGTPDDVEAVR QVIAFLNNEHNR						FELMGTPDDVEAVR QVIAFLNNEHNR				FALSE	MGGPPPDINAGGYVPKQVIAFLNNEHNRSLIRGVIAAGNNNFGAEFAYAGNVIARKCGVPYLYRFELMGTPDDVEAVRAGLKDFWKEQTCHPPSQLQSL	Alignment E value: 7.79238e-66, length: 111, Feature: gi|399229976|gb|AFP37469.1| Protein nrdI [Mycobacterium smegmatis str. MC2 155] >gi|399231217|gb|AFP38710.1| Protein nrdI [Mycobacterium smegmatis str. MC2 155]	99	26.26
22	>CP000480|M_START_Six_Frame_Translated_Orf_60645 (-)3902068:3903324 mvsfstfchpqlwsrsahmlriglsggigagkstvsatfaecggivvdgdviarEVVEPG TVGLARLVEAFGEEILLPDGALNRPALAAIAFPDDEKRATLNGIVHPLVAERRAELIASA PPDAVIVEDIPLLVESKMAPLFPLVVIVHADEEVRvqrlisyrGFSEQDARtrIAAQATV EERRAVADVWLENTGSQDDLVQRakqlwfnrilpfarNLQAGEPVAAPLQPVPFDHTWAD QAARivarlqtacghrvvrvdhvgptavpgmdaperdrragdggiagdrrrtrrrpargr lpatrrrcrrgrvrraqhrrgvrphq…	AVADVWLENTGSQDDLVQR EVVEPGTVGLAR GFSEQDAR IAAQATVEER LVEAFGEEILLPDGALNRPALAAIAFPDDEK MAPLFPLVVIVHADEEVR NLQAGEPVAAPLQPVPFDHTWADQAAR RAELIASAPPDAVIVEDIPLLVESK RATLNGIVHPLVAER RAVADVWLENTGSQDDLVQR		8.2625e-81	1												Six Frame database		>Consensus_Protein_Sequence_2051 (-)3902068:3903222 msatfaecggivvdgdviarEVVEPGTVGLARLVEAFGEEILLPDGALNRPALAAIAFPD DEKRATLNGIVHPLVAERRAELIASAPPDAVIVEDIPLLVESKMAPLFPLVVIVHADEEV RvqrlisyrGFSEQDARtrIAAQATVEERRAVADVWLENTGSQDDLVQRakqlwfnrilp farNLQAGEPVAAPLQPVPFDHTWADQAARivarlqtacghrvvrvdhvgptavpgmdap erdrragdggiagdrrrtrrrpargrlpatrrrcrrgrvrraqhrrgvrphqrtprcgaa gcmprpipggprmsicawrvgptsstrccsptgcgptrvpts…	(-)3902068:3903222	GTG	Not Verified		Novel		0					0		_RATLNGIVHPLVAER_ _AVADVWLENTGSQDDLVQR_ _RAELIASAPPDAVIVEDIPLLVESK_ _EVVEPGTVGLAR_ _MAPLFPLVVIVHADEEVR_ _IAAQATVEER_ _RAVADVWLENTGSQDDLVQR_ _LVEAFGEEILLPDGALNRPALAAIAFPDDEK_ _NLQAGEPVAAPLQPVPFDHTWADQAAR_ _GFSEQDAR_	FALSE	MAPLFPLVVIVHADEEVR RAELIASAPPDAVIVEDIPLLVESK EVVEPGTVGLAR RAVADVWLENTGSQDDLVQR GFSEQDAR RATLNGIVHPLVAER AVADVWLENTGSQDDLVQR IAAQATVEER NLQAGEPVAAPLQPVPFDHTWADQAAR LVEAFGEEILLPDGALNRPALAAIAFPDDEK						MAPLFPLVVIVHADEEVR RAELIASAPPDAVIVEDIPLLVESK EVVEPGTVGLAR RAVADVWLENTGSQDDLVQR NLQAGEPVAAPLQPVPFDHTWADQAAR RATLNGIVHPLVAER AVADVWLENTGSQDDLVQR IAAQATVEER GFSEQDAR LVEAFGEEILLPDGALNRPALAAIAFPDDEK				FALSE	MSATFAECGGIVVDGDVIAREVVEPGTVGLARLVEAFGEEILLPDGALNRPALAAIAFPDDEKRATLNGIVHPLVAERRAELIASAPPDAVIVEDIPLLVESKMAPLFPLVVIVHADEEVRVQRLISYRGFSEQDARTRIAAQATVEERRAVADVWLENTGSQDDLVQRAKQLWFNRILPFARNLQAGEPVAAPLQPVPFDHTWADQAARIVARLQTACGHRVVRVDHVGPTAVPGMDAPERDRRAGDGGIAGDRRRTRRRPARGRLPATRRRCRRGRVRRAQHRRGVRPHQRTPRCGAAGCMPRPIPGGPRMSICAWRVGPTSSTRCCSPTGCGPTRVPTSPTPIVARGSGRMRRAGGPSFHQPAAGQDSRTAMRRSSFVARM	Alignment E value: 2.92607e-163, length: 375, Feature: gi|504690734|ref|WP_014877836.1| dephospho-CoA kinase [Mycobacterium smegmatis] >gi|116266946|gb|ABJ96319.1| putative dephospho-CoA kinase [Mycobacterium smegmatis str. MC2 155] >gi|399232707|gb|AFP40200.1| Dephospho-CoA kinase [Mycobacterium smegmatis str. MC2 155] >gi|698942188|gb|AIU08950.1| dephospho-CoA kinase [Mycobacterium smegmatis st…	384	43.23
23	>CP000480|M_START_Six_Frame_Translated_Orf_61032 (-)2397867:2398163|(-)1104605:1104901 mgretdvdgfnlayaitpgsfadfvdhvvpvltarGAYQAEYTPGTLRhkligqgdrlae ehrgasyrvgakNSTIIERPSTVPSSSASTAAQPTRgr	GAYQAEYTPGTLR NSTIIERPSTVPSSSASTAAQPTR		6.5065e-45	1						>CP000480|M_START_GeneMarkS_Sequence_3821 (-)1104605:1104811|(-)2397867:2398073 mltarGAYQAEYTPGTLRhkligqgdrlaeehrgasyrvgakNSTIIERPSTVPSSSAST AAQPTRgr	GAYQAEYTPGTLR NSTIIERPSTVPSSSASTAAQPTR		7.2806e-38	1		Six Frame database GeneMarkS database		>Consensus_Protein_Sequence_2060 (-)2397867:2398073|(-)1104605:1104811 mltarGAYQAEYTPGTLRhkligqgdrlaeehrgasyrvgakNSTIIERPSTVPSSSAST AAQPTRgr	(-)2397867:2398073 (-)1104605:1104811	GTG	Not Verified		Novel		0					0		_NSTIIERPSTVPSSSASTAAQPTR_ _GAYQAEYTPGTLR_	FALSE	GAYQAEYTPGTLR NSTIIERPSTVPSSSASTAAQPTR						GAYQAEYTPGTLR NSTIIERPSTVPSSSASTAAQPTR				FALSE	MLTARGAYQAEYTPGTLRHKLIGQGDRLAEEHRGASYRVGAKNSTIIERPSTVPSSSASTAAQPTRGR	Alignment E value: 4.04699e-39, length: 70, Feature: gi|740772332|ref|WP_038557616.1| hypothetical protein [Mycobacterium smegmatis] >gi|698939525|gb|AIU06287.1| hypothetical protein LJ00_05140 [Mycobacterium smegmatis str. MC2 155] >gi|698940742|gb|AIU07504.1| hypothetical protein LJ00_11515 [Mycobacterium smegmatis str. MC2 155] >gi|698948718|gb|AIU12912.1| hypothetical protein LI99_05140 [Myco…	68	54.41
24	>CP000480|M_START_Six_Frame_Translated_Orf_6878 (-)2161613:2162020 mvravgyrGVPTPGLPFDERsgtiphtdgrvegsaneyvvgwikrgpsgvigsnkkDSQD TVNTLLDDLAAARlpqrgpdhsekLAAWLLERqpkvvtgehwkLIDDYERaageptgrpr vkLASVAELLRvghg	DSQDTVNTLLDDLAAAR GVPTPGLPFDER LAAWLLER LASVAELLR LIDDYER		2.1334e-18	1						>CP000480|M_START_GeneMarkS_Sequence_2272 (-)2161613:2162020 mvravgyrGVPTPGLPFDERsgtiphtdgrvegsaneyvvgwikrgpsgvigsnkkDSQD TVNTLLDDLAAARlpqrgpdhsekLAAWLLERqpkvvtgehwkLIDDYERaageptgrpr vkLASVAELLRvghg	DSQDTVNTLLDDLAAAR GVPTPGLPFDER LAAWLLER LASVAELLR LIDDYER		1.1159e-20	1		Six Frame database GeneMarkS database		>Consensus_Protein_Sequence_2382 (-)2161613:2162017 mravgyrGVPTPGLPFDERsgtiphtdgrvegsaneyvvgwikrgpsgvigsnkkDSQDT VNTLLDDLAAARlpqrgpdhsekLAAWLLERqpkvvtgehwkLIDDYERaageptgrprv kLASVAELLRvghg	(-)2161613:2162017	GTG	Not Verified		Novel		0					0		_LIDDYER_ _LAAWLLER_ _GVPTPGLPFDER_ _DSQDTVNTLLDDLAAAR_ _LASVAELLR_	FALSE	LIDDYER LASVAELLR LAAWLLER DSQDTVNTLLDDLAAAR GVPTPGLPFDER						LIDDYER LASVAELLR LAAWLLER DSQDTVNTLLDDLAAAR GVPTPGLPFDER				FALSE	MRAVGYRGVPTPGLPFDERSGTIPHTDGRVEGSANEYVVGWIKRGPSGVIGSNKKDSQDTVNTLLDDLAAARLPQRGPDHSEKLAAWLLERQPKVVTGEHWKLIDDYERAAGEPTGRPRVKLASVAELLRVGHG	Alignment E value: 7.95608e-87, length: 455, Feature: gi|504690190|ref|WP_014877292.1| NADP oxidoreductase [Mycobacterium smegmatis] >gi|399231017|gb|AFP38510.1| NADPH:adrenodoxin oxidoreductase fprA (NADPH-ferredoxin reductase) [Mycobacterium smegmatis str. MC2 155] >gi|698940533|gb|AIU07295.1| NADP oxidoreductase [Mycobacterium smegmatis str. MC2 155] >gi|698949726|gb|AIU13920.1| NADP oxidoredu…	134	39.55
25	>CP000480|M_START_Six_Frame_Translated_Orf_72615 (-)2118922:2119956 mlgpmdefpvhqlpqpiawpgssdrnfydrsyfnahdrTGDIFVITGIGYYPNLGVKDAF LLIRrgdtqtavhlsdaidsdrlnqhvmgyrVDVTEPLHTLRialddthgieadltwngl fdvvqeqphilrtgnrVTLDAQRfaqlgswsghltidgehievdpatwigsrdrswgirp igeaepagrpadppfegmwwlyvpmafdefsivliiqeeaqrvplpqrlhphlerrphrt tglaahqdplplghphphrrhhrryrrrrfpgaarrgiqtggaysrrwrlrwrpglaarr vegrevhrtahlrhdrsgdhrpgrlr…	DAFLLIR TGDIFVITGIGYYPNLGVK VDVTEPLHTLR VTLDAQR		1.8749e-09	1												Six Frame database		>Consensus_Protein_Sequence_2544 (-)2118922:2119944 mdefpvhqlpqpiawpgssdrnfydrsyfnahdrTGDIFVITGIGYYPNLGVKDAFLLIR rgdtqtavhlsdaidsdrlnqhvmgyrVDVTEPLHTLRialddthgieadltwnglfdvv qeqphilrtgnrVTLDAQRfaqlgswsghltidgehievdpatwigsrdrswgirpigea epagrpadppfegmwwlyvpmafdefsivliiqeeaqrvplpqrlhphlerrphrttgla ahqdplplghphphrrhhrryrrrrfpgaarrgiqtggaysrrwrlrwrpglaarrvegr evhrtahlrhdrsgdhrpgrlrrhrprrargvhrgqlrpr	(-)2118922:2119944	ATG	Not Verified		Novel		0					0		_VDVTEPLHTLR_ _TGDIFVITGIGYYPNLGVK_ _DAFLLIR_ _VTLDAQR_	FALSE	VDVTEPLHTLR TGDIFVITGIGYYPNLGVK DAFLLIR VTLDAQR						VDVTEPLHTLR TGDIFVITGIGYYPNLGVK DAFLLIR VTLDAQR				FALSE	MDEFPVHQLPQPIAWPGSSDRNFYDRSYFNAHDRTGDIFVITGIGYYPNLGVKDAFLLIRRGDTQTAVHLSDAIDSDRLNQHVMGYRVDVTEPLHTLRIALDDTHGIEADLTWNGLFDVVQEQPHILRTGNRVTLDAQRFAQLGSWSGHLTIDGEHIEVDPATWIGSRDRSWGIRPIGEAEPAGRPADPPFEGMWWLYVPMAFDEFSIVLIIQEEAQRVPLPQRLHPHLERRPHRTTGLAAHQDPLPLGHPHPHRRHHRRYRRRRFPGAARRGIQTGGAYSRRWRLRWRPGLAARRVEGREVHRTAHLRHDRSGDHRPGRLRRHRPRRARGVHRGQLRPR	Alignment E value: 3.4276e-150, length: 371, Feature: gi|504690179|ref|WP_014877281.1| hypothetical protein [Mycobacterium smegmatis] >gi|116266930|gb|ABJ96311.1| unknown [Mycobacterium smegmatis str. MC2 155] >gi|399230973|gb|AFP38466.1| hypothetical protein MSMEI_1995 [Mycobacterium smegmatis str. MC2 155] >gi|698940490|gb|AIU07252.1| hypothetical protein LJ00_10175 [Mycobacterium smegmatis str…	340	12.94
26	>CP000480|M_START_Six_Frame_Translated_Orf_62382 (-)3902141:3902404 mstrssptraapsrssttpedaalwrsrLHASADPGRPTNVHLRvagwpnqqyallftdw lrANPGADISDAYRRAWEWADATGWRP	ANPGADISDAYR ANPGADISDAYRR AWEWADATGWRP LHASADPGRPTNVHLR		3.5722e-14	1						>CP000480|M_START_GeneMarkS_Sequence_3472 (-)3902141:3902404 mstrssptraapsrssttpedaalwrsrLHASADPGRPTNVHLRvagwpnqqyallftdw lrANPGADISDAYRRAWEWADATGWRP	ANPGADISDAYR ANPGADISDAYRR AWEWADATGWRP LHASADPGRPTNVHLR		1.9313e-16	1		Six Frame database GeneMarkS database		>Consensus_Protein_Sequence_2113 (-)3902141:3902404 mstrssptraapsrssttpedaalwrsrLHASADPGRPTNVHLRvagwpnqqyallftdw lrANPGADISDAYRRAWEWADATGWRP	(-)3902141:3902404	GTG	Not Verified		Novel		0					0		_ANPGADISDAYRR_ _AWEWADATGWRP_ _ANPGADISDAYR_ _LHASADPGRPTNVHLR_	FALSE	LHASADPGRPTNVHLR ANPGADISDAYRR ANPGADISDAYR AWEWADATGWRP						ANPGADISDAYRR LHASADPGRPTNVHLR ANPGADISDAYR AWEWADATGWRP				FALSE	MSTRSSPTRAAPSRSSTTPEDAALWRSRLHASADPGRPTNVHLRVAGWPNQQYALLFTDWLRANPGADISDAYRRAWEWADATGWRP	Alignment E value: 3.99692e-40, length: 375, Feature: gi|489992221|ref|WP_003895278.1| dephospho-CoA kinase [Mycobacterium smegmatis] >gi|440626698|gb|ELQ88526.1| dephospho-CoA kinase [Mycobacterium smegmatis MKD8]	87	47.13
27	>CP000480|M_START_Six_Frame_Translated_Orf_35471 (+)2799171:2799497 mgaglggpgrlggrqcarhargvvasdrggqpgprirliiawltvivltfhwarvvwsrT AVQLAAEARrrDAAAQHQQNGLLDGLDKPGKtgekEDGPGKDEPGTGH	DAAAQHQQNGLLDGLDKPGK EDGPGKDEPGTGH TAVQLAAEAR		4.3837e-21	1						>CP000480|M_START_GeneMarkS_Sequence_5329 (+)2799303:2799497 mivltfhwarvvwsrTAVQLAAEARrrDAAAQHQQNGLLDGLDKPGKtgekEDGPGKDEP GTGH	DAAAQHQQNGLLDGLDKPGK EDGPGKDEPGTGH TAVQLAAEAR		5.764e-23	1		Six Frame database GeneMarkS database		>Consensus_Protein_Sequence_1055 (+)2799336:2799497 mwsrTAVQLAAEARrrDAAAQHQQNGLLDGLDKPGKtgekEDGPGKDEPGTGH	(+)2799336:2799497	GTG	Not Verified		Novel		0					0		_DAAAQHQQNGLLDGLDKPGK_ _EDGPGKDEPGTGH_ _TAVQLAAEAR_	FALSE	EDGPGKDEPGTGH TAVQLAAEAR DAAAQHQQNGLLDGLDKPGK						EDGPGKDEPGTGH TAVQLAAEAR DAAAQHQQNGLLDGLDKPGK				FALSE	MWSRTAVQLAAEARRRDAAAQHQQNGLLDGLDKPGKTGEKEDGPGKDEPGTGH	Alignment E value: 4.96437e-28, length: 211, Feature: gi|116266938|gb|ABJ96315.1| unknown [Mycobacterium smegmatis str. MC2 155] >gi|399231638|gb|AFP39131.1| Putative conserved transmembrane protein [Mycobacterium smegmatis str. MC2 155]	53	81.13
28	>CP000480|M_START_Six_Frame_Translated_Orf_12571 (+)5736192:5736935 mppaapgggaaggmlgsveplwhfagnfwwlifplggmigggiravaaanerraerrler yrikqqtkvemaraaeavraadagyereltkvlqrhdhtnarwldyeidiaklldfplmt dmrdpltiafhkargradllrpdnpadilgdrpaqleyrdavheyvtafdiaeteairrr rSDFSAEAQERlaraqqllrLASDEGATPQERqsaytraqreldglivlpattrasierk ilgelea	LASDEGATPQER SDFSAEAQER		2.8526e-08	1						>CP000480|M_START_GeneMarkS_Sequence_977 (+)5736231:5736935 mlgsveplwhfagnfwwlifplggmigggiravaaanerraerrleryrikqqtkvemar aaeavraadagyereltkvlqrhdhtnarwldyeidiaklldfplmtdmrdpltiafhka rgradllrpdnpadilgdrpaqleyrdavheyvtafdiaeteairrrrSDFSAEAQERla raqqllrLASDEGATPQERqsaytraqreldglivlpattrasierkilgelea	LASDEGATPQER SDFSAEAQER		3.5802e-09	1		Six Frame database GeneMarkS database		>Consensus_Protein_Sequence_109 (+)5736675:5736935 mheyvtafdiaeteairrrrSDFSAEAQERlaraqqllrLASDEGATPQERqsaytraqr eldglivlpattrasierkilgelea	(+)5736675:5736935	GTG	Not Verified		Novel		0					0		_LASDEGATPQER_ _SDFSAEAQER_	FALSE	LASDEGATPQER SDFSAEAQER						LASDEGATPQER SDFSAEAQER				FALSE	MHEYVTAFDIAETEAIRRRRSDFSAEAQERLARAQQLLRLASDEGATPQERQSAYTRAQRELDGLIVLPATTRASIERKILGELEA	Alignment E value: 1.44937e-48, length: 234, Feature: gi|777219523|emb|CKI35495.1| Uncharacterised protein [Mycobacterium smegmatis]	86	25.58
29	>CP000480|M_START_Six_Frame_Translated_Orf_13894 (-)3814080:3815336 madgtsrsdrpsaasqgtgaeadrlsfgineidavapqpgedeaivadirrlseldalre aaqtarVALAGDLDVPSPESVSATDTVGHAKAALEATDDAALRalgerLGEAVAVISDVT AELGDYLAELPSDASTLETKlarqaelrtltkKYAPDIDGVLEWARdaaqrlaqldvsee tlaaleqqvgeletrvvaaageltkartkaakslakavtaelaglamanavfsidvnplv arADDSAPVTLPDGTVVHAGHDGVDAVEFGFSAHRgadvlpltksasggelsrvmlalev vlaasvegttmvfdevdagvggraav…	AALEATDDAALR ADDSAPVTLPDGTVVHAGHDGVDAVEFGFSAHR ELLEAAQK KYAPDIDGVLEWAR LGEAVAVISDVTAELGDYLAELPSDASTLETK MLAGLGESDSGR VALAGDLDVPSPESVSATDTVGHAK		3.8364e-31	1						>CP000480|M_START_GeneMarkS_Sequence_5010 (-)3814080:3815234 mapqpgedeaivadirrlseldalreaaqtarVALAGDLDVPSPESVSATDTVGHAKAAL EATDDAALRalgerLGEAVAVISDVTAELGDYLAELPSDASTLETKlarqaelrtltkKY APDIDGVLEWARdaaqrlaqldvseetlaaleqqvgeletrvvaaageltkartkaaksl akavtaelaglamanavfsidvnplvarADDSAPVTLPDGTVVHAGHDGVDAVEFGFSAH Rgadvlpltksasggelsrvmlalevvlaasvegttmvfdevdagvggraavqigrrlak larthqvivvthlpqvaayadahlvvdsgngrt…	AALEATDDAALR ADDSAPVTLPDGTVVHAGHDGVDAVEFGFSAHR ELLEAAQK KYAPDIDGVLEWAR LGEAVAVISDVTAELGDYLAELPSDASTLETK MLAGLGESDSGR RIEDEDRVAELAR VALAGDLDVPSPESVSATDTVGHAK		1.1472e-35	1		Six Frame database GeneMarkS database		>Consensus_Protein_Sequence_155.1 (-)3814080:3815138 VALAGDLDVPSPESVSATDTVGHAKAALEATDDAALRalgerLGEAVAVISDVTAELGDY LAELPSDASTLETKlarqaelrtltkKYAPDIDGVLEWARdaaqrlaqldvseetlaale qqvgeletrvvaaageltkartkaakslakavtaelaglamanavfsidvnplvarADDS APVTLPDGTVVHAGHDGVDAVEFGFSAHRgadvlpltksasggelsrvmlalevvlaasv egttmvfdevdagvggraavqigrrlaklarthqvivvthlpqvaayadahlvvdsgngr tkssgvrRIEDEDRVAELARMLAGLGESDSGRaharELLEA…	(-)3814080:3815138	GTG	V	FALSE	Novel		0					0		_ELLEAAQK_ _AALEATDDAALR_ _MLAGLGESDSGR_ _RIEDEDRVAELAR_ _KYAPDIDGVLEWAR_ _VALAGDLDVPSPESVSATDTVGHAK_ _LGEAVAVISDVTAELGDYLAELPSDASTLETK_ _ADDSAPVTLPDGTVVHAGHDGVDAVEFGFSAHR_	FALSE	MLAGLGESDSGR KYAPDIDGVLEWAR VALAGDLDVPSPESVSATDTVGHAK ELLEAAQK ADDSAPVTLPDGTVVHAGHDGVDAVEFGFSAHR LGEAVAVISDVTAELGDYLAELPSDASTLETK AALEATDDAALR RIEDEDRVAELAR						MLAGLGESDSGR KYAPDIDGVLEWAR VALAGDLDVPSPESVSATDTVGHAK ELLEAAQK ADDSAPVTLPDGTVVHAGHDGVDAVEFGFSAHR LGEAVAVISDVTAELGDYLAELPSDASTLETK RIEDEDRVAELAR AALEATDDAALR				FALSE	VALAGDLDVPSPESVSATDTVGHAKAALEATDDAALRALGERLGEAVAVISDVTAELGDYLAELPSDASTLETKLARQAELRTLTKKYAPDIDGVLEWARDAAQRLAQLDVSEETLAALEQQVGELETRVVAAAGELTKARTKAAKSLAKAVTAELAGLAMANAVFSIDVNPLVARADDSAPVTLPDGTVVHAGHDGVDAVEFGFSAHRGADVLPLTKSASGGELSRVMLALEVVLAASVEGTTMVFDEVDAGVGGRAAVQIGRRLAKLARTHQVIVVTHLPQVAAYADAHLVVDSGNGRTKSSGVRRIEDEDRVAELARMLAGLGESDSGRAHARELLEAAQKERTGDLVG	Alignment E value: 0.0, length: 590, Feature: gi|489992138|ref|WP_003895195.1| DNA repair protein RecN [Mycobacterium smegmatis] >gi|399232629|gb|AFP40122.1| DNA repair protein recN [Mycobacterium smegmatis str. MC2 155] >gi|440626824|gb|ELQ88651.1| DNA repair protein RecN [Mycobacterium smegmatis MKD8] >gi|698942111|gb|AIU08873.1| DNA recombination protein RecN [Mycobacterium smegmatis str. MC2 …	352	42.33
30	>CP000480|M_START_Six_Frame_Translated_Orf_13911 (+)5498604:5498948 mahrvcstrsrsarspvkrtssatptcgtsaptsrarrprwprcdrsstsatpiwasvst saspmskrcwrstvkamgfvtydkVTEPERQELSRAIDALSKEVSQVQGVIAQQ	AIDALSK EVSQVQGVIAQQ VTEPERQELSR		3.0909e-28	1												Six Frame database		>Consensus_Protein_Sequence_156.1 (+)5498856:5498948 VTEPERQELSRAIDALSKEVSQVQGVIAQQ	(+)5498856:5498948	GTG	V	FALSE	Novel		0					0		_VTEPERQELSR_ _EVSQVQGVIAQQ_ _AIDALSK_	FALSE	EVSQVQGVIAQQ AIDALSK VTEPERQELSR						EVSQVQGVIAQQ AIDALSK VTEPERQELSR				FALSE	VTEPERQELSRAIDALSKEVSQVQGVIAQQ	Alignment E value: 5.03974e-09, length: 390, Feature: gi|907610324|ref|WP_049745179.1| peptidase M75 [Mycobacterium goodii] >gi|906353113|gb|AKS32748.1| peptidase M75 [Mycobacterium goodii]	30	100
31	>CP000480|M_START_Six_Frame_Translated_Orf_78834 (-)4145792:4146259 mhyyfpgkQEVLTAALQHAVDRsfdrqsvelvkidnahqrllklfdmqlprpgpvrdews iwmqfwaeatirpelrpvhntyyarwhetvsrivkrgqrqgvfrsdidpetvakRLTALT DGVAIQVVTGAPDMTVSAMKeflvqfvqdellrrp	QEVLTAALQHAVDR RLTALTDGVAIQVVTGAPDMTVSAMK		1.9251e-06	1						>CP000480|M_START_GeneMarkS_Sequence_6440 (-)4145792:4146259 mhyyfpgkQEVLTAALQHAVDRsfdrqsvelvkidnahqrllklfdmqlprpgpvrdews iwmqfwaeatirpelrpvhntyyarWHETVSRivkrgqrqgvfrsdidpetvakRLTALT DGVAIQVVTGAPDMTVSAMKeflvqfvqdellrrp	QEVLTAALQHAVDR RLTALTDGVAIQVVTGAPDMTVSAMK WHETVSR		1.0959e-09	1		Six Frame database GeneMarkS database		>Consensus_Protein_Sequence_2821 (-)4145792:4146259 mhyyfpgkQEVLTAALQHAVDRsfdrqsvelvkidnahqrllklfdmqlprpgpvrdews iwmqfwaeatirpelrpvhntyyarWHETVSRivkrgqrqgvfrsdidpetvakRLTALT DGVAIQVVTGAPDMTVSAMKeflvqfvqdellrrp	(-)4145792:4146259	GTG	Not Verified		Novel		0					0		_QEVLTAALQHAVDR_ _RLTALTDGVAIQVVTGAPDMTVSAMK_ _WHETVSR_	FALSE	QEVLTAALQHAVDR RLTALTDGVAIQVVTGAPDMTVSAMK WHETVSR						QEVLTAALQHAVDR WHETVSR RLTALTDGVAIQVVTGAPDMTVSAMK				FALSE	MHYYFPGKQEVLTAALQHAVDRSFDRQSVELVKIDNAHQRLLKLFDMQLPRPGPVRDEWSIWMQFWAEATIRPELRPVHNTYYARWHETVSRIVKRGQRQGVFRSDIDPETVAKRLTALTDGVAIQVVTGAPDMTVSAMKEFLVQFVQDELLRRP	Alignment E value: 1.72756e-109, length: 155, Feature: gi|399232939|gb|AFP40432.1| TetR family transcriptional regulator [Mycobacterium smegmatis str. MC2 155]	155	30.32
32	>CP000480|M_START_Six_Frame_Translated_Orf_17402 (-)3811835:3812761 mitlrahaislaavflalaigvalgsgllsntvlsglrddkrDLQNQIDTLTDDKnrlnq klsaasefdaqvasrILAGALKdksvvvfrTPDAADGDVEAMTRyvgqaggavtgtvtlt qefvdansadkLLSVVNSPIVPAGRqlstkFVDQGSQAGDLLGIALLIDKSPGAAPVDDS QRDTVLSALRESGFLTYENSHIGAADTALVVTGGALGEDAGNRgatvarFAAGLAPHGSG TVLVGRDGSASGTAAVAVTRsdaaltgtvstvddvdtssgqitavlalgelaaagnrvst apagvrlr	DGSASGTAAVAVTR DLQNQIDTLTDDK ESGFLTYENSHIGAADTALVVTGGALGEDAGNR FAAGLAPHGSGTVLVGR FVDQGSQAGDLLGIALLIDK ILAGALK LLSVVNSPIVPAGR SPGAAPVDDSQR SPGAAPVDDSQRDTVLSALR TPDAADGDVEAMTR		3.1299e-77	1						>CP000480|M_START_GeneMarkS_Sequence_4390 (-)3811835:3812731 maavflalaigvalgsgllsntvlsglrddkrDLQNQIDTLTDDKnrlnqklsaasefda qvasrILAGALKdksvvvfrTPDAADGDVEAMTRyvgqaggavtgtvtltqefvdansad kLLSVVNSPIVPAGRqlstkFVDQGSQAGDLLGIALLIDKSPGAAPVDDSQRDTVLSALR ESGFLTYENSHIGAADTALVVTGGALGEDAGNRgatvarFAAGLAPHGSGTVLVGRDGSA SGTAAVAVTRsdaaltgtvstvddvdtssgqitavlalgelaaagnrvstapagvrlr	DGSASGTAAVAVTR DLQNQIDTLTDDK ESGFLTYENSHIGAADTALVVTGGALGEDAGNR FAAGLAPHGSGTVLVGR FVDQGSQAGDLLGIALLIDK ILAGALK LLSVVNSPIVPAGR SPGAAPVDDSQR SPGAAPVDDSQRDTVLSALR TPDAADGDVEAMTR		1.9162e-82	1		Six Frame database GeneMarkS database		>Consensus_Protein_Sequence_299 (-)3811835:3812665 mlsglrddkrDLQNQIDTLTDDKnrlnqklsaasefdaqvasrILAGALKdksvvvfrTP DAADGDVEAMTRyvgqaggavtgtvtltqefvdansadkLLSVVNSPIVPAGRqlstkFV DQGSQAGDLLGIALLIDKSPGAAPVDDSQRDTVLSALRESGFLTYENSHIGAADTALVVT GGALGEDAGNRgatvarFAAGLAPHGSGTVLVGRDGSASGTAAVAVTRsdaaltgtvstv ddvdtssgqitavlalgelaaagnrvstapagvrlr	(-)3811835:3812665	GTG	Not Verified		Novel		0					0		_SPGAAPVDDSQRDTVLSALR_ _FVDQGSQAGDLLGIALLIDK_ _DLQNQIDTLTDDK_ _DGSASGTAAVAVTR_ _ESGFLTYENSHIGAADTALVVTGGALGEDAGNR_ _SPGAAPVDDSQR_ _TPDAADGDVEAMTR_ _FAAGLAPHGSGTVLVGR_ _ILAGALK_ _LLSVVNSPIVPAGR_	FALSE	ILAGALK TPDAADGDVEAMTR LLSVVNSPIVPAGR FVDQGSQAGDLLGIALLIDK FAAGLAPHGSGTVLVGR SPGAAPVDDSQR DLQNQIDTLTDDK DGSASGTAAVAVTR SPGAAPVDDSQRDTVLSALR ESGFLTYENSHIGAADTALVVTGGALGEDAGNR						ILAGALK TPDAADGDVEAMTR LLSVVNSPIVPAGR FVDQGSQAGDLLGIALLIDK FAAGLAPHGSGTVLVGR SPGAAPVDDSQR ESGFLTYENSHIGAADTALVVTGGALGEDAGNR DGSASGTAAVAVTR SPGAAPVDDSQRDTVLSALR DLQNQIDTLTDDK				FALSE	MLSGLRDDKRDLQNQIDTLTDDKNRLNQKLSAASEFDAQVASRILAGALKDKSVVVFRTPDAADGDVEAMTRYVGQAGGAVTGTVTLTQEFVDANSADKLLSVVNSPIVPAGRQLSTKFVDQGSQAGDLLGIALLIDKSPGAAPVDDSQRDTVLSALRESGFLTYENSHIGAADTALVVTGGALGEDAGNRGATVARFAAGLAPHGSGTVLVGRDGSASGTAAVAVTRSDAALTGTVSTVDDVDTSSGQITAVLALGELAAAGNRVSTAPAGVRLR	Alignment E value: 0.0, length: 308, Feature: gi|399232626|gb|AFP40119.1| hypothetical protein MSMEI_3657 [Mycobacterium smegmatis str. MC2 155]	276	55.07
33	>CP000480|M_START_Six_Frame_Translated_Orf_220 (+)1639433:1640899 mivvvpkgvdfeaaahtinaatrrgvkvtaailgnddavlvvnrldtripvidevsrida vplgmlaavevagpgqsirtlsnafglatifdldaaatkvvspvaraltgnrsavvvrtp agdvadrtipagslelsgerrkasidvsrgaveimaavervapltdvvgesgtntggmis nvrQSMADLSQHDAADVRIQDLLAVDTFVPQEVRGGVAGEVALENAVALAAMVRtkesgm ravadavrdrlratgatgadvevggveaemavlgalttpgtdqplvvldlgggstdaali eadgtidavhlagagdlvtkLIDAELGL…	AESFFHVR GGVAGEVALENAVALAAMVR IQDLLAVDTFVPQEVR LIDAELGLDNLELAEDIK NAVASGLVAAHAQK QSMADLSQHDAADVR VVALADNGMTPIPTR		9.3945e-38	1						>CP000480|M_START_GeneMarkS_Sequence_73 (+)1639433:1640899 mivvvpkgvdfeaaahtinaatrrgvkvtaailgnddavlvvnrldtrIPVIDEVSRida vplgmlaavevagpgqsirtlsnafglatifdldaaatkvvspvaraltgnrsavvvrtp agdvadrTIPAGSLELSGERrkasidvsrgaveimaavervapltdvvgesgtntggmis nvrQSMADLSQHDAADVRIQDLLAVDTFVPQEVRGGVAGEVALENAVALAAMVRtkesgm ravadavrdrlratgatgadvevggveaemavlgalttpgtdqplvvldlgggstdaali eadgtidavhlagagdlvtkLIDAELGLDNLELAE…	AESFFHVR GGVAGEVALENAVALAAMVR IPVIDEVSR IQDLLAVDTFVPQEVR LIDAELGLDNLELAEDIK NAVASGLVAAHAQK QSMADLSQHDAADVR TIPAGSLELSGER VVALADNGMTPIPTR		2.323e-42	1		GeneMarkS database		>Consensus_Protein_Sequence_500 (+)1639553:1640899 mvnrldtrIPVIDEVSRidavplgmlaavevagpgqsirtlsnafglatifdldaaatkv vspvaraltgnrsavvvrtpagdvadrTIPAGSLELSGERrkasidvsrgaveimaaver vapltdvvgesgtntggmisnvrQSMADLSQHDAADVRIQDLLAVDTFVPQEVRGGVAGE VALENAVALAAMVRtkesgmravadavrdrlratgatgadvevggveaemavlgalttpg tdqplvvldlgggstdaalieadgtidavhlagagdlvtkLIDAELGLDNLELAEDIKry plgkAESFFHVRlengtvqffekalpttafarVVALADNGMTP…	(+)1639553:1640899	GTG	Not Verified		Novel		0					0		_IPVIDEVSR_ _QSMADLSQHDAADVR_ _AESFFHVR_ _LIDAELGLDNLELAEDIK_ _GGVAGEVALENAVALAAMVR_ _TIPAGSLELSGER_ _IQDLLAVDTFVPQEVR_ _NAVASGLVAAHAQK_ _VVALADNGMTPIPTR_	FALSE	NAVASGLVAAHAQK GGVAGEVALENAVALAAMVR LIDAELGLDNLELAEDIK IQDLLAVDTFVPQEVR VVALADNGMTPIPTR AESFFHVR QSMADLSQHDAADVR TIPAGSLELSGER IPVIDEVSR						TIPAGSLELSGER NAVASGLVAAHAQK GGVAGEVALENAVALAAMVR LIDAELGLDNLELAEDIK IQDLLAVDTFVPQEVR VVALADNGMTPIPTR IPVIDEVSR AESFFHVR QSMADLSQHDAADVR				FALSE	MVNRLDTRIPVIDEVSRIDAVPLGMLAAVEVAGPGQSIRTLSNAFGLATIFDLDAAATKVVSPVARALTGNRSAVVVRTPAGDVADRTIPAGSLELSGERRKASIDVSRGAVEIMAAVERVAPLTDVVGESGTNTGGMISNVRQSMADLSQHDAADVRIQDLLAVDTFVPQEVRGGVAGEVALENAVALAAMVRTKESGMRAVADAVRDRLRATGATGADVEVGGVEAEMAVLGALTTPGTDQPLVVLDLGGGSTDAALIEADGTIDAVHLAGAGDLVTKLIDAELGLDNLELAEDIKRYPLGKAESFFHVRLENGTVQFFEKALPTTAFARVVALADNGMTPIPTRHSLERIRAVRRTAKERVFVVNALRALRAIAPAGDLRQIDFVVLLGGCALDFE…	Alignment E value: 0.0, length: 623, Feature: gi|656073484|ref|WP_029104561.1| diol dehydratase reactivase subunit alpha [Mycobacterium smegmatis] >gi|698940022|gb|AIU06784.1| glycerol dehydratase [Mycobacterium smegmatis str. MC2 155] >gi|698949215|gb|AIU13409.1| glycerol dehydratase [Mycobacterium smegmatis] >gi|698957498|gb|AIU20033.1| glycerol dehydratase [Mycobacterium smegmatis]	448	28.57
34	>CP000480|M_START_Six_Frame_Translated_Orf_23365 (-)5418154:5419464 mntsdtlkimfwpesaygptnqciglaavlrerghtivfaaesswagklapfgfieelvd laepaaggededpgkFWTDFIAETAPEFRKPTIEQLQTFIQPTYQALIDGAKyceprlre iiethrpdvivednvvlfpalatagvplvrivscspleitaaqvpppfsglpsaddaewa ayraefdrthramwtdfnawvqaqgadplpelefmprDNAANLYVYPAEADYTQVRPLDG TWIRmdssvretdedytvpehladrpadsgliylslgslggadvelmqrlvdvlgktrhr fivskgpqadqitladnmtgaqmlpq…	DNAANLYVYPAEADYTQVRPLDGTWIR FWTDFIAETAPEFR IDELGFGIR KPTIEQLQTFIQPTYQALIDGAK		7.8243e-15	1						>CP000480|M_START_GeneMarkS_Sequence_1176 (-)5418154:5419464 mntsdtlkimfwpesaygptnqciglaavlrerghtivfaaesswagklapfgfieelvd laepaaggededpgkFWTDFIAETAPEFRKPTIEQLQTFIQPTYQALIDGAKyceprlre iiethrpdvivednvvlfpalatagvplvrivscspleitaaqvpppfsglpsaddaewa ayraefdrthramwtdfnawvqaqgadplpelefmprDNAANLYVYPAEADYTQVRPLDG TWIRmdssvretdedytvpehladrpadsgliylslgslggadvelmqrLVDVLGKtrhr fivskgpqadqitladnmtgaqmlpqtkvipqv…	DNAANLYVYPAEADYTQVRPLDGTWIR FWTDFIAETAPEFR IDELGFGIR KPTIEQLQTFIQPTYQALIDGAK LLADTELR LVDVLGK		7.3025e-17	1		Six Frame database GeneMarkS database		>Consensus_Protein_Sequence_560 (-)5418154:5419290 mdlaepaaggededpgkFWTDFIAETAPEFRKPTIEQLQTFIQPTYQALIDGAKyceprl reiiethrpdvivednvvlfpalatagvplvrivscspleitaaqvpppfsglpsaddae waayraefdrthramwtdfnawvqaqgadplpelefmprDNAANLYVYPAEADYTQVRPL DGTWIRmdssvretdedytvpehladrpadsgliylslgslggadvelmqrLVDVLGKtr hrfivskgpqadqitladnmtgaqmlpqtkvipqvdlvishggnntvtetlhfgkplvvl plfwdqyenaqrIDELGFGIRldtygfadaeltdavdrLLADT…	(-)5418154:5419290	GTG	Not Verified		Novel		0					0		_LVDVLGK_ _LLADTELR_ _KPTIEQLQTFIQPTYQALIDGAK_ _FWTDFIAETAPEFR_ _DNAANLYVYPAEADYTQVRPLDGTWIR_ _IDELGFGIR_	FALSE	DNAANLYVYPAEADYTQVRPLDGTWIR FWTDFIAETAPEFR IDELGFGIR KPTIEQLQTFIQPTYQALIDGAK LVDVLGK LLADTELR						LVDVLGK IDELGFGIR KPTIEQLQTFIQPTYQALIDGAK LLADTELR FWTDFIAETAPEFR DNAANLYVYPAEADYTQVRPLDGTWIR				FALSE	MDLAEPAAGGEDEDPGKFWTDFIAETAPEFRKPTIEQLQTFIQPTYQALIDGAKYCEPRLREIIETHRPDVIVEDNVVLFPALATAGVPLVRIVSCSPLEITAAQVPPPFSGLPSADDAEWAAYRAEFDRTHRAMWTDFNAWVQAQGADPLPELEFMPRDNAANLYVYPAEADYTQVRPLDGTWIRMDSSVRETDEDYTVPEHLADRPADSGLIYLSLGSLGGADVELMQRLVDVLGKTRHRFIVSKGPQADQITLADNMTGAQMLPQTKVIPQVDLVISHGGNNTVTETLHFGKPLVVLPLFWDQYENAQRIDELGFGIRLDTYGFADAELTDAVDRLLADTELRTKLDGIGAAIRARDGLRVGADAIERAGLEHRA	Alignment E value: 0.0, length: 436, Feature: gi|489993673|ref|WP_003896730.1| glycosyl transferase [Mycobacterium smegmatis] >gi|399234138|gb|AFP41631.1| UDP-glycosyltransferase, MGT [Mycobacterium smegmatis str. MC2 155] >gi|440625175|gb|ELQ87027.1| glycosyltransferase, MGT family [Mycobacterium smegmatis MKD8] >gi|698943597|gb|AIU10359.1| glycosyl transferase [Mycobacterium smegmatis str. MC2 …	378	23.28
35	>CP000480|M_START_Six_Frame_Translated_Orf_23606 (+)6669509:6672355 mttmtdssqlladpadlsgvraigadpdelfasfaawaeangttlypaqeealielvsga nvilatptgsgkslvatgalyaalaagrrsyytapikalvsekffalcdvfgavnvgmlt gdaavnsdapiivctaevlanialreggdgplgtqpcmvvmdefhfygdpdrgwawqvpl lelpsaqfllmsatlgdvtflradltrrtgrttalvanaarpvplfysyattpmhetitd lldtrqapiyvvhftqaaaleraqalmsinvatkdekaalrdmigafrfstsfgstlsrl vrhgigvhhagmlpkyrrlveqlaqa…	EFHQIAGR LVEAPPEPLSSNMR		5.4814e-08	1												Six Frame database		>Consensus_Protein_Sequence_571 (+)6670556:6672355 mfsalskydgtrtrllnarEFHQIAGRagragfdtagtvvvqapehevenlkqfakvadd pkkrrklvrrkapagmvpwsettmtrLVEAPPEPLSSNMRvttsmildvvdrpgdpfvam rrlltdnheprkrqlqlireggrhravavagrgaraprhtgrrrqavpadrrsatgfraq ptvvdvrarrrrrprhrlghlrtgrgvgdrgdaggsaadpggsaqqgqgrgrradegrrh rvrrahrtarrhhlpqaagrtagahlrgvsadqsvgrgraavtevggprdvgtghdvprv hqrlwpdplrgrraavpvrrvqgvavrgarggthrgthrhrrv…	(+)6670556:6672355	GTG	Not Verified		Novel		0					0		_EFHQIAGR_ _LVEAPPEPLSSNMR_	FALSE	EFHQIAGR LVEAPPEPLSSNMR						EFHQIAGR LVEAPPEPLSSNMR				FALSE	MFSALSKYDGTRTRLLNAREFHQIAGRAGRAGFDTAGTVVVQAPEHEVENLKQFAKVADDPKKRRKLVRRKAPAGMVPWSETTMTRLVEAPPEPLSSNMRVTTSMILDVVDRPGDPFVAMRRLLTDNHEPRKRQLQLIREGGRHRAVAVAGRGARAPRHTGRRRQAVPADRRSATGFRAQPTVVDVRARRRRRPRHRLGHLRTGRGVGDRGDAGGSAADPGGSAQQGQGRGRRADEGRRHRVRRAHRTARRHHLPQAAGRTAGAHLRGVSADQSVGRGRAAVTEVGGPRDVGTGHDVPRVHQRLWPDPLRGRRAAVPVRRVQGVAVRGARGGTHRGTHRHRRVARRTGAPGRFEPARRVGAAHQPGSAARRARHGACASTPADRQRARVHRDGAQRAVP…	Alignment E value: 2.60987e-76, length: 848, Feature: gi|656073096|ref|WP_029104210.1| DEAD/DEAH box helicase [Mycobacterium smegmatis] >gi|116266966|gb|ABJ96329.1| putative helicase [Mycobacterium smegmatis str. MC2 155] >gi|698944827|gb|AIU11589.1| DEAD/DEAH box helicase [Mycobacterium smegmatis str. MC2 155] >gi|698954020|gb|AIU18214.1| DEAD/DEAH box helicase [Mycobacterium smegmatis] >gi|6989…	599	3.67
36	>CP000480|M_START_Six_Frame_Translated_Orf_77899 (-)6600484:6601626 mreeaaidvegalddvwtsaphpvivadaegvirsasdaardalpglrtgrhlsdcapwl weahvrhgdagpaqtetgpdgctarptplprGEVAWWLFPAGRagavtdagrelravere lrrereranfldevsavlmaslnadrcmeaivrvavprLADGAVVIAPPSGPRldmvcta gtvehrSVEADPATVAGLTEALRgfppvpsrWIDPNSVPDWLIPRdltgtvgsvvvtplp ghgvpagalvllrhsaksafddgeevfarlfaaragaalsaarLYAEQAAITRtlmdell ppkLAHQHGIEIAGGYRaaedhqtvg…	GEVAWWLFPAGR LADGAVVIAPPSGPR LAHQHGIEIAGGYR LYAEQAAITR SVEADPATVAGLTEALR WIDPNSVPDWLIPR		1.8062e-16	1						>CP000480|M_START_GeneMarkS_Sequence_6128 (-)6600484:6601626 mreeaaidvegalddvwtsaphpvivadaegvirsasdaardalpglrtgrhlsdcapwl weahvrhgdagpaqtetgpdgctarptplprGEVAWWLFPAGRagavtdagrelravere lrrereranfldevsavlmaslnadrcmeaivrvavprLADGAVVIAPPSGPRldmvcta gtvehrSVEADPATVAGLTEALRgfppvpsrWIDPNSVPDWLIPRdltgtvgsvvvtplp ghgvpagalvllrhsakSAFDDGEEVFARlfaaragaalsaarLYAEQAAITRtlmdell ppkLAHQHGIEIAGGYRaaedhqtvggdfydvh…	GEVAWWLFPAGR LADGAVVIAPPSGPR LAHQHGIEIAGGYR LYAEQAAITR SAFDDGEEVFAR SVEADPATVAGLTEALR WIDPNSVPDWLIPR		5.54e-21	1		Six Frame database GeneMarkS database		>Consensus_Protein_Sequence_2778 (-)6600484:6601362 mprGEVAWWLFPAGRagavtdagrelraverelrrereranfldevsavlmaslnadrcm eaivrvavprLADGAVVIAPPSGPRldmvctagtvehrSVEADPATVAGLTEALRgfppv psrWIDPNSVPDWLIPRdltgtvgsvvvtplpghgvpagalvllrhsakSAFDDGEEVFA RlfaaragaalsaarLYAEQAAITRtlmdellppkLAHQHGIEIAGGYRaaedhqtvggd fydvhpattpddetlvysetcaervwtqrsspersatpcrrsrrwptttavc	(-)6600484:6601362	TTG	Not Verified		Novel		0					0		_SVEADPATVAGLTEALR_ _GEVAWWLFPAGR_ _LADGAVVIAPPSGPR_ _LYAEQAAITR_ _WIDPNSVPDWLIPR_ _SAFDDGEEVFAR_ _LAHQHGIEIAGGYR_	FALSE	GEVAWWLFPAGR WIDPNSVPDWLIPR SVEADPATVAGLTEALR LADGAVVIAPPSGPR LYAEQAAITR LAHQHGIEIAGGYR SAFDDGEEVFAR						GEVAWWLFPAGR WIDPNSVPDWLIPR SAFDDGEEVFAR SVEADPATVAGLTEALR LADGAVVIAPPSGPR LYAEQAAITR LAHQHGIEIAGGYR				FALSE	MPRGEVAWWLFPAGRAGAVTDAGRELRAVERELRRERERANFLDEVSAVLMASLNADRCMEAIVRVAVPRLADGAVVIAPPSGPRLDMVCTAGTVEHRSVEADPATVAGLTEALRGFPPVPSRWIDPNSVPDWLIPRDLTGTVGSVVVTPLPGHGVPAGALVLLRHSAKSAFDDGEEVFARLFAARAGAALSAARLYAEQAAITRTLMDELLPPKLAHQHGIEIAGGYRAAEDHQTVGGDFYDVHPATTPDDETLVYSETCAERVWTQRSSPERSATPCRRSRRWPTTTAVC	Alignment E value: 6.13852e-175, length: 547, Feature: gi|504691581|ref|WP_014878683.1| hypothetical protein [Mycobacterium smegmatis] >gi|116266964|gb|ABJ96328.1| unknown [Mycobacterium smegmatis str. MC2 155] >gi|399235301|gb|AFP42794.1| hypothetical protein MSMEI_6368 [Mycobacterium smegmatis str. MC2 155] >gi|698944756|gb|AIU11518.1| serine/threonine protein phosphatase [Mycobacterium smegmat…	292	32.19
37	>CP000480|M_START_Six_Frame_Translated_Orf_62837 (-)1104748:1106127|(-)2398010:2399389 mpsrvtiamsatgdvahphwqsravtrvirFNAFDMNCVAHQSPGLWRHPEDQSWRykDL TYWTELAKllergrfdglfiadvlgtydvyggsdeaairhaaqvpvndpmllvsgmalvt ehlgfgittgtgfehpypfarRMSTLDHLTGGRIGWNVVTGYLPAAARNMGQTDQPAHDA RYDHADEYLEVLYKLWEGSWEDDAVVRDRarGVFTDPGKvhhighegthfsvpgihlsep spqrTPVIYQAGSSPRgvrFAAENAEAIFTAAPTKallrETVTTIRRELEIAGRDPYGVK IFNLSTI…	DLTYWTELAK ELEIAGRDPYGVK ETVTTIRR FAAENAEAIFTAAPTK FNAFDMNCVAHQSPGLWR GVFTDPGK HPEDQSWR IFNLSTIITGATDEEAAAK IGGMGPR IGWNVVTGYLPAAAR LWEGSWEDDAVVRDR MSTLDHLTGGR NMGQTDQPAHDAR RMSTLDHLTGGR TPVIYQAGSSPR YDHADEYLEVLYK		1.8617e-106	1						>CP000480|M_START_GeneMarkS_Sequence_3076 (-)1104748:1106055|(-)2398010:2399317 mtrvirFNAFDMNCVAHQSPGLWRHPEDQSWRykDLTYWTELAKllergrfdglfiadvl gtydvyggsdeaairhaaqvpvndpmllvsgmalvtehlgfgittgtgfehpypfarRMS TLDHLTGGRIGWNVVTGYLPAAARNMGQTDQPAHDARYDHADEYLEVLYKLWEGSWEDDA VVRDRarGVFTDPGKvhhighegthfsvpgihlsepspqrTPVIYQAGSSPRgvrFAAEN AEAIFTAAPTKallrETVTTIRRELEIAGRDPYGVKIFNLSTIITGATDEEAAAKlaeyl sygdpegalvfmsg…	DLTYWTELAK ELEIAGRDPYGVK ETVTTIR ETVTTIRR FAAENAEAIFTAAPTK FNAFDMNCVAHQSPGLWR GVFTDPGK HPEDQSWR IFNLSTIITGATDEEAAAK IGGMGPR IGWNVVTGYLPAAAR LWEGSWEDDAVVRDR MSTLDHLTGGR NMGQTDQPAHDAR RMSTLDHLTGGR TPVIYQAGSSPR YDHADEYLEVLYK		1.5948e-103	1		Six Frame database GeneMarkS database		>Consensus_Protein_Sequence_2130 (-)1104748:1106046|(-)2398010:2399308 mirFNAFDMNCVAHQSPGLWRHPEDQSWRykDLTYWTELAKllergrfdglfiadvlgty dvyggsdeaairhaaqvpvndpmllvsgmalvtehlgfgittgtgfehpypfarRMSTLD HLTGGRIGWNVVTGYLPAAARNMGQTDQPAHDARYDHADEYLEVLYKLWEGSWEDDAVVR DRarGVFTDPGKvhhighegthfsvpgihlsepspqrTPVIYQAGSSPRgvrFAAENAEA IFTAAPTKallrETVTTIRRELEIAGRDPYGVKIFNLSTIITGATDEEAAAKlaeylsyg dpegalvfmsgwmgvdlarygld…	(-)1104748:1106046 (-)2398010:2399308	GTG	Not Verified		Novel		0					0		_IGGMGPR_ _ETVTTIR_ _HPEDQSWR_ _IFNLSTIITGATDEEAAAK_ _NMGQTDQPAHDAR_ _FNAFDMNCVAHQSPGLWR_ _IGWNVVTGYLPAAAR_ _ELEIAGRDPYGVK_ _FAAENAEAIFTAAPTK_ _GVFTDPGK_ _YDHADEYLEVLYK_ _DLTYWTELAK_ _ETVTTIRR_ _MSTLDHLTGGR_ _TPVIYQAGSSPR_ _RMSTLDHLTGGR_ _LWEGSWEDDAVVRDR_	FALSE	ETVTTIRR LWEGSWEDDAVVRDR IGGMGPR TPVIYQAGSSPR ELEIAGRDPYGVK RMSTLDHLTGGR IGWNVVTGYLPAAAR YDHADEYLEVLYK GVFTDPGK FAAENAEAIFTAAPTK DLTYWTELAK FNAFDMNCVAHQSPGLWR IFNLSTIITGATDEEAAAK HPEDQSWR NMGQTDQPAHDAR MSTLDHLTGGR ETVTTIR						LWEGSWEDDAVVRDR FNAFDMNCVAHQSPGLWR IGWNVVTGYLPAAAR ELEIAGRDPYGVK ETVTTIR RMSTLDHLTGGR TPVIYQAGSSPR YDHADEYLEVLYK GVFTDPGK FAAENAEAIFTAAPTK DLTYWTELAK IGGMGPR IFNLSTIITGATDEEAAAK ETVTTIRR NMGQTDQPAHDAR HPEDQSWR MSTLDHLTGGR				FALSE	MIRFNAFDMNCVAHQSPGLWRHPEDQSWRYKDLTYWTELAKLLERGRFDGLFIADVLGTYDVYGGSDEAAIRHAAQVPVNDPMLLVSGMALVTEHLGFGITTGTGFEHPYPFARRMSTLDHLTGGRIGWNVVTGYLPAAARNMGQTDQPAHDARYDHADEYLEVLYKLWEGSWEDDAVVRDRARGVFTDPGKVHHIGHEGTHFSVPGIHLSEPSPQRTPVIYQAGSSPRGVRFAAENAEAIFTAAPTKALLRETVTTIRRELEIAGRDPYGVKIFNLSTIITGATDEEAAAKLAEYLSYGDPEGALVFMSGWMGVDLARYGLDEPVGNVDSNAILSAVEAFQSADPDGGEWAVGDIAEWGKIGGMGPRIVGSGETVADTLQEWVERPTSTASTWRTRSR…	Alignment E value: 0.0, length: 451, Feature: gi|504690256|ref|WP_014877358.1| N5,N10-methylene tetrahydromethanopterin reductase [Mycobacterium smegmatis] >gi|399231234|gb|AFP38727.1| Xenobiotic compound monooxygenase, DszA family [Mycobacterium smegmatis str. MC2 155]	432	43.29
38	>CP000480|M_START_Six_Frame_Translated_Orf_25666 (-)6247696:6248124 maaradagagatararrgrshrrRASGPPPHRPRggsapgvadrtshrrvqgarpgagrr rarrvadagpvrhgrrcggarglaagddreragparsrrargaldaqvgrvpwgrprirv gdhrrsdrVAAAQLRgaarrsa	RASGPPPHRPR VAAAQLR		0.00029133	1												Six Frame database		>Consensus_Protein_Sequence_656 (-)6247696:6248124 maaradagagatararrgrshrrRASGPPPHRPRggsapgvadrtshrrvqgarpgagrr rarrvadagpvrhgrrcggarglaagddreragparsrrargaldaqvgrvpwgrprirv gdhrrsdrVAAAQLRgaarrsa	(-)6247696:6248124	GTG	Not Verified		Novel		0					0		_RASGPPPHRPR_ _VAAAQLR_	FALSE	VAAAQLR RASGPPPHRPR						VAAAQLR RASGPPPHRPR				FALSE	MAARADAGAGATARARRGRSHRRRASGPPPHRPRGGSAPGVADRTSHRRVQGARPGAGRRRARRVADAGPVRHGRRCGGARGLAAGDDRERAGPARSRRARGALDAQVGRVPWGRPRIRVGDHRRSDRVAAAQLRGAARRSA		142	12.68
39	>CP000480|M_START_Six_Frame_Translated_Orf_26317 (+)1499217:1499807 maqkDVLTDLNKVRNIGIMAHIDAGKtttterILYYTGVNYKIGETHDGASTTDWMEQEQ ERgititsaavtcfwnnnqiniidtpghvdftrrggalaararrcgrrvrrqrrrgaavr agvaagrqvrraayllrqqdgqarrglllhrahhrgaprcqaagdpaadrcrerlhrhhr pgrdegqgvarrdrpr	DVLTDLNK IGETHDGASTTDWMEQEQER ILYYTGVNYK NIGIMAHIDAGK VRNIGIMAHIDAGK		5.1201e-137	1												Six Frame database		>Consensus_Protein_Sequence_684 (+)1499217:1499807 maqkDVLTDLNKVRNIGIMAHIDAGKtttterILYYTGVNYKIGETHDGASTTDWMEQEQ ERgititsaavtcfwnnnqiniidtpghvdftrrggalaararrcgrrvrrqrrrgaavr agvaagrqvrraayllrqqdgqarrglllhrahhrgaprcqaagdpaadrcrerlhrhhr pgrdegqgvarrdrpr	(+)1499217:1499807	GTG	Not Verified		Novel		0					0		_IGETHDGASTTDWMEQEQER_ _NIGIMAHIDAGK_ _ILYYTGVNYK_ _DVLTDLNK_ _VRNIGIMAHIDAGK_	FALSE	VRNIGIMAHIDAGK DVLTDLNK ILYYTGVNYK NIGIMAHIDAGK IGETHDGASTTDWMEQEQER						VRNIGIMAHIDAGK DVLTDLNK ILYYTGVNYK IGETHDGASTTDWMEQEQER NIGIMAHIDAGK				FALSE	MAQKDVLTDLNKVRNIGIMAHIDAGKTTTTERILYYTGVNYKIGETHDGASTTDWMEQEQERGITITSAAVTCFWNNNQINIIDTPGHVDFTRRGGALAARARRCGRRVRRQRRRGAAVRAGVAAGRQVRRAAYLLRQQDGQARRGLLLHRAHHRGAPRCQAAGDPAADRCRERLHRHHRPGRDEGQGVARRDRPR	Alignment E value: 3.66728e-56, length: 219, Feature: gi|898441162|emb|CPS87844.1| Elongation factor G (EF-G) [Mycobacterium abscessus]	196	26.53
40	>CP000480|M_START_Six_Frame_Translated_Orf_32305 (+)5644287:5644796 mhmrftyaeamtdptyyiplaqaaeaagydamtipdsvayplesdskypytpdgnrefld gkafieafvlasalcaatttlnfnffvlklpirppalvakQAGSLNALFDNRLGLGVGTS PWPEDYELMGVPFAKrgkrmdecidiirglttgeyfeyhgefydtprpr	LGLGVGTSPWPEDYELMGVPFAK QAGSLNALFDNR		3.5444e-14	1						>CP000480|M_START_GeneMarkS_Sequence_3671 (+)5644293:5644796 mrftyaeamtdptyyiplaqaaeaagydamtipdsvayplesdskypytpdgnrefldgk afieafvlasalcaatttlnfnffvlklpirppalvakQAGSLNALFDNRLGLGVGTSPW PEDYELMGVPFAKrgkrmdecidiirglttgeyfeyhgefydtprpr	LGLGVGTSPWPEDYELMGVPFAK QAGSLNALFDNR		1.678e-17	1		Six Frame database GeneMarkS database		>Consensus_Protein_Sequence_935 (+)5644578:5644796 makQAGSLNALFDNRLGLGVGTSPWPEDYELMGVPFAKrgkrmdecidiirglttgeyfe yhgefydtprpr	(+)5644578:5644796	GTG	Not Verified		Novel		0					0		_LGLGVGTSPWPEDYELMGVPFAK_ _QAGSLNALFDNR_	FALSE	LGLGVGTSPWPEDYELMGVPFAK QAGSLNALFDNR						LGLGVGTSPWPEDYELMGVPFAK QAGSLNALFDNR				FALSE	MAKQAGSLNALFDNRLGLGVGTSPWPEDYELMGVPFAKRGKRMDECIDIIRGLTTGEYFEYHGEFYDTPRPR	Alignment E value: 7.28642e-40, length: 287, Feature: gi|657268857|ref|WP_029372538.1| hypothetical protein [Mycobacterium sp. UM_WWY]	72	48.61
41	>CP000480|M_START_Six_Frame_Translated_Orf_75770 (+)1108963:1110723|(+)2402225:2403985 medllvaeappigelearrpfpermgpkgnliyklitttdhkligimycvvcfafflvgg lmalfmrtelampglqflsneqfnqlftmhgtvmllfyatpivfgfanlvlplqigapdv afprlnalsfwlflfgaliaiagfitpggaadfgwtayspltdaihspgaggdlwimgla vgglgtilggvnmittvvcmrAPGMTMFRmpiftwnilvtsilvliafpiltaalfglaa drhlgahiydpanggvllwqhlfwffghpevyiialpffgivseifpvfsrkpifgyttl iyatlai…	APGMTMFR FFNWIGTMWK		1.164e-06	1						>CP000480|M_START_GeneMarkS_Sequence_6397 (+)1109035:1110723|(+)2402297:2403985 mgpkgnliyklitttdhkligimycvvcfafflvgglmalfmrtelampglqflsneqfn qlftmhgtvmllfyatpivfgfanlvlplqigapdvafprlnalsfwlflfgaliaiagf itpggaadfgwtayspltdaihspgaggdlwimglavgglgtilggvnmittvvcmrAPG MTMFRmpiftwnilvtsilvliafpiltaalfglaadrhlgahiydpanggvllwqhlfw ffghpevyiialpffgivseifpvfsrkpifgyttliyatlaiaalsvavwahhmyatga vllpffsfmtflia…	APGMTMFR FFNWIGTMWK		2.0893e-07	1		Six Frame database GeneMarkS database		>Consensus_Protein_Sequence_2691 (+)1109560:1110723|(+)2402822:2403985 mrAPGMTMFRmpiftwnilvtsilvliafpiltaalfglaadrhlgahiydpanggvllw qhlfwffghpevyiialpffgivseifpvfsrkpifgyttliyatlaiaalsvavwahhm yatgavllpffsfmtfliavptgikFFNWIGTMWKgqltfetpmlfsvgflitfllggls gvllasppldfhvtdsyfviahfhyvlfgtivfatyagiyfwfpkmtgrllderlgklhf wltfigfhttflvqhwlgdegmprryadylptdgfttlnvistvgafilgvsscrscgtc sragvtaspsrstirgatatpws…	(+)1109560:1110723 (+)2402822:2403985	ATG	Not Verified		Novel		0					0		_FFNWIGTMWK_ _APGMTMFR_	FALSE	FFNWIGTMWK APGMTMFR						FFNWIGTMWK APGMTMFR				FALSE	MRAPGMTMFRMPIFTWNILVTSILVLIAFPILTAALFGLAADRHLGAHIYDPANGGVLLWQHLFWFFGHPEVYIIALPFFGIVSEIFPVFSRKPIFGYTTLIYATLAIAALSVAVWAHHMYATGAVLLPFFSFMTFLIAVPTGIKFFNWIGTMWKGQLTFETPMLFSVGFLITFLLGGLSGVLLASPPLDFHVTDSYFVIAHFHYVLFGTIVFATYAGIYFWFPKMTGRLLDERLGKLHFWLTFIGFHTTFLVQHWLGDEGMPRRYADYLPTDGFTTLNVISTVGAFILGVSSCRSCGTCSRAGVTASPSRSTIRGATATPWSGPPAARRRGTTSPSCRVSGRSVRRSSCTTRTWSSGCGPRPTWVAPTIPSSRPRTSPADAFAPTG	Alignment E value: 0.0, length: 582, Feature: gi|399229997|gb|AFP37490.1| Cytochrome c oxidase subunit 1 [Mycobacterium smegmatis str. MC2 155] >gi|399231238|gb|AFP38731.1| Cytochrome c oxidase subunit 1 [Mycobacterium smegmatis str. MC2 155]	387	4.65
42	>CP000480|M_START_Six_Frame_Translated_Orf_3524 (-)712049:713446 mtepqrqnllivhwhdlgrylgayghtdvssprldqlaregvlftrahataplcspsrgs lftgrypqsnglvglahhgweyragvrtlpqilsesgwhtalfgmqhetsfpdrlgfdef dvsnsyceyvveqatrwltdpperpflltagffethrpyprdryepadadavsvpaylpd tddvredlaefygsiavadakvgelldalsgsglddntwvvfmtdhgpalprakstlyda gtgiamiirppraagiaphryeelfsgvdllptlldllgvpvpdeveglshadnlksann seevrtavyttktyhdsfdpiravrtkEY…	EYSYIENYAARPLLDLPWDIADSPPGR ILAPDVLAPRPGR QETNDVIPSDFAGTR		3.8904e-13	1						>CP000480|M_START_GeneMarkS_Sequence_1155 (-)712049:713446 mtepqrqnllivhwhdlgrylgayghtdvssprldqlaregvlftrahataplcspsrgs lftgrypqsnglvglahhgweyragvrtlpqilsesgwhtalfgmqhetsfpdrlgfdef dvsnsyceyvveqatrwltdpperpflltagffethrpyprdryepadadavsvpaylpd tddvredlaefygsiavadakvgelldalsgsglddntwvvfmtdhgpalprakstlyda gtgiamiirppraagiaphryeelfsgvdllptlldllgvpvpdeveglshadnlksann seevrtavyttktyhdsfdpiravrtkEYSYIENY…	EYSYIENYAARPLLDLPWDIADSPPGR ILAPDVLAPRPGR QETNDVIPSDFAGTR		4.0941e-16	1		Six Frame database GeneMarkS database		>Consensus_Protein_Sequence_1045 (-)712049:712477 mrtkEYSYIENYAARPLLDLPWDIADSPPGRILAPDVLAPRPGRelydlvadpgeannll gpdacpdtadkaeaiaselalllnawrQETNDVIPSDFAGTRiserytetylaihgrpat agrrspqsagsrtradsfahne	(-)712049:712477	GTG	Not Verified		Novel		0					0		_ILAPDVLAPRPGR_ _QETNDVIPSDFAGTR_ _EYSYIENYAARPLLDLPWDIADSPPGR_	FALSE	EYSYIENYAARPLLDLPWDIADSPPGR QETNDVIPSDFAGTR ILAPDVLAPRPGR						EYSYIENYAARPLLDLPWDIADSPPGR QETNDVIPSDFAGTR ILAPDVLAPRPGR				FALSE	MRTKEYSYIENYAARPLLDLPWDIADSPPGRILAPDVLAPRPGRELYDLVADPGEANNLLGPDACPDTADKAEAIASELALLLNAWRQETNDVIPSDFAGTRISERYTETYLAIHGRPATAGRRSPQSAGSRTRADSFAHNE	Alignment E value: 1.07671e-91, length: 465, Feature: gi|399229603|gb|AFP37096.1| Sulfatase [Mycobacterium smegmatis str. MC2 155]	142	38.73
43	>CP000480|M_START_Six_Frame_Translated_Orf_26018 (-)925636:926976 mlpsrsclerWAPDSLMTSSASIRsrgsaidaavdqlnyrikslpdtrdwsgqahdaase mferannqttrFAEYTDAIASAFADGAGSIGQARkalldkadeidrgelqvsdswvvlik pvpmsaekvsalmkqiateqatinqlllavgdaddetanrvttaaqnfgfvapptaglpg imipgaqkpgdqvpnpssplglfqqsvvrgedmstsvretidevvngdeprktiimqdgs khviwkygintvndthyasdgsmisstsswtnildgvshtdikwadgtvfnatstpdgvy taaftlpdgshpvlppnnpifsgavpqt…	FAEYTDAIASAFADGAGSIGQAR WAPDSLMTSSASIR		2.5995e-07	1						>CP000480|M_START_GeneMarkS_Sequence_4934 (-)925636:926796 mferannqttrFAEYTDAIASAFADGAGSIGQARkalldkadeidrgelqvsdswvvlik pvpmsaekvsalmkqiateqatinqlllavgdaddetanrvttaaqnfgfvapptaglpg imipgaqkpgdqvpnpssplglfqqsvvrgedmstsvretidevvngdeprktiimqdgs khviwkygintvndthyasdgsmisstsswtnildgvshtdikwadgtvfnatstpdgvy taaftlpdgshpvlppnnpifsgavpqtvggmltgleahagrggklpmvsleaaesigkn akwggpalglmttaysvlsaptphdmcvegvagtf…	FAEYTDAIASAFADGAGSIGQAR		1.7266e-07	1		Six Frame database		>Consensus_Protein_Sequence_672 (-)925636:926973 mpsrsclerWAPDSLMTSSASIRsrgsaidaavdqlnyrikslpdtrdwsgqahdaasem ferannqttrFAEYTDAIASAFADGAGSIGQARkalldkadeidrgelqvsdswvvlikp vpmsaekvsalmkqiateqatinqlllavgdaddetanrvttaaqnfgfvapptaglpgi mipgaqkpgdqvpnpssplglfqqsvvrgedmstsvretidevvngdeprktiimqdgsk hviwkygintvndthyasdgsmisstsswtnildgvshtdikwadgtvfnatstpdgvyt aaftlpdgshpvlppnnpifsgavpqtvggmltgleahagrggkl…	(-)925636:926973	TTG	Not Verified		Novel		0					0		_FAEYTDAIASAFADGAGSIGQAR_ _WAPDSLMTSSASIR_	FALSE	WAPDSLMTSSASIR FAEYTDAIASAFADGAGSIGQAR						WAPDSLMTSSASIR FAEYTDAIASAFADGAGSIGQAR				FALSE	MPSRSCLERWAPDSLMTSSASIRSRGSAIDAAVDQLNYRIKSLPDTRDWSGQAHDAASEMFERANNQTTRFAEYTDAIASAFADGAGSIGQARKALLDKADEIDRGELQVSDSWVVLIKPVPMSAEKVSALMKQIATEQATINQLLLAVGDADDETANRVTTAAQNFGFVAPPTAGLPGIMIPGAQKPGDQVPNPSSPLGLFQQSVVRGEDMSTSVRETIDEVVNGDEPRKTIIMQDGSKHVIWKYGINTVNDTHYASDGSMISSTSSWTNILDGVSHTDIKWADGTVFNATSTPDGVYTAAFTLPDGSHPVLPPNNPIFSGAVPQTVGGMLTGLEAHAGRGGKLPMVSLEAAESIGKNAKWGGPALGLMTTAYSVLSAPTPHDMCVEGVAGTFGIVGD…	Alignment E value: 0.0, length: 446, Feature: gi|399229809|gb|AFP37302.1| hypothetical protein MSMEI_0822 [Mycobacterium smegmatis str. MC2 155]	445	8.31
44	>CP000480|M_START_Six_Frame_Translated_Orf_43541 (+)1035992:1036867 msmtelaesraetdalplgpqslvwkyfgdnrmfligprpavlqnmlaelgqgvldhstf fsdtaerlrrtippifrTVYGTEEDNAGTQVRdfhhhvkgdmpgpdgkpagryhaldpdt yywahatfveqviyfadtfvkrltreekeriylesktwyrrygvsdrpmpadyaefekyw drmlnevavphksakygvgyvtkgfpcpkavhpavwrvvalvfnplaaflttgglpprar dllglpwserqeqryqrfaafwrsrpvnwvwdhlpmsvryskyarqayara	TVYGTEEDNAGTQVR		1.808e-09	1						>CP000480|M_START_GeneMarkS_Sequence_4203 (+)1035998:1036867 mtelaesraetdalplgpqslvwkyfgdnrmfligprpavlqnmlaelgqgvldhstffs dtaerlrrtippifrTVYGTEEDNAGTQVRdfhhhvkgdmpgpdgkpagryhaldpdtyy wahatfveqviyfadtfvkrltreekeriylesktwyrrygvsdrpmpadyaefekywdr mlnevavphksakygvgyvtkgfpcpkavhpavwrvvalvfnplaaflttgglpprardl lglpwserqeqryqrfaafwrsrpvnwvwdhlpmsvryskyarqayara	TVYGTEEDNAGTQVR		2.284e-08	1		Six Frame database GeneMarkS database		>Consensus_Protein_Sequence_1381 (+)1036151:1036867 mldhstffsdtaerlrrtippifrTVYGTEEDNAGTQVRdfhhhvkgdmpgpdgkpagry haldpdtyywahatfveqviyfadtfvkrltreekeriylesktwyrrygvsdrpmpady aefekywdrmlnevavphksakygvgyvtkgfpcpkavhpavwrvvalvfnplaaflttg glpprardllglpwserqeqryqrfaafwrsrpvnwvwdhlpmsvryskyarqayara	(+)1036151:1036867	GTG	Not Verified		Novel		0					0		_TVYGTEEDNAGTQVR_	FALSE	TVYGTEEDNAGTQVR						TVYGTEEDNAGTQVR				FALSE	MLDHSTFFSDTAERLRRTIPPIFRTVYGTEEDNAGTQVRDFHHHVKGDMPGPDGKPAGRYHALDPDTYYWAHATFVEQVIYFADTFVKRLTREEKERIYLESKTWYRRYGVSDRPMPADYAEFEKYWDRMLNEVAVPHKSAKYGVGYVTKGFPCPKAVHPAVWRVVALVFNPLAAFLTTGGLPPRARDLLGLPWSERQEQRYQRFAAFWRSRPVNWVWDHLPMSVRYSKYARQAYARA	Alignment E value: 4.38009e-174, length: 291, Feature: gi|399229922|gb|AFP37415.1| hypothetical protein MSMEI_0935 [Mycobacterium smegmatis str. MC2 155]	238	6.3
45	>CP000480|M_START_Six_Frame_Translated_Orf_32412 (+)3159924:3160328 mhrratrgarggqprrvqrelaarvargaharadrpdrdrlrtrvgdrhrpggrgrrrag glqghprrtgqpflvrdrggragalrrLGEREERRrdrlagrcgrcagrrgvpgrravrd avrdrrgrttsvtp	LGEREERR		0.00098395	1												Six Frame database		>Consensus_Protein_Sequence_938 (+)3160056:3160328 mgdrhrpggrgrrragglqghprrtgqpflvrdrggragalrrLGEREERRrdrlagrcg rcagrrgvpgrravrdavrdrrgrttsvtp	(+)3160056:3160328	GTG	Not Verified		Novel		0					0		_LGEREERR_	FALSE	LGEREERR						LGEREERR				FALSE	MGDRHRPGGRGRRRAGGLQGHPRRTGQPFLVRDRGGRAGALRRLGEREERRRDRLAGRCGRCAGRRGVPGRRAVRDAVRDRRGRTTSVTP		90	8.89
46	>CP000480|M_START_Six_Frame_Translated_Orf_18898 (-)6302895:6304214 maqrgnrfgcadtrhrgvrvagaqpvdrssraalggdgdrepghhhrtaqgdagprvdga grpgggpgvhqrdprcgarhepsgrgparpaarrhqrcaaaarravqrrgrpgavrhhrv vpryrrqartrtgirsgpcgsvagagtsggcaawpggsgcarrgrpgarpqrdgrrvhhh qspsgrrgrsvrvvpdramtaapgfghrvaapdlerltgvrsgkstfypefrvaaqrter vlaaleaisrALVQTVNGPPKlvrgrgrsgphpprrrvgafgarrrcpaggpaasphprc rrarlfvrrgvgcrgprppagrgaqp…	ALVQTVNGPPK		3.6324e-05	1												Six Frame database		>Consensus_Protein_Sequence_369 (-)6302895:6303590 maapdlerltgvrsgkstfypefrvaaqrtervlaaleaisrALVQTVNGPPKlvrgrgr sgphpprrrvgafgarrrcpaggpaasphprcrrarlfvrrgvgcrgprppagrgaqpsq rhsagapgavpvpgdrtppraradrtqrrrdrrvrgldpgapharrhrrdrhadpvepdr griaelravpavsgtsgavrgaqrrtaghttgtrcgatpsgtrqrapphra	(-)6302895:6303590	GTG	Not Verified		Novel		0					0		_ALVQTVNGPPK_	FALSE	ALVQTVNGPPK						ALVQTVNGPPK				FALSE	MAAPDLERLTGVRSGKSTFYPEFRVAAQRTERVLAALEAISRALVQTVNGPPKLVRGRGRSGPHPPRRRVGAFGARRRCPAGGPAASPHPRCRRARLFVRRGVGCRGPRPPAGRGAQPSQRHSAGAPGAVPVPGDRTPPRARADRTQRRRDRRVRGLDPGAPHARRHRRDRHADPVEPDRGRIAELRAVPAVSGTSGAVRGAQRRTAGHTTGTRCGATPSGTRQRAPPHRA	Alignment E value: 8.22422e-26, length: 440, Feature: gi|698944468|gb|AIU11230.1| histidine kinase [Mycobacterium smegmatis str. MC2 155] >gi|698953660|gb|AIU17854.1| histidine kinase [Mycobacterium smegmatis] >gi|698961943|gb|AIU24478.1| histidine kinase [Mycobacterium smegmatis]	231	4.76
47	>CP000480|M_START_Six_Frame_Translated_Orf_38930 (+)1577342:1577689 medvsprwsrnarprnwtpwrwpvrssrrpcgpsrprphpasppwnwtaspkrssataaa rrrSSATTASRPASVRRstnawctvsprptrcwppatwspstaarsstagtatpp	SSATTASRPASVRR		9.7749e-05	1												Six Frame database		>Consensus_Protein_Sequence_1198 (+)1577411:1577689 mrssrrpcgpsrprphpasppwnwtaspkrssataaarrrSSATTASRPASVRRstnawc tvsprptrcwppatwspstaarsstagtatpp	(+)1577411:1577689	GTG	Not Verified		Novel		0					0		_SSATTASRPASVRR_	FALSE	SSATTASRPASVRR						SSATTASRPASVRR				FALSE	MRSSRRPCGPSRPRPHPASPPWNWTASPKRSSATAAARRRSSATTASRPASVRRSTNAWCTVSPRPTRCWPPATWSPSTAARSSTAGTATPP		92	15.22
48	>CP000480|M_START_Six_Frame_Translated_Orf_75282 (+)913363:914703 mdravqhhtghpdgdhqrvnradiaarhlprhraqsarpgkcqlpvvdadglprgdgrag galrpprrhvragpdlqhrlrrlhrrgrravgrpvprrwgsgvadrlarragrrrrdahg vvvgdphrrvpgqparhgarhqhglgrrgivpgpadrrralrvglardllgrrprrhtrh rlelsltqgtrraharqaglgghphlrhradraahrhhlwhpalrrldhrvdqsvrarcd rrrtgpadrvlpdrtscaqpddehqavsvdgvrhgqpgrpdvlgrprrpavhadhlaagh lapvarlqlrihpavggylhaahdhrvp…	HLLLADDRRPGR		0.0061612	1												Six Frame database		>Consensus_Protein_Sequence_2671 (+)914305:914703 mggylhaahdhrvpgvrparripvrplrraavhrrrhgdhgrdlrgagddprrlrllavr gpgvpqrsgrrhfhraqlrgrdvgrpgrrtrrglgcardvlqrrivvvdrHLLLADDRRP GRdaahrderrs	(+)914305:914703	GTG	Not Verified		Novel		0					0		_HLLLADDRRPGR_	FALSE	HLLLADDRRPGR						HLLLADDRRPGR				FALSE	MGGYLHAAHDHRVPGVRPARRIPVRPLRRAAVHRRRHGDHGRDLRGAGDDPRRLRLLAVRGPGVPQRSGRRHFHRAQLRGRDVGRPGRRTRRGLGCARDVLQRRIVVVDRHLLLADDRRPGRDAAHRDERRS		132	9.09
49	>CP000480|M_START_Six_Frame_Translated_Orf_37850 (+)5896665:5897201 mrpstkarrrqfttrcptsrvwsapsasvtppsgsrrsprsdpmrgtgcsaaparpncir sarSTVDVTTHPRlraiccstcvpnpwtcvsnsrpsssrpcpepsrsstrrtdsgssttv tswgsstvprtrtatsrssrprsatrtrislaaamctcrstcttwlpgtrcpsrsrna	STVDVTTHPR		0.006681	1												Six Frame database		>Consensus_Protein_Sequence_1159 (+)5896794:5897201 mrgtgcsaaparpncirsarSTVDVTTHPRlraiccstcvpnpwtcvsnsrpsssrpcpe psrsstrrtdsgssttvtswgsstvprtrtatsrssrprsatrtrislaaamctcrstct twlpgtrcpsrsrna	(+)5896794:5897201	ATG	Not Verified		Novel		0					0		_STVDVTTHPR_	FALSE	STVDVTTHPR						STVDVTTHPR				FALSE	MRGTGCSAAPARPNCIRSARSTVDVTTHPRLRAICCSTCVPNPWTCVSNSRPSSSRPCPEPSRSSTRRTDSGSSTTVTSWGSSTVPRTRTATSRSSRPRSATRTRISLAAAMCTCRSTCTTWLPGTRCPSRSRNA		135	7.41
50	>CP000480|M_START_Six_Frame_Translated_Orf_35439 (+)2798863:2799285 mwllnaknhdkDFEQFKGDLDAVERkvagefdpgaralvvailvfvllgsfllphtgssk gfdvlvgnaiavgdgvslpsrvftwlalvfsvgfsvlalltrrwalawvalagsavasal gmlavwsrqtagdnpgpgyg	DFEQFKGDLDAVER		1.5588e-06	1						>CP000480|M_START_GeneMarkS_Sequence_5555 (+)2798863:2799285 mwllnaknhdkDFEQFKGDLDAVERkvagefdpgaralvvailvfvllgsfllphtgssk gfdvlvgnaiavgdgvslpsrvftwlalvfsvgfsvlalltrrwalawvalagsavasal gmlavwsrqtagdnpgpgyg	DFEQFKGDLDAVER		6.6282e-06	1		Six Frame database GeneMarkS database		>Consensus_Protein_Sequence_1051 (+)2798872:2799285 mnaknhdkDFEQFKGDLDAVERkvagefdpgaralvvailvfvllgsfllphtgsskgfd vlvgnaiavgdgvslpsrvftwlalvfsvgfsvlalltrrwalawvalagsavasalgml avwsrqtagdnpgpgyg	(+)2798872:2799285	TTG	Not Verified		Novel		0					0		_DFEQFKGDLDAVER_	FALSE	DFEQFKGDLDAVER						DFEQFKGDLDAVER				FALSE	MNAKNHDKDFEQFKGDLDAVERKVAGEFDPGARALVVAILVFVLLGSFLLPHTGSSKGFDVLVGNAIAVGDGVSLPSRVFTWLALVFSVGFSVLALLTRRWALAWVALAGSAVASALGMLAVWSRQTAGDNPGPGYG	Alignment E value: 1.27892e-88, length: 208, Feature: gi|489991057|ref|WP_003894114.1| hypothetical protein [Mycobacterium smegmatis] >gi|440627841|gb|ELQ89646.1| putative transmembrane protein [Mycobacterium smegmatis MKD8] >gi|698941136|gb|AIU07898.1| membrane protein [Mycobacterium smegmatis str. MC2 155] >gi|698950329|gb|AIU14523.1| membrane protein [Mycobacterium smegmatis] >gi|698958611|gb|…	137	10.22
51	>CP000480|M_START_Six_Frame_Translated_Orf_77493 (+)2024147:2024458 MLSNARSVSRCVLTETYSPRaietapaaspampavrmgsrdavaaatpttmpavetmpsl aprtparsqlsfdatepmcgsagcvelativtisirtarhqqr	MLSNARSVSRCVLTETYSPR		0.0021121	1											Six_Frame_database	Six Frame database		>Consensus_Protein_Sequence_2762.1 (+)2024147:2024458 MLSNARSVSRCVLTETYSPRaietapaaspampavrmgsrdavaaatpttmpavetmpsl aprtparsqlsfdatepmcgsagcvelativtisirtarhqqr	(+)2024147:2024458	TTG	M	TRUE	Novel	MLSNARSVSRCVLTETYSPR	1				MLSNARSVSRCVLTETYSPR	1		_MLSNARSVSRCVLTETYSPR_	FALSE	MLSNARSVSRCVLTETYSPR						MLSNARSVSRCVLTETYSPR				FALSE	MLSNARSVSRCVLTETYSPRAIETAPAASPAMPAVRMGSRDAVAAATPTTMPAVETMPSLAPRTPARSQLSFDATEPMCGSAGCVELATIVTISIRTARHQQR	Alignment E value: 9.41467e-12, length: 67, Feature: gi|930487471|ref|WP_054234279.1| hypothetical protein [Actinobacteria bacterium OK006]	103	19.42
52	>CP000480|M_START_Six_Frame_Translated_Orf_67714 (+)4759610:4761103 msspaksltssgrenkeqkeeapgiwspggffesglralvaalaarrlarhdrrqdvvld gllgdhhlgdvvaardvvhhrqqdlfhdgaqaagtraavdgligdrleglfgelqfhavh leqpyvlldqrVLGLGEDLDQGGLVQVGHRrhdgqtsdelgdqteldqilghdlgevvlr vdlglrphlgteaeaaladavgddllqaregarddeqhvggvdldellvrmlapalrghr rlrtlqdlqqrllhtftrhvagdrrvlalagdlvdlvdvddaglgaldvviggldeleed vlniltdvaglgqrggvgdgerhveh…	VLGLGEDLDQGGLVQVGHR		0.0064142	1												Six Frame database		>Consensus_Protein_Sequence_2342 (+)4759904:4761103 mdgligdrleglfgelqfhavhleqpyvlldqrVLGLGEDLDQGGLVQVGHRrhdgqtsd elgdqteldqilghdlgevvlrvdlglrphlgteaeaaladavgddllqaregarddeqh vggvdldellvrmlapalrghrrlrtlqdlqqrllhtftrhvagdrrvlalagdlvdlvd vddaglgaldvviggldeleedvlniltdvaglgqrggvgdgerhvehlgqrlrqvglaa argpehqdvglgqldrfgprvagllprldplvvvvdrngqrplggvltddvtleeladlr gfgqlveldvvsvgefllddlvaqvdaliadidarprdelld…	(+)4759904:4761103	GTG	Not Verified		Novel		0					0		_VLGLGEDLDQGGLVQVGHR_	FALSE	VLGLGEDLDQGGLVQVGHR						VLGLGEDLDQGGLVQVGHR				FALSE	MDGLIGDRLEGLFGELQFHAVHLEQPYVLLDQRVLGLGEDLDQGGLVQVGHRRHDGQTSDELGDQTELDQILGHDLGEVVLRVDLGLRPHLGTEAEAALADAVGDDLLQAREGARDDEQHVGGVDLDELLVRMLAPALRGHRRLRTLQDLQQRLLHTFTRHVAGDRRVLALAGDLVDLVDVDDAGLGALDVVIGGLDELEEDVLNILTDVAGLGQRGGVGDGERHVEHLGQRLRQVGLAAARGPEHQDVGLGQLDRFGPRVAGLLPRLDPLVVVVDRNGQRPLGGVLTDDVTLEELADLRGFGQLVELDVVSVGEFLLDDLVAQVDALIADIDARPRDELLDLLLALPTERALQQVTTVSNARHVGGSYFLFAVSLYAASWVSPGVCPTLPVVSGAMRP	Alignment E value: 1.92844e-130, length: 930, Feature: gi|536660069|gb|ERB52065.1| hypothetical protein N806_12845 [Rhodococcus sp. P27]	399	4.76
53	>CP000480|M_START_Six_Frame_Translated_Orf_10340 (-)4146223:4146597 mhqnrgdpghscqylshrcqagaptkrqvkrrkfakyrcaatvrrdltrqsecdlvesvv rpaeevvgvttqinedvrrTAILDAAAQLIAERgyhavriadiaalvgtaparctttfpa skkc	TAILDAAAQLIAER		1.4883e-11	1												Six Frame database		>Consensus_Protein_Sequence_16 (-)4146223:4146399 mgvttqinedvrrTAILDAAAQLIAERgyhavriadiaalvgtaparctttfpaskkc	(-)4146223:4146399	GTG	Not Verified		Novel		0					0		_TAILDAAAQLIAER_	FALSE	TAILDAAAQLIAER						TAILDAAAQLIAER				FALSE	MGVTTQINEDVRRTAILDAAAQLIAERGYHAVRIADIAALVGTAPARCTTTFPASKKC	Alignment E value: 6.49844e-21, length: 202, Feature: gi|489992488|ref|WP_003895545.1| TetR family transcriptional regulator [Mycobacterium smegmatis] >gi|440626568|gb|ELQ88398.1| transcriptional regulator, TetR family protein [Mycobacterium smegmatis MKD8] >gi|698942412|gb|AIU09174.1| TetR family transcriptional regulator [Mycobacterium smegmatis str. MC2 155] >gi|698951605|gb|AIU15799.1| TetR f…	58	24.14
54	>CP000480|M_START_Six_Frame_Translated_Orf_40409 (+)2526609:2527091 mqqhqkivderrggrvvdsgtqpqlgpharrprrvellrelperrghevdrGVDIFGDQR qqglgeprqvpvrhrglvavrvapavvdraenrcgiervherarpvvdgltgdghvvgvh havdephqhplrqqrrlrrhhgfeqrqirvvglgrlrvmt	GVDIFGDQR		0.0042782	1												Six Frame database		>Consensus_Protein_Sequence_1248 (+)2526654:2527091 mvdsgtqpqlgpharrprrvellrelperrghevdrGVDIFGDQRqqglgeprqvpvrhr glvavrvapavvdraenrcgiervherarpvvdgltgdghvvgvhhavdephqhplrqqr rlrrhhgfeqrqirvvglgrlrvmt	(+)2526654:2527091	GTG	Not Verified		Novel		0					0		_GVDIFGDQR_	FALSE	GVDIFGDQR						GVDIFGDQR				FALSE	MVDSGTQPQLGPHARRPRRVELLRELPERRGHEVDRGVDIFGDQRQQGLGEPRQVPVRHRGLVAVRVAPAVVDRAENRCGIERVHERARPVVDGLTGDGHVVGVHHAVDEPHQHPLRQQRRLRRHHGFEQRQIRVVGLGRLRVMT	Alignment E value: 1.54086e-17, length: 509, Feature: gi|928726851|emb|CUJ79003.1| Uncharacterised protein [Achromobacter sp.]	145	6.21
56	>CP000480|M_START_Six_Frame_Translated_Orf_1669 (-)3901815:3902762 mcgwktpeartiwcnaqsncgstgfcrshvtsrpanrwlprcsrcrsttrgpirrpassr gcrphadiawcasttsgpppcrawmppnvidvqvtvesleiadeladalrAVGYLPLADG VDAVESDARstvaefdhtrgrravaqqaaclgrsraahecpsargglaqpavrvavhrlv agqpgcrhlrrlssrvgvggcdglaalastspprvrtavrrcgaaalspgcrasrrtata trrgpcrpgsssapaptrfsrarpgssrctgrtptggprccprgswwparsgsrrrlpap rrttpagsswcwart	AVGYLPLADGVDAVESDAR		2.126e-06	1												Six Frame database		>Consensus_Protein_Sequence_257 (-)3901815:3902477 mesleiadeladalrAVGYLPLADGVDAVESDARstvaefdhtrgrravaqqaaclgrsr aahecpsargglaqpavrvavhrlvagqpgcrhlrrlssrvgvggcdglaalastspprv rtavrrcgaaalspgcrasrrtatatrrgpcrpgsssapaptrfsrarpgssrctgrtpt ggprccprgswwparsgsrrrlpaprrttpagsswcwart	(-)3901815:3902477	GTG	Not Verified		Novel		0					0		_AVGYLPLADGVDAVESDAR_	FALSE	AVGYLPLADGVDAVESDAR						AVGYLPLADGVDAVESDAR				FALSE	MESLEIADELADALRAVGYLPLADGVDAVESDARSTVAEFDHTRGRRAVAQQAACLGRSRAAHECPSARGGLAQPAVRVAVHRLVAGQPGCRHLRRLSSRVGVGGCDGLAALASTSPPRVRTAVRRCGAAALSPGCRASRRTATATRRGPCRPGSSSAPAPTRFSRARPGSSRCTGRTPTGGPRCCPRGSWWPARSGSRRRLPAPRRTTPAGSSWCWART	Alignment E value: 8.14587e-17, length: 375, Feature: gi|489992221|ref|WP_003895278.1| dephospho-CoA kinase [Mycobacterium smegmatis] >gi|440626698|gb|ELQ88526.1| dephospho-CoA kinase [Mycobacterium smegmatis MKD8]	220	8.64
57	>CP000480|M_START_Six_Frame_Translated_Orf_22095 (+)4637301:4637630 mldnvggpllaqafrlvgdggsvqsigmasnepttinfeeerrlgyrkrlepfvirtpia gdlsylltlladgeldpqiglrDSWDNISTAAAALLGRtvagkavlrvs	DSWDNISTAAAALLGR		1.6697e-05	1						>CP000480|M_START_GeneMarkS_Sequence_2453 (+)4637460:4637630 mirtpiagdlsylltlladgeldpqiglrDSWDNISTAAAALLGRtvagkavlrvs	DSWDNISTAAAALLGR		8.1728e-06	1		Six Frame database GeneMarkS database		>Consensus_Protein_Sequence_503 (+)4637523:4637630 mdpqiglrDSWDNISTAAAALLGRtvagkavlrvs	(+)4637523:4637630	TTG	Not Verified		Novel		0					0		_DSWDNISTAAAALLGR_	FALSE	DSWDNISTAAAALLGR						DSWDNISTAAAALLGR				FALSE	MDPQIGLRDSWDNISTAAAALLGRTVAGKAVLRVS	Alignment E value: 3.01823e-13, length: 304, Feature: gi|504690957|ref|WP_014878059.1| alcohol dehydrogenase [Mycobacterium smegmatis] >gi|116266956|gb|ABJ96324.1| putative oxydoreductase [Mycobacterium smegmatis str. MC2 155] >gi|399233394|gb|AFP40887.1| Alcohol dehydrogenase, zinc-binding protein [Mycobacterium smegmatis str. MC2 155] >gi|698942855|gb|AIU09617.1| alcohol dehydrogenase [Mycobact…	35	45.71
59	>CP000480|M_START_Six_Frame_Translated_Orf_27170 (+)813403:813798 mhsgslpglllaargavtsvevivgvtvvvlvvaaaglawavsrpmydrqwrahetrLQQ ESEAFRahmrlseassvalqhelercwqlilaierrvatpgdsdasaqieglrrwvtvva dalnsasssgr	LQQESEAFR		1.0255e-05	1												Six Frame database		>Consensus_Protein_Sequence_724 (+)813538:813798 mydrqwrahetrLQQESEAFRahmrlseassvalqhelercwqlilaierrvatpgdsda saqieglrrwvtvvadalnsasssgr	(+)813538:813798	ATG	Not Verified		Novel		0					0		_LQQESEAFR_	FALSE	LQQESEAFR						LQQESEAFR				FALSE	MYDRQWRAHETRLQQESEAFRAHMRLSEASSVALQHELERCWQLILAIERRVATPGDSDASAQIEGLRRWVTVVADALNSASSSGR	Alignment E value: 1.76513e-07, length: 108, Feature: gi|764943916|ref|WP_044514411.1| hypothetical protein [Mycobacterium septicum]	86	10.47
60	>CP000480|M_START_Six_Frame_Translated_Orf_33023 (+)5946878:5947969 maavdvdglagdpargvaeqehrevrdvldltearqrragrvivgdrgdtedrldhlgag epgadavdphprrpefvgreleqviqrgladavgaepavdvarrdrgdpderstaaahhl aarVLEQVHRavdveidglppqfgidlcdrpdglrsaravhhavqtpvpcgrgvhgavhl vlvghvggfvahrtrteradlvgggrelvgvatdqhdvaarrhdrrgsaladtasatghq ictfrqrqlhccalhpvgmvlrqgvsrraslgapnvrqsgtsggmptgqrfslaaaqcac psswmwnawcnasakpiesaaaftes…	VLEQVHR		0.0020208	1												Six Frame database		>Consensus_Protein_Sequence_963.1 (+)5947247:5947969 VLEQVHRavdveidglppqfgidlcdrpdglrsaravhhavqtpvpcgrgvhgavhlvlv ghvggfvahrtrteradlvgggrelvgvatdqhdvaarrhdrrgsaladtasatghqict frqrqlhccalhpvgmvlrqgvsrraslgapnvrqsgtsggmptgqrfslaaaqcacpss wmwnawcnasakpiesaaaftesftssaaivgrsairransrvlsssssrpntldtmpsr	(+)5947247:5947969	GTG	V	FALSE	Novel		0					0		_VLEQVHR_	FALSE	VLEQVHR						VLEQVHR				FALSE	VLEQVHRAVDVEIDGLPPQFGIDLCDRPDGLRSARAVHHAVQTPVPCGRGVHGAVHLVLVGHVGGFVAHRTRTERADLVGGGRELVGVATDQHDVAARRHDRRGSALADTASATGHQICTFRQRQLHCCALHPVGMVLRQGVSRRASLGAPNVRQSGTSGGMPTGQRFSLAAAQCACPSSWMWNAWCNASAKPIESAAAFTESFTSSAAIVGRSAIRRANSRVLSSSSSRPNTLDTMPSR	Alignment E value: 4.50671e-05, length: 168, Feature: gi|887489442|emb|CKP57870.1| Uncharacterised protein [Mycobacterium tuberculosis]	240	2.92
61	>CP000480|M_START_Six_Frame_Translated_Orf_33384 (-)4565874:4567022 mmrdsavkiacskvrarrsaasrcsctvanswsrsasacvsrvnvpsgsavpldlaspaa ctaasravaslsacgvsgcarrsfacsmpasmsataagspasarlmsvdalstasssvra cdsadsaartastspvwsaagrdtspravvmlrsanasrsravstlpatdssarasncvc saarvccdvsmralrsticwvmrssrAGALITRsrncsnaalwasssrsaraadtitrvs rsrccsgvsgtsssriwrtlnacaraflalatavvngsvrlapnsstassssawlvrtal ststtisrdnassassgtlakasgsv…	AGALITR		0.0024578	1												Six Frame database		>Consensus_Protein_Sequence_971 (-)4565874:4566419 mrssrAGALITRsrncsnaalwasssrsaraadtitrvsrsrccsgvsgtsssriwrtln acaraflalatavvngsvrlapnsstassssawlvrtalststtisrdnassassgtlak asgsvgstrlaasnsalrrlarrrrdqihripmstammpstmssaghdtpppvadagsvl s	(-)4565874:4566419	ATG	Not Verified		Novel		0					0		_AGALITR_	FALSE	AGALITR						AGALITR				FALSE	MRSSRAGALITRSRNCSNAALWASSSRSARAADTITRVSRSRCCSGVSGTSSSRIWRTLNACARAFLALATAVVNGSVRLAPNSSTASSSSAWLVRTALSTSTTISRDNASSASSGTLAKASGSVGSTRLAASNSALRRLARRRRDQIHRIPMSTAMMPSTMSSAGHDTPPPVADAGSVLS	Alignment E value: 2.02112e-29, length: 127, Feature: gi|811255323|emb|COW72000.1| Uncharacterised protein [Mycobacterium tuberculosis]	181	3.87
65	>CP000480|M_START_Six_Frame_Translated_Orf_8094 (-)2118840:2119142 mrldvesklavpihvgggyggdpdwlhgvwkgekfterltydmtdpaiigrAAFGVIDHV GRavctegssapaegwglfehgalgrhdpsgftdwltvap	AAFGVIDHVGR		6.6273e-05	1						>CP000480|M_START_GeneMarkS_Sequence_132 (-)2118840:2119142 mrldvesklavpihvgggyggdpdwlhgvwkgekfterltydmtdpaiigrAAFGVIDHV GRavctegssapaegwglfehgalgrhdpsgftdwltvap	AAFGVIDHVGR		9.5061e-06	1		Six Frame database GeneMarkS database		>Consensus_Protein_Sequence_2850 (-)2118840:2119016 mtdpaiigrAAFGVIDHVGRavctegssapaegwglfehgalgrhdpsgftdwltvap	(-)2118840:2119016	ATG	Not Verified		Novel		0					0		_AAFGVIDHVGR_	FALSE	AAFGVIDHVGR						AAFGVIDHVGR				FALSE	MTDPAIIGRAAFGVIDHVGRAVCTEGSSAPAEGWGLFEHGALGRHDPSGFTDWLTVAP	Alignment E value: 1.26737e-30, length: 371, Feature: gi|489990353|ref|WP_003893410.1| hypothetical protein [Mycobacterium smegmatis] >gi|440628644|gb|ELQ90440.1| hypothetical protein D806_2074 [Mycobacterium smegmatis MKD8]	58	18.97
66	>CP000480|M_START_Six_Frame_Translated_Orf_42724 (+)1639029:1639436 maltvvgvdignstteasaaaiesdgsvrFLGAALTATTGIKgtpknvdgvaaavtrala eagiapaeldvvllneatpvisglametitetiitestmighdprtpggrglgvgtrsrs trcpkpirvpgstrg	FLGAALTATTGIK		3.8488e-05	1						>CP000480|M_START_GeneMarkS_Sequence_1027 (+)1639029:1639436 maltvvgvdignstteasaaaiesdgsvrFLGAALTATTGIKgtpknvdgvaaavtrala eagiapaeldvvllneatpvisglametitetiitestmighdprtpggrglgvgtrsrs trcpkpirvpgstrg	FLGAALTATTGIK		6.6936e-06	1		Six Frame database GeneMarkS database		>Consensus_Protein_Sequence_1341 (+)1639110:1639436 mrFLGAALTATTGIKgtpknvdgvaaavtralaeagiapaeldvvllneatpvisglame titetiitestmighdprtpggrglgvgtrsrstrcpkpirvpgstrg	(+)1639110:1639436	GTG	Not Verified		Novel		0					0		_FLGAALTATTGIK_	FALSE	FLGAALTATTGIK						FLGAALTATTGIK				FALSE	MRFLGAALTATTGIKGTPKNVDGVAAAVTRALAEAGIAPAELDVVLLNEATPVISGLAMETITETIITESTMIGHDPRTPGGRGLGVGTRSRSTRCPKPIRVPGSTRG	Alignment E value: 2.15128e-47, length: 623, Feature: gi|489989880|ref|WP_003892937.1| diol dehydratase reactivase subunit alpha [Mycobacterium smegmatis] >gi|440629075|gb|ELQ90866.1| propanediol dehydratase, large subunit [Mycobacterium smegmatis MKD8]	108	12.04
69	>CP000480|M_START_Six_Frame_Translated_Orf_49109 (+)813845:814294 mnavfgdalselremgwvfvavfavswafaalvfwisvtgtqrvqrrqarllaqtsvfws rwpgdrfwaapygelvaqaeryeqligilgqrktlatprfpskqdrLFLDYLDGQLDDSR Rhlaavrsamhhaiaqgrgpqqtppfggg	LFLDYLDGQLDDSRR		2.1965e-06	1						>CP000480|M_START_GeneMarkS_Sequence_3154 (+)813845:814294 mnavfgdalselremgwvfvavfavswafaalvfwisvtgtqrvqrrqarllaqtsvfws rwpgdrfwaapygelvaqaeryeqligilgqrktlatprfpskqdrLFLDYLDGQLDDSR Rhlaavrsamhhaiaqgrgpqqtppfggg	LFLDYLDGQLDDSRR		1.7338e-07	1		Six Frame database GeneMarkS database		>Consensus_Protein_Sequence_1606 (+)814097:814294 migilgqrktlatprfpskqdrLFLDYLDGQLDDSRRhlaavrsamhhaiaqgrgpqqtp pfggg	(+)814097:814294	TTG	Not Verified		Novel		0					0		_LFLDYLDGQLDDSRR_	FALSE	LFLDYLDGQLDDSRR						LFLDYLDGQLDDSRR				FALSE	MIGILGQRKTLATPRFPSKQDRLFLDYLDGQLDDSRRHLAAVRSAMHHAIAQGRGPQQTPPFGGG	Alignment E value: 7.90276e-38, length: 112, Feature: gi|399229698|gb|AFP37191.1| hypothetical protein MSMEI_0711 [Mycobacterium smegmatis str. MC2 155]	65	23.08
[truncated: 25 more columns]
