# Supplementary material for: Proteogenomic Analysis of Mycobacterium smegmatis Using High Resolution Mass Spectrometry
Source: Front Microbiol. 2016 Apr 5;7:427. doi: 10.3389/fmicb.2016.00427 (PMC4821088; doi:10.3389/fmicb.2016.00427)
Supplement: Supplementary Table 9 — PSM PEP scores. [file Table9.xlsx]

## Sheet: Supplementary Table 9. PSM PE
	GeneMarkS database	Reference proteome	Six Frame database
Contaminant PSMs	438	444	419
Contaminant PSMs median PEP score	0.00052133	0.0006801	0.0011136
Contaminant PSMs PEP score STDEV	0.0261519	0.0275577	0.0255803
Annotated PSMs	207499	211457	195810
Annotated PSMs median PEP score	0.00020021	0.00022796	0.00028027
Annotated PSMs PEP score STDEV	0.0278004	0.0279432	0.0242221
Novel PSMs	2927	0	3600
Novel PSMs median PEP score	0.00022209	NAN	0.00051329
Novel PSMs PEP score STDEV	0.0288774	NAN	0.0262098
Reverse PSMs	168	172	150
Reverse PSMs median PEP score	0.04147	0.073371	0.031725
Reverse PSMs PEP score STDEV	0.0358537	0.031357	0.0303443
Contaminant PSMs (2 or more replicates)	351	352	338
Contaminant PSMs median PEP score (2 or more replicates)	0.00044538	0.00047642	0.00103318
Contaminant PSMs PEP score STDEV (2 or more replicates)	0.0237765	0.0242106	0.0242899
Annotated PSMs (2 or more replicates)	203175	207056	191805
Annotated PSMs median PEP score (2 or more replicates)	0.0001706	0.000193405	0.00022055
Annotated PSMs PEP score STDEV (2 or more replicates)	0.0269597	0.0271159	0.0235823
Novel PSMs (2 or more replicates)	2853	0	3477
Novel PSMs median PEP score (2 or more replicates)	0.00018911	NAN	0.00041853
Novel PSMs PEP score STDEV (2 or more replicates)	0.0278295	NAN	0.0248368
Reverse PSMs (2 or more replicates)	128	118	122
Reverse PSMs median PEP score (2 or more replicates)	0.020894	0.064314	0.023979
Reverse PSMs PEP score STDEV (2 or more replicates)	0.0320037	0.0309242	0.0258269
