# Supplementary material for: Proteogenomic Analysis of Mycobacterium smegmatis Using High Resolution Mass Spectrometry
Source: Front Microbiol. 2016 Apr 5;7:427. doi: 10.3389/fmicb.2016.00427 (PMC4821088; doi:10.3389/fmicb.2016.00427)
Supplement: Supplementary Table 10 — Peptide PEP scores. [file Table10.xlsx]

## Sheet: Supplementary Table 10. Peptid
	GeneMarkS database	Reference proteome	Six Frame database
Contaminant peptides	101	106	95
Contaminant peptides median PEP score	0.00045437	0.000476835	0.00029743
Contaminant peptides PEP score STDEV	0.0301943	0.0335037	0.0271167
Annotated peptides	27168	27720	25427
Annotated peptides median PEP score	0.000115655	0.000131685	0.00010655
Annotated peptides PEP score STDEV	0.0277084	0.0278319	0.0233024
Novel peptides	407	0	553
Novel peptides median PEP score	0.0002215	NAN	0.0010363
Novel peptides PEP score STDEV	0.0296193	NAN	0.0291519
Reverse peptides	59	72	48
Reverse peptides median PEP score	0.062413	0.0746285	0.064736
Reverse peptides PEP score STDEV	0.038117	0.0338503	0.0349735
Contaminant peptides (2 or more replicates)	35	35	33
Contaminant peptides median PEP score (2 or more replicates)	3.4939e-06	3.4849e-06	4.9698e-06
Contaminant peptides PEP score STDEV (2 or more replicates)	0.00862553	0.00847738	0.0100607
Annotated peptides (2 or more replicates)	23009	23472	21566
Annotated peptides median PEP score (2 or more replicates)	1.9387e-05	2.17015e-05	2.6528e-05
Annotated peptides PEP score STDEV (2 or more replicates)	0.0179238	0.0181792	0.015163
Novel peptides (2 or more replicates)	334	0	431
Novel peptides median PEP score (2 or more replicates)	3.00965e-05	NAN	0.00010125
Novel peptides PEP score STDEV (2 or more replicates)	0.017199	NAN	0.0168955
Reverse peptides (2 or more replicates)	23	21	20
Reverse peptides median PEP score (2 or more replicates)	0.011902	0.024064	0.00771115
Reverse peptides PEP score STDEV (2 or more replicates)	0.0277382	0.0323863	0.0258521
