# Supplementary material for: Proteogenomic Analysis of Mycobacterium smegmatis Using High Resolution Mass Spectrometry
Source: Front Microbiol. 2016 Apr 5;7:427. doi: 10.3389/fmicb.2016.00427 (PMC4821088; doi:10.3389/fmicb.2016.00427)
Supplement: Data Sheet 1 — GeneMarkS sequence database (GFF format). [file DataSheet1.ZIP › Supplementary S1. GeneMarkS fasta database GFF.gff]

Chromosome	GeneMarkS_database	exon	3330998	3332035	.	+	0	CP000480|M_START_GeneMarkS_Sequence_1_(+)3330998:3332035
Chromosome	GeneMarkS_database	exon	6677450	6678007	.	-	0	CP000480|M_START_GeneMarkS_Sequence_2_(-)6677450:6678007
Chromosome	GeneMarkS_database	exon	6798433	6799461	.	+	0	CP000480|M_START_GeneMarkS_Sequence_3_(+)6798433:6799461
Chromosome	GeneMarkS_database	exon	3058595	3059857	.	-	0	CP000480|M_START_GeneMarkS_Sequence_4_(-)3058595:3059857
Chromosome	GeneMarkS_database	exon	550356	551168	.	+	0	CP000480|M_START_GeneMarkS_Sequence_5_(+)550356:551168
Chromosome	GeneMarkS_database	exon	6800466	6801983	.	-	0	CP000480|M_START_GeneMarkS_Sequence_6_(-)6800466:6801983
Chromosome	GeneMarkS_database	exon	2774462	2774629	.	+	0	CP000480|M_START_GeneMarkS_Sequence_7_(+)2774462:2774629
Chromosome	GeneMarkS_database	exon	3074647	3076143	.	-	0	CP000480|M_START_GeneMarkS_Sequence_8_(-)3074647:3076143
Chromosome	GeneMarkS_database	exon	1821227	1821511	.	+	0	CP000480|M_START_GeneMarkS_Sequence_9_(+)1821227:1821511|(-)2881499:2881783|(-)5196509:5196793
Chromosome	GeneMarkS_database	exon	2881499	2881783	.	-	0	CP000480|M_START_GeneMarkS_Sequence_9_(+)1821227:1821511|(-)2881499:2881783|(-)5196509:5196793
Chromosome	GeneMarkS_database	exon	5196509	5196793	.	-	0	CP000480|M_START_GeneMarkS_Sequence_9_(+)1821227:1821511|(-)2881499:2881783|(-)5196509:5196793
Chromosome	GeneMarkS_database	exon	5638116	5639345	.	+	0	CP000480|M_START_GeneMarkS_Sequence_10_(+)5638116:5639345
Chromosome	GeneMarkS_database	exon	178054	178524	.	-	0	CP000480|M_START_GeneMarkS_Sequence_11_(-)178054:178524
Chromosome	GeneMarkS_database	exon	6841426	6842814	.	-	0	CP000480|M_START_GeneMarkS_Sequence_12_(-)6841426:6842814
Chromosome	GeneMarkS_database	exon	5988883	5989782	.	-	0	CP000480|M_START_GeneMarkS_Sequence_13_(-)5988883:5989782
Chromosome	GeneMarkS_database	exon	4330801	4332081	.	+	0	CP000480|M_START_GeneMarkS_Sequence_14_(+)4330801:4332081
Chromosome	GeneMarkS_database	exon	5342839	5344116	.	-	0	CP000480|M_START_GeneMarkS_Sequence_15_(-)5342839:5344116
Chromosome	GeneMarkS_database	exon	3322077	3323213	.	+	0	CP000480|M_START_GeneMarkS_Sequence_16_(+)3322077:3323213
Chromosome	GeneMarkS_database	exon	5885077	5885499	.	+	0	CP000480|M_START_GeneMarkS_Sequence_17_(+)5885077:5885499
Chromosome	GeneMarkS_database	exon	5177093	5177767	.	+	0	CP000480|M_START_GeneMarkS_Sequence_18_(+)5177093:5177767
Chromosome	GeneMarkS_database	exon	1107692	1108765	.	-	0	CP000480|M_START_GeneMarkS_Sequence_19_(-)1107692:1108765|(-)2400954:2402027
Chromosome	GeneMarkS_database	exon	2400954	2402027	.	-	0	CP000480|M_START_GeneMarkS_Sequence_19_(-)1107692:1108765|(-)2400954:2402027
Chromosome	GeneMarkS_database	exon	5347134	5347541	.	-	0	CP000480|M_START_GeneMarkS_Sequence_20_(-)5347134:5347541
Chromosome	GeneMarkS_database	exon	1538249	1538896	.	+	0	CP000480|M_START_GeneMarkS_Sequence_21_(+)1538249:1538896
Chromosome	GeneMarkS_database	exon	2939257	2939754	.	-	0	CP000480|M_START_GeneMarkS_Sequence_22_(-)2939257:2939754
Chromosome	GeneMarkS_database	exon	6260087	6261217	.	+	0	CP000480|M_START_GeneMarkS_Sequence_23_(+)6260087:6261217
Chromosome	GeneMarkS_database	exon	230357	232255	.	+	0	CP000480|M_START_GeneMarkS_Sequence_24_(+)230357:232255
Chromosome	GeneMarkS_database	exon	3436349	3436951	.	+	0	CP000480|M_START_GeneMarkS_Sequence_25_(+)3436349:3436951
Chromosome	GeneMarkS_database	exon	6505226	6505705	.	+	0	CP000480|M_START_GeneMarkS_Sequence_26_(+)6505226:6505705
Chromosome	GeneMarkS_database	exon	1892734	1893252	.	+	0	CP000480|M_START_GeneMarkS_Sequence_27_(+)1892734:1893252
Chromosome	GeneMarkS_database	exon	5435666	5435977	.	+	0	CP000480|M_START_GeneMarkS_Sequence_28_(+)5435666:5435977
Chromosome	GeneMarkS_database	exon	60479	61264	.	-	0	CP000480|M_START_GeneMarkS_Sequence_29_(-)60479:61264
Chromosome	GeneMarkS_database	exon	6146474	6147355	.	+	0	CP000480|M_START_GeneMarkS_Sequence_30_(+)6146474:6147355
Chromosome	GeneMarkS_database	exon	674388	674783	.	+	0	CP000480|M_START_GeneMarkS_Sequence_31_(+)674388:674783
Chromosome	GeneMarkS_database	exon	913265	915019	.	+	0	CP000480|M_START_GeneMarkS_Sequence_32_(+)913265:915019
Chromosome	GeneMarkS_database	exon	6697479	6698396	.	+	0	CP000480|M_START_GeneMarkS_Sequence_33_(+)6697479:6698396
Chromosome	GeneMarkS_database	exon	5265330	5266328	.	+	0	CP000480|M_START_GeneMarkS_Sequence_34_(+)5265330:5266328
Chromosome	GeneMarkS_database	exon	629922	631274	.	+	0	CP000480|M_START_GeneMarkS_Sequence_35_(+)629922:631274
Chromosome	GeneMarkS_database	exon	6549677	6550114	.	-	0	CP000480|M_START_GeneMarkS_Sequence_36_(-)6549677:6550114
Chromosome	GeneMarkS_database	exon	2356566	2356826	.	+	0	CP000480|M_START_GeneMarkS_Sequence_37_(+)2356566:2356826
Chromosome	GeneMarkS_database	exon	3988559	3989284	.	+	0	CP000480|M_START_GeneMarkS_Sequence_38_(+)3988559:3989284
Chromosome	GeneMarkS_database	exon	3932325	3933917	.	-	0	CP000480|M_START_GeneMarkS_Sequence_39_(-)3932325:3933917
Chromosome	GeneMarkS_database	exon	6012352	6013476	.	+	0	CP000480|M_START_GeneMarkS_Sequence_40_(+)6012352:6013476
Chromosome	GeneMarkS_database	exon	391556	391987	.	+	0	CP000480|M_START_GeneMarkS_Sequence_41_(+)391556:391987
Chromosome	GeneMarkS_database	exon	2837995	2839188	.	+	0	CP000480|M_START_GeneMarkS_Sequence_42_(+)2837995:2839188
Chromosome	GeneMarkS_database	exon	5608770	5609618	.	+	0	CP000480|M_START_GeneMarkS_Sequence_43_(+)5608770:5609618
Chromosome	GeneMarkS_database	exon	5996684	5997067	.	-	0	CP000480|M_START_GeneMarkS_Sequence_44_(-)5996684:5997067
Chromosome	GeneMarkS_database	exon	6692329	6693528	.	+	0	CP000480|M_START_GeneMarkS_Sequence_45_(+)6692329:6693528
Chromosome	GeneMarkS_database	exon	561813	563186	.	+	0	CP000480|M_START_GeneMarkS_Sequence_46_(+)561813:563186
Chromosome	GeneMarkS_database	exon	626702	627430	.	-	0	CP000480|M_START_GeneMarkS_Sequence_47_(-)626702:627430
Chromosome	GeneMarkS_database	exon	5917517	5918410	.	+	0	CP000480|M_START_GeneMarkS_Sequence_48_(+)5917517:5918410
Chromosome	GeneMarkS_database	exon	314913	315233	.	+	0	CP000480|M_START_GeneMarkS_Sequence_49_(+)314913:315233
Chromosome	GeneMarkS_database	exon	1274296	1275219	.	-	0	CP000480|M_START_GeneMarkS_Sequence_50_(-)1274296:1275219
Chromosome	GeneMarkS_database	exon	6882131	6882982	.	-	0	CP000480|M_START_GeneMarkS_Sequence_51_(-)6882131:6882982
Chromosome	GeneMarkS_database	exon	2568753	2570159	.	+	0	CP000480|M_START_GeneMarkS_Sequence_52_(+)2568753:2570159
Chromosome	GeneMarkS_database	exon	4191803	4193470	.	-	0	CP000480|M_START_GeneMarkS_Sequence_53_(-)4191803:4193470
Chromosome	GeneMarkS_database	exon	4654686	4654775	.	+	0	CP000480|M_START_GeneMarkS_Sequence_54_(+)4654686:4654775
Chromosome	GeneMarkS_database	exon	4023070	4025790	.	+	0	CP000480|M_START_GeneMarkS_Sequence_55_(+)4023070:4025790
Chromosome	GeneMarkS_database	exon	2827821	2828639	.	-	0	CP000480|M_START_GeneMarkS_Sequence_56_(-)2827821:2828639
Chromosome	GeneMarkS_database	exon	1325180	1326043	.	-	0	CP000480|M_START_GeneMarkS_Sequence_57_(-)1325180:1326043
Chromosome	GeneMarkS_database	exon	3856615	3858216	.	+	0	CP000480|M_START_GeneMarkS_Sequence_58_(+)3856615:3858216
Chromosome	GeneMarkS_database	exon	4308690	4310396	.	-	0	CP000480|M_START_GeneMarkS_Sequence_59_(-)4308690:4310396
Chromosome	GeneMarkS_database	exon	5736936	5737328	.	-	0	CP000480|M_START_GeneMarkS_Sequence_60_(-)5736936:5737328
Chromosome	GeneMarkS_database	exon	2237829	2238554	.	+	0	CP000480|M_START_GeneMarkS_Sequence_61_(+)2237829:2238554
Chromosome	GeneMarkS_database	exon	543177	543872	.	+	0	CP000480|M_START_GeneMarkS_Sequence_62_(+)543177:543872
Chromosome	GeneMarkS_database	exon	555747	557249	.	+	0	CP000480|M_START_GeneMarkS_Sequence_63_(+)555747:557249
Chromosome	GeneMarkS_database	exon	1855136	1856500	.	+	0	CP000480|M_START_GeneMarkS_Sequence_64_(+)1855136:1856500
Chromosome	GeneMarkS_database	exon	2969066	2970517	.	-	0	CP000480|M_START_GeneMarkS_Sequence_65_(-)2969066:2970517
Chromosome	GeneMarkS_database	exon	4578271	4578420	.	+	0	CP000480|M_START_GeneMarkS_Sequence_66_(+)4578271:4578420
Chromosome	GeneMarkS_database	exon	3416136	3416618	.	-	0	CP000480|M_START_GeneMarkS_Sequence_67_(-)3416136:3416618
Chromosome	GeneMarkS_database	exon	3775	4359	.	+	0	CP000480|M_START_GeneMarkS_Sequence_68_(+)3775:4359
Chromosome	GeneMarkS_database	exon	2706242	2707273	.	+	0	CP000480|M_START_GeneMarkS_Sequence_69_(+)2706242:2707273
Chromosome	GeneMarkS_database	exon	6394590	6395096	.	-	0	CP000480|M_START_GeneMarkS_Sequence_70_(-)6394590:6395096
Chromosome	GeneMarkS_database	exon	2888948	2890171	.	-	0	CP000480|M_START_GeneMarkS_Sequence_71_(-)2888948:2890171
Chromosome	GeneMarkS_database	exon	1411176	1412792	.	-	0	CP000480|M_START_GeneMarkS_Sequence_72_(-)1411176:1412792
Chromosome	GeneMarkS_database	exon	1639433	1640899	.	+	0	CP000480|M_START_GeneMarkS_Sequence_73_(+)1639433:1640899
Chromosome	GeneMarkS_database	exon	3441941	3442069	.	-	0	CP000480|M_START_GeneMarkS_Sequence_74_(-)3441941:3442069
Chromosome	GeneMarkS_database	exon	1583100	1584137	.	+	0	CP000480|M_START_GeneMarkS_Sequence_75_(+)1583100:1584137
Chromosome	GeneMarkS_database	exon	5032225	5032590	.	-	0	CP000480|M_START_GeneMarkS_Sequence_76_(-)5032225:5032590
Chromosome	GeneMarkS_database	exon	5748411	5749523	.	+	0	CP000480|M_START_GeneMarkS_Sequence_77_(+)5748411:5749523
Chromosome	GeneMarkS_database	exon	1377413	1377850	.	-	0	CP000480|M_START_GeneMarkS_Sequence_78_(-)1377413:1377850
Chromosome	GeneMarkS_database	exon	4406378	4406815	.	-	0	CP000480|M_START_GeneMarkS_Sequence_79_(-)4406378:4406815
Chromosome	GeneMarkS_database	exon	414922	416250	.	-	0	CP000480|M_START_GeneMarkS_Sequence_80_(-)414922:416250
Chromosome	GeneMarkS_database	exon	1124631	1125650	.	+	0	CP000480|M_START_GeneMarkS_Sequence_81_(+)1124631:1125650|(+)2417893:2418912
Chromosome	GeneMarkS_database	exon	2417893	2418912	.	+	0	CP000480|M_START_GeneMarkS_Sequence_81_(+)1124631:1125650|(+)2417893:2418912
Chromosome	GeneMarkS_database	exon	3378840	3379142	.	+	0	CP000480|M_START_GeneMarkS_Sequence_82_(+)3378840:3379142
Chromosome	GeneMarkS_database	exon	6049806	6050753	.	-	0	CP000480|M_START_GeneMarkS_Sequence_83_(-)6049806:6050753
Chromosome	GeneMarkS_database	exon	1338123	1342847	.	+	0	CP000480|M_START_GeneMarkS_Sequence_84_(+)1338123:1342847
Chromosome	GeneMarkS_database	exon	4245646	4246722	.	-	0	CP000480|M_START_GeneMarkS_Sequence_85_(-)4245646:4246722
Chromosome	GeneMarkS_database	exon	3626921	3627553	.	+	0	CP000480|M_START_GeneMarkS_Sequence_86_(+)3626921:3627553
Chromosome	GeneMarkS_database	exon	2933753	2934544	.	+	0	CP000480|M_START_GeneMarkS_Sequence_87_(+)2933753:2934544
Chromosome	GeneMarkS_database	exon	5017167	5017394	.	-	0	CP000480|M_START_GeneMarkS_Sequence_88_(-)5017167:5017394
Chromosome	GeneMarkS_database	exon	6070529	6071269	.	+	0	CP000480|M_START_GeneMarkS_Sequence_89_(+)6070529:6071269
Chromosome	GeneMarkS_database	exon	77939	79642	.	+	0	CP000480|M_START_GeneMarkS_Sequence_90_(+)77939:79642
Chromosome	GeneMarkS_database	exon	4636110	4636661	.	-	0	CP000480|M_START_GeneMarkS_Sequence_91_(-)4636110:4636661
Chromosome	GeneMarkS_database	exon	6540054	6540569	.	+	0	CP000480|M_START_GeneMarkS_Sequence_92_(+)6540054:6540569
Chromosome	GeneMarkS_database	exon	5943756	5944466	.	+	0	CP000480|M_START_GeneMarkS_Sequence_93_(+)5943756:5944466
Chromosome	GeneMarkS_database	exon	6948091	6948504	.	-	0	CP000480|M_START_GeneMarkS_Sequence_94_(-)6948091:6948504
Chromosome	GeneMarkS_database	exon	2906266	2907879	.	-	0	CP000480|M_START_GeneMarkS_Sequence_95_(-)2906266:2907879
Chromosome	GeneMarkS_database	exon	2759699	2760487	.	+	0	CP000480|M_START_GeneMarkS_Sequence_96_(+)2759699:2760487
Chromosome	GeneMarkS_database	exon	3440422	3441657	.	+	0	CP000480|M_START_GeneMarkS_Sequence_97_(+)3440422:3441657
Chromosome	GeneMarkS_database	exon	6294559	6295710	.	-	0	CP000480|M_START_GeneMarkS_Sequence_98_(-)6294559:6295710
Chromosome	GeneMarkS_database	exon	2787037	2787960	.	-	0	CP000480|M_START_GeneMarkS_Sequence_99_(-)2787037:2787960
Chromosome	GeneMarkS_database	exon	947269	948768	.	+	0	CP000480|M_START_GeneMarkS_Sequence_100_(+)947269:948768
Chromosome	GeneMarkS_database	exon	6873845	6874579	.	-	0	CP000480|M_START_GeneMarkS_Sequence_101_(-)6873845:6874579
Chromosome	GeneMarkS_database	exon	2718294	2719415	.	+	0	CP000480|M_START_GeneMarkS_Sequence_102_(+)2718294:2719415
Chromosome	GeneMarkS_database	exon	4237954	4238103	.	+	0	CP000480|M_START_GeneMarkS_Sequence_103_(+)4237954:4238103
Chromosome	GeneMarkS_database	exon	3337958	3339346	.	+	0	CP000480|M_START_GeneMarkS_Sequence_104_(+)3337958:3339346
Chromosome	GeneMarkS_database	exon	1920009	1921058	.	-	0	CP000480|M_START_GeneMarkS_Sequence_105_(-)1920009:1921058
Chromosome	GeneMarkS_database	exon	6782849	6783850	.	-	0	CP000480|M_START_GeneMarkS_Sequence_106_(-)6782849:6783850
Chromosome	GeneMarkS_database	exon	3191000	3191800	.	-	0	CP000480|M_START_GeneMarkS_Sequence_107_(-)3191000:3191800
Chromosome	GeneMarkS_database	exon	2186390	2187502	.	+	0	CP000480|M_START_GeneMarkS_Sequence_108_(+)2186390:2187502
Chromosome	GeneMarkS_database	exon	2778898	2779581	.	-	0	CP000480|M_START_GeneMarkS_Sequence_109_(-)2778898:2779581
Chromosome	GeneMarkS_database	exon	4709887	4712883	.	-	0	CP000480|M_START_GeneMarkS_Sequence_110_(-)4709887:4712883
Chromosome	GeneMarkS_database	exon	1204162	1205019	.	+	0	CP000480|M_START_GeneMarkS_Sequence_111_(+)1204162:1205019
Chromosome	GeneMarkS_database	exon	3804869	3805612	.	-	0	CP000480|M_START_GeneMarkS_Sequence_112_(-)3804869:3805612
Chromosome	GeneMarkS_database	exon	3412504	3413250	.	+	0	CP000480|M_START_GeneMarkS_Sequence_113_(+)3412504:3413250
Chromosome	GeneMarkS_database	exon	1433302	1434039	.	-	0	CP000480|M_START_GeneMarkS_Sequence_114_(-)1433302:1434039
Chromosome	GeneMarkS_database	exon	3478441	3479832	.	-	0	CP000480|M_START_GeneMarkS_Sequence_115_(-)3478441:3479832
Chromosome	GeneMarkS_database	exon	1872208	1872453	.	+	0	CP000480|M_START_GeneMarkS_Sequence_116_(+)1872208:1872453
Chromosome	GeneMarkS_database	exon	2091191	2092510	.	+	0	CP000480|M_START_GeneMarkS_Sequence_117_(+)2091191:2092510
Chromosome	GeneMarkS_database	exon	654135	655271	.	+	0	CP000480|M_START_GeneMarkS_Sequence_118_(+)654135:655271
Chromosome	GeneMarkS_database	exon	392125	392592	.	+	0	CP000480|M_START_GeneMarkS_Sequence_119_(+)392125:392592
Chromosome	GeneMarkS_database	exon	1436204	1436371	.	+	0	CP000480|M_START_GeneMarkS_Sequence_120_(+)1436204:1436371
Chromosome	GeneMarkS_database	exon	6845981	6846085	.	-	0	CP000480|M_START_GeneMarkS_Sequence_121_(-)6845981:6846085
Chromosome	GeneMarkS_database	exon	1868641	1869657	.	-	0	CP000480|M_START_GeneMarkS_Sequence_122_(-)1868641:1869657
Chromosome	GeneMarkS_database	exon	3997812	3998510	.	-	0	CP000480|M_START_GeneMarkS_Sequence_123_(-)3997812:3998510
Chromosome	GeneMarkS_database	exon	6962189	6963091	.	+	0	CP000480|M_START_GeneMarkS_Sequence_124_(+)6962189:6963091
Chromosome	GeneMarkS_database	exon	3173902	3174813	.	-	0	CP000480|M_START_GeneMarkS_Sequence_125_(-)3173902:3174813
Chromosome	GeneMarkS_database	exon	5367202	5368038	.	-	0	CP000480|M_START_GeneMarkS_Sequence_126_(-)5367202:5368038
Chromosome	GeneMarkS_database	exon	4633332	4634315	.	+	0	CP000480|M_START_GeneMarkS_Sequence_127_(+)4633332:4634315
Chromosome	GeneMarkS_database	exon	6704149	6704352	.	+	0	CP000480|M_START_GeneMarkS_Sequence_128_(+)6704149:6704352
Chromosome	GeneMarkS_database	exon	3572011	3572664	.	+	0	CP000480|M_START_GeneMarkS_Sequence_129_(+)3572011:3572664
Chromosome	GeneMarkS_database	exon	3860269	3861027	.	-	0	CP000480|M_START_GeneMarkS_Sequence_130_(-)3860269:3861027
Chromosome	GeneMarkS_database	exon	137817	138845	.	+	0	CP000480|M_START_GeneMarkS_Sequence_131_(+)137817:138845
Chromosome	GeneMarkS_database	exon	2118840	2119142	.	-	0	CP000480|M_START_GeneMarkS_Sequence_132_(-)2118840:2119142
Chromosome	GeneMarkS_database	exon	6248539	6250494	.	+	0	CP000480|M_START_GeneMarkS_Sequence_133_(+)6248539:6250494
Chromosome	GeneMarkS_database	exon	5953462	5954094	.	-	0	CP000480|M_START_GeneMarkS_Sequence_134_(-)5953462:5954094
Chromosome	GeneMarkS_database	exon	3243269	3246391	.	+	0	CP000480|M_START_GeneMarkS_Sequence_135_(+)3243269:3246391
Chromosome	GeneMarkS_database	exon	1141447	1141704	.	+	0	CP000480|M_START_GeneMarkS_Sequence_136_(+)1141447:1141704
Chromosome	GeneMarkS_database	exon	6252860	6254050	.	-	0	CP000480|M_START_GeneMarkS_Sequence_137_(-)6252860:6254050
Chromosome	GeneMarkS_database	exon	832120	834519	.	+	0	CP000480|M_START_GeneMarkS_Sequence_138_(+)832120:834519
Chromosome	GeneMarkS_database	exon	6557421	6558251	.	+	0	CP000480|M_START_GeneMarkS_Sequence_139_(+)6557421:6558251
Chromosome	GeneMarkS_database	exon	6365564	6366517	.	+	0	CP000480|M_START_GeneMarkS_Sequence_140_(+)6365564:6366517
Chromosome	GeneMarkS_database	exon	4911975	4912205	.	+	0	CP000480|M_START_GeneMarkS_Sequence_141_(+)4911975:4912205
Chromosome	GeneMarkS_database	exon	1832435	1833205	.	+	0	CP000480|M_START_GeneMarkS_Sequence_142_(+)1832435:1833205
Chromosome	GeneMarkS_database	exon	3934505	3934897	.	-	0	CP000480|M_START_GeneMarkS_Sequence_143_(-)3934505:3934897
Chromosome	GeneMarkS_database	exon	3682243	3682944	.	+	0	CP000480|M_START_GeneMarkS_Sequence_144_(+)3682243:3682944
Chromosome	GeneMarkS_database	exon	1763912	1765666	.	-	0	CP000480|M_START_GeneMarkS_Sequence_145_(-)1763912:1765666
Chromosome	GeneMarkS_database	exon	2947132	2949054	.	+	0	CP000480|M_START_GeneMarkS_Sequence_146_(+)2947132:2949054
Chromosome	GeneMarkS_database	exon	4513388	4513474	.	-	0	CP000480|M_START_GeneMarkS_Sequence_147_(-)4513388:4513474
Chromosome	GeneMarkS_database	exon	4071433	4072320	.	-	0	CP000480|M_START_GeneMarkS_Sequence_148_(-)4071433:4072320
Chromosome	GeneMarkS_database	exon	3452237	3452626	.	+	0	CP000480|M_START_GeneMarkS_Sequence_149_(+)3452237:3452626
Chromosome	GeneMarkS_database	exon	337999	338826	.	+	0	CP000480|M_START_GeneMarkS_Sequence_150_(+)337999:338826
Chromosome	GeneMarkS_database	exon	6492624	6493169	.	+	0	CP000480|M_START_GeneMarkS_Sequence_151_(+)6492624:6493169
Chromosome	GeneMarkS_database	exon	5682026	5683654	.	-	0	CP000480|M_START_GeneMarkS_Sequence_152_(-)5682026:5683654
Chromosome	GeneMarkS_database	exon	3362546	3363667	.	-	0	CP000480|M_START_GeneMarkS_Sequence_153_(-)3362546:3363667
Chromosome	GeneMarkS_database	exon	2757263	2758669	.	-	0	CP000480|M_START_GeneMarkS_Sequence_154_(-)2757263:2758669
Chromosome	GeneMarkS_database	exon	3802774	3804189	.	-	0	CP000480|M_START_GeneMarkS_Sequence_155_(-)3802774:3804189
Chromosome	GeneMarkS_database	exon	1790726	1791835	.	+	0	CP000480|M_START_GeneMarkS_Sequence_156_(+)1790726:1791835
Chromosome	GeneMarkS_database	exon	6872962	6873837	.	+	0	CP000480|M_START_GeneMarkS_Sequence_157_(+)6872962:6873837
Chromosome	GeneMarkS_database	exon	3723502	3725001	.	-	0	CP000480|M_START_GeneMarkS_Sequence_158_(-)3723502:3725001
Chromosome	GeneMarkS_database	exon	401170	401343	.	-	0	CP000480|M_START_GeneMarkS_Sequence_159_(-)401170:401343
Chromosome	GeneMarkS_database	exon	4194525	4195301	.	-	0	CP000480|M_START_GeneMarkS_Sequence_160_(-)4194525:4195301
Chromosome	GeneMarkS_database	exon	6191312	6192883	.	-	0	CP000480|M_START_GeneMarkS_Sequence_161_(-)6191312:6192883
Chromosome	GeneMarkS_database	exon	4569965	4570369	.	-	0	CP000480|M_START_GeneMarkS_Sequence_162_(-)4569965:4570369
Chromosome	GeneMarkS_database	exon	4519067	4519702	.	-	0	CP000480|M_START_GeneMarkS_Sequence_163_(-)4519067:4519702
Chromosome	GeneMarkS_database	exon	2143366	2143764	.	-	0	CP000480|M_START_GeneMarkS_Sequence_164_(-)2143366:2143764
Chromosome	GeneMarkS_database	exon	991776	993212	.	-	0	CP000480|M_START_GeneMarkS_Sequence_165_(-)991776:993212
Chromosome	GeneMarkS_database	exon	92680	93072	.	+	0	CP000480|M_START_GeneMarkS_Sequence_166_(+)92680:93072
Chromosome	GeneMarkS_database	exon	2217440	2221084	.	+	0	CP000480|M_START_GeneMarkS_Sequence_167_(+)2217440:2221084
Chromosome	GeneMarkS_database	exon	2673880	2675709	.	-	0	CP000480|M_START_GeneMarkS_Sequence_168_(-)2673880:2675709
Chromosome	GeneMarkS_database	exon	4283755	4286454	.	+	0	CP000480|M_START_GeneMarkS_Sequence_169_(+)4283755:4286454
Chromosome	GeneMarkS_database	exon	6152546	6152758	.	-	0	CP000480|M_START_GeneMarkS_Sequence_170_(-)6152546:6152758
Chromosome	GeneMarkS_database	exon	794808	795500	.	-	0	CP000480|M_START_GeneMarkS_Sequence_171_(-)794808:795500
Chromosome	GeneMarkS_database	exon	829559	830698	.	+	0	CP000480|M_START_GeneMarkS_Sequence_172_(+)829559:830698
Chromosome	GeneMarkS_database	exon	5011827	5014037	.	+	0	CP000480|M_START_GeneMarkS_Sequence_173_(+)5011827:5014037
Chromosome	GeneMarkS_database	exon	6637418	6638608	.	+	0	CP000480|M_START_GeneMarkS_Sequence_174_(+)6637418:6638608
Chromosome	GeneMarkS_database	exon	6358196	6358645	.	+	0	CP000480|M_START_GeneMarkS_Sequence_175_(+)6358196:6358645
Chromosome	GeneMarkS_database	exon	6503125	6503676	.	+	0	CP000480|M_START_GeneMarkS_Sequence_176_(+)6503125:6503676
Chromosome	GeneMarkS_database	exon	6743389	6744108	.	-	0	CP000480|M_START_GeneMarkS_Sequence_177_(-)6743389:6744108
Chromosome	GeneMarkS_database	exon	4096520	4097857	.	-	0	CP000480|M_START_GeneMarkS_Sequence_178_(-)4096520:4097857
Chromosome	GeneMarkS_database	exon	6887256	6887666	.	-	0	CP000480|M_START_GeneMarkS_Sequence_179_(-)6887256:6887666
Chromosome	GeneMarkS_database	exon	5560599	5561513	.	-	0	CP000480|M_START_GeneMarkS_Sequence_180_(-)5560599:5561513
Chromosome	GeneMarkS_database	exon	2582769	2584172	.	+	0	CP000480|M_START_GeneMarkS_Sequence_181_(+)2582769:2584172
Chromosome	GeneMarkS_database	exon	3836484	3837893	.	-	0	CP000480|M_START_GeneMarkS_Sequence_182_(-)3836484:3837893
Chromosome	GeneMarkS_database	exon	2888641	2888826	.	+	0	CP000480|M_START_GeneMarkS_Sequence_183_(+)2888641:2888826
Chromosome	GeneMarkS_database	exon	3858872	3860263	.	+	0	CP000480|M_START_GeneMarkS_Sequence_184_(+)3858872:3860263
Chromosome	GeneMarkS_database	exon	3434447	3435094	.	-	0	CP000480|M_START_GeneMarkS_Sequence_185_(-)3434447:3435094
Chromosome	GeneMarkS_database	exon	214183	215742	.	-	0	CP000480|M_START_GeneMarkS_Sequence_186_(-)214183:215742
Chromosome	GeneMarkS_database	exon	3078062	3078793	.	-	0	CP000480|M_START_GeneMarkS_Sequence_187_(-)3078062:3078793
Chromosome	GeneMarkS_database	exon	6833391	6833990	.	+	0	CP000480|M_START_GeneMarkS_Sequence_188_(+)6833391:6833990
Chromosome	GeneMarkS_database	exon	2927518	2928129	.	-	0	CP000480|M_START_GeneMarkS_Sequence_189_(-)2927518:2928129
Chromosome	GeneMarkS_database	exon	5423695	5424123	.	-	0	CP000480|M_START_GeneMarkS_Sequence_190_(-)5423695:5424123
Chromosome	GeneMarkS_database	exon	993604	994002	.	+	0	CP000480|M_START_GeneMarkS_Sequence_191_(+)993604:994002
Chromosome	GeneMarkS_database	exon	4876225	4877802	.	-	0	CP000480|M_START_GeneMarkS_Sequence_192_(-)4876225:4877802
Chromosome	GeneMarkS_database	exon	5589445	5589999	.	+	0	CP000480|M_START_GeneMarkS_Sequence_193_(+)5589445:5589999
Chromosome	GeneMarkS_database	exon	3321162	3322022	.	+	0	CP000480|M_START_GeneMarkS_Sequence_194_(+)3321162:3322022
Chromosome	GeneMarkS_database	exon	6533466	6534350	.	-	0	CP000480|M_START_GeneMarkS_Sequence_195_(-)6533466:6534350
Chromosome	GeneMarkS_database	exon	182884	183369	.	+	0	CP000480|M_START_GeneMarkS_Sequence_196_(+)182884:183369
Chromosome	GeneMarkS_database	exon	2490579	2491631	.	+	0	CP000480|M_START_GeneMarkS_Sequence_197_(+)2490579:2491631
Chromosome	GeneMarkS_database	exon	5885977	5887236	.	+	0	CP000480|M_START_GeneMarkS_Sequence_198_(+)5885977:5887236
Chromosome	GeneMarkS_database	exon	3816778	3817479	.	-	0	CP000480|M_START_GeneMarkS_Sequence_199_(-)3816778:3817479
Chromosome	GeneMarkS_database	exon	260053	261282	.	+	0	CP000480|M_START_GeneMarkS_Sequence_200_(+)260053:261282
Chromosome	GeneMarkS_database	exon	3429434	3430054	.	+	0	CP000480|M_START_GeneMarkS_Sequence_201_(+)3429434:3430054
Chromosome	GeneMarkS_database	exon	2463113	2464309	.	-	0	CP000480|M_START_GeneMarkS_Sequence_202_(-)2463113:2464309
Chromosome	GeneMarkS_database	exon	4216158	4216742	.	-	0	CP000480|M_START_GeneMarkS_Sequence_203_(-)4216158:4216742
Chromosome	GeneMarkS_database	exon	3493671	3494702	.	+	0	CP000480|M_START_GeneMarkS_Sequence_204_(+)3493671:3494702
Chromosome	GeneMarkS_database	exon	6625702	6626244	.	-	0	CP000480|M_START_GeneMarkS_Sequence_205_(-)6625702:6626244
Chromosome	GeneMarkS_database	exon	2362387	2363154	.	+	0	CP000480|M_START_GeneMarkS_Sequence_206_(+)2362387:2363154
Chromosome	GeneMarkS_database	exon	5536101	5536697	.	+	0	CP000480|M_START_GeneMarkS_Sequence_207_(+)5536101:5536697
Chromosome	GeneMarkS_database	exon	1442005	1442700	.	-	0	CP000480|M_START_GeneMarkS_Sequence_208_(-)1442005:1442700
Chromosome	GeneMarkS_database	exon	387495	388796	.	+	0	CP000480|M_START_GeneMarkS_Sequence_209_(+)387495:388796
Chromosome	GeneMarkS_database	exon	5604926	5606389	.	-	0	CP000480|M_START_GeneMarkS_Sequence_210_(-)5604926:5606389
Chromosome	GeneMarkS_database	exon	4421643	4423253	.	+	0	CP000480|M_START_GeneMarkS_Sequence_211_(+)4421643:4423253
Chromosome	GeneMarkS_database	exon	2094345	2095157	.	-	0	CP000480|M_START_GeneMarkS_Sequence_212_(-)2094345:2095157
Chromosome	GeneMarkS_database	exon	1646736	1647188	.	+	0	CP000480|M_START_GeneMarkS_Sequence_213_(+)1646736:1647188
Chromosome	GeneMarkS_database	exon	5852502	5853428	.	-	0	CP000480|M_START_GeneMarkS_Sequence_214_(-)5852502:5853428
Chromosome	GeneMarkS_database	exon	5261108	5261893	.	+	0	CP000480|M_START_GeneMarkS_Sequence_215_(+)5261108:5261893
Chromosome	GeneMarkS_database	exon	2824118	2825044	.	-	0	CP000480|M_START_GeneMarkS_Sequence_216_(-)2824118:2825044
Chromosome	GeneMarkS_database	exon	513215	514132	.	-	0	CP000480|M_START_GeneMarkS_Sequence_217_(-)513215:514132
Chromosome	GeneMarkS_database	exon	2348829	2350079	.	+	0	CP000480|M_START_GeneMarkS_Sequence_218_(+)2348829:2350079
Chromosome	GeneMarkS_database	exon	5882145	5883410	.	+	0	CP000480|M_START_GeneMarkS_Sequence_219_(+)5882145:5883410
Chromosome	GeneMarkS_database	exon	1604864	1605718	.	-	0	CP000480|M_START_GeneMarkS_Sequence_220_(-)1604864:1605718
Chromosome	GeneMarkS_database	exon	2866694	2867026	.	-	0	CP000480|M_START_GeneMarkS_Sequence_221_(-)2866694:2867026
Chromosome	GeneMarkS_database	exon	5420232	5420573	.	+	0	CP000480|M_START_GeneMarkS_Sequence_222_(+)5420232:5420573
Chromosome	GeneMarkS_database	exon	5843975	5844388	.	-	0	CP000480|M_START_GeneMarkS_Sequence_223_(-)5843975:5844388
Chromosome	GeneMarkS_database	exon	3773103	3774191	.	+	0	CP000480|M_START_GeneMarkS_Sequence_224_(+)3773103:3774191
Chromosome	GeneMarkS_database	exon	504399	504599	.	-	0	CP000480|M_START_GeneMarkS_Sequence_225_(-)504399:504599
Chromosome	GeneMarkS_database	exon	5904456	5904905	.	+	0	CP000480|M_START_GeneMarkS_Sequence_226_(+)5904456:5904905
Chromosome	GeneMarkS_database	exon	3022735	3023058	.	+	0	CP000480|M_START_GeneMarkS_Sequence_227_(+)3022735:3023058
Chromosome	GeneMarkS_database	exon	2152022	2153125	.	-	0	CP000480|M_START_GeneMarkS_Sequence_228_(-)2152022:2153125
Chromosome	GeneMarkS_database	exon	6340016	6340402	.	+	0	CP000480|M_START_GeneMarkS_Sequence_229_(+)6340016:6340402
Chromosome	GeneMarkS_database	exon	6716067	6716909	.	+	0	CP000480|M_START_GeneMarkS_Sequence_230_(+)6716067:6716909
Chromosome	GeneMarkS_database	exon	1372543	1372821	.	+	0	CP000480|M_START_GeneMarkS_Sequence_231_(+)1372543:1372821
Chromosome	GeneMarkS_database	exon	4782372	4787156	.	-	0	CP000480|M_START_GeneMarkS_Sequence_232_(-)4782372:4787156
Chromosome	GeneMarkS_database	exon	1009046	1010113	.	+	0	CP000480|M_START_GeneMarkS_Sequence_233_(+)1009046:1010113
Chromosome	GeneMarkS_database	exon	1906855	1907325	.	-	0	CP000480|M_START_GeneMarkS_Sequence_234_(-)1906855:1907325
Chromosome	GeneMarkS_database	exon	6684526	6685389	.	-	0	CP000480|M_START_GeneMarkS_Sequence_235_(-)6684526:6685389
Chromosome	GeneMarkS_database	exon	1727405	1728046	.	+	0	CP000480|M_START_GeneMarkS_Sequence_236_(+)1727405:1728046
Chromosome	GeneMarkS_database	exon	1801804	1802463	.	-	0	CP000480|M_START_GeneMarkS_Sequence_237_(-)1801804:1802463
Chromosome	GeneMarkS_database	exon	5680074	5682029	.	-	0	CP000480|M_START_GeneMarkS_Sequence_238_(-)5680074:5682029
Chromosome	GeneMarkS_database	exon	1393703	1394095	.	+	0	CP000480|M_START_GeneMarkS_Sequence_239_(+)1393703:1394095
Chromosome	GeneMarkS_database	exon	2658411	2659769	.	-	0	CP000480|M_START_GeneMarkS_Sequence_240_(-)2658411:2659769
Chromosome	GeneMarkS_database	exon	5344213	5345085	.	+	0	CP000480|M_START_GeneMarkS_Sequence_241_(+)5344213:5345085
Chromosome	GeneMarkS_database	exon	1623349	1624659	.	-	0	CP000480|M_START_GeneMarkS_Sequence_242_(-)1623349:1624659
Chromosome	GeneMarkS_database	exon	6136154	6137437	.	+	0	CP000480|M_START_GeneMarkS_Sequence_243_(+)6136154:6137437
Chromosome	GeneMarkS_database	exon	1720546	1721337	.	-	0	CP000480|M_START_GeneMarkS_Sequence_244_(-)1720546:1721337
Chromosome	GeneMarkS_database	exon	139607	140287	.	-	0	CP000480|M_START_GeneMarkS_Sequence_245_(-)139607:140287
Chromosome	GeneMarkS_database	exon	4104327	4104434	.	+	0	CP000480|M_START_GeneMarkS_Sequence_246_(+)4104327:4104434
Chromosome	GeneMarkS_database	exon	6000170	6001720	.	+	0	CP000480|M_START_GeneMarkS_Sequence_247_(+)6000170:6001720
Chromosome	GeneMarkS_database	exon	1023180	1024040	.	+	0	CP000480|M_START_GeneMarkS_Sequence_248_(+)1023180:1024040
Chromosome	GeneMarkS_database	exon	4203971	4204870	.	+	0	CP000480|M_START_GeneMarkS_Sequence_249_(+)4203971:4204870
Chromosome	GeneMarkS_database	exon	4736191	4737387	.	+	0	CP000480|M_START_GeneMarkS_Sequence_250_(+)4736191:4737387
Chromosome	GeneMarkS_database	exon	5023680	5024129	.	+	0	CP000480|M_START_GeneMarkS_Sequence_251_(+)5023680:5024129
Chromosome	GeneMarkS_database	exon	6759120	6760421	.	-	0	CP000480|M_START_GeneMarkS_Sequence_252_(-)6759120:6760421
Chromosome	GeneMarkS_database	exon	759454	759996	.	+	0	CP000480|M_START_GeneMarkS_Sequence_253_(+)759454:759996
Chromosome	GeneMarkS_database	exon	1326043	1326339	.	-	0	CP000480|M_START_GeneMarkS_Sequence_254_(-)1326043:1326339
Chromosome	GeneMarkS_database	exon	3034841	3035743	.	+	0	CP000480|M_START_GeneMarkS_Sequence_255_(+)3034841:3035743
Chromosome	GeneMarkS_database	exon	792856	794097	.	-	0	CP000480|M_START_GeneMarkS_Sequence_256_(-)792856:794097
Chromosome	GeneMarkS_database	exon	4286460	4288643	.	-	0	CP000480|M_START_GeneMarkS_Sequence_257_(-)4286460:4288643
Chromosome	GeneMarkS_database	exon	5422683	5423324	.	-	0	CP000480|M_START_GeneMarkS_Sequence_258_(-)5422683:5423324
Chromosome	GeneMarkS_database	exon	4031670	4032719	.	-	0	CP000480|M_START_GeneMarkS_Sequence_259_(-)4031670:4032719
Chromosome	GeneMarkS_database	exon	3515552	3516229	.	+	0	CP000480|M_START_GeneMarkS_Sequence_260_(+)3515552:3516229
Chromosome	GeneMarkS_database	exon	656078	657565	.	-	0	CP000480|M_START_GeneMarkS_Sequence_261_(-)656078:657565
Chromosome	GeneMarkS_database	exon	644774	646045	.	-	0	CP000480|M_START_GeneMarkS_Sequence_262_(-)644774:646045
Chromosome	GeneMarkS_database	exon	5711559	5712902	.	-	0	CP000480|M_START_GeneMarkS_Sequence_263_(-)5711559:5712902
Chromosome	GeneMarkS_database	exon	896271	897566	.	-	0	CP000480|M_START_GeneMarkS_Sequence_264_(-)896271:897566
Chromosome	GeneMarkS_database	exon	4094612	4096099	.	-	0	CP000480|M_START_GeneMarkS_Sequence_265_(-)4094612:4096099
Chromosome	GeneMarkS_database	exon	5486438	5486791	.	+	0	CP000480|M_START_GeneMarkS_Sequence_266_(+)5486438:5486791
Chromosome	GeneMarkS_database	exon	2149593	2150795	.	-	0	CP000480|M_START_GeneMarkS_Sequence_267_(-)2149593:2150795
Chromosome	GeneMarkS_database	exon	1485148	1485900	.	+	0	CP000480|M_START_GeneMarkS_Sequence_268_(+)1485148:1485900
Chromosome	GeneMarkS_database	exon	3694314	3695750	.	+	0	CP000480|M_START_GeneMarkS_Sequence_269_(+)3694314:3695750
Chromosome	GeneMarkS_database	exon	4231173	4231355	.	-	0	CP000480|M_START_GeneMarkS_Sequence_270_(-)4231173:4231355
Chromosome	GeneMarkS_database	exon	4084288	4085598	.	+	0	CP000480|M_START_GeneMarkS_Sequence_271_(+)4084288:4085598
Chromosome	GeneMarkS_database	exon	4707553	4709010	.	-	0	CP000480|M_START_GeneMarkS_Sequence_272_(-)4707553:4709010
Chromosome	GeneMarkS_database	exon	6629407	6630636	.	+	0	CP000480|M_START_GeneMarkS_Sequence_273_(+)6629407:6630636
Chromosome	GeneMarkS_database	exon	4302930	4303622	.	-	0	CP000480|M_START_GeneMarkS_Sequence_274_(-)4302930:4303622
Chromosome	GeneMarkS_database	exon	3798739	3799824	.	-	0	CP000480|M_START_GeneMarkS_Sequence_275_(-)3798739:3799824
Chromosome	GeneMarkS_database	exon	741111	742349	.	-	0	CP000480|M_START_GeneMarkS_Sequence_276_(-)741111:742349
Chromosome	GeneMarkS_database	exon	3597069	3598112	.	+	0	CP000480|M_START_GeneMarkS_Sequence_277_(+)3597069:3598112
Chromosome	GeneMarkS_database	exon	4836134	4837201	.	-	0	CP000480|M_START_GeneMarkS_Sequence_278_(-)4836134:4837201
Chromosome	GeneMarkS_database	exon	4053599	4054810	.	+	0	CP000480|M_START_GeneMarkS_Sequence_279_(+)4053599:4054810
Chromosome	GeneMarkS_database	exon	4370637	4371581	.	+	0	CP000480|M_START_GeneMarkS_Sequence_280_(+)4370637:4371581
Chromosome	GeneMarkS_database	exon	4939369	4940490	.	+	0	CP000480|M_START_GeneMarkS_Sequence_281_(+)4939369:4940490
Chromosome	GeneMarkS_database	exon	4079011	4079841	.	+	0	CP000480|M_START_GeneMarkS_Sequence_282_(+)4079011:4079841
Chromosome	GeneMarkS_database	exon	4244495	4245649	.	-	0	CP000480|M_START_GeneMarkS_Sequence_283_(-)4244495:4245649
Chromosome	GeneMarkS_database	exon	6943954	6945618	.	-	0	CP000480|M_START_GeneMarkS_Sequence_284_(-)6943954:6945618
Chromosome	GeneMarkS_database	exon	5707618	5708538	.	-	0	CP000480|M_START_GeneMarkS_Sequence_285_(-)5707618:5708538
Chromosome	GeneMarkS_database	exon	1871279	1871512	.	+	0	CP000480|M_START_GeneMarkS_Sequence_286_(+)1871279:1871512
Chromosome	GeneMarkS_database	exon	2027837	2028406	.	+	0	CP000480|M_START_GeneMarkS_Sequence_287_(+)2027837:2028406
Chromosome	GeneMarkS_database	exon	6147363	6147995	.	-	0	CP000480|M_START_GeneMarkS_Sequence_288_(-)6147363:6147995
Chromosome	GeneMarkS_database	exon	3539153	3540352	.	+	0	CP000480|M_START_GeneMarkS_Sequence_289_(+)3539153:3540352
Chromosome	GeneMarkS_database	exon	3544716	3545447	.	+	0	CP000480|M_START_GeneMarkS_Sequence_290_(+)3544716:3545447
Chromosome	GeneMarkS_database	exon	6808759	6809331	.	+	0	CP000480|M_START_GeneMarkS_Sequence_291_(+)6808759:6809331
Chromosome	GeneMarkS_database	exon	3192884	3193669	.	-	0	CP000480|M_START_GeneMarkS_Sequence_292_(-)3192884:3193669
Chromosome	GeneMarkS_database	exon	69788	70045	.	+	0	CP000480|M_START_GeneMarkS_Sequence_293_(+)69788:70045
Chromosome	GeneMarkS_database	exon	949606	951312	.	-	0	CP000480|M_START_GeneMarkS_Sequence_294_(-)949606:951312
Chromosome	GeneMarkS_database	exon	1287035	1287748	.	-	0	CP000480|M_START_GeneMarkS_Sequence_295_(-)1287035:1287748
Chromosome	GeneMarkS_database	exon	2204236	2204883	.	+	0	CP000480|M_START_GeneMarkS_Sequence_296_(+)2204236:2204883
Chromosome	GeneMarkS_database	exon	2307025	2307846	.	+	0	CP000480|M_START_GeneMarkS_Sequence_297_(+)2307025:2307846
Chromosome	GeneMarkS_database	exon	6784157	6785038	.	+	0	CP000480|M_START_GeneMarkS_Sequence_298_(+)6784157:6785038
Chromosome	GeneMarkS_database	exon	198688	199059	.	-	0	CP000480|M_START_GeneMarkS_Sequence_299_(-)198688:199059
Chromosome	GeneMarkS_database	exon	662938	663039	.	+	0	CP000480|M_START_GeneMarkS_Sequence_300_(+)662938:663039
Chromosome	GeneMarkS_database	exon	5519402	5520328	.	-	0	CP000480|M_START_GeneMarkS_Sequence_301_(-)5519402:5520328
Chromosome	GeneMarkS_database	exon	4912253	4913908	.	+	0	CP000480|M_START_GeneMarkS_Sequence_302_(+)4912253:4913908
Chromosome	GeneMarkS_database	exon	3663228	3664277	.	-	0	CP000480|M_START_GeneMarkS_Sequence_303_(-)3663228:3664277
Chromosome	GeneMarkS_database	exon	5077781	5078908	.	-	0	CP000480|M_START_GeneMarkS_Sequence_304_(-)5077781:5078908
Chromosome	GeneMarkS_database	exon	3905603	3905764	.	-	0	CP000480|M_START_GeneMarkS_Sequence_305_(-)3905603:3905764
Chromosome	GeneMarkS_database	exon	205190	206347	.	+	0	CP000480|M_START_GeneMarkS_Sequence_306_(+)205190:206347
Chromosome	GeneMarkS_database	exon	2869279	2870301	.	-	0	CP000480|M_START_GeneMarkS_Sequence_307_(-)2869279:2870301
Chromosome	GeneMarkS_database	exon	2642713	2643969	.	+	0	CP000480|M_START_GeneMarkS_Sequence_308_(+)2642713:2643969
Chromosome	GeneMarkS_database	exon	6966955	6968397	.	-	0	CP000480|M_START_GeneMarkS_Sequence_309_(-)6966955:6968397
Chromosome	GeneMarkS_database	exon	2920508	2921965	.	+	0	CP000480|M_START_GeneMarkS_Sequence_310_(+)2920508:2921965
Chromosome	GeneMarkS_database	exon	3501227	3501832	.	+	0	CP000480|M_START_GeneMarkS_Sequence_311_(+)3501227:3501832
Chromosome	GeneMarkS_database	exon	2272412	2273065	.	-	0	CP000480|M_START_GeneMarkS_Sequence_312_(-)2272412:2273065
Chromosome	GeneMarkS_database	exon	5224977	5225525	.	-	0	CP000480|M_START_GeneMarkS_Sequence_313_(-)5224977:5225525
Chromosome	GeneMarkS_database	exon	983461	984273	.	+	0	CP000480|M_START_GeneMarkS_Sequence_314_(+)983461:984273
Chromosome	GeneMarkS_database	exon	496449	496745	.	-	0	CP000480|M_START_GeneMarkS_Sequence_315_(-)496449:496745
Chromosome	GeneMarkS_database	exon	2830772	2831284	.	-	0	CP000480|M_START_GeneMarkS_Sequence_316_(-)2830772:2831284
Chromosome	GeneMarkS_database	exon	1212379	1213071	.	+	0	CP000480|M_START_GeneMarkS_Sequence_317_(+)1212379:1213071
Chromosome	GeneMarkS_database	exon	1047138	1048130	.	+	0	CP000480|M_START_GeneMarkS_Sequence_318_(+)1047138:1048130
Chromosome	GeneMarkS_database	exon	5665848	5666768	.	+	0	CP000480|M_START_GeneMarkS_Sequence_319_(+)5665848:5666768
Chromosome	GeneMarkS_database	exon	305803	306084	.	-	0	CP000480|M_START_GeneMarkS_Sequence_320_(-)305803:306084
Chromosome	GeneMarkS_database	exon	1951287	1952852	.	+	0	CP000480|M_START_GeneMarkS_Sequence_321_(+)1951287:1952852
Chromosome	GeneMarkS_database	exon	3326308	3327120	.	-	0	CP000480|M_START_GeneMarkS_Sequence_322_(-)3326308:3327120
Chromosome	GeneMarkS_database	exon	3354855	3355973	.	+	0	CP000480|M_START_GeneMarkS_Sequence_323_(+)3354855:3355973
Chromosome	GeneMarkS_database	exon	1983261	1985660	.	-	0	CP000480|M_START_GeneMarkS_Sequence_324_(-)1983261:1985660
Chromosome	GeneMarkS_database	exon	1593607	1594473	.	+	0	CP000480|M_START_GeneMarkS_Sequence_325_(+)1593607:1594473
Chromosome	GeneMarkS_database	exon	2873675	2874541	.	-	0	CP000480|M_START_GeneMarkS_Sequence_326_(-)2873675:2874541
Chromosome	GeneMarkS_database	exon	866234	867556	.	+	0	CP000480|M_START_GeneMarkS_Sequence_327_(+)866234:867556
Chromosome	GeneMarkS_database	exon	5796376	5797728	.	+	0	CP000480|M_START_GeneMarkS_Sequence_328_(+)5796376:5797728
Chromosome	GeneMarkS_database	exon	3215760	3218591	.	-	0	CP000480|M_START_GeneMarkS_Sequence_329_(-)3215760:3218591
Chromosome	GeneMarkS_database	exon	97891	99105	.	-	0	CP000480|M_START_GeneMarkS_Sequence_330_(-)97891:99105|(-)2887291:2888505
Chromosome	GeneMarkS_database	exon	2887291	2888505	.	-	0	CP000480|M_START_GeneMarkS_Sequence_330_(-)97891:99105|(-)2887291:2888505
Chromosome	GeneMarkS_database	exon	4621665	4621751	.	-	0	CP000480|M_START_GeneMarkS_Sequence_331_(-)4621665:4621751
Chromosome	GeneMarkS_database	exon	6830819	6831088	.	+	0	CP000480|M_START_GeneMarkS_Sequence_332_(+)6830819:6831088
Chromosome	GeneMarkS_database	exon	4800165	4801385	.	-	0	CP000480|M_START_GeneMarkS_Sequence_333_(-)4800165:4801385
Chromosome	GeneMarkS_database	exon	6286641	6287210	.	+	0	CP000480|M_START_GeneMarkS_Sequence_334_(+)6286641:6287210
Chromosome	GeneMarkS_database	exon	1860268	1861290	.	-	0	CP000480|M_START_GeneMarkS_Sequence_335_(-)1860268:1861290
Chromosome	GeneMarkS_database	exon	3333243	3334097	.	+	0	CP000480|M_START_GeneMarkS_Sequence_336_(+)3333243:3334097
Chromosome	GeneMarkS_database	exon	4849686	4850159	.	+	0	CP000480|M_START_GeneMarkS_Sequence_337_(+)4849686:4850159
Chromosome	GeneMarkS_database	exon	6042243	6042911	.	-	0	CP000480|M_START_GeneMarkS_Sequence_338_(-)6042243:6042911
Chromosome	GeneMarkS_database	exon	3885360	3887588	.	-	0	CP000480|M_START_GeneMarkS_Sequence_339_(-)3885360:3887588
Chromosome	GeneMarkS_database	exon	2723468	2724031	.	+	0	CP000480|M_START_GeneMarkS_Sequence_340_(+)2723468:2724031
Chromosome	GeneMarkS_database	exon	6634284	6634952	.	+	0	CP000480|M_START_GeneMarkS_Sequence_341_(+)6634284:6634952
Chromosome	GeneMarkS_database	exon	1168665	1169168	.	+	0	CP000480|M_START_GeneMarkS_Sequence_342_(+)1168665:1169168
Chromosome	GeneMarkS_database	exon	1728834	1731728	.	+	0	CP000480|M_START_GeneMarkS_Sequence_343_(+)1728834:1731728
Chromosome	GeneMarkS_database	exon	4998781	4999197	.	-	0	CP000480|M_START_GeneMarkS_Sequence_344_(-)4998781:4999197
Chromosome	GeneMarkS_database	exon	6775459	6775947	.	+	0	CP000480|M_START_GeneMarkS_Sequence_345_(+)6775459:6775947
Chromosome	GeneMarkS_database	exon	3219694	3221154	.	+	0	CP000480|M_START_GeneMarkS_Sequence_346_(+)3219694:3221154
Chromosome	GeneMarkS_database	exon	3607960	3608673	.	+	0	CP000480|M_START_GeneMarkS_Sequence_347_(+)3607960:3608673
Chromosome	GeneMarkS_database	exon	425344	425763	.	+	0	CP000480|M_START_GeneMarkS_Sequence_348_(+)425344:425763
Chromosome	GeneMarkS_database	exon	6129033	6129749	.	+	0	CP000480|M_START_GeneMarkS_Sequence_349_(+)6129033:6129749
Chromosome	GeneMarkS_database	exon	285146	286186	.	+	0	CP000480|M_START_GeneMarkS_Sequence_350_(+)285146:286186
Chromosome	GeneMarkS_database	exon	5238618	5239256	.	-	0	CP000480|M_START_GeneMarkS_Sequence_351_(-)5238618:5239256
Chromosome	GeneMarkS_database	exon	4006743	4007213	.	-	0	CP000480|M_START_GeneMarkS_Sequence_352_(-)4006743:4007213
Chromosome	GeneMarkS_database	exon	366982	368034	.	-	0	CP000480|M_START_GeneMarkS_Sequence_353_(-)366982:368034
Chromosome	GeneMarkS_database	exon	2238574	2240016	.	+	0	CP000480|M_START_GeneMarkS_Sequence_354_(+)2238574:2240016
Chromosome	GeneMarkS_database	exon	2326291	2327313	.	-	0	CP000480|M_START_GeneMarkS_Sequence_355_(-)2326291:2327313
Chromosome	GeneMarkS_database	exon	6187860	6188864	.	+	0	CP000480|M_START_GeneMarkS_Sequence_356_(+)6187860:6188864
Chromosome	GeneMarkS_database	exon	5715578	5716315	.	+	0	CP000480|M_START_GeneMarkS_Sequence_357_(+)5715578:5716315
Chromosome	GeneMarkS_database	exon	6034371	6035585	.	-	0	CP000480|M_START_GeneMarkS_Sequence_358_(-)6034371:6035585
Chromosome	GeneMarkS_database	exon	6021392	6022501	.	-	0	CP000480|M_START_GeneMarkS_Sequence_359_(-)6021392:6022501
Chromosome	GeneMarkS_database	exon	735384	735581	.	+	0	CP000480|M_START_GeneMarkS_Sequence_360_(+)735384:735581
Chromosome	GeneMarkS_database	exon	101776	102093	.	-	0	CP000480|M_START_GeneMarkS_Sequence_361_(-)101776:102093
Chromosome	GeneMarkS_database	exon	3705497	3707785	.	+	0	CP000480|M_START_GeneMarkS_Sequence_362_(+)3705497:3707785
Chromosome	GeneMarkS_database	exon	791573	792196	.	-	0	CP000480|M_START_GeneMarkS_Sequence_363_(-)791573:792196
Chromosome	GeneMarkS_database	exon	6008195	6009514	.	-	0	CP000480|M_START_GeneMarkS_Sequence_364_(-)6008195:6009514
Chromosome	GeneMarkS_database	exon	4362195	4363286	.	+	0	CP000480|M_START_GeneMarkS_Sequence_365_(+)4362195:4363286
Chromosome	GeneMarkS_database	exon	4473252	4475720	.	+	0	CP000480|M_START_GeneMarkS_Sequence_366_(+)4473252:4475720
Chromosome	GeneMarkS_database	exon	3794904	3796970	.	-	0	CP000480|M_START_GeneMarkS_Sequence_367_(-)3794904:3796970
Chromosome	GeneMarkS_database	exon	3742537	3743655	.	+	0	CP000480|M_START_GeneMarkS_Sequence_368_(+)3742537:3743655
Chromosome	GeneMarkS_database	exon	4757345	4758169	.	+	0	CP000480|M_START_GeneMarkS_Sequence_369_(+)4757345:4758169
Chromosome	GeneMarkS_database	exon	3633987	3635588	.	+	0	CP000480|M_START_GeneMarkS_Sequence_370_(+)3633987:3635588
Chromosome	GeneMarkS_database	exon	6333151	6334521	.	+	0	CP000480|M_START_GeneMarkS_Sequence_371_(+)6333151:6334521
Chromosome	GeneMarkS_database	exon	551325	553121	.	+	0	CP000480|M_START_GeneMarkS_Sequence_372_(+)551325:553121
Chromosome	GeneMarkS_database	exon	3249629	3250303	.	+	0	CP000480|M_START_GeneMarkS_Sequence_373_(+)3249629:3250303
Chromosome	GeneMarkS_database	exon	2000143	2000397	.	-	0	CP000480|M_START_GeneMarkS_Sequence_374_(-)2000143:2000397
Chromosome	GeneMarkS_database	exon	1687637	1689178	.	+	0	CP000480|M_START_GeneMarkS_Sequence_375_(+)1687637:1689178
Chromosome	GeneMarkS_database	exon	301478	302494	.	+	0	CP000480|M_START_GeneMarkS_Sequence_376_(+)301478:302494
Chromosome	GeneMarkS_database	exon	3800703	3801659	.	-	0	CP000480|M_START_GeneMarkS_Sequence_377_(-)3800703:3801659
Chromosome	GeneMarkS_database	exon	3562524	3563264	.	-	0	CP000480|M_START_GeneMarkS_Sequence_378_(-)3562524:3563264
Chromosome	GeneMarkS_database	exon	5931520	5932650	.	+	0	CP000480|M_START_GeneMarkS_Sequence_379_(+)5931520:5932650
Chromosome	GeneMarkS_database	exon	3503726	3505195	.	-	0	CP000480|M_START_GeneMarkS_Sequence_380_(-)3503726:3505195
Chromosome	GeneMarkS_database	exon	1187897	1188550	.	+	0	CP000480|M_START_GeneMarkS_Sequence_381_(+)1187897:1188550
Chromosome	GeneMarkS_database	exon	3135509	3137305	.	+	0	CP000480|M_START_GeneMarkS_Sequence_382_(+)3135509:3137305
Chromosome	GeneMarkS_database	exon	149514	149963	.	+	0	CP000480|M_START_GeneMarkS_Sequence_383_(+)149514:149963
Chromosome	GeneMarkS_database	exon	1767305	1768546	.	+	0	CP000480|M_START_GeneMarkS_Sequence_384_(+)1767305:1768546
Chromosome	GeneMarkS_database	exon	4585320	4589759	.	-	0	CP000480|M_START_GeneMarkS_Sequence_385_(-)4585320:4589759
Chromosome	GeneMarkS_database	exon	1882976	1883332	.	-	0	CP000480|M_START_GeneMarkS_Sequence_386_(-)1882976:1883332
Chromosome	GeneMarkS_database	exon	587587	588657	.	+	0	CP000480|M_START_GeneMarkS_Sequence_387_(+)587587:588657
Chromosome	GeneMarkS_database	exon	2716010	2716903	.	-	0	CP000480|M_START_GeneMarkS_Sequence_388_(-)2716010:2716903
Chromosome	GeneMarkS_database	exon	3949795	3950550	.	-	0	CP000480|M_START_GeneMarkS_Sequence_389_(-)3949795:3950550
Chromosome	GeneMarkS_database	exon	1155953	1156411	.	+	0	CP000480|M_START_GeneMarkS_Sequence_390_(+)1155953:1156411
Chromosome	GeneMarkS_database	exon	5407204	5408610	.	-	0	CP000480|M_START_GeneMarkS_Sequence_391_(-)5407204:5408610
Chromosome	GeneMarkS_database	exon	2024543	2024932	.	-	0	CP000480|M_START_GeneMarkS_Sequence_392_(-)2024543:2024932
Chromosome	GeneMarkS_database	exon	1004646	1005329	.	+	0	CP000480|M_START_GeneMarkS_Sequence_393_(+)1004646:1005329
Chromosome	GeneMarkS_database	exon	2436073	2436912	.	+	0	CP000480|M_START_GeneMarkS_Sequence_394_(+)2436073:2436912
Chromosome	GeneMarkS_database	exon	3027947	3028489	.	+	0	CP000480|M_START_GeneMarkS_Sequence_395_(+)3027947:3028489
Chromosome	GeneMarkS_database	exon	846166	846360	.	-	0	CP000480|M_START_GeneMarkS_Sequence_396_(-)846166:846360
Chromosome	GeneMarkS_database	exon	107565	107822	.	-	0	CP000480|M_START_GeneMarkS_Sequence_397_(-)107565:107822
Chromosome	GeneMarkS_database	exon	792264	792803	.	-	0	CP000480|M_START_GeneMarkS_Sequence_398_(-)792264:792803
Chromosome	GeneMarkS_database	exon	4941334	4942116	.	-	0	CP000480|M_START_GeneMarkS_Sequence_399_(-)4941334:4942116
Chromosome	GeneMarkS_database	exon	4841409	4844360	.	+	0	CP000480|M_START_GeneMarkS_Sequence_400_(+)4841409:4844360
Chromosome	GeneMarkS_database	exon	3277598	3278641	.	+	0	CP000480|M_START_GeneMarkS_Sequence_401_(+)3277598:3278641
Chromosome	GeneMarkS_database	exon	3522131	3523510	.	-	0	CP000480|M_START_GeneMarkS_Sequence_402_(-)3522131:3523510
Chromosome	GeneMarkS_database	exon	2040821	2041996	.	+	0	CP000480|M_START_GeneMarkS_Sequence_403_(+)2040821:2041996
Chromosome	GeneMarkS_database	exon	1038926	1039543	.	+	0	CP000480|M_START_GeneMarkS_Sequence_404_(+)1038926:1039543
Chromosome	GeneMarkS_database	exon	2446108	2446407	.	+	0	CP000480|M_START_GeneMarkS_Sequence_405_(+)2446108:2446407
Chromosome	GeneMarkS_database	exon	142625	143398	.	+	0	CP000480|M_START_GeneMarkS_Sequence_406_(+)142625:143398
Chromosome	GeneMarkS_database	exon	2521737	2522681	.	-	0	CP000480|M_START_GeneMarkS_Sequence_407_(-)2521737:2522681
Chromosome	GeneMarkS_database	exon	2924650	2925132	.	-	0	CP000480|M_START_GeneMarkS_Sequence_408_(-)2924650:2925132
Chromosome	GeneMarkS_database	exon	864599	866176	.	+	0	CP000480|M_START_GeneMarkS_Sequence_409_(+)864599:866176
Chromosome	GeneMarkS_database	exon	1458668	1459195	.	+	0	CP000480|M_START_GeneMarkS_Sequence_410_(+)1458668:1459195
Chromosome	GeneMarkS_database	exon	1436845	1437273	.	+	0	CP000480|M_START_GeneMarkS_Sequence_411_(+)1436845:1437273
Chromosome	GeneMarkS_database	exon	6292243	6293760	.	-	0	CP000480|M_START_GeneMarkS_Sequence_412_(-)6292243:6293760
Chromosome	GeneMarkS_database	exon	1273412	1274296	.	-	0	CP000480|M_START_GeneMarkS_Sequence_413_(-)1273412:1274296
Chromosome	GeneMarkS_database	exon	1392529	1393572	.	+	0	CP000480|M_START_GeneMarkS_Sequence_414_(+)1392529:1393572
Chromosome	GeneMarkS_database	exon	1870342	1870770	.	-	0	CP000480|M_START_GeneMarkS_Sequence_415_(-)1870342:1870770
Chromosome	GeneMarkS_database	exon	6075845	6077023	.	-	0	CP000480|M_START_GeneMarkS_Sequence_416_(-)6075845:6077023
Chromosome	GeneMarkS_database	exon	2095894	2096298	.	-	0	CP000480|M_START_GeneMarkS_Sequence_417_(-)2095894:2096298
Chromosome	GeneMarkS_database	exon	2430027	2431571	.	-	0	CP000480|M_START_GeneMarkS_Sequence_418_(-)2430027:2431571
Chromosome	GeneMarkS_database	exon	2637892	2639031	.	-	0	CP000480|M_START_GeneMarkS_Sequence_419_(-)2637892:2639031
Chromosome	GeneMarkS_database	exon	4246781	4248370	.	-	0	CP000480|M_START_GeneMarkS_Sequence_420_(-)4246781:4248370
Chromosome	GeneMarkS_database	exon	5198683	5199513	.	+	0	CP000480|M_START_GeneMarkS_Sequence_421_(+)5198683:5199513
Chromosome	GeneMarkS_database	exon	3013795	3014115	.	+	0	CP000480|M_START_GeneMarkS_Sequence_422_(+)3013795:3014115
Chromosome	GeneMarkS_database	exon	3302787	3307268	.	+	0	CP000480|M_START_GeneMarkS_Sequence_423_(+)3302787:3307268
Chromosome	GeneMarkS_database	exon	5135426	5136505	.	-	0	CP000480|M_START_GeneMarkS_Sequence_424_(-)5135426:5136505
Chromosome	GeneMarkS_database	exon	5392572	5394098	.	+	0	CP000480|M_START_GeneMarkS_Sequence_425_(+)5392572:5394098
Chromosome	GeneMarkS_database	exon	5860499	5860801	.	+	0	CP000480|M_START_GeneMarkS_Sequence_426_(+)5860499:5860801
Chromosome	GeneMarkS_database	exon	6561852	6563714	.	+	0	CP000480|M_START_GeneMarkS_Sequence_427_(+)6561852:6563714
Chromosome	GeneMarkS_database	exon	4078223	4078969	.	+	0	CP000480|M_START_GeneMarkS_Sequence_428_(+)4078223:4078969
Chromosome	GeneMarkS_database	exon	1494011	1495168	.	+	0	CP000480|M_START_GeneMarkS_Sequence_429_(+)1494011:1495168
Chromosome	GeneMarkS_database	exon	4765263	4765766	.	+	0	CP000480|M_START_GeneMarkS_Sequence_430_(+)4765263:4765766
Chromosome	GeneMarkS_database	exon	6653552	6654313	.	+	0	CP000480|M_START_GeneMarkS_Sequence_431_(+)6653552:6654313
Chromosome	GeneMarkS_database	exon	4049735	4050880	.	-	0	CP000480|M_START_GeneMarkS_Sequence_432_(-)4049735:4050880
Chromosome	GeneMarkS_database	exon	2025077	2026096	.	+	0	CP000480|M_START_GeneMarkS_Sequence_433_(+)2025077:2026096
Chromosome	GeneMarkS_database	exon	4224738	4225268	.	-	0	CP000480|M_START_GeneMarkS_Sequence_434_(-)4224738:4225268
Chromosome	GeneMarkS_database	exon	4213877	4214770	.	+	0	CP000480|M_START_GeneMarkS_Sequence_435_(+)4213877:4214770
Chromosome	GeneMarkS_database	exon	4282640	4283755	.	+	0	CP000480|M_START_GeneMarkS_Sequence_436_(+)4282640:4283755
Chromosome	GeneMarkS_database	exon	424922	425065	.	+	0	CP000480|M_START_GeneMarkS_Sequence_437_(+)424922:425065
Chromosome	GeneMarkS_database	exon	1844642	1845010	.	-	0	CP000480|M_START_GeneMarkS_Sequence_438_(-)1844642:1845010
Chromosome	GeneMarkS_database	exon	5509565	5511013	.	+	0	CP000480|M_START_GeneMarkS_Sequence_439_(+)5509565:5511013
Chromosome	GeneMarkS_database	exon	3858213	3858842	.	+	0	CP000480|M_START_GeneMarkS_Sequence_440_(+)3858213:3858842
Chromosome	GeneMarkS_database	exon	4652260	4653279	.	-	0	CP000480|M_START_GeneMarkS_Sequence_441_(-)4652260:4653279
Chromosome	GeneMarkS_database	exon	4548084	4548956	.	+	0	CP000480|M_START_GeneMarkS_Sequence_442_(+)4548084:4548956
Chromosome	GeneMarkS_database	exon	1995983	1996249	.	+	0	CP000480|M_START_GeneMarkS_Sequence_443_(+)1995983:1996249
Chromosome	GeneMarkS_database	exon	2032190	2033371	.	-	0	CP000480|M_START_GeneMarkS_Sequence_444_(-)2032190:2033371
Chromosome	GeneMarkS_database	exon	4845363	4846067	.	+	0	CP000480|M_START_GeneMarkS_Sequence_445_(+)4845363:4846067
Chromosome	GeneMarkS_database	exon	1599585	1601009	.	+	0	CP000480|M_START_GeneMarkS_Sequence_446_(+)1599585:1601009
Chromosome	GeneMarkS_database	exon	1979558	1982275	.	-	0	CP000480|M_START_GeneMarkS_Sequence_447_(-)1979558:1982275
Chromosome	GeneMarkS_database	exon	2651913	2652845	.	+	0	CP000480|M_START_GeneMarkS_Sequence_448_(+)2651913:2652845
Chromosome	GeneMarkS_database	exon	1728064	1728528	.	-	0	CP000480|M_START_GeneMarkS_Sequence_449_(-)1728064:1728528
Chromosome	GeneMarkS_database	exon	3061057	3062286	.	-	0	CP000480|M_START_GeneMarkS_Sequence_450_(-)3061057:3062286
Chromosome	GeneMarkS_database	exon	5825153	5825788	.	-	0	CP000480|M_START_GeneMarkS_Sequence_451_(-)5825153:5825788
Chromosome	GeneMarkS_database	exon	3444504	3445607	.	-	0	CP000480|M_START_GeneMarkS_Sequence_452_(-)3444504:3445607
Chromosome	GeneMarkS_database	exon	5921046	5921669	.	+	0	CP000480|M_START_GeneMarkS_Sequence_453_(+)5921046:5921669
Chromosome	GeneMarkS_database	exon	5275385	5276035	.	-	0	CP000480|M_START_GeneMarkS_Sequence_454_(-)5275385:5276035
Chromosome	GeneMarkS_database	exon	5386954	5388684	.	+	0	CP000480|M_START_GeneMarkS_Sequence_455_(+)5386954:5388684
Chromosome	GeneMarkS_database	exon	3458388	3459506	.	-	0	CP000480|M_START_GeneMarkS_Sequence_456_(-)3458388:3459506
Chromosome	GeneMarkS_database	exon	2652955	2653929	.	-	0	CP000480|M_START_GeneMarkS_Sequence_457_(-)2652955:2653929
Chromosome	GeneMarkS_database	exon	3540363	3540992	.	+	0	CP000480|M_START_GeneMarkS_Sequence_458_(+)3540363:3540992
Chromosome	GeneMarkS_database	exon	3968511	3970007	.	-	0	CP000480|M_START_GeneMarkS_Sequence_459_(-)3968511:3970007
Chromosome	GeneMarkS_database	exon	6901769	6902308	.	-	0	CP000480|M_START_GeneMarkS_Sequence_460_(-)6901769:6902308
Chromosome	GeneMarkS_database	exon	3787202	3787639	.	+	0	CP000480|M_START_GeneMarkS_Sequence_461_(+)3787202:3787639
Chromosome	GeneMarkS_database	exon	1203291	1204160	.	+	0	CP000480|M_START_GeneMarkS_Sequence_462_(+)1203291:1204160
Chromosome	GeneMarkS_database	exon	5134693	5135370	.	-	0	CP000480|M_START_GeneMarkS_Sequence_463_(-)5134693:5135370
Chromosome	GeneMarkS_database	exon	685955	686830	.	-	0	CP000480|M_START_GeneMarkS_Sequence_464_(-)685955:686830
Chromosome	GeneMarkS_database	exon	6542615	6543169	.	-	0	CP000480|M_START_GeneMarkS_Sequence_465_(-)6542615:6543169
Chromosome	GeneMarkS_database	exon	3583219	3585468	.	+	0	CP000480|M_START_GeneMarkS_Sequence_466_(+)3583219:3585468
Chromosome	GeneMarkS_database	exon	867578	869656	.	+	0	CP000480|M_START_GeneMarkS_Sequence_467_(+)867578:869656
Chromosome	GeneMarkS_database	exon	3344883	3345905	.	-	0	CP000480|M_START_GeneMarkS_Sequence_468_(-)3344883:3345905
Chromosome	GeneMarkS_database	exon	4046936	4048078	.	+	0	CP000480|M_START_GeneMarkS_Sequence_469_(+)4046936:4048078
Chromosome	GeneMarkS_database	exon	740165	741106	.	-	0	CP000480|M_START_GeneMarkS_Sequence_470_(-)740165:741106
Chromosome	GeneMarkS_database	exon	2126239	2127006	.	-	0	CP000480|M_START_GeneMarkS_Sequence_471_(-)2126239:2127006
Chromosome	GeneMarkS_database	exon	4162983	4164401	.	-	0	CP000480|M_START_GeneMarkS_Sequence_472_(-)4162983:4164401
Chromosome	GeneMarkS_database	exon	1536414	1536557	.	+	0	CP000480|M_START_GeneMarkS_Sequence_473_(+)1536414:1536557
Chromosome	GeneMarkS_database	exon	2108966	2109559	.	+	0	CP000480|M_START_GeneMarkS_Sequence_474_(+)2108966:2109559
Chromosome	GeneMarkS_database	exon	6789407	6790261	.	+	0	CP000480|M_START_GeneMarkS_Sequence_475_(+)6789407:6790261
Chromosome	GeneMarkS_database	exon	3456825	3458378	.	-	0	CP000480|M_START_GeneMarkS_Sequence_476_(-)3456825:3458378
Chromosome	GeneMarkS_database	exon	6188858	6189787	.	-	0	CP000480|M_START_GeneMarkS_Sequence_477_(-)6188858:6189787
Chromosome	GeneMarkS_database	exon	6545699	6546940	.	-	0	CP000480|M_START_GeneMarkS_Sequence_478_(-)6545699:6546940
Chromosome	GeneMarkS_database	exon	5874832	5875731	.	+	0	CP000480|M_START_GeneMarkS_Sequence_479_(+)5874832:5875731
Chromosome	GeneMarkS_database	exon	882636	883745	.	+	0	CP000480|M_START_GeneMarkS_Sequence_480_(+)882636:883745
Chromosome	GeneMarkS_database	exon	4450843	4453014	.	+	0	CP000480|M_START_GeneMarkS_Sequence_481_(+)4450843:4453014
Chromosome	GeneMarkS_database	exon	2721419	2722243	.	-	0	CP000480|M_START_GeneMarkS_Sequence_482_(-)2721419:2722243
Chromosome	GeneMarkS_database	exon	672814	673551	.	-	0	CP000480|M_START_GeneMarkS_Sequence_483_(-)672814:673551
Chromosome	GeneMarkS_database	exon	6015525	6016190	.	+	0	CP000480|M_START_GeneMarkS_Sequence_484_(+)6015525:6016190
Chromosome	GeneMarkS_database	exon	1542072	1542299	.	+	0	CP000480|M_START_GeneMarkS_Sequence_485_(+)1542072:1542299
Chromosome	GeneMarkS_database	exon	2105584	2106414	.	+	0	CP000480|M_START_GeneMarkS_Sequence_486_(+)2105584:2106414
Chromosome	GeneMarkS_database	exon	2437787	2438995	.	+	0	CP000480|M_START_GeneMarkS_Sequence_487_(+)2437787:2438995
Chromosome	GeneMarkS_database	exon	2799515	2800750	.	-	0	CP000480|M_START_GeneMarkS_Sequence_488_(-)2799515:2800750
Chromosome	GeneMarkS_database	exon	3713279	3713755	.	-	0	CP000480|M_START_GeneMarkS_Sequence_489_(-)3713279:3713755
Chromosome	GeneMarkS_database	exon	4321921	4322538	.	+	0	CP000480|M_START_GeneMarkS_Sequence_490_(+)4321921:4322538
Chromosome	GeneMarkS_database	exon	5787521	5787982	.	-	0	CP000480|M_START_GeneMarkS_Sequence_491_(-)5787521:5787982
Chromosome	GeneMarkS_database	exon	3433691	3434248	.	-	0	CP000480|M_START_GeneMarkS_Sequence_492_(-)3433691:3434248
Chromosome	GeneMarkS_database	exon	6407249	6407746	.	-	0	CP000480|M_START_GeneMarkS_Sequence_493_(-)6407249:6407746
Chromosome	GeneMarkS_database	exon	6496047	6496190	.	+	0	CP000480|M_START_GeneMarkS_Sequence_494_(+)6496047:6496190
Chromosome	GeneMarkS_database	exon	2480440	2481453	.	+	0	CP000480|M_START_GeneMarkS_Sequence_495_(+)2480440:2481453
Chromosome	GeneMarkS_database	exon	4334612	4335055	.	-	0	CP000480|M_START_GeneMarkS_Sequence_496_(-)4334612:4335055
Chromosome	GeneMarkS_database	exon	6005369	6006970	.	+	0	CP000480|M_START_GeneMarkS_Sequence_497_(+)6005369:6006970
Chromosome	GeneMarkS_database	exon	2695174	2697057	.	+	0	CP000480|M_START_GeneMarkS_Sequence_498_(+)2695174:2697057
Chromosome	GeneMarkS_database	exon	3540989	3541705	.	+	0	CP000480|M_START_GeneMarkS_Sequence_499_(+)3540989:3541705
Chromosome	GeneMarkS_database	exon	2913003	2913422	.	+	0	CP000480|M_START_GeneMarkS_Sequence_500_(+)2913003:2913422
Chromosome	GeneMarkS_database	exon	2852103	2853683	.	-	0	CP000480|M_START_GeneMarkS_Sequence_501_(-)2852103:2853683
Chromosome	GeneMarkS_database	exon	6835256	6836971	.	-	0	CP000480|M_START_GeneMarkS_Sequence_502_(-)6835256:6836971
Chromosome	GeneMarkS_database	exon	265224	265913	.	+	0	CP000480|M_START_GeneMarkS_Sequence_503_(+)265224:265913
Chromosome	GeneMarkS_database	exon	2148073	2148684	.	-	0	CP000480|M_START_GeneMarkS_Sequence_504_(-)2148073:2148684
Chromosome	GeneMarkS_database	exon	1054857	1056935	.	+	0	CP000480|M_START_GeneMarkS_Sequence_505_(+)1054857:1056935
Chromosome	GeneMarkS_database	exon	1413062	1413751	.	-	0	CP000480|M_START_GeneMarkS_Sequence_506_(-)1413062:1413751
Chromosome	GeneMarkS_database	exon	3766313	3767392	.	-	0	CP000480|M_START_GeneMarkS_Sequence_507_(-)3766313:3767392
Chromosome	GeneMarkS_database	exon	3774188	3774766	.	+	0	CP000480|M_START_GeneMarkS_Sequence_508_(+)3774188:3774766
Chromosome	GeneMarkS_database	exon	3556736	3557890	.	+	0	CP000480|M_START_GeneMarkS_Sequence_509_(+)3556736:3557890
Chromosome	GeneMarkS_database	exon	1141706	1142155	.	-	0	CP000480|M_START_GeneMarkS_Sequence_510_(-)1141706:1142155
Chromosome	GeneMarkS_database	exon	5522319	5523392	.	-	0	CP000480|M_START_GeneMarkS_Sequence_511_(-)5522319:5523392
Chromosome	GeneMarkS_database	exon	1706845	1708407	.	-	0	CP000480|M_START_GeneMarkS_Sequence_512_(-)1706845:1708407
Chromosome	GeneMarkS_database	exon	4839918	4841150	.	-	0	CP000480|M_START_GeneMarkS_Sequence_513_(-)4839918:4841150
Chromosome	GeneMarkS_database	exon	4343055	4343957	.	-	0	CP000480|M_START_GeneMarkS_Sequence_514_(-)4343055:4343957
Chromosome	GeneMarkS_database	exon	2118476	2118826	.	+	0	CP000480|M_START_GeneMarkS_Sequence_515_(+)2118476:2118826
Chromosome	GeneMarkS_database	exon	5552239	5553456	.	-	0	CP000480|M_START_GeneMarkS_Sequence_516_(-)5552239:5553456
Chromosome	GeneMarkS_database	exon	1629580	1629891	.	+	0	CP000480|M_START_GeneMarkS_Sequence_517_(+)1629580:1629891
Chromosome	GeneMarkS_database	exon	2751582	2751788	.	-	0	CP000480|M_START_GeneMarkS_Sequence_518_(-)2751582:2751788
Chromosome	GeneMarkS_database	exon	4513754	4516432	.	-	0	CP000480|M_START_GeneMarkS_Sequence_519_(-)4513754:4516432
Chromosome	GeneMarkS_database	exon	6164962	6165819	.	-	0	CP000480|M_START_GeneMarkS_Sequence_520_(-)6164962:6165819
Chromosome	GeneMarkS_database	exon	171077	172375	.	-	0	CP000480|M_START_GeneMarkS_Sequence_521_(-)171077:172375
Chromosome	GeneMarkS_database	exon	998555	999427	.	-	0	CP000480|M_START_GeneMarkS_Sequence_522_(-)998555:999427
Chromosome	GeneMarkS_database	exon	3147254	3147721	.	+	0	CP000480|M_START_GeneMarkS_Sequence_523_(+)3147254:3147721
Chromosome	GeneMarkS_database	exon	5565602	5565760	.	-	0	CP000480|M_START_GeneMarkS_Sequence_524_(-)5565602:5565760
Chromosome	GeneMarkS_database	exon	5873134	5874081	.	+	0	CP000480|M_START_GeneMarkS_Sequence_525_(+)5873134:5874081
Chromosome	GeneMarkS_database	exon	3626184	3626675	.	-	0	CP000480|M_START_GeneMarkS_Sequence_526_(-)3626184:3626675
Chromosome	GeneMarkS_database	exon	6157793	6159031	.	+	0	CP000480|M_START_GeneMarkS_Sequence_527_(+)6157793:6159031
Chromosome	GeneMarkS_database	exon	5338763	5340049	.	-	0	CP000480|M_START_GeneMarkS_Sequence_528_(-)5338763:5340049
Chromosome	GeneMarkS_database	exon	1045555	1047138	.	+	0	CP000480|M_START_GeneMarkS_Sequence_529_(+)1045555:1047138
Chromosome	GeneMarkS_database	exon	960615	961319	.	+	0	CP000480|M_START_GeneMarkS_Sequence_530_(+)960615:961319
Chromosome	GeneMarkS_database	exon	4898623	4900098	.	-	0	CP000480|M_START_GeneMarkS_Sequence_531_(-)4898623:4900098
Chromosome	GeneMarkS_database	exon	2271624	2272415	.	+	0	CP000480|M_START_GeneMarkS_Sequence_532_(+)2271624:2272415
Chromosome	GeneMarkS_database	exon	2040301	2040828	.	+	0	CP000480|M_START_GeneMarkS_Sequence_533_(+)2040301:2040828
Chromosome	GeneMarkS_database	exon	2577399	2578571	.	-	0	CP000480|M_START_GeneMarkS_Sequence_534_(-)2577399:2578571
Chromosome	GeneMarkS_database	exon	770334	771569	.	-	0	CP000480|M_START_GeneMarkS_Sequence_535_(-)770334:771569
Chromosome	GeneMarkS_database	exon	5929309	5930664	.	+	0	CP000480|M_START_GeneMarkS_Sequence_536_(+)5929309:5930664
Chromosome	GeneMarkS_database	exon	2321106	2322314	.	-	0	CP000480|M_START_GeneMarkS_Sequence_537_(-)2321106:2322314
Chromosome	GeneMarkS_database	exon	4724276	4725268	.	-	0	CP000480|M_START_GeneMarkS_Sequence_538_(-)4724276:4725268
Chromosome	GeneMarkS_database	exon	3968209	3968403	.	-	0	CP000480|M_START_GeneMarkS_Sequence_539_(-)3968209:3968403
Chromosome	GeneMarkS_database	exon	2812637	2813368	.	-	0	CP000480|M_START_GeneMarkS_Sequence_540_(-)2812637:2813368
Chromosome	GeneMarkS_database	exon	4349701	4350498	.	-	0	CP000480|M_START_GeneMarkS_Sequence_541_(-)4349701:4350498
Chromosome	GeneMarkS_database	exon	6646800	6647195	.	+	0	CP000480|M_START_GeneMarkS_Sequence_542_(+)6646800:6647195
Chromosome	GeneMarkS_database	exon	6613539	6614441	.	-	0	CP000480|M_START_GeneMarkS_Sequence_543_(-)6613539:6614441
Chromosome	GeneMarkS_database	exon	1774127	1774564	.	-	0	CP000480|M_START_GeneMarkS_Sequence_544_(-)1774127:1774564
Chromosome	GeneMarkS_database	exon	4666133	4666975	.	-	0	CP000480|M_START_GeneMarkS_Sequence_545_(-)4666133:4666975
Chromosome	GeneMarkS_database	exon	229280	230020	.	-	0	CP000480|M_START_GeneMarkS_Sequence_546_(-)229280:230020|(-)446634:447374|(+)886782:887522|(+)1072354:1073094|(+)1346121:1346861|(-)1506260:1507000|(+)2082948:2083688|(+)2365616:2366356|(-)2891747:2892487|(+)3240202:3240942|(+)3761614:3762354|(+)4492428:4493168|(-)4891775:4892515|(-)5022827:5023567|(-)5041789:5042529|(+)5193436:5194176|(-)5457760:5458500|(-)6218391:6219131|(-)6225496:6226236|(-)6…
Chromosome	GeneMarkS_database	exon	446634	447374	.	-	0	CP000480|M_START_GeneMarkS_Sequence_546_(-)229280:230020|(-)446634:447374|(+)886782:887522|(+)1072354:1073094|(+)1346121:1346861|(-)1506260:1507000|(+)2082948:2083688|(+)2365616:2366356|(-)2891747:2892487|(+)3240202:3240942|(+)3761614:3762354|(+)4492428:4493168|(-)4891775:4892515|(-)5022827:5023567|(-)5041789:5042529|(+)5193436:5194176|(-)5457760:5458500|(-)6218391:6219131|(-)6225496:6226236|(-)6…
Chromosome	GeneMarkS_database	exon	886782	887522	.	+	0	CP000480|M_START_GeneMarkS_Sequence_546_(-)229280:230020|(-)446634:447374|(+)886782:887522|(+)1072354:1073094|(+)1346121:1346861|(-)1506260:1507000|(+)2082948:2083688|(+)2365616:2366356|(-)2891747:2892487|(+)3240202:3240942|(+)3761614:3762354|(+)4492428:4493168|(-)4891775:4892515|(-)5022827:5023567|(-)5041789:5042529|(+)5193436:5194176|(-)5457760:5458500|(-)6218391:6219131|(-)6225496:6226236|(-)6…
Chromosome	GeneMarkS_database	exon	1072354	1073094	.	+	0	CP000480|M_START_GeneMarkS_Sequence_546_(-)229280:230020|(-)446634:447374|(+)886782:887522|(+)1072354:1073094|(+)1346121:1346861|(-)1506260:1507000|(+)2082948:2083688|(+)2365616:2366356|(-)2891747:2892487|(+)3240202:3240942|(+)3761614:3762354|(+)4492428:4493168|(-)4891775:4892515|(-)5022827:5023567|(-)5041789:5042529|(+)5193436:5194176|(-)5457760:5458500|(-)6218391:6219131|(-)6225496:6226236|(-)6…
Chromosome	GeneMarkS_database	exon	1346121	1346861	.	+	0	CP000480|M_START_GeneMarkS_Sequence_546_(-)229280:230020|(-)446634:447374|(+)886782:887522|(+)1072354:1073094|(+)1346121:1346861|(-)1506260:1507000|(+)2082948:2083688|(+)2365616:2366356|(-)2891747:2892487|(+)3240202:3240942|(+)3761614:3762354|(+)4492428:4493168|(-)4891775:4892515|(-)5022827:5023567|(-)5041789:5042529|(+)5193436:5194176|(-)5457760:5458500|(-)6218391:6219131|(-)6225496:6226236|(-)6…
Chromosome	GeneMarkS_database	exon	1506260	1507000	.	-	0	CP000480|M_START_GeneMarkS_Sequence_546_(-)229280:230020|(-)446634:447374|(+)886782:887522|(+)1072354:1073094|(+)1346121:1346861|(-)1506260:1507000|(+)2082948:2083688|(+)2365616:2366356|(-)2891747:2892487|(+)3240202:3240942|(+)3761614:3762354|(+)4492428:4493168|(-)4891775:4892515|(-)5022827:5023567|(-)5041789:5042529|(+)5193436:5194176|(-)5457760:5458500|(-)6218391:6219131|(-)6225496:6226236|(-)6…
Chromosome	GeneMarkS_database	exon	2082948	2083688	.	+	0	CP000480|M_START_GeneMarkS_Sequence_546_(-)229280:230020|(-)446634:447374|(+)886782:887522|(+)1072354:1073094|(+)1346121:1346861|(-)1506260:1507000|(+)2082948:2083688|(+)2365616:2366356|(-)2891747:2892487|(+)3240202:3240942|(+)3761614:3762354|(+)4492428:4493168|(-)4891775:4892515|(-)5022827:5023567|(-)5041789:5042529|(+)5193436:5194176|(-)5457760:5458500|(-)6218391:6219131|(-)6225496:6226236|(-)6…
Chromosome	GeneMarkS_database	exon	2365616	2366356	.	+	0	CP000480|M_START_GeneMarkS_Sequence_546_(-)229280:230020|(-)446634:447374|(+)886782:887522|(+)1072354:1073094|(+)1346121:1346861|(-)1506260:1507000|(+)2082948:2083688|(+)2365616:2366356|(-)2891747:2892487|(+)3240202:3240942|(+)3761614:3762354|(+)4492428:4493168|(-)4891775:4892515|(-)5022827:5023567|(-)5041789:5042529|(+)5193436:5194176|(-)5457760:5458500|(-)6218391:6219131|(-)6225496:6226236|(-)6…
Chromosome	GeneMarkS_database	exon	2891747	2892487	.	-	0	CP000480|M_START_GeneMarkS_Sequence_546_(-)229280:230020|(-)446634:447374|(+)886782:887522|(+)1072354:1073094|(+)1346121:1346861|(-)1506260:1507000|(+)2082948:2083688|(+)2365616:2366356|(-)2891747:2892487|(+)3240202:3240942|(+)3761614:3762354|(+)4492428:4493168|(-)4891775:4892515|(-)5022827:5023567|(-)5041789:5042529|(+)5193436:5194176|(-)5457760:5458500|(-)6218391:6219131|(-)6225496:6226236|(-)6…
Chromosome	GeneMarkS_database	exon	3240202	3240942	.	+	0	CP000480|M_START_GeneMarkS_Sequence_546_(-)229280:230020|(-)446634:447374|(+)886782:887522|(+)1072354:1073094|(+)1346121:1346861|(-)1506260:1507000|(+)2082948:2083688|(+)2365616:2366356|(-)2891747:2892487|(+)3240202:3240942|(+)3761614:3762354|(+)4492428:4493168|(-)4891775:4892515|(-)5022827:5023567|(-)5041789:5042529|(+)5193436:5194176|(-)5457760:5458500|(-)6218391:6219131|(-)6225496:6226236|(-)6…
Chromosome	GeneMarkS_database	exon	3761614	3762354	.	+	0	CP000480|M_START_GeneMarkS_Sequence_546_(-)229280:230020|(-)446634:447374|(+)886782:887522|(+)1072354:1073094|(+)1346121:1346861|(-)1506260:1507000|(+)2082948:2083688|(+)2365616:2366356|(-)2891747:2892487|(+)3240202:3240942|(+)3761614:3762354|(+)4492428:4493168|(-)4891775:4892515|(-)5022827:5023567|(-)5041789:5042529|(+)5193436:5194176|(-)5457760:5458500|(-)6218391:6219131|(-)6225496:6226236|(-)6…
Chromosome	GeneMarkS_database	exon	4492428	4493168	.	+	0	CP000480|M_START_GeneMarkS_Sequence_546_(-)229280:230020|(-)446634:447374|(+)886782:887522|(+)1072354:1073094|(+)1346121:1346861|(-)1506260:1507000|(+)2082948:2083688|(+)2365616:2366356|(-)2891747:2892487|(+)3240202:3240942|(+)3761614:3762354|(+)4492428:4493168|(-)4891775:4892515|(-)5022827:5023567|(-)5041789:5042529|(+)5193436:5194176|(-)5457760:5458500|(-)6218391:6219131|(-)6225496:6226236|(-)6…
Chromosome	GeneMarkS_database	exon	4891775	4892515	.	-	0	CP000480|M_START_GeneMarkS_Sequence_546_(-)229280:230020|(-)446634:447374|(+)886782:887522|(+)1072354:1073094|(+)1346121:1346861|(-)1506260:1507000|(+)2082948:2083688|(+)2365616:2366356|(-)2891747:2892487|(+)3240202:3240942|(+)3761614:3762354|(+)4492428:4493168|(-)4891775:4892515|(-)5022827:5023567|(-)5041789:5042529|(+)5193436:5194176|(-)5457760:5458500|(-)6218391:6219131|(-)6225496:6226236|(-)6…
Chromosome	GeneMarkS_database	exon	5022827	5023567	.	-	0	CP000480|M_START_GeneMarkS_Sequence_546_(-)229280:230020|(-)446634:447374|(+)886782:887522|(+)1072354:1073094|(+)1346121:1346861|(-)1506260:1507000|(+)2082948:2083688|(+)2365616:2366356|(-)2891747:2892487|(+)3240202:3240942|(+)3761614:3762354|(+)4492428:4493168|(-)4891775:4892515|(-)5022827:5023567|(-)5041789:5042529|(+)5193436:5194176|(-)5457760:5458500|(-)6218391:6219131|(-)6225496:6226236|(-)6…
Chromosome	GeneMarkS_database	exon	5041789	5042529	.	-	0	CP000480|M_START_GeneMarkS_Sequence_546_(-)229280:230020|(-)446634:447374|(+)886782:887522|(+)1072354:1073094|(+)1346121:1346861|(-)1506260:1507000|(+)2082948:2083688|(+)2365616:2366356|(-)2891747:2892487|(+)3240202:3240942|(+)3761614:3762354|(+)4492428:4493168|(-)4891775:4892515|(-)5022827:5023567|(-)5041789:5042529|(+)5193436:5194176|(-)5457760:5458500|(-)6218391:6219131|(-)6225496:6226236|(-)6…
Chromosome	GeneMarkS_database	exon	5193436	5194176	.	+	0	CP000480|M_START_GeneMarkS_Sequence_546_(-)229280:230020|(-)446634:447374|(+)886782:887522|(+)1072354:1073094|(+)1346121:1346861|(-)1506260:1507000|(+)2082948:2083688|(+)2365616:2366356|(-)2891747:2892487|(+)3240202:3240942|(+)3761614:3762354|(+)4492428:4493168|(-)4891775:4892515|(-)5022827:5023567|(-)5041789:5042529|(+)5193436:5194176|(-)5457760:5458500|(-)6218391:6219131|(-)6225496:6226236|(-)6…
Chromosome	GeneMarkS_database	exon	5457760	5458500	.	-	0	CP000480|M_START_GeneMarkS_Sequence_546_(-)229280:230020|(-)446634:447374|(+)886782:887522|(+)1072354:1073094|(+)1346121:1346861|(-)1506260:1507000|(+)2082948:2083688|(+)2365616:2366356|(-)2891747:2892487|(+)3240202:3240942|(+)3761614:3762354|(+)4492428:4493168|(-)4891775:4892515|(-)5022827:5023567|(-)5041789:5042529|(+)5193436:5194176|(-)5457760:5458500|(-)6218391:6219131|(-)6225496:6226236|(-)6…
Chromosome	GeneMarkS_database	exon	6218391	6219131	.	-	0	CP000480|M_START_GeneMarkS_Sequence_546_(-)229280:230020|(-)446634:447374|(+)886782:887522|(+)1072354:1073094|(+)1346121:1346861|(-)1506260:1507000|(+)2082948:2083688|(+)2365616:2366356|(-)2891747:2892487|(+)3240202:3240942|(+)3761614:3762354|(+)4492428:4493168|(-)4891775:4892515|(-)5022827:5023567|(-)5041789:5042529|(+)5193436:5194176|(-)5457760:5458500|(-)6218391:6219131|(-)6225496:6226236|(-)6…
Chromosome	GeneMarkS_database	exon	6225496	6226236	.	-	0	CP000480|M_START_GeneMarkS_Sequence_546_(-)229280:230020|(-)446634:447374|(+)886782:887522|(+)1072354:1073094|(+)1346121:1346861|(-)1506260:1507000|(+)2082948:2083688|(+)2365616:2366356|(-)2891747:2892487|(+)3240202:3240942|(+)3761614:3762354|(+)4492428:4493168|(-)4891775:4892515|(-)5022827:5023567|(-)5041789:5042529|(+)5193436:5194176|(-)5457760:5458500|(-)6218391:6219131|(-)6225496:6226236|(-)6…
Chromosome	GeneMarkS_database	exon	6234400	6235140	.	-	0	CP000480|M_START_GeneMarkS_Sequence_546_(-)229280:230020|(-)446634:447374|(+)886782:887522|(+)1072354:1073094|(+)1346121:1346861|(-)1506260:1507000|(+)2082948:2083688|(+)2365616:2366356|(-)2891747:2892487|(+)3240202:3240942|(+)3761614:3762354|(+)4492428:4493168|(-)4891775:4892515|(-)5022827:5023567|(-)5041789:5042529|(+)5193436:5194176|(-)5457760:5458500|(-)6218391:6219131|(-)6225496:6226236|(-)6…
Chromosome	GeneMarkS_database	exon	6528498	6529238	.	-	0	CP000480|M_START_GeneMarkS_Sequence_546_(-)229280:230020|(-)446634:447374|(+)886782:887522|(+)1072354:1073094|(+)1346121:1346861|(-)1506260:1507000|(+)2082948:2083688|(+)2365616:2366356|(-)2891747:2892487|(+)3240202:3240942|(+)3761614:3762354|(+)4492428:4493168|(-)4891775:4892515|(-)5022827:5023567|(-)5041789:5042529|(+)5193436:5194176|(-)5457760:5458500|(-)6218391:6219131|(-)6225496:6226236|(-)6…
Chromosome	GeneMarkS_database	exon	1396275	1397318	.	+	0	CP000480|M_START_GeneMarkS_Sequence_547_(+)1396275:1397318
Chromosome	GeneMarkS_database	exon	1297094	1297819	.	+	0	CP000480|M_START_GeneMarkS_Sequence_548_(+)1297094:1297819
Chromosome	GeneMarkS_database	exon	2748751	2749500	.	-	0	CP000480|M_START_GeneMarkS_Sequence_549_(-)2748751:2749500
Chromosome	GeneMarkS_database	exon	5720095	5720538	.	-	0	CP000480|M_START_GeneMarkS_Sequence_550_(-)5720095:5720538
Chromosome	GeneMarkS_database	exon	5947663	5948610	.	-	0	CP000480|M_START_GeneMarkS_Sequence_551_(-)5947663:5948610
Chromosome	GeneMarkS_database	exon	2073322	2074476	.	+	0	CP000480|M_START_GeneMarkS_Sequence_552_(+)2073322:2074476
Chromosome	GeneMarkS_database	exon	6072343	6073491	.	-	0	CP000480|M_START_GeneMarkS_Sequence_553_(-)6072343:6073491
Chromosome	GeneMarkS_database	exon	1246752	1247582	.	+	0	CP000480|M_START_GeneMarkS_Sequence_554_(+)1246752:1247582
Chromosome	GeneMarkS_database	exon	5575327	5577273	.	+	0	CP000480|M_START_GeneMarkS_Sequence_555_(+)5575327:5577273
Chromosome	GeneMarkS_database	exon	6810183	6811019	.	-	0	CP000480|M_START_GeneMarkS_Sequence_556_(-)6810183:6811019
Chromosome	GeneMarkS_database	exon	4183448	4184623	.	+	0	CP000480|M_START_GeneMarkS_Sequence_557_(+)4183448:4184623
Chromosome	GeneMarkS_database	exon	826475	827656	.	+	0	CP000480|M_START_GeneMarkS_Sequence_558_(+)826475:827656
Chromosome	GeneMarkS_database	exon	6190437	6190883	.	+	0	CP000480|M_START_GeneMarkS_Sequence_559_(+)6190437:6190883
Chromosome	GeneMarkS_database	exon	4630773	4632392	.	+	0	CP000480|M_START_GeneMarkS_Sequence_560_(+)4630773:4632392
Chromosome	GeneMarkS_database	exon	1450233	1451195	.	+	0	CP000480|M_START_GeneMarkS_Sequence_561_(+)1450233:1451195
Chromosome	GeneMarkS_database	exon	4975922	4976320	.	-	0	CP000480|M_START_GeneMarkS_Sequence_562_(-)4975922:4976320
Chromosome	GeneMarkS_database	exon	1536567	1536764	.	+	0	CP000480|M_START_GeneMarkS_Sequence_563_(+)1536567:1536764
Chromosome	GeneMarkS_database	exon	560092	561786	.	+	0	CP000480|M_START_GeneMarkS_Sequence_564_(+)560092:561786
Chromosome	GeneMarkS_database	exon	3871850	3873571	.	-	0	CP000480|M_START_GeneMarkS_Sequence_565_(-)3871850:3873571
Chromosome	GeneMarkS_database	exon	6129763	6130554	.	-	0	CP000480|M_START_GeneMarkS_Sequence_566_(-)6129763:6130554
Chromosome	GeneMarkS_database	exon	2080271	2081164	.	+	0	CP000480|M_START_GeneMarkS_Sequence_567_(+)2080271:2081164
Chromosome	GeneMarkS_database	exon	6207136	6208917	.	-	0	CP000480|M_START_GeneMarkS_Sequence_568_(-)6207136:6208917
Chromosome	GeneMarkS_database	exon	1064543	1065556	.	-	0	CP000480|M_START_GeneMarkS_Sequence_569_(-)1064543:1065556
Chromosome	GeneMarkS_database	exon	5906984	5907883	.	-	0	CP000480|M_START_GeneMarkS_Sequence_570_(-)5906984:5907883
Chromosome	GeneMarkS_database	exon	2142814	2143182	.	-	0	CP000480|M_START_GeneMarkS_Sequence_571_(-)2142814:2143182
Chromosome	GeneMarkS_database	exon	5288282	5289418	.	-	0	CP000480|M_START_GeneMarkS_Sequence_572_(-)5288282:5289418
Chromosome	GeneMarkS_database	exon	6017397	6018602	.	-	0	CP000480|M_START_GeneMarkS_Sequence_573_(-)6017397:6018602
Chromosome	GeneMarkS_database	exon	3981603	3982166	.	-	0	CP000480|M_START_GeneMarkS_Sequence_574_(-)3981603:3982166
Chromosome	GeneMarkS_database	exon	309098	310378	.	-	0	CP000480|M_START_GeneMarkS_Sequence_575_(-)309098:310378
Chromosome	GeneMarkS_database	exon	5264003	5264395	.	-	0	CP000480|M_START_GeneMarkS_Sequence_576_(-)5264003:5264395
Chromosome	GeneMarkS_database	exon	2451352	2452455	.	-	0	CP000480|M_START_GeneMarkS_Sequence_577_(-)2451352:2452455
Chromosome	GeneMarkS_database	exon	967303	968136	.	+	0	CP000480|M_START_GeneMarkS_Sequence_578_(+)967303:968136
Chromosome	GeneMarkS_database	exon	732984	733664	.	+	0	CP000480|M_START_GeneMarkS_Sequence_579_(+)732984:733664
Chromosome	GeneMarkS_database	exon	2620598	2621404	.	+	0	CP000480|M_START_GeneMarkS_Sequence_580_(+)2620598:2621404
Chromosome	GeneMarkS_database	exon	883724	884989	.	+	0	CP000480|M_START_GeneMarkS_Sequence_581_(+)883724:884989
Chromosome	GeneMarkS_database	exon	927850	928140	.	-	0	CP000480|M_START_GeneMarkS_Sequence_582_(-)927850:928140
Chromosome	GeneMarkS_database	exon	5535636	5536067	.	+	0	CP000480|M_START_GeneMarkS_Sequence_583_(+)5535636:5536067
Chromosome	GeneMarkS_database	exon	6498318	6500012	.	-	0	CP000480|M_START_GeneMarkS_Sequence_584_(-)6498318:6500012
Chromosome	GeneMarkS_database	exon	2999713	3000624	.	+	0	CP000480|M_START_GeneMarkS_Sequence_585_(+)2999713:3000624
Chromosome	GeneMarkS_database	exon	2882705	2882869	.	+	0	CP000480|M_START_GeneMarkS_Sequence_586_(+)2882705:2882869
Chromosome	GeneMarkS_database	exon	135783	136787	.	-	0	CP000480|M_START_GeneMarkS_Sequence_587_(-)135783:136787
Chromosome	GeneMarkS_database	exon	2957617	2959194	.	+	0	CP000480|M_START_GeneMarkS_Sequence_588_(+)2957617:2959194
Chromosome	GeneMarkS_database	exon	4274087	4274392	.	-	0	CP000480|M_START_GeneMarkS_Sequence_589_(-)4274087:4274392
Chromosome	GeneMarkS_database	exon	6278296	6278760	.	-	0	CP000480|M_START_GeneMarkS_Sequence_590_(-)6278296:6278760
Chromosome	GeneMarkS_database	exon	849626	851209	.	-	0	CP000480|M_START_GeneMarkS_Sequence_591_(-)849626:851209
Chromosome	GeneMarkS_database	exon	5237084	5237347	.	+	0	CP000480|M_START_GeneMarkS_Sequence_592_(+)5237084:5237347
Chromosome	GeneMarkS_database	exon	2171252	2172142	.	+	0	CP000480|M_START_GeneMarkS_Sequence_593_(+)2171252:2172142
Chromosome	GeneMarkS_database	exon	6793199	6794875	.	-	0	CP000480|M_START_GeneMarkS_Sequence_594_(-)6793199:6794875
Chromosome	GeneMarkS_database	exon	5261949	5262260	.	+	0	CP000480|M_START_GeneMarkS_Sequence_595_(+)5261949:5262260
Chromosome	GeneMarkS_database	exon	2714104	2714925	.	-	0	CP000480|M_START_GeneMarkS_Sequence_596_(-)2714104:2714925
Chromosome	GeneMarkS_database	exon	1877776	1879122	.	-	0	CP000480|M_START_GeneMarkS_Sequence_597_(-)1877776:1879122
Chromosome	GeneMarkS_database	exon	3755127	3755717	.	+	0	CP000480|M_START_GeneMarkS_Sequence_598_(+)3755127:3755717
Chromosome	GeneMarkS_database	exon	687835	689295	.	+	0	CP000480|M_START_GeneMarkS_Sequence_599_(+)687835:689295
Chromosome	GeneMarkS_database	exon	5019822	5021360	.	+	0	CP000480|M_START_GeneMarkS_Sequence_600_(+)5019822:5021360
Chromosome	GeneMarkS_database	exon	6151170	6151718	.	-	0	CP000480|M_START_GeneMarkS_Sequence_601_(-)6151170:6151718
Chromosome	GeneMarkS_database	exon	3727672	3728268	.	-	0	CP000480|M_START_GeneMarkS_Sequence_602_(-)3727672:3728268
Chromosome	GeneMarkS_database	exon	4570835	4571716	.	-	0	CP000480|M_START_GeneMarkS_Sequence_603_(-)4570835:4571716
Chromosome	GeneMarkS_database	exon	2133871	2134413	.	-	0	CP000480|M_START_GeneMarkS_Sequence_604_(-)2133871:2134413
Chromosome	GeneMarkS_database	exon	2539398	2540198	.	+	0	CP000480|M_START_GeneMarkS_Sequence_605_(+)2539398:2540198
Chromosome	GeneMarkS_database	exon	6794909	6795130	.	-	0	CP000480|M_START_GeneMarkS_Sequence_606_(-)6794909:6795130
Chromosome	GeneMarkS_database	exon	4884580	4885089	.	+	0	CP000480|M_START_GeneMarkS_Sequence_607_(+)4884580:4885089
Chromosome	GeneMarkS_database	exon	2849956	2850276	.	+	0	CP000480|M_START_GeneMarkS_Sequence_608_(+)2849956:2850276
Chromosome	GeneMarkS_database	exon	335465	337096	.	-	0	CP000480|M_START_GeneMarkS_Sequence_609_(-)335465:337096
Chromosome	GeneMarkS_database	exon	1834732	1835823	.	+	0	CP000480|M_START_GeneMarkS_Sequence_610_(+)1834732:1835823
Chromosome	GeneMarkS_database	exon	2835995	2837998	.	+	0	CP000480|M_START_GeneMarkS_Sequence_611_(+)2835995:2837998
Chromosome	GeneMarkS_database	exon	6360654	6362012	.	+	0	CP000480|M_START_GeneMarkS_Sequence_612_(+)6360654:6362012
Chromosome	GeneMarkS_database	exon	5988156	5988833	.	-	0	CP000480|M_START_GeneMarkS_Sequence_613_(-)5988156:5988833
Chromosome	GeneMarkS_database	exon	4088051	4089346	.	+	0	CP000480|M_START_GeneMarkS_Sequence_614_(+)4088051:4089346
Chromosome	GeneMarkS_database	exon	5991078	5991860	.	-	0	CP000480|M_START_GeneMarkS_Sequence_615_(-)5991078:5991860
Chromosome	GeneMarkS_database	exon	4789876	4791864	.	-	0	CP000480|M_START_GeneMarkS_Sequence_616_(-)4789876:4791864
Chromosome	GeneMarkS_database	exon	3698337	3699386	.	-	0	CP000480|M_START_GeneMarkS_Sequence_617_(-)3698337:3699386
Chromosome	GeneMarkS_database	exon	3839692	3840615	.	-	0	CP000480|M_START_GeneMarkS_Sequence_618_(-)3839692:3840615
Chromosome	GeneMarkS_database	exon	734605	735426	.	+	0	CP000480|M_START_GeneMarkS_Sequence_619_(+)734605:735426
Chromosome	GeneMarkS_database	exon	5633446	5634195	.	-	0	CP000480|M_START_GeneMarkS_Sequence_620_(-)5633446:5634195
Chromosome	GeneMarkS_database	exon	5926701	5927285	.	+	0	CP000480|M_START_GeneMarkS_Sequence_621_(+)5926701:5927285
Chromosome	GeneMarkS_database	exon	339809	340336	.	+	0	CP000480|M_START_GeneMarkS_Sequence_622_(+)339809:340336
Chromosome	GeneMarkS_database	exon	4329722	4330684	.	-	0	CP000480|M_START_GeneMarkS_Sequence_623_(-)4329722:4330684
Chromosome	GeneMarkS_database	exon	6511011	6512072	.	+	0	CP000480|M_START_GeneMarkS_Sequence_624_(+)6511011:6512072
Chromosome	GeneMarkS_database	exon	4580289	4581029	.	-	0	CP000480|M_START_GeneMarkS_Sequence_625_(-)4580289:4581029
Chromosome	GeneMarkS_database	exon	3579520	3579813	.	-	0	CP000480|M_START_GeneMarkS_Sequence_626_(-)3579520:3579813
Chromosome	GeneMarkS_database	exon	1236938	1238374	.	-	0	CP000480|M_START_GeneMarkS_Sequence_627_(-)1236938:1238374
Chromosome	GeneMarkS_database	exon	3817814	3818842	.	-	0	CP000480|M_START_GeneMarkS_Sequence_628_(-)3817814:3818842
Chromosome	GeneMarkS_database	exon	13310	14140	.	+	0	CP000480|M_START_GeneMarkS_Sequence_629_(+)13310:14140
Chromosome	GeneMarkS_database	exon	2113659	2115026	.	-	0	CP000480|M_START_GeneMarkS_Sequence_630_(-)2113659:2115026
Chromosome	GeneMarkS_database	exon	3052885	3053973	.	-	0	CP000480|M_START_GeneMarkS_Sequence_631_(-)3052885:3053973
Chromosome	GeneMarkS_database	exon	1211102	1212358	.	+	0	CP000480|M_START_GeneMarkS_Sequence_632_(+)1211102:1212358
Chromosome	GeneMarkS_database	exon	2537190	2537507	.	+	0	CP000480|M_START_GeneMarkS_Sequence_633_(+)2537190:2537507
Chromosome	GeneMarkS_database	exon	3318528	3319415	.	+	0	CP000480|M_START_GeneMarkS_Sequence_634_(+)3318528:3319415
Chromosome	GeneMarkS_database	exon	2285144	2286337	.	-	0	CP000480|M_START_GeneMarkS_Sequence_635_(-)2285144:2286337
Chromosome	GeneMarkS_database	exon	1040090	1040470	.	-	0	CP000480|M_START_GeneMarkS_Sequence_636_(-)1040090:1040470
Chromosome	GeneMarkS_database	exon	201155	202087	.	+	0	CP000480|M_START_GeneMarkS_Sequence_637_(+)201155:202087
Chromosome	GeneMarkS_database	exon	4848729	4848899	.	-	0	CP000480|M_START_GeneMarkS_Sequence_638_(-)4848729:4848899
Chromosome	GeneMarkS_database	exon	6615249	6616469	.	-	0	CP000480|M_START_GeneMarkS_Sequence_639_(-)6615249:6616469
Chromosome	GeneMarkS_database	exon	428709	431636	.	+	0	CP000480|M_START_GeneMarkS_Sequence_640_(+)428709:431636
Chromosome	GeneMarkS_database	exon	604076	605674	.	+	0	CP000480|M_START_GeneMarkS_Sequence_641_(+)604076:605674
Chromosome	GeneMarkS_database	exon	1399868	1401571	.	-	0	CP000480|M_START_GeneMarkS_Sequence_642_(-)1399868:1401571
Chromosome	GeneMarkS_database	exon	5598646	5600031	.	-	0	CP000480|M_START_GeneMarkS_Sequence_643_(-)5598646:5600031
Chromosome	GeneMarkS_database	exon	2731781	2732938	.	-	0	CP000480|M_START_GeneMarkS_Sequence_644_(-)2731781:2732938
Chromosome	GeneMarkS_database	exon	5788473	5788670	.	-	0	CP000480|M_START_GeneMarkS_Sequence_645_(-)5788473:5788670
Chromosome	GeneMarkS_database	exon	4377492	4380491	.	-	0	CP000480|M_START_GeneMarkS_Sequence_646_(-)4377492:4380491
Chromosome	GeneMarkS_database	exon	5891852	5893060	.	-	0	CP000480|M_START_GeneMarkS_Sequence_647_(-)5891852:5893060
Chromosome	GeneMarkS_database	exon	1077699	1078190	.	+	0	CP000480|M_START_GeneMarkS_Sequence_648_(+)1077699:1078190|(+)2370961:2371452
Chromosome	GeneMarkS_database	exon	2370961	2371452	.	+	0	CP000480|M_START_GeneMarkS_Sequence_648_(+)1077699:1078190|(+)2370961:2371452
Chromosome	GeneMarkS_database	exon	204225	205163	.	+	0	CP000480|M_START_GeneMarkS_Sequence_649_(+)204225:205163
Chromosome	GeneMarkS_database	exon	6888294	6889229	.	-	0	CP000480|M_START_GeneMarkS_Sequence_650_(-)6888294:6889229
Chromosome	GeneMarkS_database	exon	5925031	5926500	.	-	0	CP000480|M_START_GeneMarkS_Sequence_651_(-)5925031:5926500
Chromosome	GeneMarkS_database	exon	2682163	2682897	.	+	0	CP000480|M_START_GeneMarkS_Sequence_652_(+)2682163:2682897
Chromosome	GeneMarkS_database	exon	3929289	3929594	.	+	0	CP000480|M_START_GeneMarkS_Sequence_653_(+)3929289:3929594
Chromosome	GeneMarkS_database	exon	2850789	2852081	.	-	0	CP000480|M_START_GeneMarkS_Sequence_654_(-)2850789:2852081
Chromosome	GeneMarkS_database	exon	2364966	2365514	.	-	0	CP000480|M_START_GeneMarkS_Sequence_655_(-)2364966:2365514
Chromosome	GeneMarkS_database	exon	3420444	3421622	.	-	0	CP000480|M_START_GeneMarkS_Sequence_656_(-)3420444:3421622
Chromosome	GeneMarkS_database	exon	1573257	1574171	.	-	0	CP000480|M_START_GeneMarkS_Sequence_657_(-)1573257:1574171
Chromosome	GeneMarkS_database	exon	6758217	6759065	.	+	0	CP000480|M_START_GeneMarkS_Sequence_658_(+)6758217:6759065
Chromosome	GeneMarkS_database	exon	3970964	3971356	.	-	0	CP000480|M_START_GeneMarkS_Sequence_659_(-)3970964:3971356
Chromosome	GeneMarkS_database	exon	1755180	1756019	.	+	0	CP000480|M_START_GeneMarkS_Sequence_660_(+)1755180:1756019
Chromosome	GeneMarkS_database	exon	765518	766270	.	+	0	CP000480|M_START_GeneMarkS_Sequence_661_(+)765518:766270
Chromosome	GeneMarkS_database	exon	4709102	4709368	.	-	0	CP000480|M_START_GeneMarkS_Sequence_662_(-)4709102:4709368
Chromosome	GeneMarkS_database	exon	5994025	5994357	.	-	0	CP000480|M_START_GeneMarkS_Sequence_663_(-)5994025:5994357
Chromosome	GeneMarkS_database	exon	5254991	5256124	.	-	0	CP000480|M_START_GeneMarkS_Sequence_664_(-)5254991:5256124
Chromosome	GeneMarkS_database	exon	4767975	4769675	.	-	0	CP000480|M_START_GeneMarkS_Sequence_665_(-)4767975:4769675
Chromosome	GeneMarkS_database	exon	3065438	3067063	.	-	0	CP000480|M_START_GeneMarkS_Sequence_666_(-)3065438:3067063
Chromosome	GeneMarkS_database	exon	5829490	5830131	.	-	0	CP000480|M_START_GeneMarkS_Sequence_667_(-)5829490:5830131
Chromosome	GeneMarkS_database	exon	6028385	6029836	.	+	0	CP000480|M_START_GeneMarkS_Sequence_668_(+)6028385:6029836
Chromosome	GeneMarkS_database	exon	6583066	6583887	.	-	0	CP000480|M_START_GeneMarkS_Sequence_669_(-)6583066:6583887
Chromosome	GeneMarkS_database	exon	3547122	3548120	.	-	0	CP000480|M_START_GeneMarkS_Sequence_670_(-)3547122:3548120
Chromosome	GeneMarkS_database	exon	3329756	3330919	.	+	0	CP000480|M_START_GeneMarkS_Sequence_671_(+)3329756:3330919
Chromosome	GeneMarkS_database	exon	2006724	2007941	.	-	0	CP000480|M_START_GeneMarkS_Sequence_672_(-)2006724:2007941
Chromosome	GeneMarkS_database	exon	6169927	6171114	.	+	0	CP000480|M_START_GeneMarkS_Sequence_673_(+)6169927:6171114
Chromosome	GeneMarkS_database	exon	3218854	3219456	.	+	0	CP000480|M_START_GeneMarkS_Sequence_674_(+)3218854:3219456
Chromosome	GeneMarkS_database	exon	1129017	1130057	.	-	0	CP000480|M_START_GeneMarkS_Sequence_675_(-)1129017:1130057
Chromosome	GeneMarkS_database	exon	2275150	2276997	.	-	0	CP000480|M_START_GeneMarkS_Sequence_676_(-)2275150:2276997
Chromosome	GeneMarkS_database	exon	6311487	6312599	.	-	0	CP000480|M_START_GeneMarkS_Sequence_677_(-)6311487:6312599
Chromosome	GeneMarkS_database	exon	3467633	3468964	.	-	0	CP000480|M_START_GeneMarkS_Sequence_678_(-)3467633:3468964
Chromosome	GeneMarkS_database	exon	6345388	6346182	.	+	0	CP000480|M_START_GeneMarkS_Sequence_679_(+)6345388:6346182
Chromosome	GeneMarkS_database	exon	2187753	2188592	.	+	0	CP000480|M_START_GeneMarkS_Sequence_680_(+)2187753:2188592
Chromosome	GeneMarkS_database	exon	4808256	4809797	.	-	0	CP000480|M_START_GeneMarkS_Sequence_681_(-)4808256:4809797
Chromosome	GeneMarkS_database	exon	3759496	3760995	.	+	0	CP000480|M_START_GeneMarkS_Sequence_682_(+)3759496:3760995
Chromosome	GeneMarkS_database	exon	5350825	5351199	.	-	0	CP000480|M_START_GeneMarkS_Sequence_683_(-)5350825:5351199
Chromosome	GeneMarkS_database	exon	4680109	4681665	.	-	0	CP000480|M_START_GeneMarkS_Sequence_684_(-)4680109:4681665
Chromosome	GeneMarkS_database	exon	6806973	6807458	.	-	0	CP000480|M_START_GeneMarkS_Sequence_685_(-)6806973:6807458
Chromosome	GeneMarkS_database	exon	5301228	5301752	.	-	0	CP000480|M_START_GeneMarkS_Sequence_686_(-)5301228:5301752
Chromosome	GeneMarkS_database	exon	4748319	4749137	.	+	0	CP000480|M_START_GeneMarkS_Sequence_687_(+)4748319:4749137
Chromosome	GeneMarkS_database	exon	4787325	4788998	.	-	0	CP000480|M_START_GeneMarkS_Sequence_688_(-)4787325:4788998
Chromosome	GeneMarkS_database	exon	4058087	4059460	.	+	0	CP000480|M_START_GeneMarkS_Sequence_689_(+)4058087:4059460
Chromosome	GeneMarkS_database	exon	6732721	6733344	.	-	0	CP000480|M_START_GeneMarkS_Sequence_690_(-)6732721:6733344
Chromosome	GeneMarkS_database	exon	6125473	6127611	.	-	0	CP000480|M_START_GeneMarkS_Sequence_691_(-)6125473:6127611
Chromosome	GeneMarkS_database	exon	5316318	5317424	.	-	0	CP000480|M_START_GeneMarkS_Sequence_692_(-)5316318:5317424
Chromosome	GeneMarkS_database	exon	4919412	4920689	.	-	0	CP000480|M_START_GeneMarkS_Sequence_693_(-)4919412:4920689
Chromosome	GeneMarkS_database	exon	5964647	5964790	.	-	0	CP000480|M_START_GeneMarkS_Sequence_694_(-)5964647:5964790
Chromosome	GeneMarkS_database	exon	445187	445585	.	-	0	CP000480|M_START_GeneMarkS_Sequence_695_(-)445187:445585
Chromosome	GeneMarkS_database	exon	2256454	2257758	.	+	0	CP000480|M_START_GeneMarkS_Sequence_696_(+)2256454:2257758
Chromosome	GeneMarkS_database	exon	636421	637101	.	+	0	CP000480|M_START_GeneMarkS_Sequence_697_(+)636421:637101
Chromosome	GeneMarkS_database	exon	613901	614440	.	-	0	CP000480|M_START_GeneMarkS_Sequence_698_(-)613901:614440
Chromosome	GeneMarkS_database	exon	1914807	1916039	.	+	0	CP000480|M_START_GeneMarkS_Sequence_699_(+)1914807:1916039
Chromosome	GeneMarkS_database	exon	1430426	1431133	.	-	0	CP000480|M_START_GeneMarkS_Sequence_700_(-)1430426:1431133
Chromosome	GeneMarkS_database	exon	3407520	3407699	.	-	0	CP000480|M_START_GeneMarkS_Sequence_701_(-)3407520:3407699
Chromosome	GeneMarkS_database	exon	3746175	3746660	.	-	0	CP000480|M_START_GeneMarkS_Sequence_702_(-)3746175:3746660
Chromosome	GeneMarkS_database	exon	6735247	6736599	.	+	0	CP000480|M_START_GeneMarkS_Sequence_703_(+)6735247:6736599
Chromosome	GeneMarkS_database	exon	4973597	4973908	.	+	0	CP000480|M_START_GeneMarkS_Sequence_704_(+)4973597:4973908
Chromosome	GeneMarkS_database	exon	6313576	6314247	.	-	0	CP000480|M_START_GeneMarkS_Sequence_705_(-)6313576:6314247
Chromosome	GeneMarkS_database	exon	1128363	1128983	.	-	0	CP000480|M_START_GeneMarkS_Sequence_706_(-)1128363:1128983
Chromosome	GeneMarkS_database	exon	5378758	5379795	.	-	0	CP000480|M_START_GeneMarkS_Sequence_707_(-)5378758:5379795
Chromosome	GeneMarkS_database	exon	2933491	2933769	.	+	0	CP000480|M_START_GeneMarkS_Sequence_708_(+)2933491:2933769
Chromosome	GeneMarkS_database	exon	6172888	6173469	.	-	0	CP000480|M_START_GeneMarkS_Sequence_709_(-)6172888:6173469
Chromosome	GeneMarkS_database	exon	3299959	3301809	.	+	0	CP000480|M_START_GeneMarkS_Sequence_710_(+)3299959:3301809
Chromosome	GeneMarkS_database	exon	4374158	4374700	.	-	0	CP000480|M_START_GeneMarkS_Sequence_711_(-)4374158:4374700
Chromosome	GeneMarkS_database	exon	5016676	5017149	.	+	0	CP000480|M_START_GeneMarkS_Sequence_712_(+)5016676:5017149
Chromosome	GeneMarkS_database	exon	4319171	4320112	.	-	0	CP000480|M_START_GeneMarkS_Sequence_713_(-)4319171:4320112
Chromosome	GeneMarkS_database	exon	299314	300771	.	+	0	CP000480|M_START_GeneMarkS_Sequence_714_(+)299314:300771
Chromosome	GeneMarkS_database	exon	2066756	2067646	.	-	0	CP000480|M_START_GeneMarkS_Sequence_715_(-)2066756:2067646
Chromosome	GeneMarkS_database	exon	1974521	1975435	.	-	0	CP000480|M_START_GeneMarkS_Sequence_716_(-)1974521:1975435
Chromosome	GeneMarkS_database	exon	3894333	3895127	.	+	0	CP000480|M_START_GeneMarkS_Sequence_717_(+)3894333:3895127
Chromosome	GeneMarkS_database	exon	5128678	5129328	.	-	0	CP000480|M_START_GeneMarkS_Sequence_718_(-)5128678:5129328
Chromosome	GeneMarkS_database	exon	5038054	5038566	.	-	0	CP000480|M_START_GeneMarkS_Sequence_719_(-)5038054:5038566
Chromosome	GeneMarkS_database	exon	6105812	6106846	.	+	0	CP000480|M_START_GeneMarkS_Sequence_720_(+)6105812:6106846
Chromosome	GeneMarkS_database	exon	3551822	3552478	.	-	0	CP000480|M_START_GeneMarkS_Sequence_721_(-)3551822:3552478
Chromosome	GeneMarkS_database	exon	6710711	6712219	.	-	0	CP000480|M_START_GeneMarkS_Sequence_722_(-)6710711:6712219
Chromosome	GeneMarkS_database	exon	3193666	3194634	.	-	0	CP000480|M_START_GeneMarkS_Sequence_723_(-)3193666:3194634
Chromosome	GeneMarkS_database	exon	6590293	6590910	.	+	0	CP000480|M_START_GeneMarkS_Sequence_724_(+)6590293:6590910
Chromosome	GeneMarkS_database	exon	3703284	3705449	.	+	0	CP000480|M_START_GeneMarkS_Sequence_725_(+)3703284:3705449
Chromosome	GeneMarkS_database	exon	3257504	3257905	.	+	0	CP000480|M_START_GeneMarkS_Sequence_726_(+)3257504:3257905
Chromosome	GeneMarkS_database	exon	4402331	4402825	.	+	0	CP000480|M_START_GeneMarkS_Sequence_727_(+)4402331:4402825
Chromosome	GeneMarkS_database	exon	2487622	2488128	.	-	0	CP000480|M_START_GeneMarkS_Sequence_728_(-)2487622:2488128
Chromosome	GeneMarkS_database	exon	5049428	5051359	.	-	0	CP000480|M_START_GeneMarkS_Sequence_729_(-)5049428:5051359
Chromosome	GeneMarkS_database	exon	6280594	6281244	.	+	0	CP000480|M_START_GeneMarkS_Sequence_730_(+)6280594:6281244
Chromosome	GeneMarkS_database	exon	5686048	5686182	.	-	0	CP000480|M_START_GeneMarkS_Sequence_731_(-)5686048:5686182
Chromosome	GeneMarkS_database	exon	4904142	4905317	.	-	0	CP000480|M_START_GeneMarkS_Sequence_732_(-)4904142:4905317
Chromosome	GeneMarkS_database	exon	3272008	3272769	.	+	0	CP000480|M_START_GeneMarkS_Sequence_733_(+)3272008:3272769
Chromosome	GeneMarkS_database	exon	5158887	5160107	.	-	0	CP000480|M_START_GeneMarkS_Sequence_734_(-)5158887:5160107
Chromosome	GeneMarkS_database	exon	3695733	3696785	.	-	0	CP000480|M_START_GeneMarkS_Sequence_735_(-)3695733:3696785
Chromosome	GeneMarkS_database	exon	4528949	4529092	.	+	0	CP000480|M_START_GeneMarkS_Sequence_736_(+)4528949:4529092
Chromosome	GeneMarkS_database	exon	6393250	6393789	.	+	0	CP000480|M_START_GeneMarkS_Sequence_737_(+)6393250:6393789
Chromosome	GeneMarkS_database	exon	2843910	2844824	.	+	0	CP000480|M_START_GeneMarkS_Sequence_738_(+)2843910:2844824
Chromosome	GeneMarkS_database	exon	3519095	3519946	.	-	0	CP000480|M_START_GeneMarkS_Sequence_739_(-)3519095:3519946
Chromosome	GeneMarkS_database	exon	3841781	3842662	.	-	0	CP000480|M_START_GeneMarkS_Sequence_740_(-)3841781:3842662
Chromosome	GeneMarkS_database	exon	2292544	2293488	.	+	0	CP000480|M_START_GeneMarkS_Sequence_741_(+)2292544:2293488
Chromosome	GeneMarkS_database	exon	3432262	3432795	.	+	0	CP000480|M_START_GeneMarkS_Sequence_742_(+)3432262:3432795
Chromosome	GeneMarkS_database	exon	1003977	1004228	.	+	0	CP000480|M_START_GeneMarkS_Sequence_743_(+)1003977:1004228
Chromosome	GeneMarkS_database	exon	4478574	4479428	.	+	0	CP000480|M_START_GeneMarkS_Sequence_744_(+)4478574:4479428
Chromosome	GeneMarkS_database	exon	527092	527553	.	-	0	CP000480|M_START_GeneMarkS_Sequence_745_(-)527092:527553
Chromosome	GeneMarkS_database	exon	4715751	4718369	.	-	0	CP000480|M_START_GeneMarkS_Sequence_746_(-)4715751:4718369
Chromosome	GeneMarkS_database	exon	5385285	5386772	.	-	0	CP000480|M_START_GeneMarkS_Sequence_747_(-)5385285:5386772
Chromosome	GeneMarkS_database	exon	1242546	1243877	.	+	0	CP000480|M_START_GeneMarkS_Sequence_748_(+)1242546:1243877
Chromosome	GeneMarkS_database	exon	3352633	3354375	.	+	0	CP000480|M_START_GeneMarkS_Sequence_749_(+)3352633:3354375
Chromosome	GeneMarkS_database	exon	2335507	2336553	.	+	0	CP000480|M_START_GeneMarkS_Sequence_750_(+)2335507:2336553
Chromosome	GeneMarkS_database	exon	206365	208134	.	+	0	CP000480|M_START_GeneMarkS_Sequence_751_(+)206365:208134
Chromosome	GeneMarkS_database	exon	5595683	5596291	.	-	0	CP000480|M_START_GeneMarkS_Sequence_752_(-)5595683:5596291
Chromosome	GeneMarkS_database	exon	6428080	6429102	.	-	0	CP000480|M_START_GeneMarkS_Sequence_753_(-)6428080:6429102
Chromosome	GeneMarkS_database	exon	3506315	3506590	.	+	0	CP000480|M_START_GeneMarkS_Sequence_754_(+)3506315:3506590
Chromosome	GeneMarkS_database	exon	3093797	3095140	.	+	0	CP000480|M_START_GeneMarkS_Sequence_755_(+)3093797:3095140
Chromosome	GeneMarkS_database	exon	1531695	1532945	.	-	0	CP000480|M_START_GeneMarkS_Sequence_756_(-)1531695:1532945
Chromosome	GeneMarkS_database	exon	1389680	1391038	.	+	0	CP000480|M_START_GeneMarkS_Sequence_757_(+)1389680:1391038
Chromosome	GeneMarkS_database	exon	6447287	6450529	.	+	0	CP000480|M_START_GeneMarkS_Sequence_758_(+)6447287:6450529
Chromosome	GeneMarkS_database	exon	4539385	4540344	.	+	0	CP000480|M_START_GeneMarkS_Sequence_759_(+)4539385:4540344
Chromosome	GeneMarkS_database	exon	4953474	4954178	.	-	0	CP000480|M_START_GeneMarkS_Sequence_760_(-)4953474:4954178
Chromosome	GeneMarkS_database	exon	4501001	4501126	.	-	0	CP000480|M_START_GeneMarkS_Sequence_761_(-)4501001:4501126
Chromosome	GeneMarkS_database	exon	909845	910492	.	-	0	CP000480|M_START_GeneMarkS_Sequence_762_(-)909845:910492
Chromosome	GeneMarkS_database	exon	1223852	1224655	.	+	0	CP000480|M_START_GeneMarkS_Sequence_763_(+)1223852:1224655
Chromosome	GeneMarkS_database	exon	1081451	1082956	.	-	0	CP000480|M_START_GeneMarkS_Sequence_764_(-)1081451:1082956|(-)2374713:2376218
Chromosome	GeneMarkS_database	exon	2374713	2376218	.	-	0	CP000480|M_START_GeneMarkS_Sequence_764_(-)1081451:1082956|(-)2374713:2376218
Chromosome	GeneMarkS_database	exon	4794321	4795847	.	-	0	CP000480|M_START_GeneMarkS_Sequence_765_(-)4794321:4795847
Chromosome	GeneMarkS_database	exon	3348569	3349522	.	+	0	CP000480|M_START_GeneMarkS_Sequence_766_(+)3348569:3349522
Chromosome	GeneMarkS_database	exon	2464432	2465580	.	+	0	CP000480|M_START_GeneMarkS_Sequence_767_(+)2464432:2465580
Chromosome	GeneMarkS_database	exon	4344477	4344872	.	+	0	CP000480|M_START_GeneMarkS_Sequence_768_(+)4344477:4344872
Chromosome	GeneMarkS_database	exon	6594900	6595475	.	+	0	CP000480|M_START_GeneMarkS_Sequence_769_(+)6594900:6595475
Chromosome	GeneMarkS_database	exon	3882386	3883174	.	-	0	CP000480|M_START_GeneMarkS_Sequence_770_(-)3882386:3883174
Chromosome	GeneMarkS_database	exon	3667925	3668722	.	-	0	CP000480|M_START_GeneMarkS_Sequence_771_(-)3667925:3668722
Chromosome	GeneMarkS_database	exon	3911506	3912411	.	-	0	CP000480|M_START_GeneMarkS_Sequence_772_(-)3911506:3912411
Chromosome	GeneMarkS_database	exon	691998	693767	.	+	0	CP000480|M_START_GeneMarkS_Sequence_773_(+)691998:693767
Chromosome	GeneMarkS_database	exon	3807352	3808221	.	-	0	CP000480|M_START_GeneMarkS_Sequence_774_(-)3807352:3808221
Chromosome	GeneMarkS_database	exon	6332779	6333120	.	+	0	CP000480|M_START_GeneMarkS_Sequence_775_(+)6332779:6333120
Chromosome	GeneMarkS_database	exon	1043446	1044054	.	+	0	CP000480|M_START_GeneMarkS_Sequence_776_(+)1043446:1044054
Chromosome	GeneMarkS_database	exon	2580942	2581664	.	-	0	CP000480|M_START_GeneMarkS_Sequence_777_(-)2580942:2581664
Chromosome	GeneMarkS_database	exon	5215152	5215685	.	+	0	CP000480|M_START_GeneMarkS_Sequence_778_(+)5215152:5215685
Chromosome	GeneMarkS_database	exon	2145479	2145835	.	-	0	CP000480|M_START_GeneMarkS_Sequence_779_(-)2145479:2145835
Chromosome	GeneMarkS_database	exon	2673315	2673878	.	+	0	CP000480|M_START_GeneMarkS_Sequence_780_(+)2673315:2673878
Chromosome	GeneMarkS_database	exon	5487241	5487942	.	+	0	CP000480|M_START_GeneMarkS_Sequence_781_(+)5487241:5487942
Chromosome	GeneMarkS_database	exon	6178118	6179131	.	-	0	CP000480|M_START_GeneMarkS_Sequence_782_(-)6178118:6179131
Chromosome	GeneMarkS_database	exon	978540	979904	.	+	0	CP000480|M_START_GeneMarkS_Sequence_783_(+)978540:979904
Chromosome	GeneMarkS_database	exon	6672072	6672791	.	-	0	CP000480|M_START_GeneMarkS_Sequence_784_(-)6672072:6672791
Chromosome	GeneMarkS_database	exon	1526607	1528019	.	+	0	CP000480|M_START_GeneMarkS_Sequence_785_(+)1526607:1528019
Chromosome	GeneMarkS_database	exon	3985843	3986388	.	-	0	CP000480|M_START_GeneMarkS_Sequence_786_(-)3985843:3986388
Chromosome	GeneMarkS_database	exon	2452620	2453462	.	+	0	CP000480|M_START_GeneMarkS_Sequence_787_(+)2452620:2453462
Chromosome	GeneMarkS_database	exon	4672040	4672681	.	-	0	CP000480|M_START_GeneMarkS_Sequence_788_(-)4672040:4672681
Chromosome	GeneMarkS_database	exon	6329223	6330410	.	+	0	CP000480|M_START_GeneMarkS_Sequence_789_(+)6329223:6330410
Chromosome	GeneMarkS_database	exon	2633198	2634526	.	+	0	CP000480|M_START_GeneMarkS_Sequence_790_(+)2633198:2634526
Chromosome	GeneMarkS_database	exon	3126361	3127605	.	+	0	CP000480|M_START_GeneMarkS_Sequence_791_(+)3126361:3127605
Chromosome	GeneMarkS_database	exon	1597761	1598429	.	-	0	CP000480|M_START_GeneMarkS_Sequence_792_(-)1597761:1598429
Chromosome	GeneMarkS_database	exon	617579	618070	.	-	0	CP000480|M_START_GeneMarkS_Sequence_793_(-)617579:618070
Chromosome	GeneMarkS_database	exon	2988894	2990078	.	-	0	CP000480|M_START_GeneMarkS_Sequence_794_(-)2988894:2990078
Chromosome	GeneMarkS_database	exon	3972734	3973267	.	-	0	CP000480|M_START_GeneMarkS_Sequence_795_(-)3972734:3973267
Chromosome	GeneMarkS_database	exon	1618493	1619572	.	-	0	CP000480|M_START_GeneMarkS_Sequence_796_(-)1618493:1619572
Chromosome	GeneMarkS_database	exon	1569415	1570743	.	+	0	CP000480|M_START_GeneMarkS_Sequence_797_(+)1569415:1570743
Chromosome	GeneMarkS_database	exon	5749605	5751437	.	-	0	CP000480|M_START_GeneMarkS_Sequence_798_(-)5749605:5751437
Chromosome	GeneMarkS_database	exon	1612581	1612997	.	+	0	CP000480|M_START_GeneMarkS_Sequence_799_(+)1612581:1612997
Chromosome	GeneMarkS_database	exon	2129331	2130920	.	-	0	CP000480|M_START_GeneMarkS_Sequence_800_(-)2129331:2130920
Chromosome	GeneMarkS_database	exon	6949596	6950150	.	+	0	CP000480|M_START_GeneMarkS_Sequence_801_(+)6949596:6950150
Chromosome	GeneMarkS_database	exon	1068277	1069431	.	+	0	CP000480|M_START_GeneMarkS_Sequence_802_(+)1068277:1069431
Chromosome	GeneMarkS_database	exon	1214906	1216132	.	+	0	CP000480|M_START_GeneMarkS_Sequence_803_(+)1214906:1216132
Chromosome	GeneMarkS_database	exon	1969128	1970459	.	-	0	CP000480|M_START_GeneMarkS_Sequence_804_(-)1969128:1970459
Chromosome	GeneMarkS_database	exon	5872064	5872759	.	+	0	CP000480|M_START_GeneMarkS_Sequence_805_(+)5872064:5872759
Chromosome	GeneMarkS_database	exon	6729674	6730159	.	+	0	CP000480|M_START_GeneMarkS_Sequence_806_(+)6729674:6730159
Chromosome	GeneMarkS_database	exon	4326569	4327846	.	+	0	CP000480|M_START_GeneMarkS_Sequence_807_(+)4326569:4327846
Chromosome	GeneMarkS_database	exon	6037436	6037984	.	+	0	CP000480|M_START_GeneMarkS_Sequence_808_(+)6037436:6037984
Chromosome	GeneMarkS_database	exon	5430067	5431389	.	+	0	CP000480|M_START_GeneMarkS_Sequence_809_(+)5430067:5431389
Chromosome	GeneMarkS_database	exon	5085828	5087411	.	-	0	CP000480|M_START_GeneMarkS_Sequence_810_(-)5085828:5087411
Chromosome	GeneMarkS_database	exon	634165	634302	.	+	0	CP000480|M_START_GeneMarkS_Sequence_811_(+)634165:634302
Chromosome	GeneMarkS_database	exon	2734886	2735155	.	+	0	CP000480|M_START_GeneMarkS_Sequence_812_(+)2734886:2735155
Chromosome	GeneMarkS_database	exon	3896187	3897479	.	+	0	CP000480|M_START_GeneMarkS_Sequence_813_(+)3896187:3897479
Chromosome	GeneMarkS_database	exon	4311875	4312954	.	-	0	CP000480|M_START_GeneMarkS_Sequence_814_(-)4311875:4312954
Chromosome	GeneMarkS_database	exon	909288	909842	.	-	0	CP000480|M_START_GeneMarkS_Sequence_815_(-)909288:909842
Chromosome	GeneMarkS_database	exon	853466	853876	.	+	0	CP000480|M_START_GeneMarkS_Sequence_816_(+)853466:853876
Chromosome	GeneMarkS_database	exon	6327886	6329226	.	+	0	CP000480|M_START_GeneMarkS_Sequence_817_(+)6327886:6329226
Chromosome	GeneMarkS_database	exon	6401750	6402358	.	-	0	CP000480|M_START_GeneMarkS_Sequence_818_(-)6401750:6402358
Chromosome	GeneMarkS_database	exon	1978305	1978955	.	+	0	CP000480|M_START_GeneMarkS_Sequence_819_(+)1978305:1978955
Chromosome	GeneMarkS_database	exon	4616144	4616854	.	+	0	CP000480|M_START_GeneMarkS_Sequence_820_(+)4616144:4616854
Chromosome	GeneMarkS_database	exon	3840612	3841784	.	-	0	CP000480|M_START_GeneMarkS_Sequence_821_(-)3840612:3841784
Chromosome	GeneMarkS_database	exon	6024203	6026209	.	-	0	CP000480|M_START_GeneMarkS_Sequence_822_(-)6024203:6026209
Chromosome	GeneMarkS_database	exon	3678705	3679718	.	-	0	CP000480|M_START_GeneMarkS_Sequence_823_(-)3678705:3679718
Chromosome	GeneMarkS_database	exon	2216197	2216793	.	-	0	CP000480|M_START_GeneMarkS_Sequence_824_(-)2216197:2216793
Chromosome	GeneMarkS_database	exon	2697720	2699096	.	+	0	CP000480|M_START_GeneMarkS_Sequence_825_(+)2697720:2699096
Chromosome	GeneMarkS_database	exon	3943094	3943993	.	+	0	CP000480|M_START_GeneMarkS_Sequence_826_(+)3943094:3943993
Chromosome	GeneMarkS_database	exon	1123863	1124141	.	-	0	CP000480|M_START_GeneMarkS_Sequence_827_(-)1123863:1124141|(-)2417125:2417403
Chromosome	GeneMarkS_database	exon	2417125	2417403	.	-	0	CP000480|M_START_GeneMarkS_Sequence_827_(-)1123863:1124141|(-)2417125:2417403
Chromosome	GeneMarkS_database	exon	1921055	1921969	.	-	0	CP000480|M_START_GeneMarkS_Sequence_828_(-)1921055:1921969
Chromosome	GeneMarkS_database	exon	499	1692	.	+	0	CP000480|M_START_GeneMarkS_Sequence_829_(+)499:1692
Chromosome	GeneMarkS_database	exon	2299418	2300206	.	-	0	CP000480|M_START_GeneMarkS_Sequence_830_(-)2299418:2300206
Chromosome	GeneMarkS_database	exon	344556	346385	.	-	0	CP000480|M_START_GeneMarkS_Sequence_831_(-)344556:346385
Chromosome	GeneMarkS_database	exon	6675471	6676661	.	+	0	CP000480|M_START_GeneMarkS_Sequence_832_(+)6675471:6676661
Chromosome	GeneMarkS_database	exon	6764137	6764958	.	+	0	CP000480|M_START_GeneMarkS_Sequence_833_(+)6764137:6764958
Chromosome	GeneMarkS_database	exon	5032627	5034000	.	-	0	CP000480|M_START_GeneMarkS_Sequence_834_(-)5032627:5034000
Chromosome	GeneMarkS_database	exon	4612935	4614107	.	-	0	CP000480|M_START_GeneMarkS_Sequence_835_(-)4612935:4614107
Chromosome	GeneMarkS_database	exon	3421734	3422429	.	-	0	CP000480|M_START_GeneMarkS_Sequence_836_(-)3421734:3422429
Chromosome	GeneMarkS_database	exon	3590198	3590848	.	+	0	CP000480|M_START_GeneMarkS_Sequence_837_(+)3590198:3590848
Chromosome	GeneMarkS_database	exon	5805343	5806554	.	-	0	CP000480|M_START_GeneMarkS_Sequence_838_(-)5805343:5806554
Chromosome	GeneMarkS_database	exon	1110747	1111988	.	+	0	CP000480|M_START_GeneMarkS_Sequence_839_(+)1110747:1111988|(+)2404009:2405250
Chromosome	GeneMarkS_database	exon	2404009	2405250	.	+	0	CP000480|M_START_GeneMarkS_Sequence_839_(+)1110747:1111988|(+)2404009:2405250
Chromosome	GeneMarkS_database	exon	5976871	5977719	.	+	0	CP000480|M_START_GeneMarkS_Sequence_840_(+)5976871:5977719
Chromosome	GeneMarkS_database	exon	6304953	6306446	.	-	0	CP000480|M_START_GeneMarkS_Sequence_841_(-)6304953:6306446
Chromosome	GeneMarkS_database	exon	4361041	4362141	.	-	0	CP000480|M_START_GeneMarkS_Sequence_842_(-)4361041:4362141
Chromosome	GeneMarkS_database	exon	6464462	6465475	.	-	0	CP000480|M_START_GeneMarkS_Sequence_843_(-)6464462:6465475
Chromosome	GeneMarkS_database	exon	4157064	4158410	.	-	0	CP000480|M_START_GeneMarkS_Sequence_844_(-)4157064:4158410
Chromosome	GeneMarkS_database	exon	4193473	4194465	.	-	0	CP000480|M_START_GeneMarkS_Sequence_845_(-)4193473:4194465
Chromosome	GeneMarkS_database	exon	4043213	4044805	.	+	0	CP000480|M_START_GeneMarkS_Sequence_846_(+)4043213:4044805
Chromosome	GeneMarkS_database	exon	5686847	5687998	.	+	0	CP000480|M_START_GeneMarkS_Sequence_847_(+)5686847:5687998
Chromosome	GeneMarkS_database	exon	4052360	4053208	.	-	0	CP000480|M_START_GeneMarkS_Sequence_848_(-)4052360:4053208
Chromosome	GeneMarkS_database	exon	927500	927853	.	-	0	CP000480|M_START_GeneMarkS_Sequence_849_(-)927500:927853
Chromosome	GeneMarkS_database	exon	719172	721103	.	+	0	CP000480|M_START_GeneMarkS_Sequence_850_(+)719172:721103
Chromosome	GeneMarkS_database	exon	4508963	4509754	.	-	0	CP000480|M_START_GeneMarkS_Sequence_851_(-)4508963:4509754
Chromosome	GeneMarkS_database	exon	3647366	3650227	.	-	0	CP000480|M_START_GeneMarkS_Sequence_852_(-)3647366:3650227
Chromosome	GeneMarkS_database	exon	5398656	5399780	.	-	0	CP000480|M_START_GeneMarkS_Sequence_853_(-)5398656:5399780
Chromosome	GeneMarkS_database	exon	4995984	4996817	.	-	0	CP000480|M_START_GeneMarkS_Sequence_854_(-)4995984:4996817
Chromosome	GeneMarkS_database	exon	6770504	6771022	.	-	0	CP000480|M_START_GeneMarkS_Sequence_855_(-)6770504:6771022
Chromosome	GeneMarkS_database	exon	2200833	2201831	.	-	0	CP000480|M_START_GeneMarkS_Sequence_856_(-)2200833:2201831
Chromosome	GeneMarkS_database	exon	1440768	1441997	.	-	0	CP000480|M_START_GeneMarkS_Sequence_857_(-)1440768:1441997
Chromosome	GeneMarkS_database	exon	3091715	3092743	.	+	0	CP000480|M_START_GeneMarkS_Sequence_858_(+)3091715:3092743
Chromosome	GeneMarkS_database	exon	1697467	1698240	.	-	0	CP000480|M_START_GeneMarkS_Sequence_859_(-)1697467:1698240
Chromosome	GeneMarkS_database	exon	372885	373643	.	+	0	CP000480|M_START_GeneMarkS_Sequence_860_(+)372885:373643
Chromosome	GeneMarkS_database	exon	2821344	2822036	.	-	0	CP000480|M_START_GeneMarkS_Sequence_861_(-)2821344:2822036
Chromosome	GeneMarkS_database	exon	1310225	1311547	.	-	0	CP000480|M_START_GeneMarkS_Sequence_862_(-)1310225:1311547|(-)2892622:2893944
Chromosome	GeneMarkS_database	exon	2892622	2893944	.	-	0	CP000480|M_START_GeneMarkS_Sequence_862_(-)1310225:1311547|(-)2892622:2893944
Chromosome	GeneMarkS_database	exon	6679418	6680059	.	+	0	CP000480|M_START_GeneMarkS_Sequence_863_(+)6679418:6680059
Chromosome	GeneMarkS_database	exon	5180979	5181230	.	-	0	CP000480|M_START_GeneMarkS_Sequence_864_(-)5180979:5181230
Chromosome	GeneMarkS_database	exon	6869763	6870128	.	+	0	CP000480|M_START_GeneMarkS_Sequence_865_(+)6869763:6870128
Chromosome	GeneMarkS_database	exon	3124973	3125290	.	+	0	CP000480|M_START_GeneMarkS_Sequence_866_(+)3124973:3125290
Chromosome	GeneMarkS_database	exon	1882501	1882986	.	+	0	CP000480|M_START_GeneMarkS_Sequence_867_(+)1882501:1882986
Chromosome	GeneMarkS_database	exon	1208707	1209828	.	+	0	CP000480|M_START_GeneMarkS_Sequence_868_(+)1208707:1209828
Chromosome	GeneMarkS_database	exon	3677470	3678081	.	-	0	CP000480|M_START_GeneMarkS_Sequence_869_(-)3677470:3678081
Chromosome	GeneMarkS_database	exon	1545377	1545499	.	-	0	CP000480|M_START_GeneMarkS_Sequence_870_(-)1545377:1545499
Chromosome	GeneMarkS_database	exon	6865435	6867597	.	+	0	CP000480|M_START_GeneMarkS_Sequence_871_(+)6865435:6867597
Chromosome	GeneMarkS_database	exon	249456	250112	.	+	0	CP000480|M_START_GeneMarkS_Sequence_872_(+)249456:250112
Chromosome	GeneMarkS_database	exon	6229963	6230151	.	-	0	CP000480|M_START_GeneMarkS_Sequence_873_(-)6229963:6230151
Chromosome	GeneMarkS_database	exon	1993981	1995030	.	+	0	CP000480|M_START_GeneMarkS_Sequence_874_(+)1993981:1995030
Chromosome	GeneMarkS_database	exon	4501718	4502212	.	-	0	CP000480|M_START_GeneMarkS_Sequence_875_(-)4501718:4502212
Chromosome	GeneMarkS_database	exon	5373318	5373962	.	-	0	CP000480|M_START_GeneMarkS_Sequence_876_(-)5373318:5373962
Chromosome	GeneMarkS_database	exon	6080716	6081651	.	+	0	CP000480|M_START_GeneMarkS_Sequence_877_(+)6080716:6081651
Chromosome	GeneMarkS_database	exon	5171803	5172201	.	-	0	CP000480|M_START_GeneMarkS_Sequence_878_(-)5171803:5172201
Chromosome	GeneMarkS_database	exon	4429775	4430428	.	+	0	CP000480|M_START_GeneMarkS_Sequence_879_(+)4429775:4430428
Chromosome	GeneMarkS_database	exon	145067	146593	.	+	0	CP000480|M_START_GeneMarkS_Sequence_880_(+)145067:146593
Chromosome	GeneMarkS_database	exon	4693630	4694682	.	+	0	CP000480|M_START_GeneMarkS_Sequence_881_(+)4693630:4694682
Chromosome	GeneMarkS_database	exon	3715210	3715542	.	-	0	CP000480|M_START_GeneMarkS_Sequence_882_(-)3715210:3715542
Chromosome	GeneMarkS_database	exon	3542549	3543670	.	-	0	CP000480|M_START_GeneMarkS_Sequence_883_(-)3542549:3543670
Chromosome	GeneMarkS_database	exon	5694705	5696228	.	+	0	CP000480|M_START_GeneMarkS_Sequence_884_(+)5694705:5696228
Chromosome	GeneMarkS_database	exon	4889687	4890154	.	-	0	CP000480|M_START_GeneMarkS_Sequence_885_(-)4889687:4890154
Chromosome	GeneMarkS_database	exon	3390018	3390854	.	+	0	CP000480|M_START_GeneMarkS_Sequence_886_(+)3390018:3390854
Chromosome	GeneMarkS_database	exon	6824092	6825447	.	+	0	CP000480|M_START_GeneMarkS_Sequence_887_(+)6824092:6825447
Chromosome	GeneMarkS_database	exon	2312674	2313864	.	+	0	CP000480|M_START_GeneMarkS_Sequence_888_(+)2312674:2313864
Chromosome	GeneMarkS_database	exon	6658820	6659215	.	-	0	CP000480|M_START_GeneMarkS_Sequence_889_(-)6658820:6659215
Chromosome	GeneMarkS_database	exon	3591737	3592342	.	-	0	CP000480|M_START_GeneMarkS_Sequence_890_(-)3591737:3592342
Chromosome	GeneMarkS_database	exon	5118895	5120736	.	+	0	CP000480|M_START_GeneMarkS_Sequence_891_(+)5118895:5120736
Chromosome	GeneMarkS_database	exon	1118097	1119260	.	+	0	CP000480|M_START_GeneMarkS_Sequence_892_(+)1118097:1119260|(+)2411359:2412522
Chromosome	GeneMarkS_database	exon	2411359	2412522	.	+	0	CP000480|M_START_GeneMarkS_Sequence_892_(+)1118097:1119260|(+)2411359:2412522
Chromosome	GeneMarkS_database	exon	3861730	3862230	.	-	0	CP000480|M_START_GeneMarkS_Sequence_893_(-)3861730:3862230
Chromosome	GeneMarkS_database	exon	5371788	5372156	.	-	0	CP000480|M_START_GeneMarkS_Sequence_894_(-)5371788:5372156
Chromosome	GeneMarkS_database	exon	1029002	1030357	.	+	0	CP000480|M_START_GeneMarkS_Sequence_895_(+)1029002:1030357
Chromosome	GeneMarkS_database	exon	3986453	3986968	.	-	0	CP000480|M_START_GeneMarkS_Sequence_896_(-)3986453:3986968
Chromosome	GeneMarkS_database	exon	6704714	6705130	.	-	0	CP000480|M_START_GeneMarkS_Sequence_897_(-)6704714:6705130
Chromosome	GeneMarkS_database	exon	5684407	5685162	.	+	0	CP000480|M_START_GeneMarkS_Sequence_898_(+)5684407:5685162
Chromosome	GeneMarkS_database	exon	3117913	3118413	.	+	0	CP000480|M_START_GeneMarkS_Sequence_899_(+)3117913:3118413
Chromosome	GeneMarkS_database	exon	6417795	6418271	.	-	0	CP000480|M_START_GeneMarkS_Sequence_900_(-)6417795:6418271
Chromosome	GeneMarkS_database	exon	5830307	5830537	.	-	0	CP000480|M_START_GeneMarkS_Sequence_901_(-)5830307:5830537
Chromosome	GeneMarkS_database	exon	6832219	6833313	.	-	0	CP000480|M_START_GeneMarkS_Sequence_902_(-)6832219:6833313
Chromosome	GeneMarkS_database	exon	1232924	1234000	.	-	0	CP000480|M_START_GeneMarkS_Sequence_903_(-)1232924:1234000
Chromosome	GeneMarkS_database	exon	5299073	5299429	.	-	0	CP000480|M_START_GeneMarkS_Sequence_904_(-)5299073:5299429
Chromosome	GeneMarkS_database	exon	3750230	3750661	.	+	0	CP000480|M_START_GeneMarkS_Sequence_905_(+)3750230:3750661
Chromosome	GeneMarkS_database	exon	3631442	3632071	.	-	0	CP000480|M_START_GeneMarkS_Sequence_906_(-)3631442:3632071
Chromosome	GeneMarkS_database	exon	4676563	4677423	.	+	0	CP000480|M_START_GeneMarkS_Sequence_907_(+)4676563:4677423
Chromosome	GeneMarkS_database	exon	156002	157033	.	+	0	CP000480|M_START_GeneMarkS_Sequence_908_(+)156002:157033
Chromosome	GeneMarkS_database	exon	4423250	4424152	.	+	0	CP000480|M_START_GeneMarkS_Sequence_909_(+)4423250:4424152
Chromosome	GeneMarkS_database	exon	4011176	4012672	.	-	0	CP000480|M_START_GeneMarkS_Sequence_910_(-)4011176:4012672
Chromosome	GeneMarkS_database	exon	6411736	6412209	.	+	0	CP000480|M_START_GeneMarkS_Sequence_911_(+)6411736:6412209
Chromosome	GeneMarkS_database	exon	4945030	4947447	.	-	0	CP000480|M_START_GeneMarkS_Sequence_912_(-)4945030:4947447
Chromosome	GeneMarkS_database	exon	2730551	2731765	.	-	0	CP000480|M_START_GeneMarkS_Sequence_913_(-)2730551:2731765
Chromosome	GeneMarkS_database	exon	3487246	3487755	.	+	0	CP000480|M_START_GeneMarkS_Sequence_914_(+)3487246:3487755
Chromosome	GeneMarkS_database	exon	1265252	1265509	.	-	0	CP000480|M_START_GeneMarkS_Sequence_915_(-)1265252:1265509
Chromosome	GeneMarkS_database	exon	3812765	3813961	.	-	0	CP000480|M_START_GeneMarkS_Sequence_916_(-)3812765:3813961
Chromosome	GeneMarkS_database	exon	6694441	6695823	.	-	0	CP000480|M_START_GeneMarkS_Sequence_917_(-)6694441:6695823
Chromosome	GeneMarkS_database	exon	102127	102861	.	-	0	CP000480|M_START_GeneMarkS_Sequence_918_(-)102127:102861
Chromosome	GeneMarkS_database	exon	1015609	1016352	.	+	0	CP000480|M_START_GeneMarkS_Sequence_919_(+)1015609:1016352
Chromosome	GeneMarkS_database	exon	2016090	2016386	.	-	0	CP000480|M_START_GeneMarkS_Sequence_920_(-)2016090:2016386
Chromosome	GeneMarkS_database	exon	1665702	1666877	.	+	0	CP000480|M_START_GeneMarkS_Sequence_921_(+)1665702:1666877
Chromosome	GeneMarkS_database	exon	6919644	6920771	.	+	0	CP000480|M_START_GeneMarkS_Sequence_922_(+)6919644:6920771
Chromosome	GeneMarkS_database	exon	1197537	1197794	.	+	0	CP000480|M_START_GeneMarkS_Sequence_923_(+)1197537:1197794
Chromosome	GeneMarkS_database	exon	3662144	3663193	.	-	0	CP000480|M_START_GeneMarkS_Sequence_924_(-)3662144:3663193
Chromosome	GeneMarkS_database	exon	3873637	3874113	.	-	0	CP000480|M_START_GeneMarkS_Sequence_925_(-)3873637:3874113
Chromosome	GeneMarkS_database	exon	3601604	3601975	.	+	0	CP000480|M_START_GeneMarkS_Sequence_926_(+)3601604:3601975
Chromosome	GeneMarkS_database	exon	3529328	3529993	.	+	0	CP000480|M_START_GeneMarkS_Sequence_927_(+)3529328:3529993
Chromosome	GeneMarkS_database	exon	6586134	6586640	.	+	0	CP000480|M_START_GeneMarkS_Sequence_928_(+)6586134:6586640
Chromosome	GeneMarkS_database	exon	5948845	5949216	.	+	0	CP000480|M_START_GeneMarkS_Sequence_929_(+)5948845:5949216
Chromosome	GeneMarkS_database	exon	4533018	4533377	.	+	0	CP000480|M_START_GeneMarkS_Sequence_930_(+)4533018:4533377
Chromosome	GeneMarkS_database	exon	5195601	5196512	.	-	0	CP000480|M_START_GeneMarkS_Sequence_931_(-)5195601:5196512
Chromosome	GeneMarkS_database	exon	1301175	1301498	.	-	0	CP000480|M_START_GeneMarkS_Sequence_932_(-)1301175:1301498
Chromosome	GeneMarkS_database	exon	5718608	5720092	.	+	0	CP000480|M_START_GeneMarkS_Sequence_933_(+)5718608:5720092
Chromosome	GeneMarkS_database	exon	3726804	3727457	.	-	0	CP000480|M_START_GeneMarkS_Sequence_934_(-)3726804:3727457
Chromosome	GeneMarkS_database	exon	3594070	3595527	.	+	0	CP000480|M_START_GeneMarkS_Sequence_935_(+)3594070:3595527
Chromosome	GeneMarkS_database	exon	5412499	5413200	.	-	0	CP000480|M_START_GeneMarkS_Sequence_936_(-)5412499:5413200
Chromosome	GeneMarkS_database	exon	5425307	5425912	.	-	0	CP000480|M_START_GeneMarkS_Sequence_937_(-)5425307:5425912
Chromosome	GeneMarkS_database	exon	506807	507502	.	-	0	CP000480|M_START_GeneMarkS_Sequence_938_(-)506807:507502
Chromosome	GeneMarkS_database	exon	1171639	1172457	.	+	0	CP000480|M_START_GeneMarkS_Sequence_939_(+)1171639:1172457
Chromosome	GeneMarkS_database	exon	5871708	5872067	.	+	0	CP000480|M_START_GeneMarkS_Sequence_940_(+)5871708:5872067
Chromosome	GeneMarkS_database	exon	2125208	2126242	.	+	0	CP000480|M_START_GeneMarkS_Sequence_941_(+)2125208:2126242
Chromosome	GeneMarkS_database	exon	5328456	5329280	.	-	0	CP000480|M_START_GeneMarkS_Sequence_942_(-)5328456:5329280
Chromosome	GeneMarkS_database	exon	6668245	6669639	.	-	0	CP000480|M_START_GeneMarkS_Sequence_943_(-)6668245:6669639
Chromosome	GeneMarkS_database	exon	3432046	3432237	.	-	0	CP000480|M_START_GeneMarkS_Sequence_944_(-)3432046:3432237
Chromosome	GeneMarkS_database	exon	2700404	2701951	.	+	0	CP000480|M_START_GeneMarkS_Sequence_945_(+)2700404:2701951
Chromosome	GeneMarkS_database	exon	614551	615738	.	-	0	CP000480|M_START_GeneMarkS_Sequence_946_(-)614551:615738
Chromosome	GeneMarkS_database	exon	2937393	2938373	.	-	0	CP000480|M_START_GeneMarkS_Sequence_947_(-)2937393:2938373
Chromosome	GeneMarkS_database	exon	107834	109849	.	-	0	CP000480|M_START_GeneMarkS_Sequence_948_(-)107834:109849
Chromosome	GeneMarkS_database	exon	3701139	3702233	.	+	0	CP000480|M_START_GeneMarkS_Sequence_949_(+)3701139:3702233
Chromosome	GeneMarkS_database	exon	2965976	2967049	.	+	0	CP000480|M_START_GeneMarkS_Sequence_950_(+)2965976:2967049
Chromosome	GeneMarkS_database	exon	2316524	2318806	.	+	0	CP000480|M_START_GeneMarkS_Sequence_951_(+)2316524:2318806
Chromosome	GeneMarkS_database	exon	933753	934085	.	+	0	CP000480|M_START_GeneMarkS_Sequence_952_(+)933753:934085
Chromosome	GeneMarkS_database	exon	5696228	5697178	.	+	0	CP000480|M_START_GeneMarkS_Sequence_953_(+)5696228:5697178
Chromosome	GeneMarkS_database	exon	5874133	5874816	.	+	0	CP000480|M_START_GeneMarkS_Sequence_954_(+)5874133:5874816
Chromosome	GeneMarkS_database	exon	175666	176568	.	+	0	CP000480|M_START_GeneMarkS_Sequence_955_(+)175666:176568
Chromosome	GeneMarkS_database	exon	3294257	3294721	.	-	0	CP000480|M_START_GeneMarkS_Sequence_956_(-)3294257:3294721
Chromosome	GeneMarkS_database	exon	294737	295729	.	+	0	CP000480|M_START_GeneMarkS_Sequence_957_(+)294737:295729
Chromosome	GeneMarkS_database	exon	2433429	2434385	.	+	0	CP000480|M_START_GeneMarkS_Sequence_958_(+)2433429:2434385
Chromosome	GeneMarkS_database	exon	5489368	5490936	.	+	0	CP000480|M_START_GeneMarkS_Sequence_959_(+)5489368:5490936
Chromosome	GeneMarkS_database	exon	589666	590988	.	+	0	CP000480|M_START_GeneMarkS_Sequence_960_(+)589666:590988
Chromosome	GeneMarkS_database	exon	4599486	4600232	.	-	0	CP000480|M_START_GeneMarkS_Sequence_961_(-)4599486:4600232
Chromosome	GeneMarkS_database	exon	583409	584413	.	+	0	CP000480|M_START_GeneMarkS_Sequence_962_(+)583409:584413
Chromosome	GeneMarkS_database	exon	4577310	4578269	.	-	0	CP000480|M_START_GeneMarkS_Sequence_963_(-)4577310:4578269
Chromosome	GeneMarkS_database	exon	3313470	3314999	.	-	0	CP000480|M_START_GeneMarkS_Sequence_964_(-)3313470:3314999
Chromosome	GeneMarkS_database	exon	3229445	3230671	.	+	0	CP000480|M_START_GeneMarkS_Sequence_965_(+)3229445:3230671
Chromosome	GeneMarkS_database	exon	529995	532136	.	-	0	CP000480|M_START_GeneMarkS_Sequence_966_(-)529995:532136
Chromosome	GeneMarkS_database	exon	1911718	1913064	.	-	0	CP000480|M_START_GeneMarkS_Sequence_967_(-)1911718:1913064
Chromosome	GeneMarkS_database	exon	6323638	6324864	.	+	0	CP000480|M_START_GeneMarkS_Sequence_968_(+)6323638:6324864
Chromosome	GeneMarkS_database	exon	3600326	3601387	.	-	0	CP000480|M_START_GeneMarkS_Sequence_969_(-)3600326:3601387
Chromosome	GeneMarkS_database	exon	3438709	3439404	.	+	0	CP000480|M_START_GeneMarkS_Sequence_970_(+)3438709:3439404
Chromosome	GeneMarkS_database	exon	1542699	1543220	.	+	0	CP000480|M_START_GeneMarkS_Sequence_971_(+)1542699:1543220
Chromosome	GeneMarkS_database	exon	2995214	2995843	.	+	0	CP000480|M_START_GeneMarkS_Sequence_972_(+)2995214:2995843
Chromosome	GeneMarkS_database	exon	4242311	4242778	.	-	0	CP000480|M_START_GeneMarkS_Sequence_973_(-)4242311:4242778
Chromosome	GeneMarkS_database	exon	3587567	3587776	.	+	0	CP000480|M_START_GeneMarkS_Sequence_974_(+)3587567:3587776
Chromosome	GeneMarkS_database	exon	4920923	4921702	.	+	0	CP000480|M_START_GeneMarkS_Sequence_975_(+)4920923:4921702
Chromosome	GeneMarkS_database	exon	5840238	5840603	.	-	0	CP000480|M_START_GeneMarkS_Sequence_976_(-)5840238:5840603
Chromosome	GeneMarkS_database	exon	5736231	5736935	.	+	0	CP000480|M_START_GeneMarkS_Sequence_977_(+)5736231:5736935
Chromosome	GeneMarkS_database	exon	5639488	5639820	.	+	0	CP000480|M_START_GeneMarkS_Sequence_978_(+)5639488:5639820
Chromosome	GeneMarkS_database	exon	6423443	6424273	.	+	0	CP000480|M_START_GeneMarkS_Sequence_979_(+)6423443:6424273
Chromosome	GeneMarkS_database	exon	3020304	3021023	.	+	0	CP000480|M_START_GeneMarkS_Sequence_980_(+)3020304:3021023
Chromosome	GeneMarkS_database	exon	6344309	6344920	.	-	0	CP000480|M_START_GeneMarkS_Sequence_981_(-)6344309:6344920
Chromosome	GeneMarkS_database	exon	525610	527055	.	-	0	CP000480|M_START_GeneMarkS_Sequence_982_(-)525610:527055
Chromosome	GeneMarkS_database	exon	4728762	4729031	.	-	0	CP000480|M_START_GeneMarkS_Sequence_983_(-)4728762:4729031
Chromosome	GeneMarkS_database	exon	253688	254257	.	+	0	CP000480|M_START_GeneMarkS_Sequence_984_(+)253688:254257
Chromosome	GeneMarkS_database	exon	1091966	1093375	.	+	0	CP000480|M_START_GeneMarkS_Sequence_985_(+)1091966:1093375|(+)2385228:2386637
Chromosome	GeneMarkS_database	exon	2385228	2386637	.	+	0	CP000480|M_START_GeneMarkS_Sequence_985_(+)1091966:1093375|(+)2385228:2386637
Chromosome	GeneMarkS_database	exon	6539043	6539543	.	-	0	CP000480|M_START_GeneMarkS_Sequence_986_(-)6539043:6539543
Chromosome	GeneMarkS_database	exon	1959383	1959853	.	-	0	CP000480|M_START_GeneMarkS_Sequence_987_(-)1959383:1959853
Chromosome	GeneMarkS_database	exon	570847	571233	.	-	0	CP000480|M_START_GeneMarkS_Sequence_988_(-)570847:571233
Chromosome	GeneMarkS_database	exon	4767119	4767955	.	+	0	CP000480|M_START_GeneMarkS_Sequence_989_(+)4767119:4767955
Chromosome	GeneMarkS_database	exon	4844394	4845170	.	-	0	CP000480|M_START_GeneMarkS_Sequence_990_(-)4844394:4845170
Chromosome	GeneMarkS_database	exon	1865711	1866940	.	-	0	CP000480|M_START_GeneMarkS_Sequence_991_(-)1865711:1866940
Chromosome	GeneMarkS_database	exon	773119	773346	.	+	0	CP000480|M_START_GeneMarkS_Sequence_992_(+)773119:773346
Chromosome	GeneMarkS_database	exon	4280469	4282343	.	-	0	CP000480|M_START_GeneMarkS_Sequence_993_(-)4280469:4282343
Chromosome	GeneMarkS_database	exon	5776322	5776597	.	-	0	CP000480|M_START_GeneMarkS_Sequence_994_(-)5776322:5776597
Chromosome	GeneMarkS_database	exon	355916	358651	.	-	0	CP000480|M_START_GeneMarkS_Sequence_995_(-)355916:358651
Chromosome	GeneMarkS_database	exon	4805090	4806253	.	-	0	CP000480|M_START_GeneMarkS_Sequence_996_(-)4805090:4806253
Chromosome	GeneMarkS_database	exon	5108808	5109329	.	-	0	CP000480|M_START_GeneMarkS_Sequence_997_(-)5108808:5109329
Chromosome	GeneMarkS_database	exon	6580061	6580456	.	+	0	CP000480|M_START_GeneMarkS_Sequence_998_(+)6580061:6580456
Chromosome	GeneMarkS_database	exon	4460713	4461672	.	-	0	CP000480|M_START_GeneMarkS_Sequence_999_(-)4460713:4461672
Chromosome	GeneMarkS_database	exon	3581377	3582507	.	+	0	CP000480|M_START_GeneMarkS_Sequence_1000_(+)3581377:3582507
Chromosome	GeneMarkS_database	exon	5332463	5334169	.	-	0	CP000480|M_START_GeneMarkS_Sequence_1001_(-)5332463:5334169
Chromosome	GeneMarkS_database	exon	845509	846159	.	+	0	CP000480|M_START_GeneMarkS_Sequence_1002_(+)845509:846159
Chromosome	GeneMarkS_database	exon	6885835	6887229	.	-	0	CP000480|M_START_GeneMarkS_Sequence_1003_(-)6885835:6887229
Chromosome	GeneMarkS_database	exon	3650839	3652161	.	-	0	CP000480|M_START_GeneMarkS_Sequence_1004_(-)3650839:3652161
Chromosome	GeneMarkS_database	exon	5779818	5781245	.	+	0	CP000480|M_START_GeneMarkS_Sequence_1005_(+)5779818:5781245
Chromosome	GeneMarkS_database	exon	4189781	4190623	.	-	0	CP000480|M_START_GeneMarkS_Sequence_1006_(-)4189781:4190623
Chromosome	GeneMarkS_database	exon	6450493	6453774	.	+	0	CP000480|M_START_GeneMarkS_Sequence_1007_(+)6450493:6453774
Chromosome	GeneMarkS_database	exon	5661109	5662071	.	-	0	CP000480|M_START_GeneMarkS_Sequence_1008_(-)5661109:5662071
Chromosome	GeneMarkS_database	exon	3629471	3631426	.	+	0	CP000480|M_START_GeneMarkS_Sequence_1009_(+)3629471:3631426
Chromosome	GeneMarkS_database	exon	4575100	4575417	.	-	0	CP000480|M_START_GeneMarkS_Sequence_1010_(-)4575100:4575417
Chromosome	GeneMarkS_database	exon	5731669	5732505	.	+	0	CP000480|M_START_GeneMarkS_Sequence_1011_(+)5731669:5732505
Chromosome	GeneMarkS_database	exon	5358691	5359308	.	-	0	CP000480|M_START_GeneMarkS_Sequence_1012_(-)5358691:5359308
Chromosome	GeneMarkS_database	exon	2000646	2001599	.	-	0	CP000480|M_START_GeneMarkS_Sequence_1013_(-)2000646:2001599
Chromosome	GeneMarkS_database	exon	739263	740168	.	-	0	CP000480|M_START_GeneMarkS_Sequence_1014_(-)739263:740168
Chromosome	GeneMarkS_database	exon	5311646	5312170	.	+	0	CP000480|M_START_GeneMarkS_Sequence_1015_(+)5311646:5312170
Chromosome	GeneMarkS_database	exon	216912	217814	.	+	0	CP000480|M_START_GeneMarkS_Sequence_1016_(+)216912:217814
Chromosome	GeneMarkS_database	exon	1785177	1786091	.	+	0	CP000480|M_START_GeneMarkS_Sequence_1017_(+)1785177:1786091
Chromosome	GeneMarkS_database	exon	5578430	5579197	.	+	0	CP000480|M_START_GeneMarkS_Sequence_1018_(+)5578430:5579197
Chromosome	GeneMarkS_database	exon	2531510	2532895	.	+	0	CP000480|M_START_GeneMarkS_Sequence_1019_(+)2531510:2532895
Chromosome	GeneMarkS_database	exon	6185038	6185943	.	-	0	CP000480|M_START_GeneMarkS_Sequence_1020_(-)6185038:6185943
Chromosome	GeneMarkS_database	exon	4749139	4750014	.	+	0	CP000480|M_START_GeneMarkS_Sequence_1021_(+)4749139:4750014
Chromosome	GeneMarkS_database	exon	1522270	1522872	.	-	0	CP000480|M_START_GeneMarkS_Sequence_1022_(-)1522270:1522872
Chromosome	GeneMarkS_database	exon	5336810	5337652	.	-	0	CP000480|M_START_GeneMarkS_Sequence_1023_(-)5336810:5337652
Chromosome	GeneMarkS_database	exon	6652518	6653426	.	-	0	CP000480|M_START_GeneMarkS_Sequence_1024_(-)6652518:6653426
Chromosome	GeneMarkS_database	exon	6844782	6845168	.	+	0	CP000480|M_START_GeneMarkS_Sequence_1025_(+)6844782:6845168
Chromosome	GeneMarkS_database	exon	5577270	5578430	.	+	0	CP000480|M_START_GeneMarkS_Sequence_1026_(+)5577270:5578430
Chromosome	GeneMarkS_database	exon	1639029	1639436	.	+	0	CP000480|M_START_GeneMarkS_Sequence_1027_(+)1639029:1639436
Chromosome	GeneMarkS_database	exon	6049703	6049798	.	+	0	CP000480|M_START_GeneMarkS_Sequence_1028_(+)6049703:6049798
Chromosome	GeneMarkS_database	exon	4762105	4762707	.	-	0	CP000480|M_START_GeneMarkS_Sequence_1029_(-)4762105:4762707
Chromosome	GeneMarkS_database	exon	2612646	2614619	.	+	0	CP000480|M_START_GeneMarkS_Sequence_1030_(+)2612646:2614619
Chromosome	GeneMarkS_database	exon	6891408	6892730	.	+	0	CP000480|M_START_GeneMarkS_Sequence_1031_(+)6891408:6892730
Chromosome	GeneMarkS_database	exon	2343165	2344226	.	-	0	CP000480|M_START_GeneMarkS_Sequence_1032_(-)2343165:2344226
Chromosome	GeneMarkS_database	exon	4789106	4789618	.	-	0	CP000480|M_START_GeneMarkS_Sequence_1033_(-)4789106:4789618
Chromosome	GeneMarkS_database	exon	5643114	5643251	.	-	0	CP000480|M_START_GeneMarkS_Sequence_1034_(-)5643114:5643251
Chromosome	GeneMarkS_database	exon	6351487	6352773	.	-	0	CP000480|M_START_GeneMarkS_Sequence_1035_(-)6351487:6352773
Chromosome	GeneMarkS_database	exon	2265986	2267656	.	+	0	CP000480|M_START_GeneMarkS_Sequence_1036_(+)2265986:2267656
Chromosome	GeneMarkS_database	exon	4810498	4812384	.	-	0	CP000480|M_START_GeneMarkS_Sequence_1037_(-)4810498:4812384
Chromosome	GeneMarkS_database	exon	4067064	4068380	.	-	0	CP000480|M_START_GeneMarkS_Sequence_1038_(-)4067064:4068380
Chromosome	GeneMarkS_database	exon	5770104	5770589	.	+	0	CP000480|M_START_GeneMarkS_Sequence_1039_(+)5770104:5770589
Chromosome	GeneMarkS_database	exon	2514606	2516150	.	+	0	CP000480|M_START_GeneMarkS_Sequence_1040_(+)2514606:2516150
Chromosome	GeneMarkS_database	exon	4976416	4977981	.	-	0	CP000480|M_START_GeneMarkS_Sequence_1041_(-)4976416:4977981
Chromosome	GeneMarkS_database	exon	392954	393448	.	+	0	CP000480|M_START_GeneMarkS_Sequence_1042_(+)392954:393448
Chromosome	GeneMarkS_database	exon	2818487	2818666	.	+	0	CP000480|M_START_GeneMarkS_Sequence_1043_(+)2818487:2818666
Chromosome	GeneMarkS_database	exon	2564974	2565369	.	+	0	CP000480|M_START_GeneMarkS_Sequence_1044_(+)2564974:2565369
Chromosome	GeneMarkS_database	exon	6247656	6248411	.	-	0	CP000480|M_START_GeneMarkS_Sequence_1045_(-)6247656:6248411
Chromosome	GeneMarkS_database	exon	6261214	6262032	.	-	0	CP000480|M_START_GeneMarkS_Sequence_1046_(-)6261214:6262032
Chromosome	GeneMarkS_database	exon	2058820	2059836	.	+	0	CP000480|M_START_GeneMarkS_Sequence_1047_(+)2058820:2059836
Chromosome	GeneMarkS_database	exon	4150741	4151499	.	+	0	CP000480|M_START_GeneMarkS_Sequence_1048_(+)4150741:4151499
Chromosome	GeneMarkS_database	exon	3752918	3753229	.	-	0	CP000480|M_START_GeneMarkS_Sequence_1049_(-)3752918:3753229
Chromosome	GeneMarkS_database	exon	4974969	4975925	.	-	0	CP000480|M_START_GeneMarkS_Sequence_1050_(-)4974969:4975925
Chromosome	GeneMarkS_database	exon	928137	928676	.	-	0	CP000480|M_START_GeneMarkS_Sequence_1051_(-)928137:928676
Chromosome	GeneMarkS_database	exon	2693200	2694690	.	+	0	CP000480|M_START_GeneMarkS_Sequence_1052_(+)2693200:2694690
Chromosome	GeneMarkS_database	exon	1546230	1548581	.	+	0	CP000480|M_START_GeneMarkS_Sequence_1053_(+)1546230:1548581
Chromosome	GeneMarkS_database	exon	733710	734573	.	+	0	CP000480|M_START_GeneMarkS_Sequence_1054_(+)733710:734573
Chromosome	GeneMarkS_database	exon	3299192	3299962	.	+	0	CP000480|M_START_GeneMarkS_Sequence_1055_(+)3299192:3299962
Chromosome	GeneMarkS_database	exon	2644175	2644993	.	-	0	CP000480|M_START_GeneMarkS_Sequence_1056_(-)2644175:2644993
Chromosome	GeneMarkS_database	exon	1761019	1761933	.	+	0	CP000480|M_START_GeneMarkS_Sequence_1057_(+)1761019:1761933
Chromosome	GeneMarkS_database	exon	2588395	2589414	.	-	0	CP000480|M_START_GeneMarkS_Sequence_1058_(-)2588395:2589414
Chromosome	GeneMarkS_database	exon	4955940	4956926	.	-	0	CP000480|M_START_GeneMarkS_Sequence_1059_(-)4955940:4956926
Chromosome	GeneMarkS_database	exon	1293359	1293715	.	-	0	CP000480|M_START_GeneMarkS_Sequence_1060_(-)1293359:1293715
Chromosome	GeneMarkS_database	exon	2457779	2458390	.	-	0	CP000480|M_START_GeneMarkS_Sequence_1061_(-)2457779:2458390
Chromosome	GeneMarkS_database	exon	4028808	4029344	.	-	0	CP000480|M_START_GeneMarkS_Sequence_1062_(-)4028808:4029344
Chromosome	GeneMarkS_database	exon	6122623	6122877	.	-	0	CP000480|M_START_GeneMarkS_Sequence_1063_(-)6122623:6122877
Chromosome	GeneMarkS_database	exon	816851	817474	.	-	0	CP000480|M_START_GeneMarkS_Sequence_1064_(-)816851:817474
Chromosome	GeneMarkS_database	exon	2589951	2591192	.	-	0	CP000480|M_START_GeneMarkS_Sequence_1065_(-)2589951:2591192
Chromosome	GeneMarkS_database	exon	4569541	4569951	.	+	0	CP000480|M_START_GeneMarkS_Sequence_1066_(+)4569541:4569951
Chromosome	GeneMarkS_database	exon	6785045	6785728	.	-	0	CP000480|M_START_GeneMarkS_Sequence_1067_(-)6785045:6785728
Chromosome	GeneMarkS_database	exon	5349086	5349877	.	-	0	CP000480|M_START_GeneMarkS_Sequence_1068_(-)5349086:5349877
Chromosome	GeneMarkS_database	exon	2121141	2121749	.	+	0	CP000480|M_START_GeneMarkS_Sequence_1069_(+)2121141:2121749
Chromosome	GeneMarkS_database	exon	6608882	6611464	.	-	0	CP000480|M_START_GeneMarkS_Sequence_1070_(-)6608882:6611464
Chromosome	GeneMarkS_database	exon	2772377	2772784	.	-	0	CP000480|M_START_GeneMarkS_Sequence_1071_(-)2772377:2772784
Chromosome	GeneMarkS_database	exon	3169942	3172743	.	+	0	CP000480|M_START_GeneMarkS_Sequence_1072_(+)3169942:3172743
Chromosome	GeneMarkS_database	exon	6937052	6937345	.	+	0	CP000480|M_START_GeneMarkS_Sequence_1073_(+)6937052:6937345
Chromosome	GeneMarkS_database	exon	679378	681582	.	-	0	CP000480|M_START_GeneMarkS_Sequence_1074_(-)679378:681582
Chromosome	GeneMarkS_database	exon	1147718	1149322	.	+	0	CP000480|M_START_GeneMarkS_Sequence_1075_(+)1147718:1149322
Chromosome	GeneMarkS_database	exon	2807642	2809933	.	-	0	CP000480|M_START_GeneMarkS_Sequence_1076_(-)2807642:2809933
Chromosome	GeneMarkS_database	exon	3996059	3996526	.	-	0	CP000480|M_START_GeneMarkS_Sequence_1077_(-)3996059:3996526
Chromosome	GeneMarkS_database	exon	2525199	2525504	.	+	0	CP000480|M_START_GeneMarkS_Sequence_1078_(+)2525199:2525504
Chromosome	GeneMarkS_database	exon	3512435	3513934	.	-	0	CP000480|M_START_GeneMarkS_Sequence_1079_(-)3512435:3513934
Chromosome	GeneMarkS_database	exon	444075	444329	.	+	0	CP000480|M_START_GeneMarkS_Sequence_1080_(+)444075:444329
Chromosome	GeneMarkS_database	exon	6512085	6512408	.	+	0	CP000480|M_START_GeneMarkS_Sequence_1081_(+)6512085:6512408
Chromosome	GeneMarkS_database	exon	1479288	1480475	.	+	0	CP000480|M_START_GeneMarkS_Sequence_1082_(+)1479288:1480475
Chromosome	GeneMarkS_database	exon	6062510	6063673	.	+	0	CP000480|M_START_GeneMarkS_Sequence_1083_(+)6062510:6063673
Chromosome	GeneMarkS_database	exon	662408	662488	.	-	0	CP000480|M_START_GeneMarkS_Sequence_1084_(-)662408:662488
Chromosome	GeneMarkS_database	exon	4507134	4507535	.	+	0	CP000480|M_START_GeneMarkS_Sequence_1085_(+)4507134:4507535
Chromosome	GeneMarkS_database	exon	6595503	6596210	.	+	0	CP000480|M_START_GeneMarkS_Sequence_1086_(+)6595503:6596210
Chromosome	GeneMarkS_database	exon	2619346	2619741	.	+	0	CP000480|M_START_GeneMarkS_Sequence_1087_(+)2619346:2619741
Chromosome	GeneMarkS_database	exon	3509243	3510631	.	+	0	CP000480|M_START_GeneMarkS_Sequence_1088_(+)3509243:3510631
Chromosome	GeneMarkS_database	exon	1719261	1720430	.	-	0	CP000480|M_START_GeneMarkS_Sequence_1089_(-)1719261:1720430
Chromosome	GeneMarkS_database	exon	6552753	6554252	.	-	0	CP000480|M_START_GeneMarkS_Sequence_1090_(-)6552753:6554252
Chromosome	GeneMarkS_database	exon	122829	123314	.	+	0	CP000480|M_START_GeneMarkS_Sequence_1091_(+)122829:123314
Chromosome	GeneMarkS_database	exon	5463546	5463635	.	-	0	CP000480|M_START_GeneMarkS_Sequence_1092_(-)5463546:5463635
Chromosome	GeneMarkS_database	exon	3425722	3427083	.	+	0	CP000480|M_START_GeneMarkS_Sequence_1093_(+)3425722:3427083
Chromosome	GeneMarkS_database	exon	3687380	3689113	.	-	0	CP000480|M_START_GeneMarkS_Sequence_1094_(-)3687380:3689113
Chromosome	GeneMarkS_database	exon	3627559	3627768	.	+	0	CP000480|M_START_GeneMarkS_Sequence_1095_(+)3627559:3627768
Chromosome	GeneMarkS_database	exon	2964432	2965199	.	+	0	CP000480|M_START_GeneMarkS_Sequence_1096_(+)2964432:2965199
Chromosome	GeneMarkS_database	exon	74600	76177	.	+	0	CP000480|M_START_GeneMarkS_Sequence_1097_(+)74600:76177
Chromosome	GeneMarkS_database	exon	3680496	3680780	.	+	0	CP000480|M_START_GeneMarkS_Sequence_1098_(+)3680496:3680780
Chromosome	GeneMarkS_database	exon	5055070	5056494	.	-	0	CP000480|M_START_GeneMarkS_Sequence_1099_(-)5055070:5056494
Chromosome	GeneMarkS_database	exon	984361	986376	.	-	0	CP000480|M_START_GeneMarkS_Sequence_1100_(-)984361:986376
Chromosome	GeneMarkS_database	exon	2423839	2425287	.	-	0	CP000480|M_START_GeneMarkS_Sequence_1101_(-)2423839:2425287
Chromosome	GeneMarkS_database	exon	2274343	2275170	.	+	0	CP000480|M_START_GeneMarkS_Sequence_1102_(+)2274343:2275170
Chromosome	GeneMarkS_database	exon	1076746	1077507	.	-	0	CP000480|M_START_GeneMarkS_Sequence_1103_(-)1076746:1077507|(-)2370008:2370769
Chromosome	GeneMarkS_database	exon	2370008	2370769	.	-	0	CP000480|M_START_GeneMarkS_Sequence_1103_(-)1076746:1077507|(-)2370008:2370769
Chromosome	GeneMarkS_database	exon	3163544	3165091	.	-	0	CP000480|M_START_GeneMarkS_Sequence_1104_(-)3163544:3165091
Chromosome	GeneMarkS_database	exon	5937058	5937876	.	+	0	CP000480|M_START_GeneMarkS_Sequence_1105_(+)5937058:5937876
Chromosome	GeneMarkS_database	exon	567784	568551	.	-	0	CP000480|M_START_GeneMarkS_Sequence_1106_(-)567784:568551
Chromosome	GeneMarkS_database	exon	4668449	4669255	.	-	0	CP000480|M_START_GeneMarkS_Sequence_1107_(-)4668449:4669255
Chromosome	GeneMarkS_database	exon	4159822	4161051	.	-	0	CP000480|M_START_GeneMarkS_Sequence_1108_(-)4159822:4161051
Chromosome	GeneMarkS_database	exon	4871838	4872440	.	-	0	CP000480|M_START_GeneMarkS_Sequence_1109_(-)4871838:4872440
Chromosome	GeneMarkS_database	exon	6852036	6853556	.	+	0	CP000480|M_START_GeneMarkS_Sequence_1110_(+)6852036:6853556
Chromosome	GeneMarkS_database	exon	5944463	5945350	.	+	0	CP000480|M_START_GeneMarkS_Sequence_1111_(+)5944463:5945350
Chromosome	GeneMarkS_database	exon	5429236	5429868	.	-	0	CP000480|M_START_GeneMarkS_Sequence_1112_(-)5429236:5429868
Chromosome	GeneMarkS_database	exon	2256187	2256417	.	-	0	CP000480|M_START_GeneMarkS_Sequence_1113_(-)2256187:2256417
Chromosome	GeneMarkS_database	exon	4322635	4323288	.	+	0	CP000480|M_START_GeneMarkS_Sequence_1114_(+)4322635:4323288
Chromosome	GeneMarkS_database	exon	5612016	5613869	.	+	0	CP000480|M_START_GeneMarkS_Sequence_1115_(+)5612016:5613869
Chromosome	GeneMarkS_database	exon	2153254	2153850	.	-	0	CP000480|M_START_GeneMarkS_Sequence_1116_(-)2153254:2153850
Chromosome	GeneMarkS_database	exon	5282834	5283595	.	-	0	CP000480|M_START_GeneMarkS_Sequence_1117_(-)5282834:5283595
Chromosome	GeneMarkS_database	exon	1537276	1537581	.	+	0	CP000480|M_START_GeneMarkS_Sequence_1118_(+)1537276:1537581
Chromosome	GeneMarkS_database	exon	2309115	2310743	.	+	0	CP000480|M_START_GeneMarkS_Sequence_1119_(+)2309115:2310743
Chromosome	GeneMarkS_database	exon	4295857	4296519	.	+	0	CP000480|M_START_GeneMarkS_Sequence_1120_(+)4295857:4296519
Chromosome	GeneMarkS_database	exon	6650515	6651408	.	-	0	CP000480|M_START_GeneMarkS_Sequence_1121_(-)6650515:6651408
Chromosome	GeneMarkS_database	exon	3140241	3140918	.	+	0	CP000480|M_START_GeneMarkS_Sequence_1122_(+)3140241:3140918
Chromosome	GeneMarkS_database	exon	4496063	4496482	.	-	0	CP000480|M_START_GeneMarkS_Sequence_1123_(-)4496063:4496482
Chromosome	GeneMarkS_database	exon	3815858	3816781	.	-	0	CP000480|M_START_GeneMarkS_Sequence_1124_(-)3815858:3816781
Chromosome	GeneMarkS_database	exon	1942190	1943023	.	-	0	CP000480|M_START_GeneMarkS_Sequence_1125_(-)1942190:1943023
Chromosome	GeneMarkS_database	exon	4469384	4470145	.	+	0	CP000480|M_START_GeneMarkS_Sequence_1126_(+)4469384:4470145
Chromosome	GeneMarkS_database	exon	535697	536341	.	+	0	CP000480|M_START_GeneMarkS_Sequence_1127_(+)535697:536341
Chromosome	GeneMarkS_database	exon	6663492	6664352	.	-	0	CP000480|M_START_GeneMarkS_Sequence_1128_(-)6663492:6664352
Chromosome	GeneMarkS_database	exon	2963487	2964347	.	-	0	CP000480|M_START_GeneMarkS_Sequence_1129_(-)2963487:2964347
Chromosome	GeneMarkS_database	exon	4131375	4132064	.	+	0	CP000480|M_START_GeneMarkS_Sequence_1130_(+)4131375:4132064
Chromosome	GeneMarkS_database	exon	6516693	6518039	.	-	0	CP000480|M_START_GeneMarkS_Sequence_1131_(-)6516693:6518039
Chromosome	GeneMarkS_database	exon	1741812	1742153	.	+	0	CP000480|M_START_GeneMarkS_Sequence_1132_(+)1741812:1742153
Chromosome	GeneMarkS_database	exon	1574178	1575092	.	-	0	CP000480|M_START_GeneMarkS_Sequence_1133_(-)1574178:1575092
Chromosome	GeneMarkS_database	exon	1248889	1250229	.	+	0	CP000480|M_START_GeneMarkS_Sequence_1134_(+)1248889:1250229
Chromosome	GeneMarkS_database	exon	6741873	6742655	.	-	0	CP000480|M_START_GeneMarkS_Sequence_1135_(-)6741873:6742655
Chromosome	GeneMarkS_database	exon	4274597	4275574	.	+	0	CP000480|M_START_GeneMarkS_Sequence_1136_(+)4274597:4275574
Chromosome	GeneMarkS_database	exon	1859306	1859974	.	+	0	CP000480|M_START_GeneMarkS_Sequence_1137_(+)1859306:1859974
Chromosome	GeneMarkS_database	exon	3439442	3440194	.	+	0	CP000480|M_START_GeneMarkS_Sequence_1138_(+)3439442:3440194
Chromosome	GeneMarkS_database	exon	3033121	3033750	.	+	0	CP000480|M_START_GeneMarkS_Sequence_1139_(+)3033121:3033750
Chromosome	GeneMarkS_database	exon	3650224	3650718	.	-	0	CP000480|M_START_GeneMarkS_Sequence_1140_(-)3650224:3650718
Chromosome	GeneMarkS_database	exon	1000429	1001043	.	-	0	CP000480|M_START_GeneMarkS_Sequence_1141_(-)1000429:1001043
Chromosome	GeneMarkS_database	exon	1238701	1239618	.	+	0	CP000480|M_START_GeneMarkS_Sequence_1142_(+)1238701:1239618
Chromosome	GeneMarkS_database	exon	4293097	4294065	.	-	0	CP000480|M_START_GeneMarkS_Sequence_1143_(-)4293097:4294065
Chromosome	GeneMarkS_database	exon	2535507	2536103	.	-	0	CP000480|M_START_GeneMarkS_Sequence_1144_(-)2535507:2536103
Chromosome	GeneMarkS_database	exon	1896033	1897202	.	+	0	CP000480|M_START_GeneMarkS_Sequence_1145_(+)1896033:1897202
Chromosome	GeneMarkS_database	exon	5930669	5930872	.	+	0	CP000480|M_START_GeneMarkS_Sequence_1146_(+)5930669:5930872
Chromosome	GeneMarkS_database	exon	573276	574046	.	-	0	CP000480|M_START_GeneMarkS_Sequence_1147_(-)573276:574046
Chromosome	GeneMarkS_database	exon	5413897	5414196	.	+	0	CP000480|M_START_GeneMarkS_Sequence_1148_(+)5413897:5414196
Chromosome	GeneMarkS_database	exon	4219832	4221142	.	+	0	CP000480|M_START_GeneMarkS_Sequence_1149_(+)4219832:4221142
Chromosome	GeneMarkS_database	exon	1615467	1616342	.	+	0	CP000480|M_START_GeneMarkS_Sequence_1150_(+)1615467:1616342
Chromosome	GeneMarkS_database	exon	6132746	6133000	.	-	0	CP000480|M_START_GeneMarkS_Sequence_1151_(-)6132746:6133000
Chromosome	GeneMarkS_database	exon	3481863	3482456	.	+	0	CP000480|M_START_GeneMarkS_Sequence_1152_(+)3481863:3482456
Chromosome	GeneMarkS_database	exon	3125490	3125903	.	+	0	CP000480|M_START_GeneMarkS_Sequence_1153_(+)3125490:3125903
Chromosome	GeneMarkS_database	exon	3566848	3567099	.	+	0	CP000480|M_START_GeneMarkS_Sequence_1154_(+)3566848:3567099
Chromosome	GeneMarkS_database	exon	712049	713446	.	-	0	CP000480|M_START_GeneMarkS_Sequence_1155_(-)712049:713446
Chromosome	GeneMarkS_database	exon	2619738	2620601	.	+	0	CP000480|M_START_GeneMarkS_Sequence_1156_(+)2619738:2620601
Chromosome	GeneMarkS_database	exon	47564	48238	.	+	0	CP000480|M_START_GeneMarkS_Sequence_1157_(+)47564:48238
Chromosome	GeneMarkS_database	exon	4108522	4108980	.	-	0	CP000480|M_START_GeneMarkS_Sequence_1158_(-)4108522:4108980
Chromosome	GeneMarkS_database	exon	3187791	3189308	.	-	0	CP000480|M_START_GeneMarkS_Sequence_1159_(-)3187791:3189308
Chromosome	GeneMarkS_database	exon	5799304	5799669	.	+	0	CP000480|M_START_GeneMarkS_Sequence_1160_(+)5799304:5799669
Chromosome	GeneMarkS_database	exon	3614417	3615436	.	+	0	CP000480|M_START_GeneMarkS_Sequence_1161_(+)3614417:3615436
Chromosome	GeneMarkS_database	exon	2290865	2291515	.	+	0	CP000480|M_START_GeneMarkS_Sequence_1162_(+)2290865:2291515
Chromosome	GeneMarkS_database	exon	3605339	3606676	.	+	0	CP000480|M_START_GeneMarkS_Sequence_1163_(+)3605339:3606676
Chromosome	GeneMarkS_database	exon	2591193	2592062	.	-	0	CP000480|M_START_GeneMarkS_Sequence_1164_(-)2591193:2592062
Chromosome	GeneMarkS_database	exon	1051224	1051451	.	+	0	CP000480|M_START_GeneMarkS_Sequence_1165_(+)1051224:1051451
Chromosome	GeneMarkS_database	exon	4081356	4082390	.	+	0	CP000480|M_START_GeneMarkS_Sequence_1166_(+)4081356:4082390
Chromosome	GeneMarkS_database	exon	1943545	1943838	.	-	0	CP000480|M_START_GeneMarkS_Sequence_1167_(-)1943545:1943838
Chromosome	GeneMarkS_database	exon	196658	197587	.	+	0	CP000480|M_START_GeneMarkS_Sequence_1168_(+)196658:197587
Chromosome	GeneMarkS_database	exon	4505724	4506692	.	+	0	CP000480|M_START_GeneMarkS_Sequence_1169_(+)4505724:4506692
Chromosome	GeneMarkS_database	exon	4103378	4104160	.	-	0	CP000480|M_START_GeneMarkS_Sequence_1170_(-)4103378:4104160
Chromosome	GeneMarkS_database	exon	2635751	2637226	.	-	0	CP000480|M_START_GeneMarkS_Sequence_1171_(-)2635751:2637226
Chromosome	GeneMarkS_database	exon	3944015	3945133	.	+	0	CP000480|M_START_GeneMarkS_Sequence_1172_(+)3944015:3945133
Chromosome	GeneMarkS_database	exon	5244596	5245825	.	-	0	CP000480|M_START_GeneMarkS_Sequence_1173_(-)5244596:5245825
Chromosome	GeneMarkS_database	exon	3954552	3955568	.	+	0	CP000480|M_START_GeneMarkS_Sequence_1174_(+)3954552:3955568
Chromosome	GeneMarkS_database	exon	4302079	4302645	.	-	0	CP000480|M_START_GeneMarkS_Sequence_1175_(-)4302079:4302645
Chromosome	GeneMarkS_database	exon	5418154	5419464	.	-	0	CP000480|M_START_GeneMarkS_Sequence_1176_(-)5418154:5419464
Chromosome	GeneMarkS_database	exon	4730736	4731818	.	-	0	CP000480|M_START_GeneMarkS_Sequence_1177_(-)4730736:4731818
Chromosome	GeneMarkS_database	exon	2148691	2149593	.	-	0	CP000480|M_START_GeneMarkS_Sequence_1178_(-)2148691:2149593
Chromosome	GeneMarkS_database	exon	2723157	2723471	.	+	0	CP000480|M_START_GeneMarkS_Sequence_1179_(+)2723157:2723471
Chromosome	GeneMarkS_database	exon	6899091	6900032	.	-	0	CP000480|M_START_GeneMarkS_Sequence_1180_(-)6899091:6900032
Chromosome	GeneMarkS_database	exon	2595271	2595642	.	-	0	CP000480|M_START_GeneMarkS_Sequence_1181_(-)2595271:2595642
Chromosome	GeneMarkS_database	exon	2857997	2859376	.	+	0	CP000480|M_START_GeneMarkS_Sequence_1182_(+)2857997:2859376
Chromosome	GeneMarkS_database	exon	6071829	6072254	.	-	0	CP000480|M_START_GeneMarkS_Sequence_1183_(-)6071829:6072254
Chromosome	GeneMarkS_database	exon	6374547	6375320	.	+	0	CP000480|M_START_GeneMarkS_Sequence_1184_(+)6374547:6375320
Chromosome	GeneMarkS_database	exon	1687085	1687495	.	-	0	CP000480|M_START_GeneMarkS_Sequence_1185_(-)1687085:1687495
Chromosome	GeneMarkS_database	exon	1429855	1430313	.	-	0	CP000480|M_START_GeneMarkS_Sequence_1186_(-)1429855:1430313
Chromosome	GeneMarkS_database	exon	4004936	4005712	.	-	0	CP000480|M_START_GeneMarkS_Sequence_1187_(-)4004936:4005712
Chromosome	GeneMarkS_database	exon	43366	44688	.	+	0	CP000480|M_START_GeneMarkS_Sequence_1188_(+)43366:44688
Chromosome	GeneMarkS_database	exon	5186680	5188770	.	+	0	CP000480|M_START_GeneMarkS_Sequence_1189_(+)5186680:5188770
Chromosome	GeneMarkS_database	exon	85616	86911	.	+	0	CP000480|M_START_GeneMarkS_Sequence_1190_(+)85616:86911
Chromosome	GeneMarkS_database	exon	5271288	5271731	.	-	0	CP000480|M_START_GeneMarkS_Sequence_1191_(-)5271288:5271731
Chromosome	GeneMarkS_database	exon	2754283	2755590	.	-	0	CP000480|M_START_GeneMarkS_Sequence_1192_(-)2754283:2755590
Chromosome	GeneMarkS_database	exon	5649928	5650446	.	+	0	CP000480|M_START_GeneMarkS_Sequence_1193_(+)5649928:5650446
Chromosome	GeneMarkS_database	exon	6098775	6099374	.	+	0	CP000480|M_START_GeneMarkS_Sequence_1194_(+)6098775:6099374
Chromosome	GeneMarkS_database	exon	1910546	1911685	.	+	0	CP000480|M_START_GeneMarkS_Sequence_1195_(+)1910546:1911685
Chromosome	GeneMarkS_database	exon	3035748	3037301	.	-	0	CP000480|M_START_GeneMarkS_Sequence_1196_(-)3035748:3037301
Chromosome	GeneMarkS_database	exon	3367954	3368817	.	-	0	CP000480|M_START_GeneMarkS_Sequence_1197_(-)3367954:3368817
Chromosome	GeneMarkS_database	exon	1840251	1840865	.	+	0	CP000480|M_START_GeneMarkS_Sequence_1198_(+)1840251:1840865
Chromosome	GeneMarkS_database	exon	3770113	3772422	.	+	0	CP000480|M_START_GeneMarkS_Sequence_1199_(+)3770113:3772422
Chromosome	GeneMarkS_database	exon	3499056	3499430	.	+	0	CP000480|M_START_GeneMarkS_Sequence_1200_(+)3499056:3499430
Chromosome	GeneMarkS_database	exon	3970017	3970934	.	-	0	CP000480|M_START_GeneMarkS_Sequence_1201_(-)3970017:3970934
Chromosome	GeneMarkS_database	exon	2190853	2192343	.	-	0	CP000480|M_START_GeneMarkS_Sequence_1202_(-)2190853:2192343
Chromosome	GeneMarkS_database	exon	5444953	5445444	.	+	0	CP000480|M_START_GeneMarkS_Sequence_1203_(+)5444953:5445444
Chromosome	GeneMarkS_database	exon	3102783	3103991	.	+	0	CP000480|M_START_GeneMarkS_Sequence_1204_(+)3102783:3103991
Chromosome	GeneMarkS_database	exon	5289428	5289988	.	-	0	CP000480|M_START_GeneMarkS_Sequence_1205_(-)5289428:5289988
Chromosome	GeneMarkS_database	exon	76535	77383	.	+	0	CP000480|M_START_GeneMarkS_Sequence_1206_(+)76535:77383
Chromosome	GeneMarkS_database	exon	4619505	4620362	.	-	0	CP000480|M_START_GeneMarkS_Sequence_1207_(-)4619505:4620362
Chromosome	GeneMarkS_database	exon	55826	56281	.	-	0	CP000480|M_START_GeneMarkS_Sequence_1208_(-)55826:56281
Chromosome	GeneMarkS_database	exon	5617416	5618099	.	+	0	CP000480|M_START_GeneMarkS_Sequence_1209_(+)5617416:5618099
Chromosome	GeneMarkS_database	exon	1578235	1578777	.	+	0	CP000480|M_START_GeneMarkS_Sequence_1210_(+)1578235:1578777
Chromosome	GeneMarkS_database	exon	1997026	1997673	.	+	0	CP000480|M_START_GeneMarkS_Sequence_1211_(+)1997026:1997673
Chromosome	GeneMarkS_database	exon	4166193	4166819	.	+	0	CP000480|M_START_GeneMarkS_Sequence_1212_(+)4166193:4166819
Chromosome	GeneMarkS_database	exon	5662068	5663366	.	-	0	CP000480|M_START_GeneMarkS_Sequence_1213_(-)5662068:5663366
Chromosome	GeneMarkS_database	exon	2587550	2588344	.	-	0	CP000480|M_START_GeneMarkS_Sequence_1214_(-)2587550:2588344
Chromosome	GeneMarkS_database	exon	3489877	3490839	.	-	0	CP000480|M_START_GeneMarkS_Sequence_1215_(-)3489877:3490839
Chromosome	GeneMarkS_database	exon	3934939	3938574	.	-	0	CP000480|M_START_GeneMarkS_Sequence_1216_(-)3934939:3938574
Chromosome	GeneMarkS_database	exon	146549	147232	.	-	0	CP000480|M_START_GeneMarkS_Sequence_1217_(-)146549:147232
Chromosome	GeneMarkS_database	exon	5982929	5984107	.	+	0	CP000480|M_START_GeneMarkS_Sequence_1218_(+)5982929:5984107
Chromosome	GeneMarkS_database	exon	5096638	5097858	.	+	0	CP000480|M_START_GeneMarkS_Sequence_1219_(+)5096638:5097858
Chromosome	GeneMarkS_database	exon	4554636	4555844	.	+	0	CP000480|M_START_GeneMarkS_Sequence_1220_(+)4554636:4555844
Chromosome	GeneMarkS_database	exon	5413309	5413632	.	-	0	CP000480|M_START_GeneMarkS_Sequence_1221_(-)5413309:5413632
Chromosome	GeneMarkS_database	exon	3537873	3539153	.	+	0	CP000480|M_START_GeneMarkS_Sequence_1222_(+)3537873:3539153
Chromosome	GeneMarkS_database	exon	3133490	3135436	.	+	0	CP000480|M_START_GeneMarkS_Sequence_1223_(+)3133490:3135436
Chromosome	GeneMarkS_database	exon	3053983	3054843	.	-	0	CP000480|M_START_GeneMarkS_Sequence_1224_(-)3053983:3054843
Chromosome	GeneMarkS_database	exon	6020020	6021429	.	+	0	CP000480|M_START_GeneMarkS_Sequence_1225_(+)6020020:6021429
Chromosome	GeneMarkS_database	exon	4113063	4113947	.	+	0	CP000480|M_START_GeneMarkS_Sequence_1226_(+)4113063:4113947
Chromosome	GeneMarkS_database	exon	5446146	5447081	.	+	0	CP000480|M_START_GeneMarkS_Sequence_1227_(+)5446146:5447081
Chromosome	GeneMarkS_database	exon	558749	560095	.	+	0	CP000480|M_START_GeneMarkS_Sequence_1228_(+)558749:560095
Chromosome	GeneMarkS_database	exon	5534381	5535580	.	-	0	CP000480|M_START_GeneMarkS_Sequence_1229_(-)5534381:5535580
Chromosome	GeneMarkS_database	exon	6061103	6062386	.	-	0	CP000480|M_START_GeneMarkS_Sequence_1230_(-)6061103:6062386
Chromosome	GeneMarkS_database	exon	5002521	5004572	.	+	0	CP000480|M_START_GeneMarkS_Sequence_1231_(+)5002521:5004572
Chromosome	GeneMarkS_database	exon	5484398	5486341	.	-	0	CP000480|M_START_GeneMarkS_Sequence_1232_(-)5484398:5486341
Chromosome	GeneMarkS_database	exon	4256984	4257466	.	-	0	CP000480|M_START_GeneMarkS_Sequence_1233_(-)4256984:4257466
Chromosome	GeneMarkS_database	exon	6867601	6868491	.	-	0	CP000480|M_START_GeneMarkS_Sequence_1234_(-)6867601:6868491
Chromosome	GeneMarkS_database	exon	3319476	3320357	.	+	0	CP000480|M_START_GeneMarkS_Sequence_1235_(+)3319476:3320357
Chromosome	GeneMarkS_database	exon	1850404	1850577	.	-	0	CP000480|M_START_GeneMarkS_Sequence_1236_(-)1850404:1850577
Chromosome	GeneMarkS_database	exon	646042	646338	.	-	0	CP000480|M_START_GeneMarkS_Sequence_1237_(-)646042:646338
Chromosome	GeneMarkS_database	exon	4963428	4964336	.	-	0	CP000480|M_START_GeneMarkS_Sequence_1238_(-)4963428:4964336
Chromosome	GeneMarkS_database	exon	2543310	2544191	.	+	0	CP000480|M_START_GeneMarkS_Sequence_1239_(+)2543310:2544191
Chromosome	GeneMarkS_database	exon	3548245	3548475	.	+	0	CP000480|M_START_GeneMarkS_Sequence_1240_(+)3548245:3548475
Chromosome	GeneMarkS_database	exon	6383481	6385259	.	+	0	CP000480|M_START_GeneMarkS_Sequence_1241_(+)6383481:6385259
Chromosome	GeneMarkS_database	exon	1949753	1950385	.	+	0	CP000480|M_START_GeneMarkS_Sequence_1242_(+)1949753:1950385
Chromosome	GeneMarkS_database	exon	6641661	6645611	.	-	0	CP000480|M_START_GeneMarkS_Sequence_1243_(-)6641661:6645611
Chromosome	GeneMarkS_database	exon	4629448	4630668	.	+	0	CP000480|M_START_GeneMarkS_Sequence_1244_(+)4629448:4630668
Chromosome	GeneMarkS_database	exon	2036005	2037018	.	+	0	CP000480|M_START_GeneMarkS_Sequence_1245_(+)2036005:2037018
Chromosome	GeneMarkS_database	exon	1304170	1304382	.	+	0	CP000480|M_START_GeneMarkS_Sequence_1246_(+)1304170:1304382
Chromosome	GeneMarkS_database	exon	938818	939270	.	-	0	CP000480|M_START_GeneMarkS_Sequence_1247_(-)938818:939270
Chromosome	GeneMarkS_database	exon	99798	101360	.	+	0	CP000480|M_START_GeneMarkS_Sequence_1248_(+)99798:101360
Chromosome	GeneMarkS_database	exon	6077129	6078415	.	+	0	CP000480|M_START_GeneMarkS_Sequence_1249_(+)6077129:6078415
Chromosome	GeneMarkS_database	exon	4580149	4580292	.	+	0	CP000480|M_START_GeneMarkS_Sequence_1250_(+)4580149:4580292
Chromosome	GeneMarkS_database	exon	921274	922404	.	+	0	CP000480|M_START_GeneMarkS_Sequence_1251_(+)921274:922404
Chromosome	GeneMarkS_database	exon	5353479	5354345	.	-	0	CP000480|M_START_GeneMarkS_Sequence_1252_(-)5353479:5354345
Chromosome	GeneMarkS_database	exon	2624947	2625693	.	+	0	CP000480|M_START_GeneMarkS_Sequence_1253_(+)2624947:2625693
Chromosome	GeneMarkS_database	exon	5065074	5065265	.	-	0	CP000480|M_START_GeneMarkS_Sequence_1254_(-)5065074:5065265
Chromosome	GeneMarkS_database	exon	2648881	2649663	.	+	0	CP000480|M_START_GeneMarkS_Sequence_1255_(+)2648881:2649663
Chromosome	GeneMarkS_database	exon	5580675	5580974	.	-	0	CP000480|M_START_GeneMarkS_Sequence_1256_(-)5580675:5580974
Chromosome	GeneMarkS_database	exon	6544983	6545705	.	-	0	CP000480|M_START_GeneMarkS_Sequence_1257_(-)6544983:6545705
Chromosome	GeneMarkS_database	exon	3148216	3150177	.	-	0	CP000480|M_START_GeneMarkS_Sequence_1258_(-)3148216:3150177
Chromosome	GeneMarkS_database	exon	5402449	5403156	.	-	0	CP000480|M_START_GeneMarkS_Sequence_1259_(-)5402449:5403156
Chromosome	GeneMarkS_database	exon	6930941	6931108	.	+	0	CP000480|M_START_GeneMarkS_Sequence_1260_(+)6930941:6931108
Chromosome	GeneMarkS_database	exon	6776891	6777703	.	-	0	CP000480|M_START_GeneMarkS_Sequence_1261_(-)6776891:6777703
Chromosome	GeneMarkS_database	exon	5439246	5440604	.	-	0	CP000480|M_START_GeneMarkS_Sequence_1262_(-)5439246:5440604
Chromosome	GeneMarkS_database	exon	4611535	4612887	.	-	0	CP000480|M_START_GeneMarkS_Sequence_1263_(-)4611535:4612887
Chromosome	GeneMarkS_database	exon	3586221	3587507	.	+	0	CP000480|M_START_GeneMarkS_Sequence_1264_(+)3586221:3587507
Chromosome	GeneMarkS_database	exon	6530521	6531897	.	+	0	CP000480|M_START_GeneMarkS_Sequence_1265_(+)6530521:6531897
Chromosome	GeneMarkS_database	exon	6757445	6758197	.	+	0	CP000480|M_START_GeneMarkS_Sequence_1266_(+)6757445:6758197
Chromosome	GeneMarkS_database	exon	2659770	2659961	.	+	0	CP000480|M_START_GeneMarkS_Sequence_1267_(+)2659770:2659961
Chromosome	GeneMarkS_database	exon	4936035	4937378	.	+	0	CP000480|M_START_GeneMarkS_Sequence_1268_(+)4936035:4937378
Chromosome	GeneMarkS_database	exon	5043950	5044615	.	-	0	CP000480|M_START_GeneMarkS_Sequence_1269_(-)5043950:5044615
Chromosome	GeneMarkS_database	exon	2656031	2656504	.	-	0	CP000480|M_START_GeneMarkS_Sequence_1270_(-)2656031:2656504
Chromosome	GeneMarkS_database	exon	4996814	4997473	.	-	0	CP000480|M_START_GeneMarkS_Sequence_1271_(-)4996814:4997473
Chromosome	GeneMarkS_database	exon	2765195	2765509	.	-	0	CP000480|M_START_GeneMarkS_Sequence_1272_(-)2765195:2765509
Chromosome	GeneMarkS_database	exon	5060847	5062073	.	-	0	CP000480|M_START_GeneMarkS_Sequence_1273_(-)5060847:5062073
Chromosome	GeneMarkS_database	exon	3461441	3462214	.	+	0	CP000480|M_START_GeneMarkS_Sequence_1274_(+)3461441:3462214
Chromosome	GeneMarkS_database	exon	4100797	4101117	.	-	0	CP000480|M_START_GeneMarkS_Sequence_1275_(-)4100797:4101117
Chromosome	GeneMarkS_database	exon	264607	265227	.	+	0	CP000480|M_START_GeneMarkS_Sequence_1276_(+)264607:265227
Chromosome	GeneMarkS_database	exon	2856103	2856627	.	-	0	CP000480|M_START_GeneMarkS_Sequence_1277_(-)2856103:2856627
Chromosome	GeneMarkS_database	exon	5527437	5528603	.	+	0	CP000480|M_START_GeneMarkS_Sequence_1278_(+)5527437:5528603
Chromosome	GeneMarkS_database	exon	5850116	5850658	.	-	0	CP000480|M_START_GeneMarkS_Sequence_1279_(-)5850116:5850658
Chromosome	GeneMarkS_database	exon	2330943	2333096	.	-	0	CP000480|M_START_GeneMarkS_Sequence_1280_(-)2330943:2333096
Chromosome	GeneMarkS_database	exon	2339303	2340538	.	+	0	CP000480|M_START_GeneMarkS_Sequence_1281_(+)2339303:2340538
Chromosome	GeneMarkS_database	exon	3406015	3406386	.	-	0	CP000480|M_START_GeneMarkS_Sequence_1282_(-)3406015:3406386
Chromosome	GeneMarkS_database	exon	1471453	1472454	.	+	0	CP000480|M_START_GeneMarkS_Sequence_1283_(+)1471453:1472454
Chromosome	GeneMarkS_database	exon	2322534	2324021	.	+	0	CP000480|M_START_GeneMarkS_Sequence_1284_(+)2322534:2324021
Chromosome	GeneMarkS_database	exon	1722325	1725612	.	+	0	CP000480|M_START_GeneMarkS_Sequence_1285_(+)1722325:1725612
Chromosome	GeneMarkS_database	exon	543882	544481	.	-	0	CP000480|M_START_GeneMarkS_Sequence_1286_(-)543882:544481
Chromosome	GeneMarkS_database	exon	2549414	2550649	.	+	0	CP000480|M_START_GeneMarkS_Sequence_1287_(+)2549414:2550649
Chromosome	GeneMarkS_database	exon	4892576	4893052	.	-	0	CP000480|M_START_GeneMarkS_Sequence_1288_(-)4892576:4893052
Chromosome	GeneMarkS_database	exon	6489581	6490300	.	+	0	CP000480|M_START_GeneMarkS_Sequence_1289_(+)6489581:6490300
Chromosome	GeneMarkS_database	exon	2608371	2609555	.	+	0	CP000480|M_START_GeneMarkS_Sequence_1290_(+)2608371:2609555
Chromosome	GeneMarkS_database	exon	388844	389932	.	+	0	CP000480|M_START_GeneMarkS_Sequence_1291_(+)388844:389932
Chromosome	GeneMarkS_database	exon	5377718	5378761	.	+	0	CP000480|M_START_GeneMarkS_Sequence_1292_(+)5377718:5378761
Chromosome	GeneMarkS_database	exon	3375332	3375463	.	+	0	CP000480|M_START_GeneMarkS_Sequence_1293_(+)3375332:3375463
Chromosome	GeneMarkS_database	exon	2854592	2855566	.	+	0	CP000480|M_START_GeneMarkS_Sequence_1294_(+)2854592:2855566
Chromosome	GeneMarkS_database	exon	3076323	3078044	.	+	0	CP000480|M_START_GeneMarkS_Sequence_1295_(+)3076323:3078044
Chromosome	GeneMarkS_database	exon	4388435	4389112	.	-	0	CP000480|M_START_GeneMarkS_Sequence_1296_(-)4388435:4389112
Chromosome	GeneMarkS_database	exon	4261269	4265015	.	-	0	CP000480|M_START_GeneMarkS_Sequence_1297_(-)4261269:4265015
Chromosome	GeneMarkS_database	exon	434928	436061	.	+	0	CP000480|M_START_GeneMarkS_Sequence_1298_(+)434928:436061
Chromosome	GeneMarkS_database	exon	4495727	4496029	.	-	0	CP000480|M_START_GeneMarkS_Sequence_1299_(-)4495727:4496029
Chromosome	GeneMarkS_database	exon	4744059	4745117	.	-	0	CP000480|M_START_GeneMarkS_Sequence_1300_(-)4744059:4745117
Chromosome	GeneMarkS_database	exon	439941	440687	.	+	0	CP000480|M_START_GeneMarkS_Sequence_1301_(+)439941:440687
Chromosome	GeneMarkS_database	exon	143535	144542	.	+	0	CP000480|M_START_GeneMarkS_Sequence_1302_(+)143535:144542
Chromosome	GeneMarkS_database	exon	5153902	5154162	.	+	0	CP000480|M_START_GeneMarkS_Sequence_1303_(+)5153902:5154162
Chromosome	GeneMarkS_database	exon	1018465	1019265	.	-	0	CP000480|M_START_GeneMarkS_Sequence_1304_(-)1018465:1019265
Chromosome	GeneMarkS_database	exon	4114941	4115840	.	+	0	CP000480|M_START_GeneMarkS_Sequence_1305_(+)4114941:4115840
Chromosome	GeneMarkS_database	exon	2702707	2704464	.	+	0	CP000480|M_START_GeneMarkS_Sequence_1306_(+)2702707:2704464
Chromosome	GeneMarkS_database	exon	6910524	6911108	.	+	0	CP000480|M_START_GeneMarkS_Sequence_1307_(+)6910524:6911108
Chromosome	GeneMarkS_database	exon	6924099	6925175	.	-	0	CP000480|M_START_GeneMarkS_Sequence_1308_(-)6924099:6925175
Chromosome	GeneMarkS_database	exon	342433	343923	.	+	0	CP000480|M_START_GeneMarkS_Sequence_1309_(+)342433:343923
Chromosome	GeneMarkS_database	exon	1584746	1585987	.	-	0	CP000480|M_START_GeneMarkS_Sequence_1310_(-)1584746:1585987
Chromosome	GeneMarkS_database	exon	5764801	5765442	.	-	0	CP000480|M_START_GeneMarkS_Sequence_1311_(-)5764801:5765442
Chromosome	GeneMarkS_database	exon	2173038	2174165	.	-	0	CP000480|M_START_GeneMarkS_Sequence_1312_(-)2173038:2174165
Chromosome	GeneMarkS_database	exon	3615464	3616312	.	+	0	CP000480|M_START_GeneMarkS_Sequence_1313_(+)3615464:3616312
Chromosome	GeneMarkS_database	exon	1592926	1593525	.	+	0	CP000480|M_START_GeneMarkS_Sequence_1314_(+)1592926:1593525
Chromosome	GeneMarkS_database	exon	1808508	1810199	.	+	0	CP000480|M_START_GeneMarkS_Sequence_1315_(+)1808508:1810199
Chromosome	GeneMarkS_database	exon	4700604	4700966	.	+	0	CP000480|M_START_GeneMarkS_Sequence_1316_(+)4700604:4700966
Chromosome	GeneMarkS_database	exon	1136102	1136797	.	+	0	CP000480|M_START_GeneMarkS_Sequence_1317_(+)1136102:1136797
Chromosome	GeneMarkS_database	exon	839930	840730	.	-	0	CP000480|M_START_GeneMarkS_Sequence_1318_(-)839930:840730
Chromosome	GeneMarkS_database	exon	948794	949609	.	+	0	CP000480|M_START_GeneMarkS_Sequence_1319_(+)948794:949609
Chromosome	GeneMarkS_database	exon	5466704	5466973	.	+	0	CP000480|M_START_GeneMarkS_Sequence_1320_(+)5466704:5466973
Chromosome	GeneMarkS_database	exon	5813209	5814771	.	-	0	CP000480|M_START_GeneMarkS_Sequence_1321_(-)5813209:5814771
Chromosome	GeneMarkS_database	exon	1844210	1844629	.	+	0	CP000480|M_START_GeneMarkS_Sequence_1322_(+)1844210:1844629
Chromosome	GeneMarkS_database	exon	4549859	4551151	.	+	0	CP000480|M_START_GeneMarkS_Sequence_1323_(+)4549859:4551151
Chromosome	GeneMarkS_database	exon	300761	301390	.	-	0	CP000480|M_START_GeneMarkS_Sequence_1324_(-)300761:301390
Chromosome	GeneMarkS_database	exon	3870193	3870660	.	+	0	CP000480|M_START_GeneMarkS_Sequence_1325_(+)3870193:3870660
Chromosome	GeneMarkS_database	exon	2740567	2741682	.	-	0	CP000480|M_START_GeneMarkS_Sequence_1326_(-)2740567:2741682
Chromosome	GeneMarkS_database	exon	2269802	2271034	.	-	0	CP000480|M_START_GeneMarkS_Sequence_1327_(-)2269802:2271034
Chromosome	GeneMarkS_database	exon	6846259	6846543	.	+	0	CP000480|M_START_GeneMarkS_Sequence_1328_(+)6846259:6846543
Chromosome	GeneMarkS_database	exon	253014	253442	.	-	0	CP000480|M_START_GeneMarkS_Sequence_1329_(-)253014:253442
Chromosome	GeneMarkS_database	exon	2089983	2090105	.	+	0	CP000480|M_START_GeneMarkS_Sequence_1330_(+)2089983:2090105
Chromosome	GeneMarkS_database	exon	361191	361703	.	+	0	CP000480|M_START_GeneMarkS_Sequence_1331_(+)361191:361703
Chromosome	GeneMarkS_database	exon	4312951	4314480	.	-	0	CP000480|M_START_GeneMarkS_Sequence_1332_(-)4312951:4314480
Chromosome	GeneMarkS_database	exon	298158	299276	.	+	0	CP000480|M_START_GeneMarkS_Sequence_1333_(+)298158:299276
Chromosome	GeneMarkS_database	exon	5095326	5096555	.	-	0	CP000480|M_START_GeneMarkS_Sequence_1334_(-)5095326:5096555
Chromosome	GeneMarkS_database	exon	6145828	6146430	.	-	0	CP000480|M_START_GeneMarkS_Sequence_1335_(-)6145828:6146430
Chromosome	GeneMarkS_database	exon	43040	43354	.	+	0	CP000480|M_START_GeneMarkS_Sequence_1336_(+)43040:43354
Chromosome	GeneMarkS_database	exon	6396702	6397508	.	-	0	CP000480|M_START_GeneMarkS_Sequence_1337_(-)6396702:6397508
Chromosome	GeneMarkS_database	exon	6580631	6581377	.	+	0	CP000480|M_START_GeneMarkS_Sequence_1338_(+)6580631:6581377
Chromosome	GeneMarkS_database	exon	5447086	5447784	.	+	0	CP000480|M_START_GeneMarkS_Sequence_1339_(+)5447086:5447784
Chromosome	GeneMarkS_database	exon	5812505	5813212	.	-	0	CP000480|M_START_GeneMarkS_Sequence_1340_(-)5812505:5813212
Chromosome	GeneMarkS_database	exon	3337735	3337899	.	-	0	CP000480|M_START_GeneMarkS_Sequence_1341_(-)3337735:3337899
Chromosome	GeneMarkS_database	exon	1745579	1746721	.	-	0	CP000480|M_START_GeneMarkS_Sequence_1342_(-)1745579:1746721
Chromosome	GeneMarkS_database	exon	4276933	4277454	.	-	0	CP000480|M_START_GeneMarkS_Sequence_1343_(-)4276933:4277454
Chromosome	GeneMarkS_database	exon	208581	211442	.	-	0	CP000480|M_START_GeneMarkS_Sequence_1344_(-)208581:211442
Chromosome	GeneMarkS_database	exon	1538896	1539198	.	+	0	CP000480|M_START_GeneMarkS_Sequence_1345_(+)1538896:1539198
Chromosome	GeneMarkS_database	exon	869653	870783	.	+	0	CP000480|M_START_GeneMarkS_Sequence_1346_(+)869653:870783
Chromosome	GeneMarkS_database	exon	1859971	1860186	.	+	0	CP000480|M_START_GeneMarkS_Sequence_1347_(+)1859971:1860186
Chromosome	GeneMarkS_database	exon	2818671	2820086	.	-	0	CP000480|M_START_GeneMarkS_Sequence_1348_(-)2818671:2820086
Chromosome	GeneMarkS_database	exon	1671564	1673186	.	+	0	CP000480|M_START_GeneMarkS_Sequence_1349_(+)1671564:1673186
Chromosome	GeneMarkS_database	exon	517901	518923	.	+	0	CP000480|M_START_GeneMarkS_Sequence_1350_(+)517901:518923
Chromosome	GeneMarkS_database	exon	3273453	3274514	.	+	0	CP000480|M_START_GeneMarkS_Sequence_1351_(+)3273453:3274514
Chromosome	GeneMarkS_database	exon	4576777	4577313	.	-	0	CP000480|M_START_GeneMarkS_Sequence_1352_(-)4576777:4577313
Chromosome	GeneMarkS_database	exon	1936170	1937024	.	+	0	CP000480|M_START_GeneMarkS_Sequence_1353_(+)1936170:1937024|(-)2225109:2225963
Chromosome	GeneMarkS_database	exon	2225109	2225963	.	-	0	CP000480|M_START_GeneMarkS_Sequence_1353_(+)1936170:1937024|(-)2225109:2225963
Chromosome	GeneMarkS_database	exon	5824860	5825129	.	-	0	CP000480|M_START_GeneMarkS_Sequence_1354_(-)5824860:5825129
Chromosome	GeneMarkS_database	exon	2817834	2818490	.	+	0	CP000480|M_START_GeneMarkS_Sequence_1355_(+)2817834:2818490
Chromosome	GeneMarkS_database	exon	4653276	4654298	.	-	0	CP000480|M_START_GeneMarkS_Sequence_1356_(-)4653276:4654298
Chromosome	GeneMarkS_database	exon	582477	583253	.	-	0	CP000480|M_START_GeneMarkS_Sequence_1357_(-)582477:583253
Chromosome	GeneMarkS_database	exon	2939825	2940826	.	-	0	CP000480|M_START_GeneMarkS_Sequence_1358_(-)2939825:2940826
Chromosome	GeneMarkS_database	exon	3548528	3549193	.	+	0	CP000480|M_START_GeneMarkS_Sequence_1359_(+)3548528:3549193
Chromosome	GeneMarkS_database	exon	4035550	4036224	.	-	0	CP000480|M_START_GeneMarkS_Sequence_1360_(-)4035550:4036224
Chromosome	GeneMarkS_database	exon	5565920	5566414	.	-	0	CP000480|M_START_GeneMarkS_Sequence_1361_(-)5565920:5566414
Chromosome	GeneMarkS_database	exon	830754	831644	.	+	0	CP000480|M_START_GeneMarkS_Sequence_1362_(+)830754:831644
Chromosome	GeneMarkS_database	exon	5445596	5445898	.	+	0	CP000480|M_START_GeneMarkS_Sequence_1363_(+)5445596:5445898
Chromosome	GeneMarkS_database	exon	6926816	6927790	.	-	0	CP000480|M_START_GeneMarkS_Sequence_1364_(-)6926816:6927790
Chromosome	GeneMarkS_database	exon	2354296	2356566	.	+	0	CP000480|M_START_GeneMarkS_Sequence_1365_(+)2354296:2356566
Chromosome	GeneMarkS_database	exon	6509624	6509908	.	+	0	CP000480|M_START_GeneMarkS_Sequence_1366_(+)6509624:6509908
Chromosome	GeneMarkS_database	exon	1624781	1628416	.	+	0	CP000480|M_START_GeneMarkS_Sequence_1367_(+)1624781:1628416
Chromosome	GeneMarkS_database	exon	3142059	3142244	.	+	0	CP000480|M_START_GeneMarkS_Sequence_1368_(+)3142059:3142244
Chromosome	GeneMarkS_database	exon	2443172	2445277	.	+	0	CP000480|M_START_GeneMarkS_Sequence_1369_(+)2443172:2445277
Chromosome	GeneMarkS_database	exon	4109780	4110982	.	+	0	CP000480|M_START_GeneMarkS_Sequence_1370_(+)4109780:4110982
Chromosome	GeneMarkS_database	exon	4781935	4782297	.	-	0	CP000480|M_START_GeneMarkS_Sequence_1371_(-)4781935:4782297
Chromosome	GeneMarkS_database	exon	2348540	2348812	.	+	0	CP000480|M_START_GeneMarkS_Sequence_1372_(+)2348540:2348812
Chromosome	GeneMarkS_database	exon	2020419	2023706	.	+	0	CP000480|M_START_GeneMarkS_Sequence_1373_(+)2020419:2023706
Chromosome	GeneMarkS_database	exon	2922073	2923152	.	+	0	CP000480|M_START_GeneMarkS_Sequence_1374_(+)2922073:2923152
Chromosome	GeneMarkS_database	exon	4399749	4400582	.	+	0	CP000480|M_START_GeneMarkS_Sequence_1375_(+)4399749:4400582
Chromosome	GeneMarkS_database	exon	1218716	1219522	.	+	0	CP000480|M_START_GeneMarkS_Sequence_1376_(+)1218716:1219522
Chromosome	GeneMarkS_database	exon	5481632	5482420	.	-	0	CP000480|M_START_GeneMarkS_Sequence_1377_(-)5481632:5482420
Chromosome	GeneMarkS_database	exon	6827676	6828323	.	-	0	CP000480|M_START_GeneMarkS_Sequence_1378_(-)6827676:6828323
Chromosome	GeneMarkS_database	exon	2846874	2847866	.	+	0	CP000480|M_START_GeneMarkS_Sequence_1379_(+)2846874:2847866
Chromosome	GeneMarkS_database	exon	2093263	2094348	.	-	0	CP000480|M_START_GeneMarkS_Sequence_1380_(-)2093263:2094348
Chromosome	GeneMarkS_database	exon	892151	893602	.	+	0	CP000480|M_START_GeneMarkS_Sequence_1381_(+)892151:893602
Chromosome	GeneMarkS_database	exon	4713398	4713778	.	-	0	CP000480|M_START_GeneMarkS_Sequence_1382_(-)4713398:4713778
Chromosome	GeneMarkS_database	exon	2164291	2165229	.	+	0	CP000480|M_START_GeneMarkS_Sequence_1383_(+)2164291:2165229
Chromosome	GeneMarkS_database	exon	3839211	3839687	.	-	0	CP000480|M_START_GeneMarkS_Sequence_1384_(-)3839211:3839687
Chromosome	GeneMarkS_database	exon	2336583	2338136	.	-	0	CP000480|M_START_GeneMarkS_Sequence_1385_(-)2336583:2338136
Chromosome	GeneMarkS_database	exon	546423	547280	.	+	0	CP000480|M_START_GeneMarkS_Sequence_1386_(+)546423:547280
Chromosome	GeneMarkS_database	exon	766670	768784	.	-	0	CP000480|M_START_GeneMarkS_Sequence_1387_(-)766670:768784
Chromosome	GeneMarkS_database	exon	5221049	5221372	.	-	0	CP000480|M_START_GeneMarkS_Sequence_1388_(-)5221049:5221372
Chromosome	GeneMarkS_database	exon	6502555	6503088	.	+	0	CP000480|M_START_GeneMarkS_Sequence_1389_(+)6502555:6503088
Chromosome	GeneMarkS_database	exon	4291023	4292564	.	-	0	CP000480|M_START_GeneMarkS_Sequence_1390_(-)4291023:4292564
Chromosome	GeneMarkS_database	exon	1541650	1542066	.	+	0	CP000480|M_START_GeneMarkS_Sequence_1391_(+)1541650:1542066
Chromosome	GeneMarkS_database	exon	5516700	5517245	.	+	0	CP000480|M_START_GeneMarkS_Sequence_1392_(+)5516700:5517245
Chromosome	GeneMarkS_database	exon	3221174	3221863	.	+	0	CP000480|M_START_GeneMarkS_Sequence_1393_(+)3221174:3221863
Chromosome	GeneMarkS_database	exon	2777331	2777801	.	+	0	CP000480|M_START_GeneMarkS_Sequence_1394_(+)2777331:2777801
Chromosome	GeneMarkS_database	exon	4255057	4255647	.	+	0	CP000480|M_START_GeneMarkS_Sequence_1395_(+)4255057:4255647
Chromosome	GeneMarkS_database	exon	333272	334264	.	+	0	CP000480|M_START_GeneMarkS_Sequence_1396_(+)333272:334264
Chromosome	GeneMarkS_database	exon	4722653	4723969	.	+	0	CP000480|M_START_GeneMarkS_Sequence_1397_(+)4722653:4723969
Chromosome	GeneMarkS_database	exon	3152446	3153321	.	+	0	CP000480|M_START_GeneMarkS_Sequence_1398_(+)3152446:3153321
Chromosome	GeneMarkS_database	exon	3487878	3488744	.	+	0	CP000480|M_START_GeneMarkS_Sequence_1399_(+)3487878:3488744
Chromosome	GeneMarkS_database	exon	202117	202866	.	+	0	CP000480|M_START_GeneMarkS_Sequence_1400_(+)202117:202866
Chromosome	GeneMarkS_database	exon	3442145	3442678	.	-	0	CP000480|M_START_GeneMarkS_Sequence_1401_(-)3442145:3442678
Chromosome	GeneMarkS_database	exon	6300742	6301623	.	+	0	CP000480|M_START_GeneMarkS_Sequence_1402_(+)6300742:6301623
Chromosome	GeneMarkS_database	exon	2774673	2774876	.	+	0	CP000480|M_START_GeneMarkS_Sequence_1403_(+)2774673:2774876
Chromosome	GeneMarkS_database	exon	1175363	1176490	.	+	0	CP000480|M_START_GeneMarkS_Sequence_1404_(+)1175363:1176490
Chromosome	GeneMarkS_database	exon	6760497	6761582	.	-	0	CP000480|M_START_GeneMarkS_Sequence_1405_(-)6760497:6761582
Chromosome	GeneMarkS_database	exon	814372	814698	.	-	0	CP000480|M_START_GeneMarkS_Sequence_1406_(-)814372:814698
Chromosome	GeneMarkS_database	exon	172501	173934	.	-	0	CP000480|M_START_GeneMarkS_Sequence_1407_(-)172501:173934
Chromosome	GeneMarkS_database	exon	14130	15098	.	-	0	CP000480|M_START_GeneMarkS_Sequence_1408_(-)14130:15098
Chromosome	GeneMarkS_database	exon	588742	589566	.	-	0	CP000480|M_START_GeneMarkS_Sequence_1409_(-)588742:589566
Chromosome	GeneMarkS_database	exon	3359563	3360411	.	-	0	CP000480|M_START_GeneMarkS_Sequence_1410_(-)3359563:3360411
Chromosome	GeneMarkS_database	exon	6922554	6924056	.	-	0	CP000480|M_START_GeneMarkS_Sequence_1411_(-)6922554:6924056
Chromosome	GeneMarkS_database	exon	6520166	6520669	.	+	0	CP000480|M_START_GeneMarkS_Sequence_1412_(+)6520166:6520669
Chromosome	GeneMarkS_database	exon	6134990	6135238	.	+	0	CP000480|M_START_GeneMarkS_Sequence_1413_(+)6134990:6135238
Chromosome	GeneMarkS_database	exon	1279842	1280711	.	-	0	CP000480|M_START_GeneMarkS_Sequence_1414_(-)1279842:1280711
Chromosome	GeneMarkS_database	exon	6680779	6681129	.	+	0	CP000480|M_START_GeneMarkS_Sequence_1415_(+)6680779:6681129
Chromosome	GeneMarkS_database	exon	5553543	5554367	.	-	0	CP000480|M_START_GeneMarkS_Sequence_1416_(-)5553543:5554367
Chromosome	GeneMarkS_database	exon	4414597	4415850	.	+	0	CP000480|M_START_GeneMarkS_Sequence_1417_(+)4414597:4415850
Chromosome	GeneMarkS_database	exon	701225	701518	.	+	0	CP000480|M_START_GeneMarkS_Sequence_1418_(+)701225:701518
Chromosome	GeneMarkS_database	exon	320198	321361	.	+	0	CP000480|M_START_GeneMarkS_Sequence_1419_(+)320198:321361
Chromosome	GeneMarkS_database	exon	3531027	3532019	.	-	0	CP000480|M_START_GeneMarkS_Sequence_1420_(-)3531027:3532019
Chromosome	GeneMarkS_database	exon	5836135	5837526	.	+	0	CP000480|M_START_GeneMarkS_Sequence_1421_(+)5836135:5837526
Chromosome	GeneMarkS_database	exon	5266544	5266834	.	+	0	CP000480|M_START_GeneMarkS_Sequence_1422_(+)5266544:5266834
Chromosome	GeneMarkS_database	exon	3620574	3621500	.	+	0	CP000480|M_START_GeneMarkS_Sequence_1423_(+)3620574:3621500
Chromosome	GeneMarkS_database	exon	2609552	2610118	.	+	0	CP000480|M_START_GeneMarkS_Sequence_1424_(+)2609552:2610118
Chromosome	GeneMarkS_database	exon	5256323	5256931	.	+	0	CP000480|M_START_GeneMarkS_Sequence_1425_(+)5256323:5256931
Chromosome	GeneMarkS_database	exon	1048209	1049537	.	+	0	CP000480|M_START_GeneMarkS_Sequence_1426_(+)1048209:1049537
Chromosome	GeneMarkS_database	exon	3818844	3819437	.	-	0	CP000480|M_START_GeneMarkS_Sequence_1427_(-)3818844:3819437
Chromosome	GeneMarkS_database	exon	5292709	5294022	.	+	0	CP000480|M_START_GeneMarkS_Sequence_1428_(+)5292709:5294022
Chromosome	GeneMarkS_database	exon	3160365	3160601	.	+	0	CP000480|M_START_GeneMarkS_Sequence_1429_(+)3160365:3160601
Chromosome	GeneMarkS_database	exon	4121265	4122656	.	-	0	CP000480|M_START_GeneMarkS_Sequence_1430_(-)4121265:4122656
Chromosome	GeneMarkS_database	exon	5798619	5799317	.	+	0	CP000480|M_START_GeneMarkS_Sequence_1431_(+)5798619:5799317
Chromosome	GeneMarkS_database	exon	6185995	6187557	.	-	0	CP000480|M_START_GeneMarkS_Sequence_1432_(-)6185995:6187557
Chromosome	GeneMarkS_database	exon	6786544	6787548	.	+	0	CP000480|M_START_GeneMarkS_Sequence_1433_(+)6786544:6787548
Chromosome	GeneMarkS_database	exon	3907516	3908757	.	-	0	CP000480|M_START_GeneMarkS_Sequence_1434_(-)3907516:3908757
Chromosome	GeneMarkS_database	exon	5237353	5237805	.	-	0	CP000480|M_START_GeneMarkS_Sequence_1435_(-)5237353:5237805
Chromosome	GeneMarkS_database	exon	6684230	6684538	.	-	0	CP000480|M_START_GeneMarkS_Sequence_1436_(-)6684230:6684538
Chromosome	GeneMarkS_database	exon	4487275	4488018	.	-	0	CP000480|M_START_GeneMarkS_Sequence_1437_(-)4487275:4488018
Chromosome	GeneMarkS_database	exon	1543239	1543640	.	-	0	CP000480|M_START_GeneMarkS_Sequence_1438_(-)1543239:1543640
Chromosome	GeneMarkS_database	exon	2227457	2227564	.	-	0	CP000480|M_START_GeneMarkS_Sequence_1439_(-)2227457:2227564
Chromosome	GeneMarkS_database	exon	1291202	1292839	.	-	0	CP000480|M_START_GeneMarkS_Sequence_1440_(-)1291202:1292839
Chromosome	GeneMarkS_database	exon	5504059	5505033	.	-	0	CP000480|M_START_GeneMarkS_Sequence_1441_(-)5504059:5505033
Chromosome	GeneMarkS_database	exon	1159442	1160059	.	+	0	CP000480|M_START_GeneMarkS_Sequence_1442_(+)1159442:1160059
Chromosome	GeneMarkS_database	exon	5388719	5389042	.	+	0	CP000480|M_START_GeneMarkS_Sequence_1443_(+)5388719:5389042
Chromosome	GeneMarkS_database	exon	4734131	4734955	.	-	0	CP000480|M_START_GeneMarkS_Sequence_1444_(-)4734131:4734955
Chromosome	GeneMarkS_database	exon	4770535	4771014	.	-	0	CP000480|M_START_GeneMarkS_Sequence_1445_(-)4770535:4771014
Chromosome	GeneMarkS_database	exon	3310245	3311108	.	+	0	CP000480|M_START_GeneMarkS_Sequence_1446_(+)3310245:3311108
Chromosome	GeneMarkS_database	exon	3268212	3269510	.	+	0	CP000480|M_START_GeneMarkS_Sequence_1447_(+)3268212:3269510
Chromosome	GeneMarkS_database	exon	1326988	1327353	.	+	0	CP000480|M_START_GeneMarkS_Sequence_1448_(+)1326988:1327353
Chromosome	GeneMarkS_database	exon	2974935	2976311	.	+	0	CP000480|M_START_GeneMarkS_Sequence_1449_(+)2974935:2976311
Chromosome	GeneMarkS_database	exon	4059480	4060469	.	-	0	CP000480|M_START_GeneMarkS_Sequence_1450_(-)4059480:4060469
Chromosome	GeneMarkS_database	exon	6581422	6582000	.	+	0	CP000480|M_START_GeneMarkS_Sequence_1451_(+)6581422:6582000
Chromosome	GeneMarkS_database	exon	1881247	1881663	.	+	0	CP000480|M_START_GeneMarkS_Sequence_1452_(+)1881247:1881663
Chromosome	GeneMarkS_database	exon	3905025	3905606	.	-	0	CP000480|M_START_GeneMarkS_Sequence_1453_(-)3905025:3905606
Chromosome	GeneMarkS_database	exon	482813	484234	.	+	0	CP000480|M_START_GeneMarkS_Sequence_1454_(+)482813:484234
Chromosome	GeneMarkS_database	exon	4138269	4139831	.	-	0	CP000480|M_START_GeneMarkS_Sequence_1455_(-)4138269:4139831
Chromosome	GeneMarkS_database	exon	2983658	2984632	.	+	0	CP000480|M_START_GeneMarkS_Sequence_1456_(+)2983658:2984632
Chromosome	GeneMarkS_database	exon	2460414	2462000	.	+	0	CP000480|M_START_GeneMarkS_Sequence_1457_(+)2460414:2462000
Chromosome	GeneMarkS_database	exon	1269105	1270931	.	+	0	CP000480|M_START_GeneMarkS_Sequence_1458_(+)1269105:1270931
Chromosome	GeneMarkS_database	exon	4376977	4377387	.	+	0	CP000480|M_START_GeneMarkS_Sequence_1459_(+)4376977:4377387
Chromosome	GeneMarkS_database	exon	2540980	2543313	.	+	0	CP000480|M_START_GeneMarkS_Sequence_1460_(+)2540980:2543313
Chromosome	GeneMarkS_database	exon	5844594	5845598	.	+	0	CP000480|M_START_GeneMarkS_Sequence_1461_(+)5844594:5845598
Chromosome	GeneMarkS_database	exon	2501271	2502047	.	-	0	CP000480|M_START_GeneMarkS_Sequence_1462_(-)2501271:2502047
Chromosome	GeneMarkS_database	exon	597644	598570	.	+	0	CP000480|M_START_GeneMarkS_Sequence_1463_(+)597644:598570
Chromosome	GeneMarkS_database	exon	4430412	4430561	.	-	0	CP000480|M_START_GeneMarkS_Sequence_1464_(-)4430412:4430561
Chromosome	GeneMarkS_database	exon	3787674	3788843	.	-	0	CP000480|M_START_GeneMarkS_Sequence_1465_(-)3787674:3788843
Chromosome	GeneMarkS_database	exon	945772	946695	.	-	0	CP000480|M_START_GeneMarkS_Sequence_1466_(-)945772:946695
Chromosome	GeneMarkS_database	exon	5106909	5108801	.	+	0	CP000480|M_START_GeneMarkS_Sequence_1467_(+)5106909:5108801
Chromosome	GeneMarkS_database	exon	5167458	5168702	.	+	0	CP000480|M_START_GeneMarkS_Sequence_1468_(+)5167458:5168702
Chromosome	GeneMarkS_database	exon	4551156	4552001	.	-	0	CP000480|M_START_GeneMarkS_Sequence_1469_(-)4551156:4552001
Chromosome	GeneMarkS_database	exon	1763124	1763909	.	-	0	CP000480|M_START_GeneMarkS_Sequence_1470_(-)1763124:1763909
Chromosome	GeneMarkS_database	exon	3177527	3179617	.	-	0	CP000480|M_START_GeneMarkS_Sequence_1471_(-)3177527:3179617
Chromosome	GeneMarkS_database	exon	5625390	5625656	.	+	0	CP000480|M_START_GeneMarkS_Sequence_1472_(+)5625390:5625656
Chromosome	GeneMarkS_database	exon	6078412	6078624	.	+	0	CP000480|M_START_GeneMarkS_Sequence_1473_(+)6078412:6078624
Chromosome	GeneMarkS_database	exon	4803784	4804593	.	-	0	CP000480|M_START_GeneMarkS_Sequence_1474_(-)4803784:4804593
Chromosome	GeneMarkS_database	exon	3974235	3975845	.	-	0	CP000480|M_START_GeneMarkS_Sequence_1475_(-)3974235:3975845
Chromosome	GeneMarkS_database	exon	3679739	3680041	.	-	0	CP000480|M_START_GeneMarkS_Sequence_1476_(-)3679739:3680041
Chromosome	GeneMarkS_database	exon	5414528	5414827	.	+	0	CP000480|M_START_GeneMarkS_Sequence_1477_(+)5414528:5414827
Chromosome	GeneMarkS_database	exon	447638	447868	.	+	0	CP000480|M_START_GeneMarkS_Sequence_1478_(+)447638:447868
Chromosome	GeneMarkS_database	exon	6917001	6917819	.	+	0	CP000480|M_START_GeneMarkS_Sequence_1479_(+)6917001:6917819
Chromosome	GeneMarkS_database	exon	416355	417653	.	+	0	CP000480|M_START_GeneMarkS_Sequence_1480_(+)416355:417653
Chromosome	GeneMarkS_database	exon	3038835	3039719	.	-	0	CP000480|M_START_GeneMarkS_Sequence_1481_(-)3038835:3039719
Chromosome	GeneMarkS_database	exon	1037801	1038283	.	+	0	CP000480|M_START_GeneMarkS_Sequence_1482_(+)1037801:1038283
Chromosome	GeneMarkS_database	exon	3179931	3180788	.	+	0	CP000480|M_START_GeneMarkS_Sequence_1483_(+)3179931:3180788
Chromosome	GeneMarkS_database	exon	4209578	4210339	.	-	0	CP000480|M_START_GeneMarkS_Sequence_1484_(-)4209578:4210339
Chromosome	GeneMarkS_database	exon	5341287	5342726	.	-	0	CP000480|M_START_GeneMarkS_Sequence_1485_(-)5341287:5342726
Chromosome	GeneMarkS_database	exon	6630646	6631086	.	-	0	CP000480|M_START_GeneMarkS_Sequence_1486_(-)6630646:6631086
Chromosome	GeneMarkS_database	exon	225241	227712	.	+	0	CP000480|M_START_GeneMarkS_Sequence_1487_(+)225241:227712
Chromosome	GeneMarkS_database	exon	2856675	2857100	.	-	0	CP000480|M_START_GeneMarkS_Sequence_1488_(-)2856675:2857100
Chromosome	GeneMarkS_database	exon	3578173	3578859	.	-	0	CP000480|M_START_GeneMarkS_Sequence_1489_(-)3578173:3578859
Chromosome	GeneMarkS_database	exon	5647818	5649233	.	+	0	CP000480|M_START_GeneMarkS_Sequence_1490_(+)5647818:5649233
Chromosome	GeneMarkS_database	exon	5524418	5525965	.	+	0	CP000480|M_START_GeneMarkS_Sequence_1491_(+)5524418:5525965
Chromosome	GeneMarkS_database	exon	6164598	6164969	.	-	0	CP000480|M_START_GeneMarkS_Sequence_1492_(-)6164598:6164969
Chromosome	GeneMarkS_database	exon	5704384	5705304	.	-	0	CP000480|M_START_GeneMarkS_Sequence_1493_(-)5704384:5705304
Chromosome	GeneMarkS_database	exon	4691249	4692046	.	+	0	CP000480|M_START_GeneMarkS_Sequence_1494_(+)4691249:4692046
Chromosome	GeneMarkS_database	exon	6007618	6008229	.	+	0	CP000480|M_START_GeneMarkS_Sequence_1495_(+)6007618:6008229
Chromosome	GeneMarkS_database	exon	1482198	1485101	.	+	0	CP000480|M_START_GeneMarkS_Sequence_1496_(+)1482198:1485101
Chromosome	GeneMarkS_database	exon	1146756	1147487	.	+	0	CP000480|M_START_GeneMarkS_Sequence_1497_(+)1146756:1147487
Chromosome	GeneMarkS_database	exon	5933124	5933951	.	+	0	CP000480|M_START_GeneMarkS_Sequence_1498_(+)5933124:5933951
Chromosome	GeneMarkS_database	exon	4591	6618	.	+	0	CP000480|M_START_GeneMarkS_Sequence_1499_(+)4591:6618
Chromosome	GeneMarkS_database	exon	3751261	3752916	.	+	0	CP000480|M_START_GeneMarkS_Sequence_1500_(+)3751261:3752916
Chromosome	GeneMarkS_database	exon	6385224	6386960	.	-	0	CP000480|M_START_GeneMarkS_Sequence_1501_(-)6385224:6386960
Chromosome	GeneMarkS_database	exon	2492393	2493025	.	+	0	CP000480|M_START_GeneMarkS_Sequence_1502_(+)2492393:2493025
Chromosome	GeneMarkS_database	exon	2106948	2108135	.	-	0	CP000480|M_START_GeneMarkS_Sequence_1503_(-)2106948:2108135
Chromosome	GeneMarkS_database	exon	2898445	2898927	.	+	0	CP000480|M_START_GeneMarkS_Sequence_1504_(+)2898445:2898927
Chromosome	GeneMarkS_database	exon	5828137	5828853	.	-	0	CP000480|M_START_GeneMarkS_Sequence_1505_(-)5828137:5828853
Chromosome	GeneMarkS_database	exon	1788531	1790147	.	-	0	CP000480|M_START_GeneMarkS_Sequence_1506_(-)1788531:1790147
Chromosome	GeneMarkS_database	exon	3520035	3520619	.	+	0	CP000480|M_START_GeneMarkS_Sequence_1507_(+)3520035:3520619
Chromosome	GeneMarkS_database	exon	441687	442790	.	-	0	CP000480|M_START_GeneMarkS_Sequence_1508_(-)441687:442790
Chromosome	GeneMarkS_database	exon	6066386	6067141	.	+	0	CP000480|M_START_GeneMarkS_Sequence_1509_(+)6066386:6067141
Chromosome	GeneMarkS_database	exon	2901404	2902102	.	-	0	CP000480|M_START_GeneMarkS_Sequence_1510_(-)2901404:2902102
Chromosome	GeneMarkS_database	exon	1322820	1323980	.	+	0	CP000480|M_START_GeneMarkS_Sequence_1511_(+)1322820:1323980
Chromosome	GeneMarkS_database	exon	6426713	6427120	.	+	0	CP000480|M_START_GeneMarkS_Sequence_1512_(+)6426713:6427120
Chromosome	GeneMarkS_database	exon	5052675	5053736	.	-	0	CP000480|M_START_GeneMarkS_Sequence_1513_(-)5052675:5053736
Chromosome	GeneMarkS_database	exon	4706444	4707556	.	-	0	CP000480|M_START_GeneMarkS_Sequence_1514_(-)4706444:4707556
Chromosome	GeneMarkS_database	exon	4174286	4175515	.	-	0	CP000480|M_START_GeneMarkS_Sequence_1515_(-)4174286:4175515
Chromosome	GeneMarkS_database	exon	1787883	1788506	.	+	0	CP000480|M_START_GeneMarkS_Sequence_1516_(+)1787883:1788506
Chromosome	GeneMarkS_database	exon	5745137	5745982	.	-	0	CP000480|M_START_GeneMarkS_Sequence_1517_(-)5745137:5745982
Chromosome	GeneMarkS_database	exon	3553689	3554375	.	-	0	CP000480|M_START_GeneMarkS_Sequence_1518_(-)3553689:3554375
Chromosome	GeneMarkS_database	exon	1034759	1035154	.	+	0	CP000480|M_START_GeneMarkS_Sequence_1519_(+)1034759:1035154
Chromosome	GeneMarkS_database	exon	235782	236060	.	+	0	CP000480|M_START_GeneMarkS_Sequence_1520_(+)235782:236060
Chromosome	GeneMarkS_database	exon	5313647	5314048	.	-	0	CP000480|M_START_GeneMarkS_Sequence_1521_(-)5313647:5314048
Chromosome	GeneMarkS_database	exon	6063676	6064056	.	+	0	CP000480|M_START_GeneMarkS_Sequence_1522_(+)6063676:6064056
Chromosome	GeneMarkS_database	exon	163580	164539	.	+	0	CP000480|M_START_GeneMarkS_Sequence_1523_(+)163580:164539
Chromosome	GeneMarkS_database	exon	1034307	1034738	.	+	0	CP000480|M_START_GeneMarkS_Sequence_1524_(+)1034307:1034738
Chromosome	GeneMarkS_database	exon	1968124	1969131	.	-	0	CP000480|M_START_GeneMarkS_Sequence_1525_(-)1968124:1969131
Chromosome	GeneMarkS_database	exon	3046939	3048045	.	-	0	CP000480|M_START_GeneMarkS_Sequence_1526_(-)3046939:3048045
Chromosome	GeneMarkS_database	exon	3211820	3212194	.	+	0	CP000480|M_START_GeneMarkS_Sequence_1527_(+)3211820:3212194
Chromosome	GeneMarkS_database	exon	4809888	4810493	.	+	0	CP000480|M_START_GeneMarkS_Sequence_1528_(+)4809888:4810493
Chromosome	GeneMarkS_database	exon	2769486	2769974	.	+	0	CP000480|M_START_GeneMarkS_Sequence_1529_(+)2769486:2769974
Chromosome	GeneMarkS_database	exon	4603836	4605512	.	+	0	CP000480|M_START_GeneMarkS_Sequence_1530_(+)4603836:4605512
Chromosome	GeneMarkS_database	exon	6659352	6659954	.	+	0	CP000480|M_START_GeneMarkS_Sequence_1531_(+)6659352:6659954
Chromosome	GeneMarkS_database	exon	6707264	6708133	.	-	0	CP000480|M_START_GeneMarkS_Sequence_1532_(-)6707264:6708133
Chromosome	GeneMarkS_database	exon	5310838	5311533	.	+	0	CP000480|M_START_GeneMarkS_Sequence_1533_(+)5310838:5311533
Chromosome	GeneMarkS_database	exon	1933836	1934534	.	-	0	CP000480|M_START_GeneMarkS_Sequence_1534_(-)1933836:1934534
Chromosome	GeneMarkS_database	exon	5317578	5318684	.	+	0	CP000480|M_START_GeneMarkS_Sequence_1535_(+)5317578:5318684
Chromosome	GeneMarkS_database	exon	1509463	1510161	.	+	0	CP000480|M_START_GeneMarkS_Sequence_1536_(+)1509463:1510161
Chromosome	GeneMarkS_database	exon	197588	198100	.	-	0	CP000480|M_START_GeneMarkS_Sequence_1537_(-)197588:198100
Chromosome	GeneMarkS_database	exon	5879581	5880393	.	+	0	CP000480|M_START_GeneMarkS_Sequence_1538_(+)5879581:5880393
Chromosome	GeneMarkS_database	exon	5433042	5433650	.	+	0	CP000480|M_START_GeneMarkS_Sequence_1539_(+)5433042:5433650
Chromosome	GeneMarkS_database	exon	2829633	2830202	.	-	0	CP000480|M_START_GeneMarkS_Sequence_1540_(-)2829633:2830202
Chromosome	GeneMarkS_database	exon	2537542	2538522	.	+	0	CP000480|M_START_GeneMarkS_Sequence_1541_(+)2537542:2538522
Chromosome	GeneMarkS_database	exon	3485603	3485905	.	+	0	CP000480|M_START_GeneMarkS_Sequence_1542_(+)3485603:3485905
Chromosome	GeneMarkS_database	exon	4969432	4970199	.	-	0	CP000480|M_START_GeneMarkS_Sequence_1543_(-)4969432:4970199
Chromosome	GeneMarkS_database	exon	2057028	2058071	.	+	0	CP000480|M_START_GeneMarkS_Sequence_1544_(+)2057028:2058071
Chromosome	GeneMarkS_database	exon	1769956	1770891	.	+	0	CP000480|M_START_GeneMarkS_Sequence_1545_(+)1769956:1770891
Chromosome	GeneMarkS_database	exon	4403968	4404681	.	+	0	CP000480|M_START_GeneMarkS_Sequence_1546_(+)4403968:4404681
Chromosome	GeneMarkS_database	exon	5240896	5244570	.	-	0	CP000480|M_START_GeneMarkS_Sequence_1547_(-)5240896:5244570
Chromosome	GeneMarkS_database	exon	4598198	4599499	.	-	0	CP000480|M_START_GeneMarkS_Sequence_1548_(-)4598198:4599499
Chromosome	GeneMarkS_database	exon	1967099	1968031	.	-	0	CP000480|M_START_GeneMarkS_Sequence_1549_(-)1967099:1968031
Chromosome	GeneMarkS_database	exon	6559046	6559807	.	+	0	CP000480|M_START_GeneMarkS_Sequence_1550_(+)6559046:6559807
Chromosome	GeneMarkS_database	exon	3721548	3723488	.	+	0	CP000480|M_START_GeneMarkS_Sequence_1551_(+)3721548:3723488
Chromosome	GeneMarkS_database	exon	2871045	2871920	.	+	0	CP000480|M_START_GeneMarkS_Sequence_1552_(+)2871045:2871920
Chromosome	GeneMarkS_database	exon	1758776	1759309	.	-	0	CP000480|M_START_GeneMarkS_Sequence_1553_(-)1758776:1759309
Chromosome	GeneMarkS_database	exon	2968218	2969042	.	+	0	CP000480|M_START_GeneMarkS_Sequence_1554_(+)2968218:2969042
Chromosome	GeneMarkS_database	exon	5832749	5833963	.	+	0	CP000480|M_START_GeneMarkS_Sequence_1555_(+)5832749:5833963
Chromosome	GeneMarkS_database	exon	5825819	5826817	.	-	0	CP000480|M_START_GeneMarkS_Sequence_1556_(-)5825819:5826817
Chromosome	GeneMarkS_database	exon	6410678	6411739	.	+	0	CP000480|M_START_GeneMarkS_Sequence_1557_(+)6410678:6411739
Chromosome	GeneMarkS_database	exon	522988	524943	.	-	0	CP000480|M_START_GeneMarkS_Sequence_1558_(-)522988:524943
Chromosome	GeneMarkS_database	exon	3116582	3117916	.	+	0	CP000480|M_START_GeneMarkS_Sequence_1559_(+)3116582:3117916
Chromosome	GeneMarkS_database	exon	3963990	3964871	.	+	0	CP000480|M_START_GeneMarkS_Sequence_1560_(+)3963990:3964871
Chromosome	GeneMarkS_database	exon	701553	701840	.	+	0	CP000480|M_START_GeneMarkS_Sequence_1561_(+)701553:701840
Chromosome	GeneMarkS_database	exon	4818029	4818226	.	+	0	CP000480|M_START_GeneMarkS_Sequence_1562_(+)4818029:4818226
Chromosome	GeneMarkS_database	exon	5922946	5923401	.	-	0	CP000480|M_START_GeneMarkS_Sequence_1563_(-)5922946:5923401
Chromosome	GeneMarkS_database	exon	1134696	1136105	.	+	0	CP000480|M_START_GeneMarkS_Sequence_1564_(+)1134696:1136105
Chromosome	GeneMarkS_database	exon	4273156	4273986	.	-	0	CP000480|M_START_GeneMarkS_Sequence_1565_(-)4273156:4273986
Chromosome	GeneMarkS_database	exon	3015273	3015719	.	+	0	CP000480|M_START_GeneMarkS_Sequence_1566_(+)3015273:3015719
Chromosome	GeneMarkS_database	exon	2802577	2803494	.	+	0	CP000480|M_START_GeneMarkS_Sequence_1567_(+)2802577:2803494
Chromosome	GeneMarkS_database	exon	3735585	3736673	.	+	0	CP000480|M_START_GeneMarkS_Sequence_1568_(+)3735585:3736673
Chromosome	GeneMarkS_database	exon	800492	800851	.	+	0	CP000480|M_START_GeneMarkS_Sequence_1569_(+)800492:800851
Chromosome	GeneMarkS_database	exon	1652977	1654452	.	-	0	CP000480|M_START_GeneMarkS_Sequence_1570_(-)1652977:1654452
Chromosome	GeneMarkS_database	exon	4447509	4448801	.	-	0	CP000480|M_START_GeneMarkS_Sequence_1571_(-)4447509:4448801
Chromosome	GeneMarkS_database	exon	1998476	1999975	.	+	0	CP000480|M_START_GeneMarkS_Sequence_1572_(+)1998476:1999975
Chromosome	GeneMarkS_database	exon	6871529	6872626	.	-	0	CP000480|M_START_GeneMarkS_Sequence_1573_(-)6871529:6872626
Chromosome	GeneMarkS_database	exon	5124797	5125234	.	+	0	CP000480|M_START_GeneMarkS_Sequence_1574_(+)5124797:5125234
Chromosome	GeneMarkS_database	exon	6685394	6686005	.	-	0	CP000480|M_START_GeneMarkS_Sequence_1575_(-)6685394:6686005
Chromosome	GeneMarkS_database	exon	2570219	2571472	.	-	0	CP000480|M_START_GeneMarkS_Sequence_1576_(-)2570219:2571472
Chromosome	GeneMarkS_database	exon	3346024	3347112	.	+	0	CP000480|M_START_GeneMarkS_Sequence_1577_(+)3346024:3347112
Chromosome	GeneMarkS_database	exon	5088250	5088714	.	+	0	CP000480|M_START_GeneMarkS_Sequence_1578_(+)5088250:5088714
Chromosome	GeneMarkS_database	exon	3049867	3051504	.	-	0	CP000480|M_START_GeneMarkS_Sequence_1579_(-)3049867:3051504
Chromosome	GeneMarkS_database	exon	510873	511757	.	-	0	CP000480|M_START_GeneMarkS_Sequence_1580_(-)510873:511757
Chromosome	GeneMarkS_database	exon	3499988	3501115	.	+	0	CP000480|M_START_GeneMarkS_Sequence_1581_(+)3499988:3501115
Chromosome	GeneMarkS_database	exon	6340409	6341422	.	-	0	CP000480|M_START_GeneMarkS_Sequence_1582_(-)6340409:6341422
Chromosome	GeneMarkS_database	exon	3806453	3807355	.	-	0	CP000480|M_START_GeneMarkS_Sequence_1583_(-)3806453:3807355
Chromosome	GeneMarkS_database	exon	1718346	1719197	.	+	0	CP000480|M_START_GeneMarkS_Sequence_1584_(+)1718346:1719197
Chromosome	GeneMarkS_database	exon	5463644	5465023	.	-	0	CP000480|M_START_GeneMarkS_Sequence_1585_(-)5463644:5465023
Chromosome	GeneMarkS_database	exon	5014034	5014924	.	-	0	CP000480|M_START_GeneMarkS_Sequence_1586_(-)5014034:5014924
Chromosome	GeneMarkS_database	exon	6887818	6888333	.	+	0	CP000480|M_START_GeneMarkS_Sequence_1587_(+)6887818:6888333
Chromosome	GeneMarkS_database	exon	4424220	4424732	.	-	0	CP000480|M_START_GeneMarkS_Sequence_1588_(-)4424220:4424732
Chromosome	GeneMarkS_database	exon	3724998	3725492	.	-	0	CP000480|M_START_GeneMarkS_Sequence_1589_(-)3724998:3725492
Chromosome	GeneMarkS_database	exon	702755	704164	.	+	0	CP000480|M_START_GeneMarkS_Sequence_1590_(+)702755:704164
Chromosome	GeneMarkS_database	exon	3789058	3790170	.	-	0	CP000480|M_START_GeneMarkS_Sequence_1591_(-)3789058:3790170
Chromosome	GeneMarkS_database	exon	5656824	5659091	.	-	0	CP000480|M_START_GeneMarkS_Sequence_1592_(-)5656824:5659091
Chromosome	GeneMarkS_database	exon	1178579	1179403	.	-	0	CP000480|M_START_GeneMarkS_Sequence_1593_(-)1178579:1179403
Chromosome	GeneMarkS_database	exon	5157213	5158280	.	+	0	CP000480|M_START_GeneMarkS_Sequence_1594_(+)5157213:5158280
Chromosome	GeneMarkS_database	exon	1507065	1507916	.	+	0	CP000480|M_START_GeneMarkS_Sequence_1595_(+)1507065:1507916
Chromosome	GeneMarkS_database	exon	3307261	3308763	.	+	0	CP000480|M_START_GeneMarkS_Sequence_1596_(+)3307261:3308763
Chromosome	GeneMarkS_database	exon	5462776	5463546	.	-	0	CP000480|M_START_GeneMarkS_Sequence_1597_(-)5462776:5463546
Chromosome	GeneMarkS_database	exon	5476470	5477615	.	-	0	CP000480|M_START_GeneMarkS_Sequence_1598_(-)5476470:5477615
Chromosome	GeneMarkS_database	exon	5883823	5885037	.	+	0	CP000480|M_START_GeneMarkS_Sequence_1599_(+)5883823:5885037
Chromosome	GeneMarkS_database	exon	6514667	6515059	.	+	0	CP000480|M_START_GeneMarkS_Sequence_1600_(+)6514667:6515059
Chromosome	GeneMarkS_database	exon	6133794	6134993	.	+	0	CP000480|M_START_GeneMarkS_Sequence_1601_(+)6133794:6134993
Chromosome	GeneMarkS_database	exon	3609381	3610136	.	+	0	CP000480|M_START_GeneMarkS_Sequence_1602_(+)3609381:3610136
Chromosome	GeneMarkS_database	exon	6295741	6297402	.	-	0	CP000480|M_START_GeneMarkS_Sequence_1603_(-)6295741:6297402
Chromosome	GeneMarkS_database	exon	6330437	6331087	.	+	0	CP000480|M_START_GeneMarkS_Sequence_1604_(+)6330437:6331087
Chromosome	GeneMarkS_database	exon	935059	936345	.	-	0	CP000480|M_START_GeneMarkS_Sequence_1605_(-)935059:936345
Chromosome	GeneMarkS_database	exon	3686744	3687379	.	-	0	CP000480|M_START_GeneMarkS_Sequence_1606_(-)3686744:3687379
Chromosome	GeneMarkS_database	exon	3351503	3352636	.	+	0	CP000480|M_START_GeneMarkS_Sequence_1607_(+)3351503:3352636
Chromosome	GeneMarkS_database	exon	955503	955901	.	+	0	CP000480|M_START_GeneMarkS_Sequence_1608_(+)955503:955901
Chromosome	GeneMarkS_database	exon	2202762	2203508	.	+	0	CP000480|M_START_GeneMarkS_Sequence_1609_(+)2202762:2203508
Chromosome	GeneMarkS_database	exon	3489356	3489784	.	-	0	CP000480|M_START_GeneMarkS_Sequence_1610_(-)3489356:3489784
Chromosome	GeneMarkS_database	exon	964775	965305	.	+	0	CP000480|M_START_GeneMarkS_Sequence_1611_(+)964775:965305
Chromosome	GeneMarkS_database	exon	184961	187780	.	+	0	CP000480|M_START_GeneMarkS_Sequence_1612_(+)184961:187780
Chromosome	GeneMarkS_database	exon	3656839	3658068	.	+	0	CP000480|M_START_GeneMarkS_Sequence_1613_(+)3656839:3658068
Chromosome	GeneMarkS_database	exon	2302116	2303000	.	+	0	CP000480|M_START_GeneMarkS_Sequence_1614_(+)2302116:2303000
Chromosome	GeneMarkS_database	exon	2420692	2421201	.	+	0	CP000480|M_START_GeneMarkS_Sequence_1615_(+)2420692:2421201
Chromosome	GeneMarkS_database	exon	6754873	6755619	.	+	0	CP000480|M_START_GeneMarkS_Sequence_1616_(+)6754873:6755619
Chromosome	GeneMarkS_database	exon	6576690	6578015	.	-	0	CP000480|M_START_GeneMarkS_Sequence_1617_(-)6576690:6578015
Chromosome	GeneMarkS_database	exon	6843947	6844789	.	+	0	CP000480|M_START_GeneMarkS_Sequence_1618_(+)6843947:6844789
Chromosome	GeneMarkS_database	exon	4730153	4730662	.	-	0	CP000480|M_START_GeneMarkS_Sequence_1619_(-)4730153:4730662
Chromosome	GeneMarkS_database	exon	810903	811097	.	-	0	CP000480|M_START_GeneMarkS_Sequence_1620_(-)810903:811097
Chromosome	GeneMarkS_database	exon	1611597	1611818	.	+	0	CP000480|M_START_GeneMarkS_Sequence_1621_(+)1611597:1611818
Chromosome	GeneMarkS_database	exon	2794005	2794904	.	-	0	CP000480|M_START_GeneMarkS_Sequence_1622_(-)2794005:2794904
Chromosome	GeneMarkS_database	exon	5496846	5497778	.	+	0	CP000480|M_START_GeneMarkS_Sequence_1623_(+)5496846:5497778
Chromosome	GeneMarkS_database	exon	1810888	1812399	.	+	0	CP000480|M_START_GeneMarkS_Sequence_1624_(+)1810888:1812399
Chromosome	GeneMarkS_database	exon	6717845	6718618	.	-	0	CP000480|M_START_GeneMarkS_Sequence_1625_(-)6717845:6718618
Chromosome	GeneMarkS_database	exon	3883219	3883497	.	-	0	CP000480|M_START_GeneMarkS_Sequence_1626_(-)3883219:3883497
Chromosome	GeneMarkS_database	exon	3082884	3083348	.	+	0	CP000480|M_START_GeneMarkS_Sequence_1627_(+)3082884:3083348
Chromosome	GeneMarkS_database	exon	1563476	1563874	.	+	0	CP000480|M_START_GeneMarkS_Sequence_1628_(+)1563476:1563874
Chromosome	GeneMarkS_database	exon	4501152	4501703	.	-	0	CP000480|M_START_GeneMarkS_Sequence_1629_(-)4501152:4501703
Chromosome	GeneMarkS_database	exon	5634240	5635106	.	-	0	CP000480|M_START_GeneMarkS_Sequence_1630_(-)5634240:5635106
Chromosome	GeneMarkS_database	exon	5091746	5093590	.	+	0	CP000480|M_START_GeneMarkS_Sequence_1631_(+)5091746:5093590
Chromosome	GeneMarkS_database	exon	1127726	1128118	.	-	0	CP000480|M_START_GeneMarkS_Sequence_1632_(-)1127726:1128118
Chromosome	GeneMarkS_database	exon	2949051	2949938	.	+	0	CP000480|M_START_GeneMarkS_Sequence_1633_(+)2949051:2949938
Chromosome	GeneMarkS_database	exon	6586660	6587088	.	+	0	CP000480|M_START_GeneMarkS_Sequence_1634_(+)6586660:6587088
Chromosome	GeneMarkS_database	exon	279235	280374	.	+	0	CP000480|M_START_GeneMarkS_Sequence_1635_(+)279235:280374
Chromosome	GeneMarkS_database	exon	585777	586739	.	+	0	CP000480|M_START_GeneMarkS_Sequence_1636_(+)585777:586739
Chromosome	GeneMarkS_database	exon	2849229	2849924	.	+	0	CP000480|M_START_GeneMarkS_Sequence_1637_(+)2849229:2849924
Chromosome	GeneMarkS_database	exon	3673257	3674240	.	-	0	CP000480|M_START_GeneMarkS_Sequence_1638_(-)3673257:3674240
Chromosome	GeneMarkS_database	exon	1857179	1857421	.	+	0	CP000480|M_START_GeneMarkS_Sequence_1639_(+)1857179:1857421
Chromosome	GeneMarkS_database	exon	611055	611756	.	-	0	CP000480|M_START_GeneMarkS_Sequence_1640_(-)611055:611756
Chromosome	GeneMarkS_database	exon	6971918	6975445	.	+	0	CP000480|M_START_GeneMarkS_Sequence_1641_(+)6971918:6975445
Chromosome	GeneMarkS_database	exon	6068768	6069844	.	+	0	CP000480|M_START_GeneMarkS_Sequence_1642_(+)6068768:6069844
Chromosome	GeneMarkS_database	exon	3554508	3555722	.	-	0	CP000480|M_START_GeneMarkS_Sequence_1643_(-)3554508:3555722
Chromosome	GeneMarkS_database	exon	276501	276869	.	-	0	CP000480|M_START_GeneMarkS_Sequence_1644_(-)276501:276869
Chromosome	GeneMarkS_database	exon	6750061	6750798	.	-	0	CP000480|M_START_GeneMarkS_Sequence_1645_(-)6750061:6750798
Chromosome	GeneMarkS_database	exon	6730109	6730969	.	-	0	CP000480|M_START_GeneMarkS_Sequence_1646_(-)6730109:6730969
Chromosome	GeneMarkS_database	exon	2657374	2658036	.	+	0	CP000480|M_START_GeneMarkS_Sequence_1647_(+)2657374:2658036
Chromosome	GeneMarkS_database	exon	4765880	4767085	.	+	0	CP000480|M_START_GeneMarkS_Sequence_1648_(+)4765880:4767085
Chromosome	GeneMarkS_database	exon	3761143	3761553	.	+	0	CP000480|M_START_GeneMarkS_Sequence_1649_(+)3761143:3761553
Chromosome	GeneMarkS_database	exon	6301620	6302270	.	-	0	CP000480|M_START_GeneMarkS_Sequence_1650_(-)6301620:6302270
Chromosome	GeneMarkS_database	exon	6849104	6849832	.	-	0	CP000480|M_START_GeneMarkS_Sequence_1651_(-)6849104:6849832
Chromosome	GeneMarkS_database	exon	6069888	6070526	.	+	0	CP000480|M_START_GeneMarkS_Sequence_1652_(+)6069888:6070526
Chromosome	GeneMarkS_database	exon	4410564	4411850	.	+	0	CP000480|M_START_GeneMarkS_Sequence_1653_(+)4410564:4411850
Chromosome	GeneMarkS_database	exon	4582259	4583290	.	-	0	CP000480|M_START_GeneMarkS_Sequence_1654_(-)4582259:4583290
Chromosome	GeneMarkS_database	exon	3000634	3001485	.	+	0	CP000480|M_START_GeneMarkS_Sequence_1655_(+)3000634:3001485
Chromosome	GeneMarkS_database	exon	6408351	6408779	.	+	0	CP000480|M_START_GeneMarkS_Sequence_1656_(+)6408351:6408779
Chromosome	GeneMarkS_database	exon	6905010	6906443	.	-	0	CP000480|M_START_GeneMarkS_Sequence_1657_(-)6905010:6906443
Chromosome	GeneMarkS_database	exon	228232	229272	.	+	0	CP000480|M_START_GeneMarkS_Sequence_1658_(+)228232:229272|(+)445586:446626|(-)887530:888570|(-)1073102:1074142|(-)1126317:1127357|(-)1346869:1347909|(+)1505212:1506252|(-)2083696:2084736|(-)2366364:2367404|(-)2419579:2420619|(+)2890699:2891739|(-)3240950:3241990|(-)3762362:3763402|(-)4493176:4494216|(+)4890727:4891767|(+)5021779:5022819|(+)5040741:5041781|(-)5194184:5195224|(+)5456712:5457752|(+)…
Chromosome	GeneMarkS_database	exon	445586	446626	.	+	0	CP000480|M_START_GeneMarkS_Sequence_1658_(+)228232:229272|(+)445586:446626|(-)887530:888570|(-)1073102:1074142|(-)1126317:1127357|(-)1346869:1347909|(+)1505212:1506252|(-)2083696:2084736|(-)2366364:2367404|(-)2419579:2420619|(+)2890699:2891739|(-)3240950:3241990|(-)3762362:3763402|(-)4493176:4494216|(+)4890727:4891767|(+)5021779:5022819|(+)5040741:5041781|(-)5194184:5195224|(+)5456712:5457752|(+)…
Chromosome	GeneMarkS_database	exon	887530	888570	.	-	0	CP000480|M_START_GeneMarkS_Sequence_1658_(+)228232:229272|(+)445586:446626|(-)887530:888570|(-)1073102:1074142|(-)1126317:1127357|(-)1346869:1347909|(+)1505212:1506252|(-)2083696:2084736|(-)2366364:2367404|(-)2419579:2420619|(+)2890699:2891739|(-)3240950:3241990|(-)3762362:3763402|(-)4493176:4494216|(+)4890727:4891767|(+)5021779:5022819|(+)5040741:5041781|(-)5194184:5195224|(+)5456712:5457752|(+)…
Chromosome	GeneMarkS_database	exon	1073102	1074142	.	-	0	CP000480|M_START_GeneMarkS_Sequence_1658_(+)228232:229272|(+)445586:446626|(-)887530:888570|(-)1073102:1074142|(-)1126317:1127357|(-)1346869:1347909|(+)1505212:1506252|(-)2083696:2084736|(-)2366364:2367404|(-)2419579:2420619|(+)2890699:2891739|(-)3240950:3241990|(-)3762362:3763402|(-)4493176:4494216|(+)4890727:4891767|(+)5021779:5022819|(+)5040741:5041781|(-)5194184:5195224|(+)5456712:5457752|(+)…
Chromosome	GeneMarkS_database	exon	1126317	1127357	.	-	0	CP000480|M_START_GeneMarkS_Sequence_1658_(+)228232:229272|(+)445586:446626|(-)887530:888570|(-)1073102:1074142|(-)1126317:1127357|(-)1346869:1347909|(+)1505212:1506252|(-)2083696:2084736|(-)2366364:2367404|(-)2419579:2420619|(+)2890699:2891739|(-)3240950:3241990|(-)3762362:3763402|(-)4493176:4494216|(+)4890727:4891767|(+)5021779:5022819|(+)5040741:5041781|(-)5194184:5195224|(+)5456712:5457752|(+)…
Chromosome	GeneMarkS_database	exon	1346869	1347909	.	-	0	CP000480|M_START_GeneMarkS_Sequence_1658_(+)228232:229272|(+)445586:446626|(-)887530:888570|(-)1073102:1074142|(-)1126317:1127357|(-)1346869:1347909|(+)1505212:1506252|(-)2083696:2084736|(-)2366364:2367404|(-)2419579:2420619|(+)2890699:2891739|(-)3240950:3241990|(-)3762362:3763402|(-)4493176:4494216|(+)4890727:4891767|(+)5021779:5022819|(+)5040741:5041781|(-)5194184:5195224|(+)5456712:5457752|(+)…
Chromosome	GeneMarkS_database	exon	1505212	1506252	.	+	0	CP000480|M_START_GeneMarkS_Sequence_1658_(+)228232:229272|(+)445586:446626|(-)887530:888570|(-)1073102:1074142|(-)1126317:1127357|(-)1346869:1347909|(+)1505212:1506252|(-)2083696:2084736|(-)2366364:2367404|(-)2419579:2420619|(+)2890699:2891739|(-)3240950:3241990|(-)3762362:3763402|(-)4493176:4494216|(+)4890727:4891767|(+)5021779:5022819|(+)5040741:5041781|(-)5194184:5195224|(+)5456712:5457752|(+)…
Chromosome	GeneMarkS_database	exon	2083696	2084736	.	-	0	CP000480|M_START_GeneMarkS_Sequence_1658_(+)228232:229272|(+)445586:446626|(-)887530:888570|(-)1073102:1074142|(-)1126317:1127357|(-)1346869:1347909|(+)1505212:1506252|(-)2083696:2084736|(-)2366364:2367404|(-)2419579:2420619|(+)2890699:2891739|(-)3240950:3241990|(-)3762362:3763402|(-)4493176:4494216|(+)4890727:4891767|(+)5021779:5022819|(+)5040741:5041781|(-)5194184:5195224|(+)5456712:5457752|(+)…
Chromosome	GeneMarkS_database	exon	2366364	2367404	.	-	0	CP000480|M_START_GeneMarkS_Sequence_1658_(+)228232:229272|(+)445586:446626|(-)887530:888570|(-)1073102:1074142|(-)1126317:1127357|(-)1346869:1347909|(+)1505212:1506252|(-)2083696:2084736|(-)2366364:2367404|(-)2419579:2420619|(+)2890699:2891739|(-)3240950:3241990|(-)3762362:3763402|(-)4493176:4494216|(+)4890727:4891767|(+)5021779:5022819|(+)5040741:5041781|(-)5194184:5195224|(+)5456712:5457752|(+)…
Chromosome	GeneMarkS_database	exon	2419579	2420619	.	-	0	CP000480|M_START_GeneMarkS_Sequence_1658_(+)228232:229272|(+)445586:446626|(-)887530:888570|(-)1073102:1074142|(-)1126317:1127357|(-)1346869:1347909|(+)1505212:1506252|(-)2083696:2084736|(-)2366364:2367404|(-)2419579:2420619|(+)2890699:2891739|(-)3240950:3241990|(-)3762362:3763402|(-)4493176:4494216|(+)4890727:4891767|(+)5021779:5022819|(+)5040741:5041781|(-)5194184:5195224|(+)5456712:5457752|(+)…
Chromosome	GeneMarkS_database	exon	2890699	2891739	.	+	0	CP000480|M_START_GeneMarkS_Sequence_1658_(+)228232:229272|(+)445586:446626|(-)887530:888570|(-)1073102:1074142|(-)1126317:1127357|(-)1346869:1347909|(+)1505212:1506252|(-)2083696:2084736|(-)2366364:2367404|(-)2419579:2420619|(+)2890699:2891739|(-)3240950:3241990|(-)3762362:3763402|(-)4493176:4494216|(+)4890727:4891767|(+)5021779:5022819|(+)5040741:5041781|(-)5194184:5195224|(+)5456712:5457752|(+)…
Chromosome	GeneMarkS_database	exon	3240950	3241990	.	-	0	CP000480|M_START_GeneMarkS_Sequence_1658_(+)228232:229272|(+)445586:446626|(-)887530:888570|(-)1073102:1074142|(-)1126317:1127357|(-)1346869:1347909|(+)1505212:1506252|(-)2083696:2084736|(-)2366364:2367404|(-)2419579:2420619|(+)2890699:2891739|(-)3240950:3241990|(-)3762362:3763402|(-)4493176:4494216|(+)4890727:4891767|(+)5021779:5022819|(+)5040741:5041781|(-)5194184:5195224|(+)5456712:5457752|(+)…
Chromosome	GeneMarkS_database	exon	3762362	3763402	.	-	0	CP000480|M_START_GeneMarkS_Sequence_1658_(+)228232:229272|(+)445586:446626|(-)887530:888570|(-)1073102:1074142|(-)1126317:1127357|(-)1346869:1347909|(+)1505212:1506252|(-)2083696:2084736|(-)2366364:2367404|(-)2419579:2420619|(+)2890699:2891739|(-)3240950:3241990|(-)3762362:3763402|(-)4493176:4494216|(+)4890727:4891767|(+)5021779:5022819|(+)5040741:5041781|(-)5194184:5195224|(+)5456712:5457752|(+)…
Chromosome	GeneMarkS_database	exon	4493176	4494216	.	-	0	CP000480|M_START_GeneMarkS_Sequence_1658_(+)228232:229272|(+)445586:446626|(-)887530:888570|(-)1073102:1074142|(-)1126317:1127357|(-)1346869:1347909|(+)1505212:1506252|(-)2083696:2084736|(-)2366364:2367404|(-)2419579:2420619|(+)2890699:2891739|(-)3240950:3241990|(-)3762362:3763402|(-)4493176:4494216|(+)4890727:4891767|(+)5021779:5022819|(+)5040741:5041781|(-)5194184:5195224|(+)5456712:5457752|(+)…
Chromosome	GeneMarkS_database	exon	4890727	4891767	.	+	0	CP000480|M_START_GeneMarkS_Sequence_1658_(+)228232:229272|(+)445586:446626|(-)887530:888570|(-)1073102:1074142|(-)1126317:1127357|(-)1346869:1347909|(+)1505212:1506252|(-)2083696:2084736|(-)2366364:2367404|(-)2419579:2420619|(+)2890699:2891739|(-)3240950:3241990|(-)3762362:3763402|(-)4493176:4494216|(+)4890727:4891767|(+)5021779:5022819|(+)5040741:5041781|(-)5194184:5195224|(+)5456712:5457752|(+)…
Chromosome	GeneMarkS_database	exon	5021779	5022819	.	+	0	CP000480|M_START_GeneMarkS_Sequence_1658_(+)228232:229272|(+)445586:446626|(-)887530:888570|(-)1073102:1074142|(-)1126317:1127357|(-)1346869:1347909|(+)1505212:1506252|(-)2083696:2084736|(-)2366364:2367404|(-)2419579:2420619|(+)2890699:2891739|(-)3240950:3241990|(-)3762362:3763402|(-)4493176:4494216|(+)4890727:4891767|(+)5021779:5022819|(+)5040741:5041781|(-)5194184:5195224|(+)5456712:5457752|(+)…
Chromosome	GeneMarkS_database	exon	5040741	5041781	.	+	0	CP000480|M_START_GeneMarkS_Sequence_1658_(+)228232:229272|(+)445586:446626|(-)887530:888570|(-)1073102:1074142|(-)1126317:1127357|(-)1346869:1347909|(+)1505212:1506252|(-)2083696:2084736|(-)2366364:2367404|(-)2419579:2420619|(+)2890699:2891739|(-)3240950:3241990|(-)3762362:3763402|(-)4493176:4494216|(+)4890727:4891767|(+)5021779:5022819|(+)5040741:5041781|(-)5194184:5195224|(+)5456712:5457752|(+)…
Chromosome	GeneMarkS_database	exon	5194184	5195224	.	-	0	CP000480|M_START_GeneMarkS_Sequence_1658_(+)228232:229272|(+)445586:446626|(-)887530:888570|(-)1073102:1074142|(-)1126317:1127357|(-)1346869:1347909|(+)1505212:1506252|(-)2083696:2084736|(-)2366364:2367404|(-)2419579:2420619|(+)2890699:2891739|(-)3240950:3241990|(-)3762362:3763402|(-)4493176:4494216|(+)4890727:4891767|(+)5021779:5022819|(+)5040741:5041781|(-)5194184:5195224|(+)5456712:5457752|(+)…
Chromosome	GeneMarkS_database	exon	5456712	5457752	.	+	0	CP000480|M_START_GeneMarkS_Sequence_1658_(+)228232:229272|(+)445586:446626|(-)887530:888570|(-)1073102:1074142|(-)1126317:1127357|(-)1346869:1347909|(+)1505212:1506252|(-)2083696:2084736|(-)2366364:2367404|(-)2419579:2420619|(+)2890699:2891739|(-)3240950:3241990|(-)3762362:3763402|(-)4493176:4494216|(+)4890727:4891767|(+)5021779:5022819|(+)5040741:5041781|(-)5194184:5195224|(+)5456712:5457752|(+)…
Chromosome	GeneMarkS_database	exon	6217343	6218383	.	+	0	CP000480|M_START_GeneMarkS_Sequence_1658_(+)228232:229272|(+)445586:446626|(-)887530:888570|(-)1073102:1074142|(-)1126317:1127357|(-)1346869:1347909|(+)1505212:1506252|(-)2083696:2084736|(-)2366364:2367404|(-)2419579:2420619|(+)2890699:2891739|(-)3240950:3241990|(-)3762362:3763402|(-)4493176:4494216|(+)4890727:4891767|(+)5021779:5022819|(+)5040741:5041781|(-)5194184:5195224|(+)5456712:5457752|(+)…
Chromosome	GeneMarkS_database	exon	6224448	6225488	.	+	0	CP000480|M_START_GeneMarkS_Sequence_1658_(+)228232:229272|(+)445586:446626|(-)887530:888570|(-)1073102:1074142|(-)1126317:1127357|(-)1346869:1347909|(+)1505212:1506252|(-)2083696:2084736|(-)2366364:2367404|(-)2419579:2420619|(+)2890699:2891739|(-)3240950:3241990|(-)3762362:3763402|(-)4493176:4494216|(+)4890727:4891767|(+)5021779:5022819|(+)5040741:5041781|(-)5194184:5195224|(+)5456712:5457752|(+)…
Chromosome	GeneMarkS_database	exon	6233352	6234392	.	+	0	CP000480|M_START_GeneMarkS_Sequence_1658_(+)228232:229272|(+)445586:446626|(-)887530:888570|(-)1073102:1074142|(-)1126317:1127357|(-)1346869:1347909|(+)1505212:1506252|(-)2083696:2084736|(-)2366364:2367404|(-)2419579:2420619|(+)2890699:2891739|(-)3240950:3241990|(-)3762362:3763402|(-)4493176:4494216|(+)4890727:4891767|(+)5021779:5022819|(+)5040741:5041781|(-)5194184:5195224|(+)5456712:5457752|(+)…
Chromosome	GeneMarkS_database	exon	6527450	6528490	.	+	0	CP000480|M_START_GeneMarkS_Sequence_1658_(+)228232:229272|(+)445586:446626|(-)887530:888570|(-)1073102:1074142|(-)1126317:1127357|(-)1346869:1347909|(+)1505212:1506252|(-)2083696:2084736|(-)2366364:2367404|(-)2419579:2420619|(+)2890699:2891739|(-)3240950:3241990|(-)3762362:3763402|(-)4493176:4494216|(+)4890727:4891767|(+)5021779:5022819|(+)5040741:5041781|(-)5194184:5195224|(+)5456712:5457752|(+)…
Chromosome	GeneMarkS_database	exon	6747488	6748528	.	+	0	CP000480|M_START_GeneMarkS_Sequence_1658_(+)228232:229272|(+)445586:446626|(-)887530:888570|(-)1073102:1074142|(-)1126317:1127357|(-)1346869:1347909|(+)1505212:1506252|(-)2083696:2084736|(-)2366364:2367404|(-)2419579:2420619|(+)2890699:2891739|(-)3240950:3241990|(-)3762362:3763402|(-)4493176:4494216|(+)4890727:4891767|(+)5021779:5022819|(+)5040741:5041781|(-)5194184:5195224|(+)5456712:5457752|(+)…
Chromosome	GeneMarkS_database	exon	4690381	4691154	.	-	0	CP000480|M_START_GeneMarkS_Sequence_1659_(-)4690381:4691154
Chromosome	GeneMarkS_database	exon	50090	51349	.	-	0	CP000480|M_START_GeneMarkS_Sequence_1660_(-)50090:51349
Chromosome	GeneMarkS_database	exon	1227491	1227760	.	+	0	CP000480|M_START_GeneMarkS_Sequence_1661_(+)1227491:1227760
Chromosome	GeneMarkS_database	exon	2061539	2061880	.	+	0	CP000480|M_START_GeneMarkS_Sequence_1662_(+)2061539:2061880
Chromosome	GeneMarkS_database	exon	4725265	4726206	.	-	0	CP000480|M_START_GeneMarkS_Sequence_1663_(-)4725265:4726206
Chromosome	GeneMarkS_database	exon	286183	287649	.	+	0	CP000480|M_START_GeneMarkS_Sequence_1664_(+)286183:287649
Chromosome	GeneMarkS_database	exon	4644326	4645660	.	-	0	CP000480|M_START_GeneMarkS_Sequence_1665_(-)4644326:4645660
Chromosome	GeneMarkS_database	exon	501479	504019	.	+	0	CP000480|M_START_GeneMarkS_Sequence_1666_(+)501479:504019
Chromosome	GeneMarkS_database	exon	5541650	5542498	.	-	0	CP000480|M_START_GeneMarkS_Sequence_1667_(-)5541650:5542498
Chromosome	GeneMarkS_database	exon	2224483	2224938	.	+	0	CP000480|M_START_GeneMarkS_Sequence_1668_(+)2224483:2224938
Chromosome	GeneMarkS_database	exon	1217538	1218719	.	+	0	CP000480|M_START_GeneMarkS_Sequence_1669_(+)1217538:1218719
Chromosome	GeneMarkS_database	exon	2656525	2657232	.	-	0	CP000480|M_START_GeneMarkS_Sequence_1670_(-)2656525:2657232
Chromosome	GeneMarkS_database	exon	879148	879348	.	+	0	CP000480|M_START_GeneMarkS_Sequence_1671_(+)879148:879348
Chromosome	GeneMarkS_database	exon	624722	625600	.	+	0	CP000480|M_START_GeneMarkS_Sequence_1672_(+)624722:625600
Chromosome	GeneMarkS_database	exon	1143429	1145873	.	+	0	CP000480|M_START_GeneMarkS_Sequence_1673_(+)1143429:1145873
Chromosome	GeneMarkS_database	exon	6654886	6655731	.	+	0	CP000480|M_START_GeneMarkS_Sequence_1674_(+)6654886:6655731
Chromosome	GeneMarkS_database	exon	3064877	3065413	.	-	0	CP000480|M_START_GeneMarkS_Sequence_1675_(-)3064877:3065413
Chromosome	GeneMarkS_database	exon	620025	620738	.	+	0	CP000480|M_START_GeneMarkS_Sequence_1676_(+)620025:620738
Chromosome	GeneMarkS_database	exon	1877075	1877779	.	-	0	CP000480|M_START_GeneMarkS_Sequence_1677_(-)1877075:1877779
Chromosome	GeneMarkS_database	exon	678620	678928	.	-	0	CP000480|M_START_GeneMarkS_Sequence_1678_(-)678620:678928
Chromosome	GeneMarkS_database	exon	1206622	1207677	.	+	0	CP000480|M_START_GeneMarkS_Sequence_1679_(+)1206622:1207677
Chromosome	GeneMarkS_database	exon	3862580	3862939	.	+	0	CP000480|M_START_GeneMarkS_Sequence_1680_(+)3862580:3862939
Chromosome	GeneMarkS_database	exon	1960095	1961504	.	+	0	CP000480|M_START_GeneMarkS_Sequence_1681_(+)1960095:1961504
Chromosome	GeneMarkS_database	exon	1852964	1854547	.	-	0	CP000480|M_START_GeneMarkS_Sequence_1682_(-)1852964:1854547
Chromosome	GeneMarkS_database	exon	3845187	3847685	.	-	0	CP000480|M_START_GeneMarkS_Sequence_1683_(-)3845187:3847685
Chromosome	GeneMarkS_database	exon	1154316	1154507	.	+	0	CP000480|M_START_GeneMarkS_Sequence_1684_(+)1154316:1154507
Chromosome	GeneMarkS_database	exon	5400867	5401676	.	-	0	CP000480|M_START_GeneMarkS_Sequence_1685_(-)5400867:5401676
Chromosome	GeneMarkS_database	exon	1368135	1371380	.	+	0	CP000480|M_START_GeneMarkS_Sequence_1686_(+)1368135:1371380
Chromosome	GeneMarkS_database	exon	5778000	5778230	.	+	0	CP000480|M_START_GeneMarkS_Sequence_1687_(+)5778000:5778230
Chromosome	GeneMarkS_database	exon	5794465	5794707	.	-	0	CP000480|M_START_GeneMarkS_Sequence_1688_(-)5794465:5794707
Chromosome	GeneMarkS_database	exon	3044895	3046022	.	-	0	CP000480|M_START_GeneMarkS_Sequence_1689_(-)3044895:3046022
Chromosome	GeneMarkS_database	exon	2209717	2210115	.	-	0	CP000480|M_START_GeneMarkS_Sequence_1690_(-)2209717:2210115
Chromosome	GeneMarkS_database	exon	3007026	3007814	.	+	0	CP000480|M_START_GeneMarkS_Sequence_1691_(+)3007026:3007814
Chromosome	GeneMarkS_database	exon	6483487	6484305	.	-	0	CP000480|M_START_GeneMarkS_Sequence_1692_(-)6483487:6484305
Chromosome	GeneMarkS_database	exon	6276681	6277265	.	+	0	CP000480|M_START_GeneMarkS_Sequence_1693_(+)6276681:6277265
Chromosome	GeneMarkS_database	exon	5136571	5138223	.	-	0	CP000480|M_START_GeneMarkS_Sequence_1694_(-)5136571:5138223
Chromosome	GeneMarkS_database	exon	3632220	3632795	.	+	0	CP000480|M_START_GeneMarkS_Sequence_1695_(+)3632220:3632795
Chromosome	GeneMarkS_database	exon	2097868	2098356	.	-	0	CP000480|M_START_GeneMarkS_Sequence_1696_(-)2097868:2098356
Chromosome	GeneMarkS_database	exon	4426949	4428541	.	-	0	CP000480|M_START_GeneMarkS_Sequence_1697_(-)4426949:4428541
Chromosome	GeneMarkS_database	exon	3316161	3317624	.	-	0	CP000480|M_START_GeneMarkS_Sequence_1698_(-)3316161:3317624
Chromosome	GeneMarkS_database	exon	6159923	6160867	.	-	0	CP000480|M_START_GeneMarkS_Sequence_1699_(-)6159923:6160867
Chromosome	GeneMarkS_database	exon	3556086	3556454	.	-	0	CP000480|M_START_GeneMarkS_Sequence_1700_(-)3556086:3556454
Chromosome	GeneMarkS_database	exon	3390856	3391083	.	-	0	CP000480|M_START_GeneMarkS_Sequence_1701_(-)3390856:3391083
Chromosome	GeneMarkS_database	exon	3039885	3040748	.	-	0	CP000480|M_START_GeneMarkS_Sequence_1702_(-)3039885:3040748
Chromosome	GeneMarkS_database	exon	1005367	1006164	.	-	0	CP000480|M_START_GeneMarkS_Sequence_1703_(-)1005367:1006164
Chromosome	GeneMarkS_database	exon	5394189	5395772	.	+	0	CP000480|M_START_GeneMarkS_Sequence_1704_(+)5394189:5395772
Chromosome	GeneMarkS_database	exon	1398000	1399535	.	-	0	CP000480|M_START_GeneMarkS_Sequence_1705_(-)1398000:1399535
Chromosome	GeneMarkS_database	exon	2101136	2102572	.	+	0	CP000480|M_START_GeneMarkS_Sequence_1706_(+)2101136:2102572
Chromosome	GeneMarkS_database	exon	3287290	3287907	.	+	0	CP000480|M_START_GeneMarkS_Sequence_1707_(+)3287290:3287907
Chromosome	GeneMarkS_database	exon	4298656	4299333	.	+	0	CP000480|M_START_GeneMarkS_Sequence_1708_(+)4298656:4299333
Chromosome	GeneMarkS_database	exon	2344455	2345024	.	+	0	CP000480|M_START_GeneMarkS_Sequence_1709_(+)2344455:2345024
Chromosome	GeneMarkS_database	exon	4774721	4777303	.	+	0	CP000480|M_START_GeneMarkS_Sequence_1710_(+)4774721:4777303
Chromosome	GeneMarkS_database	exon	6403184	6405064	.	-	0	CP000480|M_START_GeneMarkS_Sequence_1711_(-)6403184:6405064
Chromosome	GeneMarkS_database	exon	6099367	6100206	.	-	0	CP000480|M_START_GeneMarkS_Sequence_1712_(-)6099367:6100206
Chromosome	GeneMarkS_database	exon	1540407	1540820	.	+	0	CP000480|M_START_GeneMarkS_Sequence_1713_(+)1540407:1540820
Chromosome	GeneMarkS_database	exon	1205021	1206625	.	+	0	CP000480|M_START_GeneMarkS_Sequence_1714_(+)1205021:1206625
Chromosome	GeneMarkS_database	exon	4344911	4345717	.	+	0	CP000480|M_START_GeneMarkS_Sequence_1715_(+)4344911:4345717
Chromosome	GeneMarkS_database	exon	1007951	1008442	.	-	0	CP000480|M_START_GeneMarkS_Sequence_1716_(-)1007951:1008442
Chromosome	GeneMarkS_database	exon	5164113	5164454	.	+	0	CP000480|M_START_GeneMarkS_Sequence_1717_(+)5164113:5164454
Chromosome	GeneMarkS_database	exon	2150792	2152021	.	-	0	CP000480|M_START_GeneMarkS_Sequence_1718_(-)2150792:2152021
Chromosome	GeneMarkS_database	exon	5303163	5304428	.	-	0	CP000480|M_START_GeneMarkS_Sequence_1719_(-)5303163:5304428
Chromosome	GeneMarkS_database	exon	3391777	3392967	.	-	0	CP000480|M_START_GeneMarkS_Sequence_1720_(-)3391777:3392967
Chromosome	GeneMarkS_database	exon	2426974	2428527	.	-	0	CP000480|M_START_GeneMarkS_Sequence_1721_(-)2426974:2428527
Chromosome	GeneMarkS_database	exon	2013949	2015121	.	+	0	CP000480|M_START_GeneMarkS_Sequence_1722_(+)2013949:2015121
Chromosome	GeneMarkS_database	exon	2179121	2180020	.	-	0	CP000480|M_START_GeneMarkS_Sequence_1723_(-)2179121:2180020
Chromosome	GeneMarkS_database	exon	2833478	2833780	.	+	0	CP000480|M_START_GeneMarkS_Sequence_1724_(+)2833478:2833780
Chromosome	GeneMarkS_database	exon	284219	284998	.	-	0	CP000480|M_START_GeneMarkS_Sequence_1725_(-)284219:284998
Chromosome	GeneMarkS_database	exon	1337261	1337860	.	+	0	CP000480|M_START_GeneMarkS_Sequence_1726_(+)1337261:1337860
Chromosome	GeneMarkS_database	exon	5986627	5988156	.	-	0	CP000480|M_START_GeneMarkS_Sequence_1727_(-)5986627:5988156
Chromosome	GeneMarkS_database	exon	2606795	2608255	.	+	0	CP000480|M_START_GeneMarkS_Sequence_1728_(+)2606795:2608255
Chromosome	GeneMarkS_database	exon	1561101	1561595	.	+	0	CP000480|M_START_GeneMarkS_Sequence_1729_(+)1561101:1561595
Chromosome	GeneMarkS_database	exon	1174598	1175269	.	-	0	CP000480|M_START_GeneMarkS_Sequence_1730_(-)1174598:1175269
Chromosome	GeneMarkS_database	exon	1753643	1754680	.	+	0	CP000480|M_START_GeneMarkS_Sequence_1731_(+)1753643:1754680
Chromosome	GeneMarkS_database	exon	5103902	5104462	.	-	0	CP000480|M_START_GeneMarkS_Sequence_1732_(-)5103902:5104462
Chromosome	GeneMarkS_database	exon	1066994	1067647	.	+	0	CP000480|M_START_GeneMarkS_Sequence_1733_(+)1066994:1067647
Chromosome	GeneMarkS_database	exon	3055061	3056095	.	+	0	CP000480|M_START_GeneMarkS_Sequence_1734_(+)3055061:3056095
Chromosome	GeneMarkS_database	exon	382028	382837	.	+	0	CP000480|M_START_GeneMarkS_Sequence_1735_(+)382028:382837
Chromosome	GeneMarkS_database	exon	5408767	5409213	.	-	0	CP000480|M_START_GeneMarkS_Sequence_1736_(-)5408767:5409213
Chromosome	GeneMarkS_database	exon	4255627	4256982	.	-	0	CP000480|M_START_GeneMarkS_Sequence_1737_(-)4255627:4256982
Chromosome	GeneMarkS_database	exon	2143828	2144346	.	-	0	CP000480|M_START_GeneMarkS_Sequence_1738_(-)2143828:2144346
Chromosome	GeneMarkS_database	exon	455162	458191	.	+	0	CP000480|M_START_GeneMarkS_Sequence_1739_(+)455162:458191
Chromosome	GeneMarkS_database	exon	261440	262480	.	+	0	CP000480|M_START_GeneMarkS_Sequence_1740_(+)261440:262480
Chromosome	GeneMarkS_database	exon	4329267	4329776	.	-	0	CP000480|M_START_GeneMarkS_Sequence_1741_(-)4329267:4329776
Chromosome	GeneMarkS_database	exon	3100185	3101429	.	+	0	CP000480|M_START_GeneMarkS_Sequence_1742_(+)3100185:3101429
Chromosome	GeneMarkS_database	exon	579296	580351	.	+	0	CP000480|M_START_GeneMarkS_Sequence_1743_(+)579296:580351
Chromosome	GeneMarkS_database	exon	4440809	4441354	.	-	0	CP000480|M_START_GeneMarkS_Sequence_1744_(-)4440809:4441354
Chromosome	GeneMarkS_database	exon	2263995	2265989	.	+	0	CP000480|M_START_GeneMarkS_Sequence_1745_(+)2263995:2265989
Chromosome	GeneMarkS_database	exon	3377556	3378146	.	+	0	CP000480|M_START_GeneMarkS_Sequence_1746_(+)3377556:3378146
Chromosome	GeneMarkS_database	exon	3043394	3044086	.	-	0	CP000480|M_START_GeneMarkS_Sequence_1747_(-)3043394:3044086
Chromosome	GeneMarkS_database	exon	3339524	3340744	.	+	0	CP000480|M_START_GeneMarkS_Sequence_1748_(+)3339524:3340744
Chromosome	GeneMarkS_database	exon	1152092	1152904	.	+	0	CP000480|M_START_GeneMarkS_Sequence_1749_(+)1152092:1152904
Chromosome	GeneMarkS_database	exon	4896209	4896982	.	-	0	CP000480|M_START_GeneMarkS_Sequence_1750_(-)4896209:4896982
Chromosome	GeneMarkS_database	exon	3658206	3658883	.	+	0	CP000480|M_START_GeneMarkS_Sequence_1751_(+)3658206:3658883
Chromosome	GeneMarkS_database	exon	4418301	4419254	.	+	0	CP000480|M_START_GeneMarkS_Sequence_1752_(+)4418301:4419254
Chromosome	GeneMarkS_database	exon	572636	572803	.	-	0	CP000480|M_START_GeneMarkS_Sequence_1753_(-)572636:572803
Chromosome	GeneMarkS_database	exon	4697866	4697982	.	+	0	CP000480|M_START_GeneMarkS_Sequence_1754_(+)4697866:4697982
Chromosome	GeneMarkS_database	exon	5946791	5947642	.	-	0	CP000480|M_START_GeneMarkS_Sequence_1755_(-)5946791:5947642
Chromosome	GeneMarkS_database	exon	1790144	1790620	.	-	0	CP000480|M_START_GeneMarkS_Sequence_1756_(-)1790144:1790620
Chromosome	GeneMarkS_database	exon	4258730	4260184	.	-	0	CP000480|M_START_GeneMarkS_Sequence_1757_(-)4258730:4260184
Chromosome	GeneMarkS_database	exon	1648164	1649525	.	+	0	CP000480|M_START_GeneMarkS_Sequence_1758_(+)1648164:1649525
Chromosome	GeneMarkS_database	exon	3450886	3452058	.	-	0	CP000480|M_START_GeneMarkS_Sequence_1759_(-)3450886:3452058
Chromosome	GeneMarkS_database	exon	2671727	2672536	.	+	0	CP000480|M_START_GeneMarkS_Sequence_1760_(+)2671727:2672536
Chromosome	GeneMarkS_database	exon	776854	779364	.	-	0	CP000480|M_START_GeneMarkS_Sequence_1761_(-)776854:779364
Chromosome	GeneMarkS_database	exon	4045146	4045796	.	-	0	CP000480|M_START_GeneMarkS_Sequence_1762_(-)4045146:4045796
Chromosome	GeneMarkS_database	exon	6115172	6116308	.	+	0	CP000480|M_START_GeneMarkS_Sequence_1763_(+)6115172:6116308
Chromosome	GeneMarkS_database	exon	3748168	3748581	.	-	0	CP000480|M_START_GeneMarkS_Sequence_1764_(-)3748168:3748581
Chromosome	GeneMarkS_database	exon	4565431	4567473	.	+	0	CP000480|M_START_GeneMarkS_Sequence_1765_(+)4565431:4567473
Chromosome	GeneMarkS_database	exon	4674237	4675133	.	-	0	CP000480|M_START_GeneMarkS_Sequence_1766_(-)4674237:4675133
Chromosome	GeneMarkS_database	exon	4252768	4253202	.	-	0	CP000480|M_START_GeneMarkS_Sequence_1767_(-)4252768:4253202
Chromosome	GeneMarkS_database	exon	6920945	6921817	.	+	0	CP000480|M_START_GeneMarkS_Sequence_1768_(+)6920945:6921817
Chromosome	GeneMarkS_database	exon	568865	570037	.	+	0	CP000480|M_START_GeneMarkS_Sequence_1769_(+)568865:570037
Chromosome	GeneMarkS_database	exon	5635068	5636897	.	+	0	CP000480|M_START_GeneMarkS_Sequence_1770_(+)5635068:5636897
Chromosome	GeneMarkS_database	exon	5059059	5059256	.	-	0	CP000480|M_START_GeneMarkS_Sequence_1771_(-)5059059:5059256
Chromosome	GeneMarkS_database	exon	6952349	6953122	.	+	0	CP000480|M_START_GeneMarkS_Sequence_1772_(+)6952349:6953122
Chromosome	GeneMarkS_database	exon	239607	240026	.	-	0	CP000480|M_START_GeneMarkS_Sequence_1773_(-)239607:240026
Chromosome	GeneMarkS_database	exon	990948	991181	.	+	0	CP000480|M_START_GeneMarkS_Sequence_1774_(+)990948:991181
Chromosome	GeneMarkS_database	exon	1582066	1583100	.	+	0	CP000480|M_START_GeneMarkS_Sequence_1775_(+)1582066:1583100
Chromosome	GeneMarkS_database	exon	2002581	2002958	.	+	0	CP000480|M_START_GeneMarkS_Sequence_1776_(+)2002581:2002958
Chromosome	GeneMarkS_database	exon	128750	129916	.	+	0	CP000480|M_START_GeneMarkS_Sequence_1777_(+)128750:129916
Chromosome	GeneMarkS_database	exon	4169808	4170839	.	-	0	CP000480|M_START_GeneMarkS_Sequence_1778_(-)4169808:4170839
Chromosome	GeneMarkS_database	exon	2232790	2233644	.	+	0	CP000480|M_START_GeneMarkS_Sequence_1779_(+)2232790:2233644
Chromosome	GeneMarkS_database	exon	4481050	4482420	.	+	0	CP000480|M_START_GeneMarkS_Sequence_1780_(+)4481050:4482420
Chromosome	GeneMarkS_database	exon	3095235	3095540	.	-	0	CP000480|M_START_GeneMarkS_Sequence_1781_(-)3095235:3095540
Chromosome	GeneMarkS_database	exon	1944699	1945247	.	-	0	CP000480|M_START_GeneMarkS_Sequence_1782_(-)1944699:1945247
Chromosome	GeneMarkS_database	exon	5440718	5441155	.	-	0	CP000480|M_START_GeneMarkS_Sequence_1783_(-)5440718:5441155
Chromosome	GeneMarkS_database	exon	1567306	1569090	.	+	0	CP000480|M_START_GeneMarkS_Sequence_1784_(+)1567306:1569090
Chromosome	GeneMarkS_database	exon	2305317	2306081	.	+	0	CP000480|M_START_GeneMarkS_Sequence_1785_(+)2305317:2306081
Chromosome	GeneMarkS_database	exon	1810196	1810891	.	+	0	CP000480|M_START_GeneMarkS_Sequence_1786_(+)1810196:1810891
Chromosome	GeneMarkS_database	exon	6619839	6620408	.	+	0	CP000480|M_START_GeneMarkS_Sequence_1787_(+)6619839:6620408
Chromosome	GeneMarkS_database	exon	3778220	3785944	.	+	0	CP000480|M_START_GeneMarkS_Sequence_1788_(+)3778220:3785944
Chromosome	GeneMarkS_database	exon	5628893	5630341	.	-	0	CP000480|M_START_GeneMarkS_Sequence_1789_(-)5628893:5630341
Chromosome	GeneMarkS_database	exon	5851717	5852493	.	-	0	CP000480|M_START_GeneMarkS_Sequence_1790_(-)5851717:5852493
Chromosome	GeneMarkS_database	exon	6424261	6424665	.	-	0	CP000480|M_START_GeneMarkS_Sequence_1791_(-)6424261:6424665
Chromosome	GeneMarkS_database	exon	91113	91874	.	+	0	CP000480|M_START_GeneMarkS_Sequence_1792_(+)91113:91874
Chromosome	GeneMarkS_database	exon	5716317	5717849	.	+	0	CP000480|M_START_GeneMarkS_Sequence_1793_(+)5716317:5717849
Chromosome	GeneMarkS_database	exon	6491564	6492484	.	+	0	CP000480|M_START_GeneMarkS_Sequence_1794_(+)6491564:6492484
Chromosome	GeneMarkS_database	exon	5641267	5643117	.	+	0	CP000480|M_START_GeneMarkS_Sequence_1795_(+)5641267:5643117
Chromosome	GeneMarkS_database	exon	4914807	4915625	.	+	0	CP000480|M_START_GeneMarkS_Sequence_1796_(+)4914807:4915625
Chromosome	GeneMarkS_database	exon	2743713	2745425	.	-	0	CP000480|M_START_GeneMarkS_Sequence_1797_(-)2743713:2745425
Chromosome	GeneMarkS_database	exon	1087108	1087356	.	+	0	CP000480|M_START_GeneMarkS_Sequence_1798_(+)1087108:1087356|(+)2380370:2380618
Chromosome	GeneMarkS_database	exon	2380370	2380618	.	+	0	CP000480|M_START_GeneMarkS_Sequence_1798_(+)1087108:1087356|(+)2380370:2380618
Chromosome	GeneMarkS_database	exon	2466473	2467867	.	+	0	CP000480|M_START_GeneMarkS_Sequence_1799_(+)2466473:2467867
Chromosome	GeneMarkS_database	exon	4881695	4883008	.	+	0	CP000480|M_START_GeneMarkS_Sequence_1800_(+)4881695:4883008
Chromosome	GeneMarkS_database	exon	586736	587560	.	+	0	CP000480|M_START_GeneMarkS_Sequence_1801_(+)586736:587560
Chromosome	GeneMarkS_database	exon	2784269	2784388	.	-	0	CP000480|M_START_GeneMarkS_Sequence_1802_(-)2784269:2784388
Chromosome	GeneMarkS_database	exon	3982213	3983361	.	+	0	CP000480|M_START_GeneMarkS_Sequence_1803_(+)3982213:3983361
Chromosome	GeneMarkS_database	exon	1655346	1656386	.	-	0	CP000480|M_START_GeneMarkS_Sequence_1804_(-)1655346:1656386
Chromosome	GeneMarkS_database	exon	6011949	6012347	.	+	0	CP000480|M_START_GeneMarkS_Sequence_1805_(+)6011949:6012347
Chromosome	GeneMarkS_database	exon	3369713	3370798	.	+	0	CP000480|M_START_GeneMarkS_Sequence_1806_(+)3369713:3370798
Chromosome	GeneMarkS_database	exon	605775	606500	.	+	0	CP000480|M_START_GeneMarkS_Sequence_1807_(+)605775:606500
Chromosome	GeneMarkS_database	exon	4833240	4835093	.	-	0	CP000480|M_START_GeneMarkS_Sequence_1808_(-)4833240:4835093
Chromosome	GeneMarkS_database	exon	6054384	6055199	.	-	0	CP000480|M_START_GeneMarkS_Sequence_1809_(-)6054384:6055199
Chromosome	GeneMarkS_database	exon	4499892	4501004	.	-	0	CP000480|M_START_GeneMarkS_Sequence_1810_(-)4499892:4501004
Chromosome	GeneMarkS_database	exon	153145	153900	.	+	0	CP000480|M_START_GeneMarkS_Sequence_1811_(+)153145:153900
Chromosome	GeneMarkS_database	exon	5840761	5841132	.	+	0	CP000480|M_START_GeneMarkS_Sequence_1812_(+)5840761:5841132
Chromosome	GeneMarkS_database	exon	4773420	4774028	.	-	0	CP000480|M_START_GeneMarkS_Sequence_1813_(-)4773420:4774028
Chromosome	GeneMarkS_database	exon	4709385	4709696	.	-	0	CP000480|M_START_GeneMarkS_Sequence_1814_(-)4709385:4709696
Chromosome	GeneMarkS_database	exon	2598528	2599364	.	+	0	CP000480|M_START_GeneMarkS_Sequence_1815_(+)2598528:2599364
Chromosome	GeneMarkS_database	exon	606524	607450	.	+	0	CP000480|M_START_GeneMarkS_Sequence_1816_(+)606524:607450
Chromosome	GeneMarkS_database	exon	1199825	1200889	.	-	0	CP000480|M_START_GeneMarkS_Sequence_1817_(-)1199825:1200889
Chromosome	GeneMarkS_database	exon	6655751	6656026	.	+	0	CP000480|M_START_GeneMarkS_Sequence_1818_(+)6655751:6656026
Chromosome	GeneMarkS_database	exon	4089488	4089820	.	+	0	CP000480|M_START_GeneMarkS_Sequence_1819_(+)4089488:4089820
Chromosome	GeneMarkS_database	exon	2050405	2050770	.	+	0	CP000480|M_START_GeneMarkS_Sequence_1820_(+)2050405:2050770
Chromosome	GeneMarkS_database	exon	2520246	2520488	.	+	0	CP000480|M_START_GeneMarkS_Sequence_1821_(+)2520246:2520488
Chromosome	GeneMarkS_database	exon	3079874	3081520	.	+	0	CP000480|M_START_GeneMarkS_Sequence_1822_(+)3079874:3081520
Chromosome	GeneMarkS_database	exon	6297491	6298297	.	-	0	CP000480|M_START_GeneMarkS_Sequence_1823_(-)6297491:6298297
Chromosome	GeneMarkS_database	exon	766271	766657	.	+	0	CP000480|M_START_GeneMarkS_Sequence_1824_(+)766271:766657
Chromosome	GeneMarkS_database	exon	6496331	6496954	.	+	0	CP000480|M_START_GeneMarkS_Sequence_1825_(+)6496331:6496954
Chromosome	GeneMarkS_database	exon	3184712	3185575	.	-	0	CP000480|M_START_GeneMarkS_Sequence_1826_(-)3184712:3185575
Chromosome	GeneMarkS_database	exon	5839631	5840230	.	+	0	CP000480|M_START_GeneMarkS_Sequence_1827_(+)5839631:5840230
Chromosome	GeneMarkS_database	exon	6058917	6060080	.	-	0	CP000480|M_START_GeneMarkS_Sequence_1828_(-)6058917:6060080
Chromosome	GeneMarkS_database	exon	2971434	2972642	.	-	0	CP000480|M_START_GeneMarkS_Sequence_1829_(-)2971434:2972642
Chromosome	GeneMarkS_database	exon	5968803	5969831	.	+	0	CP000480|M_START_GeneMarkS_Sequence_1830_(+)5968803:5969831
Chromosome	GeneMarkS_database	exon	6064064	6064543	.	+	0	CP000480|M_START_GeneMarkS_Sequence_1831_(+)6064064:6064543
Chromosome	GeneMarkS_database	exon	5211158	5211958	.	-	0	CP000480|M_START_GeneMarkS_Sequence_1832_(-)5211158:5211958
Chromosome	GeneMarkS_database	exon	3855341	3856615	.	+	0	CP000480|M_START_GeneMarkS_Sequence_1833_(+)3855341:3856615
Chromosome	GeneMarkS_database	exon	1772302	1773459	.	-	0	CP000480|M_START_GeneMarkS_Sequence_1834_(-)1772302:1773459
Chromosome	GeneMarkS_database	exon	2998581	2999636	.	+	0	CP000480|M_START_GeneMarkS_Sequence_1835_(+)2998581:2999636
Chromosome	GeneMarkS_database	exon	946733	947272	.	+	0	CP000480|M_START_GeneMarkS_Sequence_1836_(+)946733:947272
Chromosome	GeneMarkS_database	exon	6657133	6657654	.	-	0	CP000480|M_START_GeneMarkS_Sequence_1837_(-)6657133:6657654
Chromosome	GeneMarkS_database	exon	634299	634826	.	+	0	CP000480|M_START_GeneMarkS_Sequence_1838_(+)634299:634826
Chromosome	GeneMarkS_database	exon	5079601	5080017	.	+	0	CP000480|M_START_GeneMarkS_Sequence_1839_(+)5079601:5080017
Chromosome	GeneMarkS_database	exon	1928403	1929554	.	+	0	CP000480|M_START_GeneMarkS_Sequence_1840_(+)1928403:1929554
Chromosome	GeneMarkS_database	exon	1222785	1223855	.	+	0	CP000480|M_START_GeneMarkS_Sequence_1841_(+)1222785:1223855
Chromosome	GeneMarkS_database	exon	1611901	1612014	.	+	0	CP000480|M_START_GeneMarkS_Sequence_1842_(+)1611901:1612014
Chromosome	GeneMarkS_database	exon	3877922	3880816	.	-	0	CP000480|M_START_GeneMarkS_Sequence_1843_(-)3877922:3880816
Chromosome	GeneMarkS_database	exon	3590832	3591611	.	-	0	CP000480|M_START_GeneMarkS_Sequence_1844_(-)3590832:3591611
Chromosome	GeneMarkS_database	exon	3922735	3923841	.	-	0	CP000480|M_START_GeneMarkS_Sequence_1845_(-)3922735:3923841
Chromosome	GeneMarkS_database	exon	266047	267453	.	+	0	CP000480|M_START_GeneMarkS_Sequence_1846_(+)266047:267453|(+)6214302:6215708
Chromosome	GeneMarkS_database	exon	6214302	6215708	.	+	0	CP000480|M_START_GeneMarkS_Sequence_1846_(+)266047:267453|(+)6214302:6215708
Chromosome	GeneMarkS_database	exon	676104	677750	.	+	0	CP000480|M_START_GeneMarkS_Sequence_1847_(+)676104:677750
Chromosome	GeneMarkS_database	exon	3868776	3870062	.	-	0	CP000480|M_START_GeneMarkS_Sequence_1848_(-)3868776:3870062
Chromosome	GeneMarkS_database	exon	2981309	2982106	.	-	0	CP000480|M_START_GeneMarkS_Sequence_1849_(-)2981309:2982106
Chromosome	GeneMarkS_database	exon	6042908	6043708	.	-	0	CP000480|M_START_GeneMarkS_Sequence_1850_(-)6042908:6043708
Chromosome	GeneMarkS_database	exon	1057684	1059033	.	-	0	CP000480|M_START_GeneMarkS_Sequence_1851_(-)1057684:1059033
Chromosome	GeneMarkS_database	exon	5640458	5641219	.	+	0	CP000480|M_START_GeneMarkS_Sequence_1852_(+)5640458:5641219
Chromosome	GeneMarkS_database	exon	6256441	6256734	.	+	0	CP000480|M_START_GeneMarkS_Sequence_1853_(+)6256441:6256734
Chromosome	GeneMarkS_database	exon	5327291	5328478	.	+	0	CP000480|M_START_GeneMarkS_Sequence_1854_(+)5327291:5328478
Chromosome	GeneMarkS_database	exon	1176487	1178451	.	-	0	CP000480|M_START_GeneMarkS_Sequence_1855_(-)1176487:1178451
Chromosome	GeneMarkS_database	exon	5490933	5491193	.	+	0	CP000480|M_START_GeneMarkS_Sequence_1856_(+)5490933:5491193
Chromosome	GeneMarkS_database	exon	3494759	3495541	.	+	0	CP000480|M_START_GeneMarkS_Sequence_1857_(+)3494759:3495541
Chromosome	GeneMarkS_database	exon	1709258	1709941	.	+	0	CP000480|M_START_GeneMarkS_Sequence_1858_(+)1709258:1709941
Chromosome	GeneMarkS_database	exon	4486041	4486934	.	-	0	CP000480|M_START_GeneMarkS_Sequence_1859_(-)4486041:4486934
Chromosome	GeneMarkS_database	exon	1303496	1304197	.	+	0	CP000480|M_START_GeneMarkS_Sequence_1860_(+)1303496:1304197
Chromosome	GeneMarkS_database	exon	593126	594091	.	+	0	CP000480|M_START_GeneMarkS_Sequence_1861_(+)593126:594091
Chromosome	GeneMarkS_database	exon	3102259	3102702	.	+	0	CP000480|M_START_GeneMarkS_Sequence_1862_(+)3102259:3102702
Chromosome	GeneMarkS_database	exon	3510665	3511171	.	-	0	CP000480|M_START_GeneMarkS_Sequence_1863_(-)3510665:3511171
Chromosome	GeneMarkS_database	exon	70866	71690	.	+	0	CP000480|M_START_GeneMarkS_Sequence_1864_(+)70866:71690
Chromosome	GeneMarkS_database	exon	2519128	2519562	.	+	0	CP000480|M_START_GeneMarkS_Sequence_1865_(+)2519128:2519562
Chromosome	GeneMarkS_database	exon	1938555	1939568	.	-	0	CP000480|M_START_GeneMarkS_Sequence_1866_(-)1938555:1939568
Chromosome	GeneMarkS_database	exon	3843864	3844880	.	-	0	CP000480|M_START_GeneMarkS_Sequence_1867_(-)3843864:3844880
Chromosome	GeneMarkS_database	exon	1355685	1356374	.	-	0	CP000480|M_START_GeneMarkS_Sequence_1868_(-)1355685:1356374
Chromosome	GeneMarkS_database	exon	5088696	5089004	.	-	0	CP000480|M_START_GeneMarkS_Sequence_1869_(-)5088696:5089004
Chromosome	GeneMarkS_database	exon	1087537	1087836	.	+	0	CP000480|M_START_GeneMarkS_Sequence_1870_(+)1087537:1087836|(+)2380799:2381098
Chromosome	GeneMarkS_database	exon	2380799	2381098	.	+	0	CP000480|M_START_GeneMarkS_Sequence_1870_(+)1087537:1087836|(+)2380799:2381098
Chromosome	GeneMarkS_database	exon	6138388	6139635	.	-	0	CP000480|M_START_GeneMarkS_Sequence_1871_(-)6138388:6139635
Chromosome	GeneMarkS_database	exon	5904831	5906987	.	-	0	CP000480|M_START_GeneMarkS_Sequence_1872_(-)5904831:5906987
Chromosome	GeneMarkS_database	exon	5254309	5254701	.	-	0	CP000480|M_START_GeneMarkS_Sequence_1873_(-)5254309:5254701
Chromosome	GeneMarkS_database	exon	1940145	1940354	.	-	0	CP000480|M_START_GeneMarkS_Sequence_1874_(-)1940145:1940354
Chromosome	GeneMarkS_database	exon	674780	676021	.	-	0	CP000480|M_START_GeneMarkS_Sequence_1875_(-)674780:676021
Chromosome	GeneMarkS_database	exon	6288786	6290105	.	-	0	CP000480|M_START_GeneMarkS_Sequence_1876_(-)6288786:6290105
Chromosome	GeneMarkS_database	exon	2868074	2869096	.	+	0	CP000480|M_START_GeneMarkS_Sequence_1877_(+)2868074:2869096
Chromosome	GeneMarkS_database	exon	1299255	1301174	.	+	0	CP000480|M_START_GeneMarkS_Sequence_1878_(+)1299255:1301174
Chromosome	GeneMarkS_database	exon	2214761	2215036	.	+	0	CP000480|M_START_GeneMarkS_Sequence_1879_(+)2214761:2215036
Chromosome	GeneMarkS_database	exon	3608670	3609350	.	+	0	CP000480|M_START_GeneMarkS_Sequence_1880_(+)3608670:3609350
Chromosome	GeneMarkS_database	exon	817638	820184	.	+	0	CP000480|M_START_GeneMarkS_Sequence_1881_(+)817638:820184
Chromosome	GeneMarkS_database	exon	2825183	2825290	.	-	0	CP000480|M_START_GeneMarkS_Sequence_1882_(-)2825183:2825290
Chromosome	GeneMarkS_database	exon	3477140	3478327	.	+	0	CP000480|M_START_GeneMarkS_Sequence_1883_(+)3477140:3478327
Chromosome	GeneMarkS_database	exon	1555365	1556084	.	+	0	CP000480|M_START_GeneMarkS_Sequence_1884_(+)1555365:1556084
Chromosome	GeneMarkS_database	exon	4307536	4308693	.	-	0	CP000480|M_START_GeneMarkS_Sequence_1885_(-)4307536:4308693
Chromosome	GeneMarkS_database	exon	5842273	5842815	.	+	0	CP000480|M_START_GeneMarkS_Sequence_1886_(+)5842273:5842815
Chromosome	GeneMarkS_database	exon	6705093	6707237	.	-	0	CP000480|M_START_GeneMarkS_Sequence_1887_(-)6705093:6707237
Chromosome	GeneMarkS_database	exon	2923152	2924639	.	+	0	CP000480|M_START_GeneMarkS_Sequence_1888_(+)2923152:2924639
Chromosome	GeneMarkS_database	exon	717434	718954	.	-	0	CP000480|M_START_GeneMarkS_Sequence_1889_(-)717434:718954
Chromosome	GeneMarkS_database	exon	5296936	5298093	.	-	0	CP000480|M_START_GeneMarkS_Sequence_1890_(-)5296936:5298093
Chromosome	GeneMarkS_database	exon	3452634	3453200	.	-	0	CP000480|M_START_GeneMarkS_Sequence_1891_(-)3452634:3453200
Chromosome	GeneMarkS_database	exon	6881405	6882127	.	+	0	CP000480|M_START_GeneMarkS_Sequence_1892_(+)6881405:6882127
Chromosome	GeneMarkS_database	exon	5305147	5305725	.	-	0	CP000480|M_START_GeneMarkS_Sequence_1893_(-)5305147:5305725
Chromosome	GeneMarkS_database	exon	2934557	2936146	.	+	0	CP000480|M_START_GeneMarkS_Sequence_1894_(+)2934557:2936146
Chromosome	GeneMarkS_database	exon	5679244	5680065	.	+	0	CP000480|M_START_GeneMarkS_Sequence_1895_(+)5679244:5680065
Chromosome	GeneMarkS_database	exon	856524	857636	.	-	0	CP000480|M_START_GeneMarkS_Sequence_1896_(-)856524:857636
Chromosome	GeneMarkS_database	exon	4303689	4304846	.	-	0	CP000480|M_START_GeneMarkS_Sequence_1897_(-)4303689:4304846
Chromosome	GeneMarkS_database	exon	5655917	5656684	.	+	0	CP000480|M_START_GeneMarkS_Sequence_1898_(+)5655917:5656684
Chromosome	GeneMarkS_database	exon	3008674	3011034	.	+	0	CP000480|M_START_GeneMarkS_Sequence_1899_(+)3008674:3011034
Chromosome	GeneMarkS_database	exon	661011	662237	.	+	0	CP000480|M_START_GeneMarkS_Sequence_1900_(+)661011:662237
Chromosome	GeneMarkS_database	exon	6455190	6456743	.	-	0	CP000480|M_START_GeneMarkS_Sequence_1901_(-)6455190:6456743
Chromosome	GeneMarkS_database	exon	111747	113369	.	+	0	CP000480|M_START_GeneMarkS_Sequence_1902_(+)111747:113369
Chromosome	GeneMarkS_database	exon	1474346	1475374	.	+	0	CP000480|M_START_GeneMarkS_Sequence_1903_(+)1474346:1475374
Chromosome	GeneMarkS_database	exon	5109397	5109594	.	-	0	CP000480|M_START_GeneMarkS_Sequence_1904_(-)5109397:5109594
Chromosome	GeneMarkS_database	exon	3334081	3334827	.	+	0	CP000480|M_START_GeneMarkS_Sequence_1905_(+)3334081:3334827
Chromosome	GeneMarkS_database	exon	6745496	6745684	.	-	0	CP000480|M_START_GeneMarkS_Sequence_1906_(-)6745496:6745684
Chromosome	GeneMarkS_database	exon	3786493	3787038	.	+	0	CP000480|M_START_GeneMarkS_Sequence_1907_(+)3786493:3787038
Chromosome	GeneMarkS_database	exon	2995840	2996508	.	+	0	CP000480|M_START_GeneMarkS_Sequence_1908_(+)2995840:2996508
Chromosome	GeneMarkS_database	exon	2768315	2768860	.	-	0	CP000480|M_START_GeneMarkS_Sequence_1909_(-)2768315:2768860
Chromosome	GeneMarkS_database	exon	274406	275140	.	+	0	CP000480|M_START_GeneMarkS_Sequence_1910_(+)274406:275140
Chromosome	GeneMarkS_database	exon	6733962	6735056	.	+	0	CP000480|M_START_GeneMarkS_Sequence_1911_(+)6733962:6735056
Chromosome	GeneMarkS_database	exon	3552713	3553684	.	+	0	CP000480|M_START_GeneMarkS_Sequence_1912_(+)3552713:3553684
Chromosome	GeneMarkS_database	exon	3745516	3745836	.	+	0	CP000480|M_START_GeneMarkS_Sequence_1913_(+)3745516:3745836
Chromosome	GeneMarkS_database	exon	4179138	4180772	.	-	0	CP000480|M_START_GeneMarkS_Sequence_1914_(-)4179138:4180772
Chromosome	GeneMarkS_database	exon	6769511	6770410	.	+	0	CP000480|M_START_GeneMarkS_Sequence_1915_(+)6769511:6770410
Chromosome	GeneMarkS_database	exon	5895289	5896494	.	-	0	CP000480|M_START_GeneMarkS_Sequence_1916_(-)5895289:5896494
Chromosome	GeneMarkS_database	exon	5203097	5204668	.	-	0	CP000480|M_START_GeneMarkS_Sequence_1917_(-)5203097:5204668
Chromosome	GeneMarkS_database	exon	2878366	2878581	.	+	0	CP000480|M_START_GeneMarkS_Sequence_1918_(+)2878366:2878581
Chromosome	GeneMarkS_database	exon	6123276	6124349	.	-	0	CP000480|M_START_GeneMarkS_Sequence_1919_(-)6123276:6124349
Chromosome	GeneMarkS_database	exon	3925654	3926376	.	-	0	CP000480|M_START_GeneMarkS_Sequence_1920_(-)3925654:3926376
Chromosome	GeneMarkS_database	exon	5877168	5877815	.	-	0	CP000480|M_START_GeneMarkS_Sequence_1921_(-)5877168:5877815
Chromosome	GeneMarkS_database	exon	6141800	6142360	.	+	0	CP000480|M_START_GeneMarkS_Sequence_1922_(+)6141800:6142360
Chromosome	GeneMarkS_database	exon	4731815	4733770	.	-	0	CP000480|M_START_GeneMarkS_Sequence_1923_(-)4731815:4733770
Chromosome	GeneMarkS_database	exon	4337414	4338571	.	-	0	CP000480|M_START_GeneMarkS_Sequence_1924_(-)4337414:4338571
Chromosome	GeneMarkS_database	exon	2726511	2727722	.	-	0	CP000480|M_START_GeneMarkS_Sequence_1925_(-)2726511:2727722|(-)3417007:3418218|(+)4155111:4156322
Chromosome	GeneMarkS_database	exon	3417007	3418218	.	-	0	CP000480|M_START_GeneMarkS_Sequence_1925_(-)2726511:2727722|(-)3417007:3418218|(+)4155111:4156322
Chromosome	GeneMarkS_database	exon	4155111	4156322	.	+	0	CP000480|M_START_GeneMarkS_Sequence_1925_(-)2726511:2727722|(-)3417007:3418218|(+)4155111:4156322
Chromosome	GeneMarkS_database	exon	716288	716914	.	+	0	CP000480|M_START_GeneMarkS_Sequence_1926_(+)716288:716914
Chromosome	GeneMarkS_database	exon	2190361	2190525	.	-	0	CP000480|M_START_GeneMarkS_Sequence_1927_(-)2190361:2190525
Chromosome	GeneMarkS_database	exon	5409376	5409696	.	+	0	CP000480|M_START_GeneMarkS_Sequence_1928_(+)5409376:5409696
Chromosome	GeneMarkS_database	exon	52853	54268	.	-	0	CP000480|M_START_GeneMarkS_Sequence_1929_(-)52853:54268
Chromosome	GeneMarkS_database	exon	6135261	6136205	.	+	0	CP000480|M_START_GeneMarkS_Sequence_1930_(+)6135261:6136205
Chromosome	GeneMarkS_database	exon	876838	877341	.	+	0	CP000480|M_START_GeneMarkS_Sequence_1931_(+)876838:877341
Chromosome	GeneMarkS_database	exon	4292564	4293100	.	-	0	CP000480|M_START_GeneMarkS_Sequence_1932_(-)4292564:4293100
Chromosome	GeneMarkS_database	exon	3942049	3942978	.	-	0	CP000480|M_START_GeneMarkS_Sequence_1933_(-)3942049:3942978
Chromosome	GeneMarkS_database	exon	6430444	6431445	.	-	0	CP000480|M_START_GeneMarkS_Sequence_1934_(-)6430444:6431445
Chromosome	GeneMarkS_database	exon	521987	522406	.	-	0	CP000480|M_START_GeneMarkS_Sequence_1935_(-)521987:522406
Chromosome	GeneMarkS_database	exon	3837986	3839185	.	-	0	CP000480|M_START_GeneMarkS_Sequence_1936_(-)3837986:3839185
Chromosome	GeneMarkS_database	exon	3676701	3677468	.	+	0	CP000480|M_START_GeneMarkS_Sequence_1937_(+)3676701:3677468
Chromosome	GeneMarkS_database	exon	3536879	3537790	.	+	0	CP000480|M_START_GeneMarkS_Sequence_1938_(+)3536879:3537790
[truncated: 4,780 more rows]
