# Supplementary material for: Proteogenomic Analysis of Mycobacterium smegmatis Using High Resolution Mass Spectrometry
Source: Front Microbiol. 2016 Apr 5;7:427. doi: 10.3389/fmicb.2016.00427 (PMC4821088; doi:10.3389/fmicb.2016.00427)
Supplement: Data Sheet 2 — Six frame database peptide identifications (GFF format). [file DataSheet2.ZIP › Supplementary S2. Six Frame database peptides GFF.gff]

Chromosome	MaxQuant_1.5.0.30	exon	3066421	3066487	34.217	-	0	Amino_Acid_Before=R;Annotated=+;Charges=3;PEP=0.045456;Missed_Cleavages=1;Mass=2291.191;Sequence(s)=_AAAAADAYLYLGTVLRDDVAPR_;PTMs=-;Paralogous=-
Chromosome	MaxQuant_1.5.0.30	exon	4804455	4804524	58.964	-	0	Amino_Acid_Before=K;Annotated=+;Charges=3;PEP=0.00024295;Missed_Cleavages=1;Mass=2208.1386;Sequence(s)=_AAAAADVVILDLEDGAGDKPAAR_;PTMs=-;Paralogous=-
Chromosome	MaxQuant_1.5.0.30	exon	5057039	5057114	223.89	-	0	Amino_Acid_Before=K;Annotated=+;Charges=2,3;PEP=7.2225e-45;Missed_Cleavages=0;Mass=2537.3159;Sequence(s)=_AAAAALGDDPDTVEVLIGQMVNLVR_;PTMs=-;Paralogous=-
Chromosome	MaxQuant_1.5.0.30	exon	1996484	1996514	72.607	-	0	Amino_Acid_Before=K;Annotated=+;Charges=2;PEP=0.00029215;Missed_Cleavages=0;Mass=869.5083;Sequence(s)=_AAAAALGVAR_;PTMs=-;Paralogous=-
Chromosome	MaxQuant_1.5.0.30	exon	1688540	1688585	128.73	+	0	Amino_Acid_Before=R;Annotated=+;Charges=2,3;PEP=5.282e-13;Missed_Cleavages=0;Mass=1326.7143;Sequence(s)=_AAAAALVEAGADAVK_;PTMs=-;Paralogous=-
Chromosome	MaxQuant_1.5.0.30	exon	2832377	2832479	122.89	+	0	Amino_Acid_Before=R;Annotated=+;Charges=3,4;PEP=7.4384e-16;Missed_Cleavages=0;Mass=3475.6829;Sequence(s)=_AAAAAQAAAQQNPAAQQPQQQEGEQPQPPEPVAR_;PTMs=-;Paralogous=-
Chromosome	MaxQuant_1.5.0.30	exon	1043360	1043393	102.07	+	0	Amino_Acid_Before=R;Annotated=+;Charges=2;PEP=6.9328e-07;Missed_Cleavages=0;Mass=929.44543;Sequence(s)=_AAAAATPEGTA_;PTMs=-;Paralogous=-
Chromosome	MaxQuant_1.5.0.30	exon	2507563	2507602	141.88	+	0	Amino_Acid_Before=R;Annotated=+;Charges=2;PEP=3.337e-14;Missed_Cleavages=0;Mass=1373.6688;Sequence(s)=_AAAADQLQTWGSR_;PTMs=-;Paralogous=-
Chromosome	MaxQuant_1.5.0.30	exon	3724764	3724839	74.905	-	0	Amino_Acid_Before=R;Annotated=+;Charges=3;PEP=1.019e-06;Missed_Cleavages=0;Mass=2278.0913;Sequence(s)=_AAAAGGTSAMAGGHFYLGGGTAVQR_;PTMs=-;Paralogous=-
Chromosome	MaxQuant_1.5.0.30	exon	3279847	3279886	115.12	+	0	Amino_Acid_Before=R;Annotated=+;Charges=2,3;PEP=3.8846e-10;Missed_Cleavages=0;Mass=1237.6163;Sequence(s)=_AAAAHAEQAGSVR_;PTMs=-;Paralogous=-
Chromosome	MaxQuant_1.5.0.30	exon	2198576	2198618	69.92	-	0	Amino_Acid_Before=R;Annotated=+;Charges=2,3;PEP=7.5776e-05;Missed_Cleavages=0;Mass=1305.7153;Sequence(s)=_AAAALGADHAGLIR_;PTMs=-;Paralogous=-
Chromosome	MaxQuant_1.5.0.30	exon	2767429	2767474	79.875	+	0	Amino_Acid_Before=K;Annotated=+;Charges=2,3;PEP=2.1496e-05;Missed_Cleavages=0;Mass=1672.8243;Sequence(s)=_AAAALGWLVEEMEQR_;PTMs=-;Paralogous=-
Chromosome	MaxQuant_1.5.0.30	exon	5297508	5297562	145.88	-	0	Amino_Acid_Before=K;Annotated=+;Charges=2,3;PEP=2.087e-12;Missed_Cleavages=0;Mass=1747.8741;Sequence(s)=_AAAAQDSGAFSDQIVGIK_;PTMs=-;Paralogous=-
Chromosome	MaxQuant_1.5.0.30	exon	6458824	6458857	131.83	-	0	Amino_Acid_Before=K;Annotated=+;Charges=1,2;PEP=1.1864e-10;Missed_Cleavages=0;Mass=1053.5819;Sequence(s)=_AAAAQVLPDAK_;PTMs=-;Paralogous=-
Chromosome	MaxQuant_1.5.0.30	exon	3235436	3235514	231.41	+	0	Amino_Acid_Before=R;Annotated=+;Charges=2,3;PEP=1.9104e-45;Missed_Cleavages=0;Mass=2378.219;Sequence(s)=_AAAASGPAGEDGLGNNLLALAIDAAR_;PTMs=-;Paralogous=-
Chromosome	MaxQuant_1.5.0.30	exon	4477415	4477454	141.13	+	0	Amino_Acid_Before=R;Annotated=+;Charges=2;PEP=3.6503e-14;Missed_Cleavages=0;Mass=1333.611;Sequence(s)=_AAAATTDTAEQER_;PTMs=-;Paralogous=-
Chromosome	MaxQuant_1.5.0.30	exon	3869822	3869852	76.228	-	0	Amino_Acid_Before=R;Annotated=+;Charges=2;PEP=0.00021853;Missed_Cleavages=0;Mass=1090.6175;Sequence(s)=_AAAAWFTLLK_;PTMs=-;Paralogous=-
Chromosome	MaxQuant_1.5.0.30	exon	5015936	5016002	61.963	-	0	Amino_Acid_Before=K;Annotated=+;Charges=3;PEP=0.00010108;Missed_Cleavages=1;Mass=2325.2117;Sequence(s)=_AAAAWKDGVFADEVVPVSIPQR_;PTMs=-;Paralogous=-
Chromosome	MaxQuant_1.5.0.30	exon	5015933	5016002	36.079	-	0	Amino_Acid_Before=K;Annotated=+;Charges=4;PEP=0.015705;Missed_Cleavages=2;Mass=2453.3067;Sequence(s)=_AAAAWKDGVFADEVVPVSIPQRK_;PTMs=-;Paralogous=-
Chromosome	MaxQuant_1.5.0.30	exon	5805987	5806023	117.79	-	0	Amino_Acid_Before=R;Annotated=+;Charges=1,2;PEP=5.965e-09;Missed_Cleavages=0;Mass=1214.572;Sequence(s)=_AAAAWSGGYFSK_;PTMs=-;Paralogous=-
Chromosome	MaxQuant_1.5.0.30	exon	497433	497478	64.407	+	0	Amino_Acid_Before=R;Annotated=+;Charges=2,3;PEP=0.00021384;Missed_Cleavages=0;Mass=1433.7739;Sequence(s)=_AAADAAGVHVVINAR_;PTMs=-;Paralogous=-
Chromosome	MaxQuant_1.5.0.30	exon	1609633	1609663	68.657	-	0	Amino_Acid_Before=K;Annotated=+;Charges=3;PEP=0.00038182;Missed_Cleavages=1;Mass=1070.5833;Sequence(s)=_AAADALRVER_;PTMs=-;Paralogous=-
Chromosome	MaxQuant_1.5.0.30	exon	1033519	1033591	74.222	+	0	Amino_Acid_Before=R;Annotated=+;Charges=2,3;PEP=9.0867e-07;Missed_Cleavages=0;Mass=2286.1566;Sequence(s)=_AAADAVAAGVGGLMLFGVPLDEDK_;PTMs=-;Paralogous=-
Chromosome	MaxQuant_1.5.0.30	exon	6395358	6395433	58.952	+	0	Amino_Acid_Before=R;Annotated=+;Charges=3;PEP=0.0001481;Missed_Cleavages=0;Mass=2527.4019;Sequence(s)=_AAADDALIVLAVPMPALGLMLGHIR_;PTMs=-;Paralogous=-
Chromosome	MaxQuant_1.5.0.30	exon	2681505	2681607	165.53	+	0	Amino_Acid_Before=K;Annotated=+;Charges=3;PEP=2.1499e-27;Missed_Cleavages=0;Mass=3582.7002;Sequence(s)=_AAADELEGLFVPVDVSEQEAVDNLFDTAASTFGR_;PTMs=-;Paralogous=-
Chromosome	MaxQuant_1.5.0.30	exon	404758	404794	50.354	+	0	Amino_Acid_Before=K;Annotated=+;Charges=2;PEP=0.019805;Missed_Cleavages=0;Mass=1167.552;Sequence(s)=_AAADEVAAHADK_;PTMs=-;Paralogous=-
Chromosome	MaxQuant_1.5.0.30	exon	6479087	6479150	122.3	-	0	Amino_Acid_Before=K;Annotated=+;Charges=2,3;PEP=6.8309e-09;Missed_Cleavages=0;Mass=2132.0233;Sequence(s)=_AAADEVTTTNAEDGVATVLER_;PTMs=-;Paralogous=-
Chromosome	MaxQuant_1.5.0.30	exon	5368967	5368994	76.282	+	0	Amino_Acid_Before=R;Annotated=+;Charges=2;PEP=0.00083513;Missed_Cleavages=0;Mass=900.50288;Sequence(s)=_AAADLIATR_;PTMs=-;Paralogous=-
Chromosome	MaxQuant_1.5.0.30	exon	3152851	3152905	125.45	+	0	Amino_Acid_Before=R;Annotated=+;Charges=2,3;PEP=1.0952e-08;Missed_Cleavages=0;Mass=1822.02;Sequence(s)=_AAADLVIDTSTLPVPALR_;PTMs=-;Paralogous=-
Chromosome	MaxQuant_1.5.0.30	exon	851739	851853	83.293	+	0	Amino_Acid_Before=R;Annotated=+;Charges=4;PEP=7.927e-09;Missed_Cleavages=0;Mass=3853.8541;Sequence(s)=_AAADQETDTDPEPQPVVGPDAADHRPTVMLLGGGALSR_;PTMs=-;Paralogous=-
Chromosome	MaxQuant_1.5.0.30	exon	2252416	2252494	51.966	+	0	Amino_Acid_Before=R;Annotated=+;Charges=3,4;PEP=0.0003808;Missed_Cleavages=1;Mass=3062.3828;Sequence(s)=_AAADREWTYGHVVVDEAQELSEMDWR_;PTMs=-;Paralogous=-
Chromosome	MaxQuant_1.5.0.30	exon	3704601	3704649	103.13	+	0	Amino_Acid_Before=K;Annotated=+;Charges=3;PEP=1.1885e-06;Missed_Cleavages=1;Mass=1763.9319;Sequence(s)=_AAADRVVFINTGFLDR_;PTMs=-;Paralogous=-
Chromosome	MaxQuant_1.5.0.30	exon	1853842	1853881	42.317	-	0	Amino_Acid_Before=R;Annotated=+;Charges=2;PEP=0.024401;Missed_Cleavages=0;Mass=1154.6044;Sequence(s)=_AAADVGAPAAVSR_;PTMs=-;Paralogous=-
Chromosome	MaxQuant_1.5.0.30	exon	5950772	5950832	68.088	+	0	Amino_Acid_Before=R;Annotated=+;Charges=2;PEP=2.467e-05;Missed_Cleavages=0;Mass=2200.1528;Sequence(s)=_AAAEGATVWIQDYQLQLVPK_;PTMs=-;Paralogous=-
Chromosome	MaxQuant_1.5.0.30	exon	4162938	4162971	49.081	-	0	Amino_Acid_Before=R;Annotated=-;Charges=2;PEP=0.0045422;Missed_Cleavages=0;Mass=1070.5356;Sequence(s)=_AAAEGVETPAR_;PTMs=-;Paralogous=-
Chromosome	MaxQuant_1.5.0.30	exon	2866291	2866318	42.718	-	0	Amino_Acid_Before=R;Annotated=+;Charges=2;PEP=0.011935;Missed_Cleavages=0;Mass=928.52295;Sequence(s)=_AAAELVVEK_;PTMs=-;Paralogous=-
Chromosome	MaxQuant_1.5.0.30	exon	5495473	5495509	143.0	-	0	Amino_Acid_Before=K;Annotated=+;Charges=2;PEP=1.9393e-11;Missed_Cleavages=0;Mass=1201.6455;Sequence(s)=_AAAESAGLPLFR_;PTMs=-;Paralogous=-
Chromosome	MaxQuant_1.5.0.30	exon	3227364	3227400	42.464	+	0	Amino_Acid_Before=R;Annotated=+;Charges=2;PEP=0.022144;Missed_Cleavages=0;Mass=1151.6186;Sequence(s)=_AAAGPEAPELVK_;PTMs=-;Paralogous=-
Chromosome	MaxQuant_1.5.0.30	exon	2725070	2725106	43.613	-	0	Amino_Acid_Before=K;Annotated=+;Charges=2;PEP=0.029186;Missed_Cleavages=0;Mass=1037.5618;Sequence(s)=_AAAGVPVGPSGR_;PTMs=-;Paralogous=-
Chromosome	MaxQuant_1.5.0.30	exon	3745717	3745762	77.746	+	0	Amino_Acid_Before=R;Annotated=+;Charges=2;PEP=5.7365e-07;Missed_Cleavages=0;Mass=1626.8366;Sequence(s)=_AAAIDVAADQLDLWR_;PTMs=-;Paralogous=-
Chromosome	MaxQuant_1.5.0.30	exon	5598690	5598735	132.31	-	0	Amino_Acid_Before=R;Annotated=+;Charges=2,3;PEP=3.0838e-13;Missed_Cleavages=0;Mass=1558.897;Sequence(s)=_AAAIELALEALYLAK_;PTMs=-;Paralogous=-
Chromosome	MaxQuant_1.5.0.30	exon	6270006	6270069	97.57	+	0	Amino_Acid_Before=K;Annotated=+;Charges=2,3;PEP=6.7162e-07;Missed_Cleavages=0;Mass=1989.0895;Sequence(s)=_AAAITAGSLVAGVGYASLIER_;PTMs=-;Paralogous=-
Chromosome	MaxQuant_1.5.0.30	exon	5507840	5507915	76.889	-	0	Amino_Acid_Before=R;Annotated=+;Charges=3;PEP=8.2326e-07;Missed_Cleavages=0;Mass=2504.2581;Sequence(s)=_AAALAAEHPTTENTVPGTVPDMLAK_;PTMs=-;Paralogous=-
Chromosome	MaxQuant_1.5.0.30	exon	4396084	4396138	137.45	-	0	Amino_Acid_Before=R;Annotated=+;Charges=2,3;PEP=6.4948e-12;Missed_Cleavages=0;Mass=1972.9795;Sequence(s)=_AAALAAGFDHVDYTWIPR_;PTMs=-;Paralogous=-
Chromosome	MaxQuant_1.5.0.30	exon	5115097	5115154	57.173	-	0	Amino_Acid_Before=R;Annotated=+;Charges=2;PEP=0.0030792;Missed_Cleavages=0;Mass=1810.9676;Sequence(s)=_AAALAAVLEPGASELETAK_;PTMs=-;Paralogous=-
Chromosome	MaxQuant_1.5.0.30	exon	1117783	1117843	162.65	+	0	Amino_Acid_Before=R;Annotated=+;Charges=2,3;PEP=1.2548e-17;Missed_Cleavages=0;Mass=2152.08;Sequence(s)=_AAALEAVVDLHTFDPADLER_;PTMs=-;Paralogous=+
Chromosome	MaxQuant_1.5.0.30	exon	2411045	2411105	162.65	+	0	Amino_Acid_Before=R;Annotated=+;Charges=2,3;PEP=1.2548e-17;Missed_Cleavages=0;Mass=2152.08;Sequence(s)=_AAALEAVVDLHTFDPADLER_;PTMs=-;Paralogous=+
Chromosome	MaxQuant_1.5.0.30	exon	479157	479232	125.39	-	0	Amino_Acid_Before=R;Annotated=+;Charges=3;PEP=1.4169e-11;Missed_Cleavages=0;Mass=2645.3238;Sequence(s)=_AAALELPHIWGGLADLSGADTEWPR_;PTMs=-;Paralogous=-
Chromosome	MaxQuant_1.5.0.30	exon	2159323	2159380	242.26	-	0	Amino_Acid_Before=R;Annotated=+;Charges=2,3;PEP=5.5847e-54;Missed_Cleavages=0;Mass=1937.0582;Sequence(s)=_AAALGQIELDNVTVPLSAR_;PTMs=-;Paralogous=-
Chromosome	MaxQuant_1.5.0.30	exon	6306622	6306682	147.64	-	0	Amino_Acid_Before=R;Annotated=+;Charges=2,3;PEP=8.4854e-13;Missed_Cleavages=0;Mass=2004.1619;Sequence(s)=_AAALLGTEASHPLLLSTLVK_;PTMs=-;Paralogous=-
Chromosome	MaxQuant_1.5.0.30	exon	3157895	3157940	124.62	+	0	Amino_Acid_Before=R;Annotated=+;Charges=2,3;PEP=1.3297e-09;Missed_Cleavages=0;Mass=1383.7722;Sequence(s)=_AAALNIVPTSTGAAK_;PTMs=-;Paralogous=-
Chromosome	MaxQuant_1.5.0.30	exon	3816861	3816945	107.75	-	0	Amino_Acid_Before=K;Annotated=+;Charges=3;PEP=8.5713e-12;Missed_Cleavages=0;Mass=2965.5086;Sequence(s)=_AAALQWHAVDVTASPLPGPSGNVEYFLR_;PTMs=-;Paralogous=-
Chromosome	MaxQuant_1.5.0.30	exon	246990	247035	66.387	+	0	Amino_Acid_Before=R;Annotated=+;Charges=2,3;PEP=7.9805e-05;Missed_Cleavages=0;Mass=1474.8508;Sequence(s)=_AAALTAPLLVVHGDK_;PTMs=-;Paralogous=-
Chromosome	MaxQuant_1.5.0.30	exon	3101902	3101932	51.436	+	0	Amino_Acid_Before=K;Annotated=+;Charges=2;PEP=0.0085587;Missed_Cleavages=0;Mass=955.54508;Sequence(s)=_AAALVDLAGR_;PTMs=-;Paralogous=-
Chromosome	MaxQuant_1.5.0.30	exon	1909450	1909480	63.816	+	0	Amino_Acid_Before=R;Annotated=+;Charges=2;PEP=0.00047089;Missed_Cleavages=0;Mass=944.48618;Sequence(s)=_AAAMAGAQVR_;PTMs=-;Paralogous=-
Chromosome	MaxQuant_1.5.0.30	exon	3168169	3168220	60.489	-	0	Amino_Acid_Before=R;Annotated=+;Charges=3;PEP=0.00032227;Missed_Cleavages=0;Mass=1747.9443;Sequence(s)=_AAAMLDPAAIALHGLWK_;PTMs=-;Paralogous=-
Chromosome	MaxQuant_1.5.0.30	exon	5051884	5051929	84.753	-	0	Amino_Acid_Before=R;Annotated=+;Charges=2;PEP=5.026e-06;Missed_Cleavages=0;Mass=1546.8177;Sequence(s)=_AAAMPASAEYLAILR_;PTMs=-;Paralogous=-
Chromosome	MaxQuant_1.5.0.30	exon	4584681	4584714	60.509	-	0	Amino_Acid_Before=R;Annotated=+;Charges=2;PEP=0.0011034;Missed_Cleavages=0;Mass=1143.5884;Sequence(s)=_AAANELISAER_;PTMs=-;Paralogous=-
Chromosome	MaxQuant_1.5.0.30	exon	6573146	6573191	153.09	+	0	Amino_Acid_Before=R;Annotated=+;Charges=2;PEP=5.6901e-19;Missed_Cleavages=0;Mass=1512.8049;Sequence(s)=_AAANGLLNDPLFAAR_;PTMs=-;Paralogous=-
Chromosome	MaxQuant_1.5.0.30	exon	2963344	2963374	72.321	+	0	Amino_Acid_Before=R;Annotated=+;Charges=2,3;PEP=0.00020943;Missed_Cleavages=0;Mass=1126.5883;Sequence(s)=_AAANHFELVR_;PTMs=-;Paralogous=-
Chromosome	MaxQuant_1.5.0.30	exon	1465074	1465107	131.42	+	0	Amino_Acid_Before=R;Annotated=+;Charges=2;PEP=1.2128e-10;Missed_Cleavages=0;Mass=1098.6146;Sequence(s)=_AAANLGINLSR_;PTMs=-;Paralogous=-
Chromosome	MaxQuant_1.5.0.30	exon	773927	773987	45.916	-	0	Amino_Acid_Before=K;Annotated=+;Charges=2;PEP=0.0012848;Missed_Cleavages=0;Mass=1771.9105;Sequence(s)=_AAAPAAEAPAAPASDAPPVK_;PTMs=-;Paralogous=-
Chromosome	MaxQuant_1.5.0.30	exon	967105	967156	162.94	+	0	Amino_Acid_Before=K;Annotated=+;Charges=2;PEP=7.751e-18;Missed_Cleavages=0;Mass=1521.6228;Sequence(s)=_AAAPAGDPTGGMGGMDF_;PTMs=-;Paralogous=-
Chromosome	MaxQuant_1.5.0.30	exon	2660446	2660512	50.776	+	0	Amino_Acid_Before=K;Annotated=+;Charges=3;PEP=0.00050485;Missed_Cleavages=0;Mass=2307.11;Sequence(s)=_AAAPGQIVPVDSEHSAMAQCLR_;PTMs=-;Paralogous=-
Chromosome	MaxQuant_1.5.0.30	exon	265629	265671	91.812	+	0	Amino_Acid_Before=R;Annotated=+;Charges=2,3;PEP=4.3928e-06;Missed_Cleavages=1;Mass=1475.7191;Sequence(s)=_AAAQMAPDRAEAFK_;PTMs=-;Paralogous=-
Chromosome	MaxQuant_1.5.0.30	exon	4709889	4709925	156.58	-	0	Amino_Acid_Before=R;Annotated=+;Charges=2,3;PEP=5.9651e-13;Missed_Cleavages=0;Mass=1145.5578;Sequence(s)=_AAARPAGPPSHD_;PTMs=-;Paralogous=-
Chromosome	MaxQuant_1.5.0.30	exon	1061932	1061998	45.737	+	0	Amino_Acid_Before=R;Annotated=+;Charges=2,3;PEP=0.00089403;Missed_Cleavages=0;Mass=2065.099;Sequence(s)=_AAATGLPGVVDGGTMVVIQGPR_;PTMs=-;Paralogous=-
Chromosome	MaxQuant_1.5.0.30	exon	3879301	3879337	133.05	-	0	Amino_Acid_Before=R;Annotated=+;Charges=2;PEP=4.6185e-11;Missed_Cleavages=0;Mass=1130.568;Sequence(s)=_AAATLSGGEAQR_;PTMs=-;Paralogous=-
Chromosome	MaxQuant_1.5.0.30	exon	5891777	5891813	154.15	-	0	Amino_Acid_Before=R;Annotated=+;Charges=2;PEP=6.9411e-13;Missed_Cleavages=0;Mass=1313.6364;Sequence(s)=_AAATPDQPQPYR_;PTMs=-;Paralogous=-
Chromosome	MaxQuant_1.5.0.30	exon	5891744	5891813	55.634	-	0	Amino_Acid_Before=R;Annotated=+;Charges=3,4;PEP=0.00039899;Missed_Cleavages=2;Mass=2660.2831;Sequence(s)=_AAATPDQPQPYRELGLKDDEYQR_;PTMs=-;Paralogous=-
Chromosome	MaxQuant_1.5.0.30	exon	2027999	2028029	72.096	+	0	Amino_Acid_Before=R;Annotated=+;Charges=2;PEP=0.00030255;Missed_Cleavages=0;Mass=943.47231;Sequence(s)=_AAAVADAEAR_;PTMs=-;Paralogous=-
Chromosome	MaxQuant_1.5.0.30	exon	1029962	1029992	83.862	+	0	Amino_Acid_Before=R;Annotated=+;Charges=2;PEP=6.3311e-05;Missed_Cleavages=0;Mass=943.47231;Sequence(s)=_AAAVDAEAAR_;PTMs=-;Paralogous=-
Chromosome	MaxQuant_1.5.0.30	exon	3099299	3099344	113.65	+	0	Amino_Acid_Before=R;Annotated=+;Charges=2,3;PEP=5.2758e-09;Missed_Cleavages=0;Mass=1327.7096;Sequence(s)=_AAAVNAVAGAETVGK_;PTMs=-;Paralogous=-
Chromosome	MaxQuant_1.5.0.30	exon	3230174	3230210	113.46	+	0	Amino_Acid_Before=R;Annotated=+;Charges=2;PEP=8.3974e-09;Missed_Cleavages=0;Mass=1218.6357;Sequence(s)=_AAAYLQAQGQAK_;PTMs=-;Paralogous=-
Chromosome	MaxQuant_1.5.0.30	exon	1469043	1469154	90.867	+	0	Amino_Acid_Before=R;Annotated=+;Charges=3;PEP=6.6379e-11;Missed_Cleavages=0;Mass=4099.7912;Sequence(s)=_AAAYTIPSYEDQYYSPDFGQATGAAVPLDDYGYSDYR_;PTMs=-;Paralogous=-
Chromosome	MaxQuant_1.5.0.30	exon	4264595	4264634	62.528	-	0	Amino_Acid_Before=R;Annotated=+;Charges=2;PEP=0.0028129;Missed_Cleavages=1;Mass=1508.6566;Sequence(s)=_AACDEYSTPDKPR_;PTMs=-;Paralogous=-
Chromosome	MaxQuant_1.5.0.30	exon	5524135	5524189	76.301	-	0	Amino_Acid_Before=R;Annotated=+;Charges=4;PEP=1.7955e-05;Missed_Cleavages=1;Mass=1933.9759;Sequence(s)=_AADADDRVWAAVALHPTR_;PTMs=-;Paralogous=-
Chromosome	MaxQuant_1.5.0.30	exon	6139497	6139548	85.937	-	0	Amino_Acid_Before=K;Annotated=+;Charges=3;PEP=7.0768e-06;Missed_Cleavages=0;Mass=2018.9387;Sequence(s)=_AADAGRPWWEWAATFER_;PTMs=-;Paralogous=-
Chromosome	MaxQuant_1.5.0.30	exon	861367	861403	88.021	+	0	Amino_Acid_Before=K;Annotated=+;Charges=2;PEP=1.2578e-06;Missed_Cleavages=0;Mass=1224.6714;Sequence(s)=_AADALPIEQVAK_;PTMs=-;Paralogous=-
Chromosome	MaxQuant_1.5.0.30	exon	2992153	2992207	47.088	+	0	Amino_Acid_Before=K;Annotated=+;Charges=3;PEP=0.0011987;Missed_Cleavages=0;Mass=1845.8996;Sequence(s)=_AADAPDEVFTEAAGLIEK_;PTMs=-;Paralogous=-
Chromosome	MaxQuant_1.5.0.30	exon	1671927	1671984	182.17	+	0	Amino_Acid_Before=K;Annotated=+;Charges=2,3;PEP=7.6173e-25;Missed_Cleavages=0;Mass=1842.9211;Sequence(s)=_AADAVSEALLASATPVDDK_;PTMs=-;Paralogous=-
Chromosome	MaxQuant_1.5.0.30	exon	1671927	1671987	228.3	+	0	Amino_Acid_Before=K;Annotated=+;Charges=2,3;PEP=1.6695e-44;Missed_Cleavages=1;Mass=1971.0161;Sequence(s)=_AADAVSEALLASATPVDDKK_;PTMs=-;Paralogous=-
Chromosome	MaxQuant_1.5.0.30	exon	3804191	3804290	187.29	-	0	Amino_Acid_Before=R;Annotated=+;Charges=3;PEP=1.8659e-30;Missed_Cleavages=0;Mass=3392.6882;Sequence(s)=_AADDALVVDTSDMDQAQVIAHLLDLVTAQAGAR_;PTMs=-;Paralogous=-
Chromosome	MaxQuant_1.5.0.30	exon	2827226	2827262	194.29	-	0	Amino_Acid_Before=K;Annotated=+;Charges=2;PEP=2.6528e-21;Missed_Cleavages=0;Mass=1303.5416;Sequence(s)=_AADDDIDEPSEK_;PTMs=-;Paralogous=-
Chromosome	MaxQuant_1.5.0.30	exon	5698120	5698153	64.121	-	0	Amino_Acid_Before=R;Annotated=+;Charges=2;PEP=0.00015905;Missed_Cleavages=0;Mass=1148.5826;Sequence(s)=_AADDGLSFVVR_;PTMs=-;Paralogous=-
Chromosome	MaxQuant_1.5.0.30	exon	841113	841152	116.51	+	0	Amino_Acid_Before=R;Annotated=+;Charges=2;PEP=4.9442e-10;Missed_Cleavages=0;Mass=1481.627;Sequence(s)=_AADDIGETDEYQR_;PTMs=-;Paralogous=-
Chromosome	MaxQuant_1.5.0.30	exon	2812981	2813077	33.487	-	0	Amino_Acid_Before=R;Annotated=+;Charges=3;PEP=0.016311;Missed_Cleavages=0;Mass=3092.5666;Sequence(s)=_AADDPAAAAVVTTDVAGSDALPEPTFVPVLGR_;PTMs=-;Paralogous=-
Chromosome	MaxQuant_1.5.0.30	exon	3911396	3911453	147.9	-	0	Amino_Acid_Before=K;Annotated=+;Charges=2,3;PEP=8.8891e-13;Missed_Cleavages=0;Mass=2019.9935;Sequence(s)=_AADDTPTLMLLDGNSLAFR_;PTMs=-;Paralogous=-
Chromosome	MaxQuant_1.5.0.30	exon	3300820	3300877	207.56	+	0	Amino_Acid_Before=K;Annotated=+;Charges=2;PEP=4.9035e-34;Missed_Cleavages=0;Mass=1992.8284;Sequence(s)=_AADETEEGDEESLVDEAGK_;PTMs=-;Paralogous=-
Chromosome	MaxQuant_1.5.0.30	exon	4129584	4129632	65.231	+	0	Amino_Acid_Before=R;Annotated=+;Charges=3;PEP=5.8599e-05;Missed_Cleavages=0;Mass=1671.8104;Sequence(s)=_AADFDALDHALSDLAK_;PTMs=-;Paralogous=-
Chromosome	MaxQuant_1.5.0.30	exon	5733949	5734012	121.14	-	0	Amino_Acid_Before=K;Annotated=+;Charges=2;PEP=8.146e-09;Missed_Cleavages=0;Mass=1983.8995;Sequence(s)=_AADGAQQLADGNAAANDGAQR_;PTMs=-;Paralogous=-
Chromosome	MaxQuant_1.5.0.30	exon	2189649	2189679	48.284	+	0	Amino_Acid_Before=R;Annotated=+;Charges=2,3;PEP=0.0044049;Missed_Cleavages=0;Mass=1051.5298;Sequence(s)=_AADISVDHPK_;PTMs=-;Paralogous=-
Chromosome	MaxQuant_1.5.0.30	exon	6164759	6164789	70.412	-	0	Amino_Acid_Before=R;Annotated=+;Charges=2;PEP=0.0029359;Missed_Cleavages=0;Mass=969.52434;Sequence(s)=_AADIVAGTPR_;PTMs=-;Paralogous=-
Chromosome	MaxQuant_1.5.0.30	exon	3296661	3296712	34.748	+	0	Amino_Acid_Before=R;Annotated=+;Charges=3;PEP=0.019133;Missed_Cleavages=0;Mass=1731.9632;Sequence(s)=_AADLALVPVAQLTGTHR_;PTMs=-;Paralogous=-
Chromosome	MaxQuant_1.5.0.30	exon	3719345	3719378	119.39	-	0	Amino_Acid_Before=K;Annotated=+;Charges=2;PEP=1.2071e-08;Missed_Cleavages=0;Mass=1217.5776;Sequence(s)=_AADLDDEQLTK_;PTMs=-;Paralogous=-
Chromosome	MaxQuant_1.5.0.30	exon	2606262	2606325	101.89	+	0	Amino_Acid_Before=R;Annotated=+;Charges=2,3;PEP=3.6688e-07;Missed_Cleavages=0;Mass=2098.0582;Sequence(s)=_AADLPPAVGVLVEYQAGDADK_;PTMs=-;Paralogous=-
Chromosome	MaxQuant_1.5.0.30	exon	6574321	6574357	94.122	+	0	Amino_Acid_Before=R;Annotated=+;Charges=2;PEP=8.5212e-07;Missed_Cleavages=0;Mass=1337.6649;Sequence(s)=_AADMYVSLELAR_;PTMs=-;Paralogous=-
Chromosome	MaxQuant_1.5.0.30	exon	5130699	5130750	95.236	+	0	Amino_Acid_Before=R;Annotated=+;Charges=2,3,4;PEP=3.4928e-06;Missed_Cleavages=0;Mass=1770.9312;Sequence(s)=_AADPNAGMPLAVVRPHR_;PTMs=-;Paralogous=-
Chromosome	MaxQuant_1.5.0.30	exon	2349312	2349387	214.49	+	0	Amino_Acid_Before=R;Annotated=+;Charges=3,4;PEP=6.2601e-37;Missed_Cleavages=0;Mass=2405.3213;Sequence(s)=_AADQATPVSRPLAGVLLGAAAGMLR_;PTMs=-;Paralogous=-
Chromosome	MaxQuant_1.5.0.30	exon	4789917	4789962	81.346	-	0	Amino_Acid_Before=R;Annotated=+;Charges=2;PEP=4.3675e-05;Missed_Cleavages=1;Mass=1650.7234;Sequence(s)=_AADRDDDADLAAYNR_;PTMs=-;Paralogous=-
Chromosome	MaxQuant_1.5.0.30	exon	5306041	5306092	57.525	+	0	Amino_Acid_Before=R;Annotated=+;Charges=2,3,4;PEP=0.00058281;Missed_Cleavages=0;Mass=1773.9598;Sequence(s)=_AADRPTVLLLHGGGQNR_;PTMs=-;Paralogous=-
Chromosome	MaxQuant_1.5.0.30	exon	5599644	5599683	76.01	-	0	Amino_Acid_Before=R;Annotated=+;Charges=2;PEP=4.0845e-05;Missed_Cleavages=0;Mass=1429.6474;Sequence(s)=_AADSGDDLPVEWR_;PTMs=-;Paralogous=-
Chromosome	MaxQuant_1.5.0.30	exon	4816618	4816708	101.66	-	0	Amino_Acid_Before=R;Annotated=+;Charges=3;PEP=1.8131e-10;Missed_Cleavages=0;Mass=3103.5138;Sequence(s)=_AADTGDDWTPTGFPVEFLSLGTEGIGVPVR_;PTMs=-;Paralogous=-
Chromosome	MaxQuant_1.5.0.30	exon	3881908	3881941	157.03	-	0	Amino_Acid_Before=R;Annotated=+;Charges=2,3;PEP=2.6501e-12;Missed_Cleavages=1;Mass=1207.6085;Sequence(s)=_AADVLKDEGYK_;PTMs=-;Paralogous=-
Chromosome	MaxQuant_1.5.0.30	exon	2866147	2866186	48.467	-	0	Amino_Acid_Before=K;Annotated=+;Charges=2;PEP=0.017571;Missed_Cleavages=0;Mass=1332.7289;Sequence(s)=_AADVLVVASPTYK_;PTMs=-;Paralogous=-
Chromosome	MaxQuant_1.5.0.30	exon	1030079	1030112	89.805	+	0	Amino_Acid_Before=R;Annotated=+;Charges=2;PEP=2.4312e-06;Missed_Cleavages=0;Mass=1184.6401;Sequence(s)=_AADVVEAELLR_;PTMs=-;Paralogous=-
Chromosome	MaxQuant_1.5.0.30	exon	4776647	4776719	62.032	+	0	Amino_Acid_Before=R;Annotated=+;Charges=2,3,4;PEP=5.1929e-05;Missed_Cleavages=0;Mass=2444.2296;Sequence(s)=_AAEAGSDHQLAYVNALTTSVLSAR_;PTMs=-;Paralogous=-
Chromosome	MaxQuant_1.5.0.30	exon	3695897	3695945	79.652	-	0	Amino_Acid_Before=R;Annotated=+;Charges=2;PEP=2.7982e-05;Missed_Cleavages=0;Mass=1521.7172;Sequence(s)=_AAEAGTPGGDHDAVVR_;PTMs=-;Paralogous=-
Chromosome	MaxQuant_1.5.0.30	exon	2674038	2674098	81.316	-	0	Amino_Acid_Before=R;Annotated=+;Charges=2,3;PEP=5.978e-06;Missed_Cleavages=0;Mass=2018.1412;Sequence(s)=_AAEAIGIPVTGIDLLVPDVR_;PTMs=-;Paralogous=-
Chromosome	MaxQuant_1.5.0.30	exon	3656893	3656959	26.157	+	0	Amino_Acid_Before=K;Annotated=+;Charges=3;PEP=0.048165;Missed_Cleavages=1;Mass=2421.1812;Sequence(s)=_AAEALRDNDFDGQVLLFAAEEK_;PTMs=-;Paralogous=-
Chromosome	MaxQuant_1.5.0.30	exon	5050861	5050909	218.12	-	0	Amino_Acid_Before=K;Annotated=+;Charges=2,3;PEP=1.6113e-38;Missed_Cleavages=0;Mass=1655.7387;Sequence(s)=_AAEAPEAGESQESQPR_;PTMs=-;Paralogous=-
Chromosome	MaxQuant_1.5.0.30	exon	5803558	5803618	352.84	-	0	Amino_Acid_Before=K;Annotated=+;Charges=2,3;PEP=5.368e-118;Missed_Cleavages=0;Mass=2024.9803;Sequence(s)=_AAEATGATYEPHPAEAVVNK_;PTMs=-;Paralogous=-
Chromosome	MaxQuant_1.5.0.30	exon	3497168	3497246	57.21	-	0	Amino_Acid_Before=K;Annotated=+;Charges=3;PEP=0.00080151;Missed_Cleavages=0;Mass=2666.4279;Sequence(s)=_AAEAVLAILDEPEPPAHLVLGSDALR_;PTMs=-;Paralogous=-
Chromosome	MaxQuant_1.5.0.30	exon	3361484	3361535	163.41	-	0	Amino_Acid_Before=K;Annotated=+;Charges=2,3;PEP=7.3277e-18;Missed_Cleavages=0;Mass=2043.969;Sequence(s)=_AAEAWIDYVYDRPNYAK_;PTMs=-;Paralogous=-
Chromosome	MaxQuant_1.5.0.30	exon	4304573	4304615	192.65	-	0	Amino_Acid_Before=K;Annotated=+;Charges=2,3;PEP=6.7315e-23;Missed_Cleavages=1;Mass=1586.7788;Sequence(s)=_AAEDAKDDIEELLR_;PTMs=-;Paralogous=-
Chromosome	MaxQuant_1.5.0.30	exon	1567525	1567564	35.657	+	0	Amino_Acid_Before=R;Annotated=+;Charges=3;PEP=0.055511;Missed_Cleavages=1;Mass=1355.7157;Sequence(s)=_AAEDDRVAGLIAR_;PTMs=-;Paralogous=-
Chromosome	MaxQuant_1.5.0.30	exon	1141894	1141927	94.465	-	0	Amino_Acid_Before=R;Annotated=+;Charges=2,3;PEP=1.7707e-06;Missed_Cleavages=0;Mass=1181.5789;Sequence(s)=_AAEEATIHQGR_;PTMs=-;Paralogous=-
Chromosome	MaxQuant_1.5.0.30	exon	6167238	6167307	161.51	-	0	Amino_Acid_Before=R;Annotated=+;Charges=2,3;PEP=9.1969e-18;Missed_Cleavages=1;Mass=2461.2336;Sequence(s)=_AAEELVFREPTTGAVSDIEQATK_;PTMs=-;Paralogous=-
Chromosome	MaxQuant_1.5.0.30	exon	6241402	6241447	140.27	+	0	Amino_Acid_Before=R;Annotated=+;Charges=2;PEP=2.3979e-13;Missed_Cleavages=0;Mass=1488.7056;Sequence(s)=_AAEESIAATSDATPR_;PTMs=-;Paralogous=-
Chromosome	MaxQuant_1.5.0.30	exon	3117221	3117248	92.051	+	0	Amino_Acid_Before=R;Annotated=+;Charges=2;PEP=0.00038681;Missed_Cleavages=0;Mass=944.49271;Sequence(s)=_AAEESIVAR_;PTMs=-;Paralogous=-
Chromosome	MaxQuant_1.5.0.30	exon	2466018	2466069	77.871	+	0	Amino_Acid_Before=R;Annotated=+;Charges=2,3;PEP=2.7381e-07;Missed_Cleavages=0;Mass=1795.9105;Sequence(s)=_AAEFILGYTIGNDVSAR_;PTMs=-;Paralogous=-
Chromosome	MaxQuant_1.5.0.30	exon	6259830	6259866	77.185	+	0	Amino_Acid_Before=K;Annotated=+;Charges=2;PEP=4.6135e-05;Missed_Cleavages=0;Mass=1245.5837;Sequence(s)=_AAEGDLDADTIR_;PTMs=-;Paralogous=-
Chromosome	MaxQuant_1.5.0.30	exon	1375166	1375196	57.347	-	0	Amino_Acid_Before=K;Annotated=+;Charges=2;PEP=0.017164;Missed_Cleavages=0;Mass=999.53491;Sequence(s)=_AAEGDLVGLR_;PTMs=-;Paralogous=-
Chromosome	MaxQuant_1.5.0.30	exon	5775781	5775862	146.2	+	0	Amino_Acid_Before=R;Annotated=+;Charges=2,3,4;PEP=3.8222e-15;Missed_Cleavages=0;Mass=2687.4745;Sequence(s)=_AAELATAAHPVLADGPSVLTLLETVTK_;PTMs=-;Paralogous=-
Chromosome	MaxQuant_1.5.0.30	exon	3493977	3494010	64.121	+	0	Amino_Acid_Before=K;Annotated=+;Charges=2;PEP=0.0019202;Missed_Cleavages=0;Mass=1287.5943;Sequence(s)=_AAELEEDELNR_;PTMs=-;Paralogous=-
Chromosome	MaxQuant_1.5.0.30	exon	2159785	2159851	179.17	-	0	Amino_Acid_Before=K;Annotated=+;Charges=2,3;PEP=8.9178e-25;Missed_Cleavages=0;Mass=2337.1601;Sequence(s)=_AAELGITAVNVPEDFEGIAEHR_;PTMs=-;Paralogous=-
Chromosome	MaxQuant_1.5.0.30	exon	5089999	5090038	57.434	+	0	Amino_Acid_Before=K;Annotated=+;Charges=3;PEP=0.0054693;Missed_Cleavages=1;Mass=1391.8136;Sequence(s)=_AAELGLDKPIPLR_;PTMs=-;Paralogous=-
Chromosome	MaxQuant_1.5.0.30	exon	242831	242855	108.46	+	0	Amino_Acid_Before=K;Annotated=+;Charges=2;PEP=0.00046043;Missed_Cleavages=0;Mass=825.47085;Sequence(s)=_AAELGPLR_;PTMs=-;Paralogous=-
Chromosome	MaxQuant_1.5.0.30	exon	148731	148788	99.343	-	0	Amino_Acid_Before=R;Annotated=+;Charges=2;PEP=3.468e-12;Missed_Cleavages=0;Mass=2054.0069;Sequence(s)=_AAELGVHETFTPEQAADLR_;PTMs=-;Paralogous=-
Chromosome	MaxQuant_1.5.0.30	exon	1031231	1031285	118.72	+	0	Amino_Acid_Before=R;Annotated=+;Charges=2,3;PEP=3.6667e-08;Missed_Cleavages=0;Mass=1787.9418;Sequence(s)=_AAELGVSVAAELFDLGAR_;PTMs=-;Paralogous=-
Chromosome	MaxQuant_1.5.0.30	exon	1697613	1697691	34.04	-	0	Amino_Acid_Before=R;Annotated=-;Charges=3;PEP=0.026858;Missed_Cleavages=0;Mass=2462.2918;Sequence(s)=_AAELLGVAPAHAAVFEDALSGVAAGR_;PTMs=-;Paralogous=-
Chromosome	MaxQuant_1.5.0.30	exon	4260467	4260500	61.344	-	0	Amino_Acid_Before=R;Annotated=+;Charges=2;PEP=0.00085237;Missed_Cleavages=0;Mass=1094.6448;Sequence(s)=_AAELLGVPVAR_;PTMs=-;Paralogous=-
Chromosome	MaxQuant_1.5.0.30	exon	5520073	5520106	75.739	-	0	Amino_Acid_Before=R;Annotated=+;Charges=2;PEP=7.3068e-05;Missed_Cleavages=0;Mass=1182.5815;Sequence(s)=_AAELMAEHVGR_;PTMs=-;Paralogous=-
Chromosome	MaxQuant_1.5.0.30	exon	5777076	5777118	85.909	-	0	Amino_Acid_Before=R;Annotated=+;Charges=2;PEP=1.5646e-06;Missed_Cleavages=0;Mass=1457.7362;Sequence(s)=_AAELTVDDVIADAR_;PTMs=-;Paralogous=-
Chromosome	MaxQuant_1.5.0.30	exon	1636508	1636541	93.839	+	0	Amino_Acid_Before=R;Annotated=+;Charges=2;PEP=1.8594e-06;Missed_Cleavages=0;Mass=1192.5394;Sequence(s)=_AAEMTAISDER_;PTMs=-;Paralogous=-
Chromosome	MaxQuant_1.5.0.30	exon	3861732	3861786	197.67	-	0	Amino_Acid_Before=K;Annotated=+;Charges=2;PEP=5.9212e-34;Missed_Cleavages=0;Mass=1766.7707;Sequence(s)=_AAEQAERPGGPAPDEDAS_;PTMs=-;Paralogous=-
Chromosome	MaxQuant_1.5.0.30	exon	6547565	6547607	60.657	-	0	Amino_Acid_Before=R;Annotated=+;Charges=2,3;PEP=0.00076063;Missed_Cleavages=0;Mass=1551.827;Sequence(s)=_AAEQLGHQLPHPVR_;PTMs=-;Paralogous=-
Chromosome	MaxQuant_1.5.0.30	exon	879692	879764	166.91	+	0	Amino_Acid_Before=K;Annotated=+;Charges=2,3;PEP=4.4837e-19;Missed_Cleavages=0;Mass=2618.2864;Sequence(s)=_AAEQLVDDGFTVLPYTNDDPVLAR_;PTMs=-;Paralogous=-
Chromosome	MaxQuant_1.5.0.30	exon	3809929	3810028	150.89	-	0	Amino_Acid_Before=K;Annotated=+;Charges=3,4;PEP=2.7248e-23;Missed_Cleavages=1;Mass=3599.7454;Sequence(s)=_AAERLPGMDLPEQFVPVEHSDADAPALEEPLEK_;PTMs=-;Paralogous=-
Chromosome	MaxQuant_1.5.0.30	exon	4566640	4566670	106.4	+	0	Amino_Acid_Before=R;Annotated=+;Charges=2;PEP=2.8774e-05;Missed_Cleavages=0;Mass=1002.5094;Sequence(s)=_AAESALSQAR_;PTMs=-;Paralogous=-
Chromosome	MaxQuant_1.5.0.30	exon	4206819	4206855	62.088	-	0	Amino_Acid_Before=K;Annotated=+;Charges=2;PEP=0.0010691;Missed_Cleavages=0;Mass=1246.5612;Sequence(s)=_AAESMGDPSNLR_;PTMs=-;Paralogous=-
Chromosome	MaxQuant_1.5.0.30	exon	1003448	1003493	245.93	+	0	Amino_Acid_Before=K;Annotated=+;Charges=2,3;PEP=1.3037e-46;Missed_Cleavages=0;Mass=1602.7162;Sequence(s)=_AAESYADQATATYNK_;PTMs=-;Paralogous=-
Chromosome	MaxQuant_1.5.0.30	exon	3839988	3840024	101.53	-	0	Amino_Acid_Before=R;Annotated=+;Charges=2;PEP=3.5939e-07;Missed_Cleavages=0;Mass=1131.6136;Sequence(s)=_AAETGATVALTK_;PTMs=-;Paralogous=-
Chromosome	MaxQuant_1.5.0.30	exon	5883431	5883467	69.864	-	0	Amino_Acid_Before=R;Annotated=+;Charges=2,3;PEP=6.1132e-05;Missed_Cleavages=0;Mass=1346.7459;Sequence(s)=_AAEVAHWLPVVR_;PTMs=-;Paralogous=-
Chromosome	MaxQuant_1.5.0.30	exon	5376713	5376743	44.318	+	0	Amino_Acid_Before=R;Annotated=+;Charges=3;PEP=0.0058072;Missed_Cleavages=1;Mass=1100.5938;Sequence(s)=_AAEVIETGRR_;PTMs=-;Paralogous=-
Chromosome	MaxQuant_1.5.0.30	exon	345521	345584	169.85	-	0	Amino_Acid_Before=R;Annotated=+;Charges=2,3;PEP=2.0806e-18;Missed_Cleavages=0;Mass=2103.0484;Sequence(s)=_AAEVTALGDAYTPVGAVVDER_;PTMs=-;Paralogous=-
Chromosome	MaxQuant_1.5.0.30	exon	6800543	6800582	26.711	-	0	Amino_Acid_Before=R;Annotated=+;Charges=4;PEP=0.040935;Missed_Cleavages=1;Mass=1571.7627;Sequence(s)=_AAEWRPSMDPTRR_;PTMs=-;Paralogous=-
Chromosome	MaxQuant_1.5.0.30	exon	3842494	3842527	69.721	-	0	Amino_Acid_Before=K;Annotated=+;Charges=2;PEP=0.00011761;Missed_Cleavages=0;Mass=1210.6169;Sequence(s)=_AAFAADMVFLR_;PTMs=-;Paralogous=-
Chromosome	MaxQuant_1.5.0.30	exon	2963717	2963750	89.9	-	0	Amino_Acid_Before=K;Annotated=+;Charges=2;PEP=2.4176e-06;Missed_Cleavages=0;Mass=1258.5331;Sequence(s)=_AAFAAMMEMMR_;PTMs=-;Paralogous=-
Chromosome	MaxQuant_1.5.0.30	exon	6584788	6584866	68.835	-	0	Amino_Acid_Before=K;Annotated=+;Charges=2,3;PEP=2.0839e-06;Missed_Cleavages=0;Mass=2660.3446;Sequence(s)=_AAFADLPVVHGPVTNPTPEQTEAATK_;PTMs=-;Paralogous=-
Chromosome	MaxQuant_1.5.0.30	exon	6924248	6924299	62.94	-	0	Amino_Acid_Before=R;Annotated=+;Charges=2;PEP=0.00015192;Missed_Cleavages=0;Mass=1653.8726;Sequence(s)=_AAFDAAIAQPGAVEPVK_;PTMs=-;Paralogous=-
Chromosome	MaxQuant_1.5.0.30	exon	869794	869851	77.469	+	0	Amino_Acid_Before=R;Annotated=+;Charges=2,3;PEP=1.2476e-05;Missed_Cleavages=0;Mass=2011.0262;Sequence(s)=_AAFDELAAAGLHLEDLDLK_;PTMs=-;Paralogous=-
Chromosome	MaxQuant_1.5.0.30	exon	5603414	5603456	110.97	-	0	Amino_Acid_Before=R;Annotated=+;Charges=2,3;PEP=3.2123e-09;Missed_Cleavages=0;Mass=1601.7872;Sequence(s)=_AAFDHEQTCVAIIK_;PTMs=-;Paralogous=-
Chromosome	MaxQuant_1.5.0.30	exon	2679121	2679169	84.182	+	0	Amino_Acid_Before=R;Annotated=+;Charges=2,3;PEP=1.0582e-05;Missed_Cleavages=0;Mass=1838.8588;Sequence(s)=_AAFGDDVVEHYLNYAR_;PTMs=-;Paralogous=-
Chromosome	MaxQuant_1.5.0.30	exon	2118956	2118989	42.843	-	0	Amino_Acid_Before=R;Annotated=-;Charges=3;PEP=0.028269;Missed_Cleavages=0;Mass=1140.604;Sequence(s)=_AAFGVIDHVGR_;PTMs=-;Paralogous=-
Chromosome	MaxQuant_1.5.0.30	exon	1759590	1759632	66.215	+	0	Amino_Acid_Before=R;Annotated=+;Charges=2;PEP=9.3761e-05;Missed_Cleavages=0;Mass=1414.6993;Sequence(s)=_AAFPAWAGATPAER_;PTMs=-;Paralogous=-
Chromosome	MaxQuant_1.5.0.30	exon	119859	119892	42.031	+	0	Amino_Acid_Before=R;Annotated=+;Charges=2;PEP=0.0068278;Missed_Cleavages=0;Mass=1197.6142;Sequence(s)=_AAFSTFVTAQR_;PTMs=-;Paralogous=-
Chromosome	MaxQuant_1.5.0.30	exon	3115920	3115950	76.228	+	0	Amino_Acid_Before=R;Annotated=+;Charges=2;PEP=0.00021853;Missed_Cleavages=0;Mass=969.56073;Sequence(s)=_AAGADALIIR_;PTMs=-;Paralogous=-
Chromosome	MaxQuant_1.5.0.30	exon	2741463	2741529	232.79	-	0	Amino_Acid_Before=K;Annotated=+;Charges=2,3;PEP=5.465e-45;Missed_Cleavages=0;Mass=2327.2009;Sequence(s)=_AAGAEIVNTADQVWSEAELLLK_;PTMs=-;Paralogous=-
Chromosome	MaxQuant_1.5.0.30	exon	3003491	3003530	47.774	-	0	Amino_Acid_Before=K;Annotated=+;Charges=2;PEP=0.0039993;Missed_Cleavages=0;Mass=1324.7238;Sequence(s)=_AAGAEPIVLDLEK_;PTMs=-;Paralogous=-
Chromosome	MaxQuant_1.5.0.30	exon	2110924	2110966	98.582	-	0	Amino_Acid_Before=R;Annotated=+;Charges=2;PEP=6.1582e-07;Missed_Cleavages=0;Mass=1347.6783;Sequence(s)=_AAGASDVVLADGFR_;PTMs=-;Paralogous=-
Chromosome	MaxQuant_1.5.0.30	exon	2110912	2110966	66.182	-	0	Amino_Acid_Before=R;Annotated=+;Charges=2,3;PEP=7.8322e-05;Missed_Cleavages=1;Mass=1760.9057;Sequence(s)=_AAGASDVVLADGFRDAVK_;PTMs=-;Paralogous=-
Chromosome	MaxQuant_1.5.0.30	exon	3881767	3881851	235.63	-	0	Amino_Acid_Before=K;Annotated=+;Charges=2,3,4;PEP=1.9234e-47;Missed_Cleavages=0;Mass=2833.4709;Sequence(s)=_AAGATDIEERPVVGAPVDALVELADEVK_;PTMs=-;Paralogous=-
Chromosome	MaxQuant_1.5.0.30	exon	1524993	1525050	64.705	+	0	Amino_Acid_Before=K;Annotated=+;Charges=2,3;PEP=2.0528e-05;Missed_Cleavages=0;Mass=1943.9854;Sequence(s)=_AAGAVGLIVTTDWSFSHGR_;PTMs=-;Paralogous=-
Chromosome	MaxQuant_1.5.0.30	exon	2662858	2662888	85.533	+	0	Amino_Acid_Before=K;Annotated=+;Charges=2;PEP=3.5691e-05;Missed_Cleavages=0;Mass=939.51378;Sequence(s)=_AAGDAGIPIR_;PTMs=-;Paralogous=-
Chromosome	MaxQuant_1.5.0.30	exon	3142565	3142607	124.42	-	0	Amino_Acid_Before=R;Annotated=+;Charges=2;PEP=7.2211e-10;Missed_Cleavages=0;Mass=1331.614;Sequence(s)=_AAGDAGSPMSLAER_;PTMs=-;Paralogous=-
Chromosome	MaxQuant_1.5.0.30	exon	4783034	4783076	93.478	-	0	Amino_Acid_Before=R;Annotated=+;Charges=2;PEP=9.979e-07;Missed_Cleavages=0;Mass=1315.6368;Sequence(s)=_AAGDAGVPTSVTDR_;PTMs=-;Paralogous=-
Chromosome	MaxQuant_1.5.0.30	exon	1242253	1242292	28.283	+	0	Amino_Acid_Before=K;Annotated=+;Charges=3;PEP=0.065887;Missed_Cleavages=0;Mass=1324.6371;Sequence(s)=_AAGEHGTAVEVER_;PTMs=-;Paralogous=-
Chromosome	MaxQuant_1.5.0.30	exon	2063082	2063112	97.597	-	0	Amino_Acid_Before=R;Annotated=+;Charges=2;PEP=1.7657e-05;Missed_Cleavages=0;Mass=1100.5978;Sequence(s)=_AAGEQIPFIR_;PTMs=-;Paralogous=-
Chromosome	MaxQuant_1.5.0.30	exon	6440578	6440620	93.243	+	0	Amino_Acid_Before=K;Annotated=+;Charges=2;PEP=1.0155e-06;Missed_Cleavages=0;Mass=1433.7303;Sequence(s)=_AAGFDVTVPFTPGR_;PTMs=-;Paralogous=-
Chromosome	MaxQuant_1.5.0.30	exon	6440578	6440677	99.269	+	0	Amino_Acid_Before=K;Annotated=+;Charges=3;PEP=1.5591e-10;Missed_Cleavages=1;Mass=3529.6525;Sequence(s)=_AAGFDVTVPFTPGRGDATQEETDVDSFAYLEPK_;PTMs=-;Paralogous=-
Chromosome	MaxQuant_1.5.0.30	exon	2447472	2447499	75.213	+	0	Amino_Acid_Before=R;Annotated=+;Charges=1,2;PEP=0.0043403;Missed_Cleavages=0;Mass=874.45487;Sequence(s)=_AAGFGPEVK_;PTMs=-;Paralogous=-
Chromosome	MaxQuant_1.5.0.30	exon	691059	691161	97.387	+	0	Amino_Acid_Before=R;Annotated=+;Charges=3;PEP=1.0362e-10;Missed_Cleavages=0;Mass=3586.6753;Sequence(s)=_AAGGDWVAAVEGTDPEHPLQTEFGVDFVNFQGAR_;PTMs=-;Paralogous=-
Chromosome	MaxQuant_1.5.0.30	exon	4361454	4361490	91.961	-	0	Amino_Acid_Before=R;Annotated=+;Charges=2;PEP=9.9577e-07;Missed_Cleavages=0;Mass=1025.5254;Sequence(s)=_AAGGEPAGLGAR_;PTMs=-;Paralogous=-
Chromosome	MaxQuant_1.5.0.30	exon	2810882	2810918	45.68	+	0	Amino_Acid_Before=R;Annotated=+;Charges=1,2;PEP=0.0010149;Missed_Cleavages=0;Mass=1025.5328;Sequence(s)=_AAGGPMGPLGAK_;PTMs=-;Paralogous=-
Chromosome	MaxQuant_1.5.0.30	exon	866963	867014	70.784	+	0	Amino_Acid_Before=R;Annotated=+;Charges=2;PEP=4.6857e-05;Missed_Cleavages=0;Mass=1689.8475;Sequence(s)=_AAGGVFIADEVQPGFGR_;PTMs=-;Paralogous=-
Chromosome	MaxQuant_1.5.0.30	exon	5364288	5364345	82.01	+	0	Amino_Acid_Before=R;Annotated=+;Charges=3;PEP=7.4198e-06;Missed_Cleavages=0;Mass=1981.0309;Sequence(s)=_AAGGVPVPFSDLLTPEFHK_;PTMs=-;Paralogous=-
Chromosome	MaxQuant_1.5.0.30	exon	3289385	3289442	105.5	+	0	Amino_Acid_Before=R;Annotated=+;Charges=2;PEP=4.7079e-07;Missed_Cleavages=0;Mass=1843.9316;Sequence(s)=_AAGGVVTDLTGAPWTVDSK_;PTMs=-;Paralogous=-
Chromosome	MaxQuant_1.5.0.30	exon	5791304	5791358	124.45	+	0	Amino_Acid_Before=R;Annotated=+;Charges=2,3;PEP=1.0374e-08;Missed_Cleavages=0;Mass=1870.9173;Sequence(s)=_AAGHDAEQVVDALVSFSR_;PTMs=-;Paralogous=-
Chromosome	MaxQuant_1.5.0.30	exon	2697813	2697843	39.923	+	0	Amino_Acid_Before=R;Annotated=+;Charges=2,3;PEP=0.018234;Missed_Cleavages=0;Mass=997.53451;Sequence(s)=_AAGHTVAPFK_;PTMs=-;Paralogous=-
Chromosome	MaxQuant_1.5.0.30	exon	2847060	2847123	117.37	+	0	Amino_Acid_Before=K;Annotated=+;Charges=2,3;PEP=1.2417e-08;Missed_Cleavages=0;Mass=2100.1579;Sequence(s)=_AAGIGLDIVPDVGPVIDNPIR_;PTMs=-;Paralogous=-
Chromosome	MaxQuant_1.5.0.30	exon	3212669	3212732	49.662	+	0	Amino_Acid_Before=R;Annotated=+;Charges=2;PEP=0.0054908;Missed_Cleavages=0;Mass=2129.1481;Sequence(s)=_AAGINNGLTASELGLSYLLPR_;PTMs=-;Paralogous=-
Chromosome	MaxQuant_1.5.0.30	exon	2446749	2446776	69.598	+	0	Amino_Acid_Before=R;Annotated=+;Charges=2;PEP=0.00060823;Missed_Cleavages=0;Mass=838.52764;Sequence(s)=_AAGIPILGK_;PTMs=-;Paralogous=-
Chromosome	MaxQuant_1.5.0.30	exon	122408	122468	125.51	+	0	Amino_Acid_Before=R;Annotated=+;Charges=2;PEP=5.1538e-09;Missed_Cleavages=0;Mass=1968.035;Sequence(s)=_AAGLDGLALGVDISEPMLAR_;PTMs=-;Paralogous=-
Chromosome	MaxQuant_1.5.0.30	exon	5340503	5340554	181.81	-	0	Amino_Acid_Before=R;Annotated=+;Charges=2,3;PEP=3.1884e-25;Missed_Cleavages=0;Mass=1715.873;Sequence(s)=_AAGLDVIGADIAPYQDK_;PTMs=-;Paralogous=-
Chromosome	MaxQuant_1.5.0.30	exon	1459106	1459148	143.76	+	0	Amino_Acid_Before=K;Annotated=+;Charges=2;PEP=7.2906e-14;Missed_Cleavages=0;Mass=1371.7259;Sequence(s)=_AAGLFNAPASQVAR_;PTMs=-;Paralogous=-
Chromosome	MaxQuant_1.5.0.30	exon	2493436	2493535	149.58	+	0	Amino_Acid_Before=R;Annotated=+;Charges=2,3;PEP=1.6869e-20;Missed_Cleavages=0;Mass=3365.6411;Sequence(s)=_AAGLPVLSSSEPSSSVDELMAAAADMEFPLFVK_;PTMs=-;Paralogous=-
Chromosome	MaxQuant_1.5.0.30	exon	5820493	5820547	198.96	-	0	Amino_Acid_Before=K;Annotated=+;Charges=2;PEP=5.4708e-34;Missed_Cleavages=0;Mass=2038.9484;Sequence(s)=_AAGLTDDQVIEYTWSENK_;PTMs=-;Paralogous=-
Chromosome	MaxQuant_1.5.0.30	exon	2734200	2734230	66.664	+	0	Amino_Acid_Before=K;Annotated=+;Charges=2,3;PEP=0.00046172;Missed_Cleavages=1;Mass=1073.5652;Sequence(s)=_AAGNVDMLRK_;PTMs=-;Paralogous=-
Chromosome	MaxQuant_1.5.0.30	exon	2847932	2847980	43.532	+	0	Amino_Acid_Before=R;Annotated=+;Charges=2;PEP=0.013588;Missed_Cleavages=0;Mass=1631.8267;Sequence(s)=_AAGPHADITLLDPADR_;PTMs=-;Paralogous=-
Chromosome	MaxQuant_1.5.0.30	exon	6968554	6968614	86.213	+	0	Amino_Acid_Before=R;Annotated=+;Charges=2,3;PEP=2.4746e-06;Missed_Cleavages=0;Mass=1895.8874;Sequence(s)=_AAGPPAAGAEHHTEPAADAR_;PTMs=-;Paralogous=-
Chromosome	MaxQuant_1.5.0.30	exon	3139038	3139092	58.123	+	0	Amino_Acid_Before=R;Annotated=+;Charges=3,4;PEP=0.00043122;Missed_Cleavages=1;Mass=1990.1324;Sequence(s)=_AAGRPTDRIDPVLLDLLR_;PTMs=-;Paralogous=-
Chromosome	MaxQuant_1.5.0.30	exon	677592	677628	51.135	+	0	Amino_Acid_Before=K;Annotated=+;Charges=2;PEP=0.018719;Missed_Cleavages=0;Mass=1191.5619;Sequence(s)=_AAGSSLTEDDVK_;PTMs=-;Paralogous=-
Chromosome	MaxQuant_1.5.0.30	exon	3232561	3232600	120.87	+	0	Amino_Acid_Before=R;Annotated=+;Charges=2;PEP=3.1177e-10;Missed_Cleavages=0;Mass=1172.6037;Sequence(s)=_AAGTDADLAAVAK_;PTMs=-;Paralogous=-
Chromosome	MaxQuant_1.5.0.30	exon	6106463	6106508	14.112	+	0	Amino_Acid_Before=R;Annotated=+;Charges=3,4;PEP=0.066016;Missed_Cleavages=0;Mass=1648.8209;Sequence(s)=_AAGTPDDHIHIEVFK_;PTMs=-;Paralogous=-
Chromosome	MaxQuant_1.5.0.30	exon	3845663	3845690	91.087	-	0	Amino_Acid_Before=R;Annotated=+;Charges=2;PEP=0.00039816;Missed_Cleavages=0;Mass=996.50288;Sequence(s)=_AAGVEFTFR_;PTMs=-;Paralogous=-
Chromosome	MaxQuant_1.5.0.30	exon	1564735	1564768	158.05	+	0	Amino_Acid_Before=K;Annotated=+;Charges=2;PEP=1.2898e-12;Missed_Cleavages=0;Mass=1162.5982;Sequence(s)=_AAGVETVVFDR_;PTMs=-;Paralogous=-
Chromosome	MaxQuant_1.5.0.30	exon	3861164	3861188	60.019	-	0	Amino_Acid_Before=K;Annotated=+;Charges=2;PEP=0.0063645;Missed_Cleavages=0;Mass=815.41373;Sequence(s)=_AAGVEVDR_;PTMs=-;Paralogous=-
Chromosome	MaxQuant_1.5.0.30	exon	2803664	2803730	74.222	+	0	Amino_Acid_Before=R;Annotated=+;Charges=3;PEP=3.6032e-06;Missed_Cleavages=1;Mass=2460.1168;Sequence(s)=_AAGVFDRLPDGVSAGDWYMDYR_;PTMs=-;Paralogous=-
Chromosome	MaxQuant_1.5.0.30	exon	1964813	1964849	117.7	+	0	Amino_Acid_Before=K;Annotated=+;Charges=2,3;PEP=6.0147e-09;Missed_Cleavages=0;Mass=1264.6524;Sequence(s)=_AAGVGENLHLER_;PTMs=-;Paralogous=-
Chromosome	MaxQuant_1.5.0.30	exon	5316488	5316521	163.12	-	0	Amino_Acid_Before=K;Annotated=+;Charges=2,3;PEP=2.9707e-17;Missed_Cleavages=0;Mass=1172.5826;Sequence(s)=_AAGVIHSDFEK_;PTMs=-;Paralogous=-
Chromosome	MaxQuant_1.5.0.30	exon	3180480	3180522	34.444	+	0	Amino_Acid_Before=K;Annotated=+;Charges=2;PEP=0.033533;Missed_Cleavages=0;Mass=1381.7388;Sequence(s)=_AAGVPMLPAVATER_;PTMs=-;Paralogous=-
Chromosome	MaxQuant_1.5.0.30	exon	3233692	3233734	169.79	+	0	Amino_Acid_Before=R;Annotated=+;Charges=2;PEP=4.9572e-19;Missed_Cleavages=0;Mass=1365.7616;Sequence(s)=_AAGVQNVLLAGPEK_;PTMs=-;Paralogous=-
Chromosome	MaxQuant_1.5.0.30	exon	853673	853718	89.507	+	0	Amino_Acid_Before=K;Annotated=+;Charges=2,3;PEP=1.5251e-06;Missed_Cleavages=0;Mass=1616.8457;Sequence(s)=_AAGVSGERPVVFLCR_;PTMs=-;Paralogous=-
Chromosome	MaxQuant_1.5.0.30	exon	1971354	1971423	31.926	+	0	Amino_Acid_Before=R;Annotated=+;Charges=3;PEP=0.036689;Missed_Cleavages=0;Mass=2302.1805;Sequence(s)=_AAGYTVDGVAELLGEQADAALLR_;PTMs=-;Paralogous=-
Chromosome	MaxQuant_1.5.0.30	exon	1712165	1712240	77.575	-	0	Amino_Acid_Before=R;Annotated=+;Charges=3,4;PEP=6.6993e-07;Missed_Cleavages=0;Mass=2494.3478;Sequence(s)=_AAHAHPGELIGLATGPLTNLALAMR_;PTMs=-;Paralogous=-
Chromosome	MaxQuant_1.5.0.30	exon	3312894	3312933	108.72	-	0	Amino_Acid_Before=R;Annotated=-;Charges=2,3,4;PEP=5.7695e-10;Missed_Cleavages=0;Mass=1348.6484;Sequence(s)=_AAHASETVAAEHR_;PTMs=-;Paralogous=-
Chromosome	MaxQuant_1.5.0.30	exon	2858948	2858987	69.261	+	0	Amino_Acid_Before=R;Annotated=+;Charges=2;PEP=7.046e-05;Missed_Cleavages=0;Mass=1407.6895;Sequence(s)=_AAHDAQHTYPGLK_;PTMs=-;Paralogous=-
Chromosome	MaxQuant_1.5.0.30	exon	2748114	2748171	122.49	-	0	Amino_Acid_Before=K;Annotated=+;Charges=2,3;PEP=1.6343e-08;Missed_Cleavages=0;Mass=1816.9683;Sequence(s)=_AAHLPSAIDGPTVGSSPLK_;PTMs=-;Paralogous=-
Chromosome	MaxQuant_1.5.0.30	exon	2189697	2189757	61.959	+	0	Amino_Acid_Before=R;Annotated=+;Charges=3;PEP=9.5903e-05;Missed_Cleavages=0;Mass=2166.093;Sequence(s)=_AAHVLHLAQEHGEIGTEAQR_;PTMs=-;Paralogous=-
Chromosome	MaxQuant_1.5.0.30	exon	124855	124885	112.83	-	0	Amino_Acid_Before=K;Annotated=+;Charges=2,3;PEP=2.5543e-08;Missed_Cleavages=0;Mass=1064.6342;Sequence(s)=_AAHVLVSQIK_;PTMs=-;Paralogous=-
Chromosome	MaxQuant_1.5.0.30	exon	4193901	4193943	64.104	-	0	Amino_Acid_Before=R;Annotated=+;Charges=2,3;PEP=0.00010401;Missed_Cleavages=0;Mass=1393.695;Sequence(s)=_AAHVVDGVDVDAAR_;PTMs=-;Paralogous=-
Chromosome	MaxQuant_1.5.0.30	exon	1578064	1578112	77.324	+	0	Amino_Acid_Before=R;Annotated=+;Charges=3;PEP=2.5951e-05;Missed_Cleavages=0;Mass=1774.8387;Sequence(s)=_AAHWEHTVAVTEDGPR_;PTMs=-;Paralogous=-
Chromosome	MaxQuant_1.5.0.30	exon	2108242	2108275	61.213	-	0	Amino_Acid_Before=R;Annotated=+;Charges=2;PEP=0.00089184;Missed_Cleavages=0;Mass=1144.5989;Sequence(s)=_AAIAAQSPFNR_;PTMs=-;Paralogous=-
Chromosome	MaxQuant_1.5.0.30	exon	2461944	2461998	52.112	+	0	Amino_Acid_Before=R;Annotated=+;Charges=2;PEP=0.0012014;Missed_Cleavages=0;Mass=1700.8832;Sequence(s)=_AAIADAVGASTLEVVDLS_;PTMs=-;Paralogous=-
Chromosome	MaxQuant_1.5.0.30	exon	4569574	4569616	112.42	+	0	Amino_Acid_Before=R;Annotated=+;Charges=2;PEP=2.9436e-09;Missed_Cleavages=0;Mass=1518.7678;Sequence(s)=_AAIADLLNETEGFR_;PTMs=-;Paralogous=-
Chromosome	MaxQuant_1.5.0.30	exon	2516669	2516705	38.3	+	0	Amino_Acid_Before=R;Annotated=+;Charges=2;PEP=0.030314;Missed_Cleavages=0;Mass=1151.5683;Sequence(s)=_AAIDAAHAEGAR_;PTMs=-;Paralogous=-
Chromosome	MaxQuant_1.5.0.30	exon	1463502	1463541	106.29	+	0	Amino_Acid_Before=R;Annotated=+;Charges=2;PEP=1.2348e-08;Missed_Cleavages=0;Mass=1242.6456;Sequence(s)=_AAIDAGDVVVADK_;PTMs=-;Paralogous=-
Chromosome	MaxQuant_1.5.0.30	exon	1320064	1320127	85.518	+	0	Amino_Acid_Before=K;Annotated=+;Charges=3;PEP=1.0689e-06;Missed_Cleavages=0;Mass=2252.1801;Sequence(s)=_AAIDPHFEQLLDTLVASGISR_;PTMs=-;Paralogous=-
Chromosome	MaxQuant_1.5.0.30	exon	6959329	6959398	95.926	-	0	Amino_Acid_Before=R;Annotated=+;Charges=2,3;PEP=1.9326e-07;Missed_Cleavages=0;Mass=2510.3971;Sequence(s)=_AAIEPLVLMVAPLAPHLAEELWK_;PTMs=-;Paralogous=-
Chromosome	MaxQuant_1.5.0.30	exon	4264367	4264406	86.803	-	0	Amino_Acid_Before=K;Annotated=+;Charges=2;PEP=4.951e-07;Missed_Cleavages=0;Mass=1508.7875;Sequence(s)=_AAIFAIETLFEER_;PTMs=-;Paralogous=-
Chromosome	MaxQuant_1.5.0.30	exon	855008	855041	81.017	+	0	Amino_Acid_Before=R;Annotated=+;Charges=2;PEP=3.4011e-05;Missed_Cleavages=0;Mass=1026.5822;Sequence(s)=_AAIGLGDGVVR_;PTMs=-;Paralogous=-
Chromosome	MaxQuant_1.5.0.30	exon	5054422	5054458	123.67	-	0	Amino_Acid_Before=K;Annotated=+;Charges=2,3;PEP=1.8733e-09;Missed_Cleavages=0;Mass=1269.7194;Sequence(s)=_AAILASIAFHTR_;PTMs=-;Paralogous=-
Chromosome	MaxQuant_1.5.0.30	exon	5599032	5599068	78.548	-	0	Amino_Acid_Before=R;Annotated=+;Charges=2;PEP=3.8528e-05;Missed_Cleavages=0;Mass=1225.6303;Sequence(s)=_AAILGEDDPVAR_;PTMs=-;Paralogous=-
Chromosome	MaxQuant_1.5.0.30	exon	6374212	6374236	44.753	+	0	Amino_Acid_Before=R;Annotated=+;Charges=2;PEP=0.017792;Missed_Cleavages=0;Mass=811.51674;Sequence(s)=_AAILSIPK_;PTMs=-;Paralogous=-
Chromosome	MaxQuant_1.5.0.30	exon	4195121	4195151	71.614	-	0	Amino_Acid_Before=R;Annotated=+;Charges=1,2;PEP=0.030071;Missed_Cleavages=0;Mass=929.5182;Sequence(s)=_AAILTGAGEK_;PTMs=-;Paralogous=-
Chromosome	MaxQuant_1.5.0.30	exon	3862667	3862703	37.793	+	0	Amino_Acid_Before=R;Annotated=+;Charges=2;PEP=0.022955;Missed_Cleavages=0;Mass=1205.6148;Sequence(s)=_AAIMLMSAAAEK_;PTMs=-;Paralogous=-
Chromosome	MaxQuant_1.5.0.30	exon	4319407	4319452	80.312	-	0	Amino_Acid_Before=R;Annotated=+;Charges=3;PEP=1.9887e-05;Missed_Cleavages=0;Mass=1403.8361;Sequence(s)=_AAIPAALAALRPGGR_;PTMs=-;Paralogous=-
Chromosome	MaxQuant_1.5.0.30	exon	1172853	1172934	104.38	+	0	Amino_Acid_Before=R;Annotated=+;Charges=3;PEP=2.5813e-10;Missed_Cleavages=0;Mass=2763.4192;Sequence(s)=_AAISLGLAPDLTGPNAADLDTLNAQWR_;PTMs=-;Paralogous=-
Chromosome	MaxQuant_1.5.0.30	exon	849261	849327	101.6	-	0	Amino_Acid_Before=K;Annotated=+;Charges=2;PEP=2.5866e-07;Missed_Cleavages=0;Mass=2218.1733;Sequence(s)=_AAISTVPLDATLSGFALTDEVK_;PTMs=-;Paralogous=-
Chromosome	MaxQuant_1.5.0.30	exon	2394232	2394259	159.04	+	0	Amino_Acid_Before=K;Annotated=+;Charges=2;PEP=7.2081e-08;Missed_Cleavages=0;Mass=1113.5641;Sequence(s)=_AAIVMQYYR_;PTMs=-;Paralogous=+
Chromosome	MaxQuant_1.5.0.30	exon	1100970	1100997	159.04	+	0	Amino_Acid_Before=K;Annotated=+;Charges=2;PEP=7.2081e-08;Missed_Cleavages=0;Mass=1113.5641;Sequence(s)=_AAIVMQYYR_;PTMs=-;Paralogous=+
Chromosome	MaxQuant_1.5.0.30	exon	2394232	2394277	148.57	+	0	Amino_Acid_Before=K;Annotated=+;Charges=2,3;PEP=6.2043e-14;Missed_Cleavages=1;Mass=1752.8869;Sequence(s)=_AAIVMQYYRGDEPLK_;PTMs=-;Paralogous=+
Chromosome	MaxQuant_1.5.0.30	exon	1100970	1101015	148.57	+	0	Amino_Acid_Before=K;Annotated=+;Charges=2,3;PEP=6.2043e-14;Missed_Cleavages=1;Mass=1752.8869;Sequence(s)=_AAIVMQYYRGDEPLK_;PTMs=-;Paralogous=+
Chromosome	MaxQuant_1.5.0.30	exon	2394232	2394280	36.219	+	0	Amino_Acid_Before=K;Annotated=+;Charges=3,4;PEP=0.042523;Missed_Cleavages=2;Mass=1908.988;Sequence(s)=_AAIVMQYYRGDEPLKR_;PTMs=-;Paralogous=+
Chromosome	MaxQuant_1.5.0.30	exon	1100970	1101018	36.219	+	0	Amino_Acid_Before=K;Annotated=+;Charges=3,4;PEP=0.042523;Missed_Cleavages=2;Mass=1908.988;Sequence(s)=_AAIVMQYYRGDEPLKR_;PTMs=-;Paralogous=+
Chromosome	MaxQuant_1.5.0.30	exon	2736768	2736885	163.92	+	0	Amino_Acid_Before=R;Annotated=+;Charges=3,4;PEP=1.0614e-31;Missed_Cleavages=1;Mass=3982.9728;Sequence(s)=_AAKPAGEYPVFPDYEADVYDAVASVATEALAEALTIAGK_;PTMs=-;Paralogous=-
Chromosome	MaxQuant_1.5.0.30	exon	3137530	3137575	111.83	+	0	Amino_Acid_Before=R;Annotated=+;Charges=2;PEP=5.9318e-09;Missed_Cleavages=0;Mass=1387.7419;Sequence(s)=_AALAAATTGTSVAQR_;PTMs=-;Paralogous=-
Chromosome	MaxQuant_1.5.0.30	exon	6341517	6341547	56.916	+	0	Amino_Acid_Before=R;Annotated=+;Charges=2;PEP=0.018064;Missed_Cleavages=0;Mass=841.477;Sequence(s)=_AALAAGAAAR_;PTMs=-;Paralogous=-
Chromosome	MaxQuant_1.5.0.30	exon	1773644	1773683	76.073	-	0	Amino_Acid_Before=R;Annotated=+;Charges=2;PEP=4.0568e-05;Missed_Cleavages=0;Mass=1138.6095;Sequence(s)=_AALAAGGEAGPVR_;PTMs=-;Paralogous=-
Chromosome	MaxQuant_1.5.0.30	exon	1746214	1746283	112.58	-	0	Amino_Acid_Before=R;Annotated=+;Charges=3;PEP=4.4115e-09;Missed_Cleavages=0;Mass=2041.099;Sequence(s)=_AALAALGITEVAAVVGGSMGGAR_;PTMs=-;Paralogous=-
Chromosome	MaxQuant_1.5.0.30	exon	6978456	6978516	80.236	+	0	Amino_Acid_Before=R;Annotated=+;Charges=2,3;PEP=6.6144e-06;Missed_Cleavages=0;Mass=1997.0429;Sequence(s)=_AALAALGLIENPDTDLSTGR_;PTMs=-;Paralogous=-
Chromosome	MaxQuant_1.5.0.30	exon	497676	497706	64.654	+	0	Amino_Acid_Before=K;Annotated=+;Charges=2;PEP=0.00045386;Missed_Cleavages=0;Mass=897.5396;Sequence(s)=_AALAALGVGR_;PTMs=-;Paralogous=-
Chromosome	MaxQuant_1.5.0.30	exon	2838880	2838901	45.081	+	0	Amino_Acid_Before=R;Annotated=+;Charges=2;PEP=0.029881;Missed_Cleavages=0;Mass=700.41194;Sequence(s)=_AALADLK_;PTMs=-;Paralogous=-
Chromosome	MaxQuant_1.5.0.30	exon	5934735	5934768	114.64	+	0	Amino_Acid_Before=K;Annotated=+;Charges=1,2;PEP=8.9141e-06;Missed_Cleavages=0;Mass=986.50327;Sequence(s)=_AALADLQSAAG_;PTMs=-;Paralogous=-
Chromosome	MaxQuant_1.5.0.30	exon	1547676	1547712	69.03	+	0	Amino_Acid_Before=K;Annotated=+;Charges=2;PEP=9.1625e-05;Missed_Cleavages=0;Mass=1125.5666;Sequence(s)=_AALADPDAPTGK_;PTMs=-;Paralogous=-
Chromosome	MaxQuant_1.5.0.30	exon	6395940	6396000	66.448	+	0	Amino_Acid_Before=R;Annotated=+;Charges=2,3;PEP=2.7025e-05;Missed_Cleavages=0;Mass=1923.965;Sequence(s)=_AALADTGSVAELVESGHAAR_;PTMs=-;Paralogous=-
Chromosome	MaxQuant_1.5.0.30	exon	3108283	3108349	137.64	+	0	Amino_Acid_Before=R;Annotated=+;Charges=2,3;PEP=2.4507e-12;Missed_Cleavages=0;Mass=2340.1961;Sequence(s)=_AALAEDQDDVAPLNPYTVLVAR_;PTMs=-;Paralogous=-
Chromosome	MaxQuant_1.5.0.30	exon	63953	63989	46.159	+	0	Amino_Acid_Before=R;Annotated=+;Charges=2;PEP=0.025643;Missed_Cleavages=0;Mass=1137.5778;Sequence(s)=_AALAEPGAEPGR_;PTMs=-;Paralogous=-
Chromosome	MaxQuant_1.5.0.30	exon	5037906	5037939	94.767	-	0	Amino_Acid_Before=R;Annotated=+;Charges=2;PEP=1.7279e-06;Missed_Cleavages=0;Mass=1030.5295;Sequence(s)=_AALAESAEAAK_;PTMs=-;Paralogous=-
Chromosome	MaxQuant_1.5.0.30	exon	5037903	5037939	101.89	-	0	Amino_Acid_Before=R;Annotated=+;Charges=2,3;PEP=3.7535e-07;Missed_Cleavages=1;Mass=1158.6245;Sequence(s)=_AALAESAEAAKK_;PTMs=-;Paralogous=-
Chromosome	MaxQuant_1.5.0.30	exon	1115923	1115968	133.25	+	0	Amino_Acid_Before=R;Annotated=+;Charges=3;PEP=2.9189e-13;Missed_Cleavages=0;Mass=1631.842;Sequence(s)=_AALANHSLSFADFLR_;PTMs=-;Paralogous=+
Chromosome	MaxQuant_1.5.0.30	exon	2409185	2409230	133.25	+	0	Amino_Acid_Before=R;Annotated=+;Charges=3;PEP=2.9189e-13;Missed_Cleavages=0;Mass=1631.842;Sequence(s)=_AALANHSLSFADFLR_;PTMs=-;Paralogous=+
Chromosome	MaxQuant_1.5.0.30	exon	1115923	1115977	133.81	+	0	Amino_Acid_Before=R;Annotated=+;Charges=2,3,4;PEP=1.6038e-11;Missed_Cleavages=1;Mass=2004.0065;Sequence(s)=_AALANHSLSFADFLRDEK_;PTMs=-;Paralogous=+
Chromosome	MaxQuant_1.5.0.30	exon	2409185	2409239	133.81	+	0	Amino_Acid_Before=R;Annotated=+;Charges=2,3,4;PEP=1.6038e-11;Missed_Cleavages=1;Mass=2004.0065;Sequence(s)=_AALANHSLSFADFLRDEK_;PTMs=-;Paralogous=+
Chromosome	MaxQuant_1.5.0.30	exon	2160946	2161024	115.79	-	0	Amino_Acid_Before=R;Annotated=+;Charges=3;PEP=4.1321e-11;Missed_Cleavages=0;Mass=2580.2568;Sequence(s)=_AALAQARPADTVFGEEFGGTTASTGR_;PTMs=-;Paralogous=-
Chromosome	MaxQuant_1.5.0.30	exon	5125196	5125232	36.432	+	0	Amino_Acid_Before=R;Annotated=+;Charges=2;PEP=0.077574;Missed_Cleavages=0;Mass=1230.5728;Sequence(s)=_AALAQLDSAEQD_;PTMs=-;Paralogous=-
Chromosome	MaxQuant_1.5.0.30	exon	4704062	4704113	47.548	+	0	Amino_Acid_Before=R;Annotated=+;Charges=2;PEP=0.0094272;Missed_Cleavages=0;Mass=1771.9291;Sequence(s)=_AALAVMLEEANPGFLAR_;PTMs=-;Paralogous=-
Chromosome	MaxQuant_1.5.0.30	exon	4770723	4770765	159.5	-	0	Amino_Acid_Before=R;Annotated=+;Charges=2,3;PEP=3.5819e-18;Missed_Cleavages=0;Mass=1485.794;Sequence(s)=_AALAWSVETAQLAR_;PTMs=-;Paralogous=-
Chromosome	MaxQuant_1.5.0.30	exon	6716295	6716328	60.255	+	0	Amino_Acid_Before=R;Annotated=+;Charges=2;PEP=0.0011799;Missed_Cleavages=0;Mass=1159.635;Sequence(s)=_AALAYLSAQPR_;PTMs=-;Paralogous=-
Chromosome	MaxQuant_1.5.0.30	exon	3381164	3381206	61.649	+	0	Amino_Acid_Before=K;Annotated=+;Charges=2;PEP=0.0005428;Missed_Cleavages=0;Mass=1314.6528;Sequence(s)=_AALDAGDNVAATAR_;PTMs=-;Paralogous=-
Chromosome	MaxQuant_1.5.0.30	exon	4844669	4844702	164.64	-	0	Amino_Acid_Before=K;Annotated=+;Charges=2,3;PEP=4.6024e-13;Missed_Cleavages=0;Mass=1309.6779;Sequence(s)=_AALDEILHSWR_;PTMs=-;Paralogous=-
Chromosome	MaxQuant_1.5.0.30	exon	5947117	5947141	59.597	-	0	Amino_Acid_Before=K;Annotated=+;Charges=2;PEP=0.0066806;Missed_Cleavages=0;Mass=879.5178;Sequence(s)=_AALDHLLK_;PTMs=-;Paralogous=-
Chromosome	MaxQuant_1.5.0.30	exon	5495173	5495221	164.22	-	0	Amino_Acid_Before=K;Annotated=+;Charges=2,3;PEP=3.5058e-18;Missed_Cleavages=0;Mass=1571.877;Sequence(s)=_AALDLISSAIEATGLK_;PTMs=-;Paralogous=-
Chromosome	MaxQuant_1.5.0.30	exon	2026918	2026963	153.23	+	0	Amino_Acid_Before=R;Annotated=+;Charges=2;PEP=5.6455e-19;Missed_Cleavages=0;Mass=1617.7019;Sequence(s)=_AALDQGDWNSDSPSR_;PTMs=-;Paralogous=-
Chromosome	MaxQuant_1.5.0.30	exon	2108371	2108407	67.519	-	0	Amino_Acid_Before=K;Annotated=+;Charges=2;PEP=0.00010005;Missed_Cleavages=0;Mass=1207.6449;Sequence(s)=_AALDSFTATLAK_;PTMs=-;Paralogous=-
Chromosome	MaxQuant_1.5.0.30	exon	3288231	3288258	44.318	+	0	Amino_Acid_Before=R;Annotated=+;Charges=2;PEP=0.011126;Missed_Cleavages=0;Mass=933.43381;Sequence(s)=_AALDTGCAR_;PTMs=-;Paralogous=-
Chromosome	MaxQuant_1.5.0.30	exon	4305263	4305320	20.737	-	0	Amino_Acid_Before=R;Annotated=+;Charges=2;PEP=0.068881;Missed_Cleavages=0;Mass=1923.991;Sequence(s)=_AALDVMMALPPDVAAQVGR_;PTMs=-;Paralogous=-
Chromosome	MaxQuant_1.5.0.30	exon	6959149	6959185	102.87	-	0	Amino_Acid_Before=K;Annotated=+;Charges=2;PEP=2.7029e-07;Missed_Cleavages=0;Mass=1171.6085;Sequence(s)=_AALEAAALADEK_;PTMs=-;Paralogous=-
Chromosome	MaxQuant_1.5.0.30	exon	6165462	6165513	101.5	-	0	Amino_Acid_Before=R;Annotated=+;Charges=2;PEP=2.4889e-07;Missed_Cleavages=0;Mass=1635.8329;Sequence(s)=_AALEAGAHIVNDVSGGR_;PTMs=-;Paralogous=-
Chromosome	MaxQuant_1.5.0.30	exon	5314825	5314858	49.448	-	0	Amino_Acid_Before=R;Annotated=+;Charges=2;PEP=0.0264;Missed_Cleavages=0;Mass=1243.6561;Sequence(s)=_AALEAIDSWIR_;PTMs=-;Paralogous=-
Chromosome	MaxQuant_1.5.0.30	exon	3815027	3815063	73.273	-	0	Amino_Acid_Before=K;Annotated=-;Charges=2;PEP=6.7954e-05;Missed_Cleavages=0;Mass=1215.6095;Sequence(s)=_AALEATDDAALR_;PTMs=-;Paralogous=-
Chromosome	MaxQuant_1.5.0.30	exon	2158016	2158037	76.134	-	0	Amino_Acid_Before=R;Annotated=+;Charges=2;PEP=0.0086894;Missed_Cleavages=0;Mass=786.42357;Sequence(s)=_AALEDLR_;PTMs=-;Paralogous=-
Chromosome	MaxQuant_1.5.0.30	exon	2350193	2350217	69.825	+	0	Amino_Acid_Before=K;Annotated=+;Charges=2,3;PEP=0.0022302;Missed_Cleavages=0;Mass=937.49813;Sequence(s)=_AALEEIHR_;PTMs=-;Paralogous=-
Chromosome	MaxQuant_1.5.0.30	exon	6947834	6947891	104.2	-	0	Amino_Acid_Before=R;Annotated=+;Charges=3;PEP=9.2161e-07;Missed_Cleavages=1;Mass=1858.0101;Sequence(s)=_AALEGSPPPKPPPPPPPGR_;PTMs=-;Paralogous=-
Chromosome	MaxQuant_1.5.0.30	exon	3805940	3805976	90.689	-	0	Amino_Acid_Before=R;Annotated=+;Charges=2;PEP=1.0804e-06;Missed_Cleavages=0;Mass=1275.7187;Sequence(s)=_AALETLAVVAYR_;PTMs=-;Paralogous=-
Chromosome	MaxQuant_1.5.0.30	exon	3660707	3660764	85.087	+	0	Amino_Acid_Before=R;Annotated=+;Charges=2;PEP=4.4494e-06;Missed_Cleavages=0;Mass=1866.8959;Sequence(s)=_AALGDVAGEAPDLEATDPR_;PTMs=-;Paralogous=-
Chromosome	MaxQuant_1.5.0.30	exon	4336641	4336701	42.639	+	0	Amino_Acid_Before=R;Annotated=+;Charges=3;PEP=0.0010679;Missed_Cleavages=0;Mass=1892.9163;Sequence(s)=_AALGGECHAAISGGAPLGER_;PTMs=-;Paralogous=-
Chromosome	MaxQuant_1.5.0.30	exon	5102165	5102189	94.662	-	0	Amino_Acid_Before=R;Annotated=+;Charges=2;PEP=0.0015372;Missed_Cleavages=0;Mass=825.54362;Sequence(s)=_AALGLLLR_;PTMs=-;Paralogous=-
Chromosome	MaxQuant_1.5.0.30	exon	3333885	3333909	82.452	+	0	Amino_Acid_Before=K;Annotated=+;Charges=2;PEP=0.0021853;Missed_Cleavages=0;Mass=883.5491;Sequence(s)=_AALIDLIR_;PTMs=-;Paralogous=-
Chromosome	MaxQuant_1.5.0.30	exon	3333885	3333912	64.654	+	0	Amino_Acid_Before=K;Annotated=+;Charges=3;PEP=0.0010092;Missed_Cleavages=1;Mass=1011.6441;Sequence(s)=_AALIDLIRK_;PTMs=-;Paralogous=-
Chromosome	MaxQuant_1.5.0.30	exon	5766968	5767007	103.11	-	0	Amino_Acid_Before=R;Annotated=+;Charges=2,3;PEP=9.1209e-08;Missed_Cleavages=0;Mass=1441.7777;Sequence(s)=_AALLEQLAEVTER_;PTMs=-;Paralogous=-
Chromosome	MaxQuant_1.5.0.30	exon	4799872	4799896	116.54	+	0	Amino_Acid_Before=R;Annotated=+;Charges=2;PEP=0.00058387;Missed_Cleavages=0;Mass=877.48439;Sequence(s)=_AALLFGMR_;PTMs=-;Paralogous=-
Chromosome	MaxQuant_1.5.0.30	exon	1638928	1638949	51.456	+	0	Amino_Acid_Before=K;Annotated=+;Charges=2;PEP=0.023029;Missed_Cleavages=0;Mass=764.49086;Sequence(s)=_AALLHLK_;PTMs=-;Paralogous=-
Chromosome	MaxQuant_1.5.0.30	exon	5051929	5052013	100.7	-	0	Amino_Acid_Before=R;Annotated=+;Charges=3,4;PEP=3.2246e-10;Missed_Cleavages=0;Mass=3055.6488;Sequence(s)=_AALLVVALSERPDLLMAATEDVLHQPQR_;PTMs=-;Paralogous=-
Chromosome	MaxQuant_1.5.0.30	exon	337380	337458	73.072	-	0	Amino_Acid_Before=R;Annotated=+;Charges=3;PEP=1.5449e-06;Missed_Cleavages=0;Mass=2623.4156;Sequence(s)=_AALNAGVPIVPMVGVGGQETQLFLSR_;PTMs=-;Paralogous=-
Chromosome	MaxQuant_1.5.0.30	exon	3908987	3909035	88.593	-	0	Amino_Acid_Before=R;Annotated=+;Charges=2;PEP=5.6408e-06;Missed_Cleavages=0;Mass=1551.8621;Sequence(s)=_AALNAPIQGSAADIIK_;PTMs=-;Paralogous=-
Chromosome	MaxQuant_1.5.0.30	exon	3595526	3595613	81.763	-	0	Amino_Acid_Before=K;Annotated=+;Charges=2;PEP=8.0055e-07;Missed_Cleavages=0;Mass=2602.3966;Sequence(s)=_AALPDGSAVAIVSGGNIEPAQLAAILAGG_;PTMs=-;Paralogous=-
Chromosome	MaxQuant_1.5.0.30	exon	3861053	3861098	103.67	-	0	Amino_Acid_Before=R;Annotated=+;Charges=2;PEP=3.9419e-07;Missed_Cleavages=0;Mass=1410.6627;Sequence(s)=_AALPEDVNAPSGEAA_;PTMs=-;Paralogous=-
Chromosome	MaxQuant_1.5.0.30	exon	6437274	6437322	104.95	+	0	Amino_Acid_Before=K;Annotated=+;Charges=2,3;PEP=5.9739e-07;Missed_Cleavages=0;Mass=1682.962;Sequence(s)=_AALPHGLWVPVLPGTR_;PTMs=-;Paralogous=-
Chromosome	MaxQuant_1.5.0.30	exon	5655494	5655527	38.783	+	0	Amino_Acid_Before=K;Annotated=+;Charges=2,3;PEP=0.044253;Missed_Cleavages=0;Mass=1130.6924;Sequence(s)=_AALPHLLVAAR_;PTMs=-;Paralogous=-
Chromosome	MaxQuant_1.5.0.30	exon	5335322	5335388	80.786	-	0	Amino_Acid_Before=R;Annotated=+;Charges=3,4;PEP=1.2641e-06;Missed_Cleavages=0;Mass=2418.175;Sequence(s)=_AALPRPGDDAALHDWVAEVMER_;PTMs=-;Paralogous=-
Chromosome	MaxQuant_1.5.0.30	exon	1997443	1997476	120.77	+	0	Amino_Acid_Before=K;Annotated=+;Charges=2;PEP=9.7743e-14;Missed_Cleavages=0;Mass=1243.6561;Sequence(s)=_AALQALPEEFR_;PTMs=-;Paralogous=-
Chromosome	MaxQuant_1.5.0.30	exon	5068177	5068222	144.18	-	0	Amino_Acid_Before=R;Annotated=+;Charges=2;PEP=1.4215e-13;Missed_Cleavages=0;Mass=1674.8577;Sequence(s)=_AALQNPEFTETVVTR_;PTMs=-;Paralogous=-
Chromosome	MaxQuant_1.5.0.30	exon	1035645	1035675	119.53	+	0	Amino_Acid_Before=R;Annotated=+;Charges=2;PEP=0.00012397;Missed_Cleavages=0;Mass=1155.6248;Sequence(s)=_AALQQLVEER_;PTMs=-;Paralogous=-
Chromosome	MaxQuant_1.5.0.30	exon	3682708	3682759	223.07	+	0	Amino_Acid_Before=K;Annotated=+;Charges=2;PEP=4.0514e-39;Missed_Cleavages=0;Mass=1812.8431;Sequence(s)=_AALSDWTAGQADFFGTR_;PTMs=-;Paralogous=-
Chromosome	MaxQuant_1.5.0.30	exon	4414600	4414696	175.89	+	0	Amino_Acid_Before=M;Annotated=+;Charges=2,3;PEP=5.2161e-29;Missed_Cleavages=0;Mass=3145.5965;Sequence(s)=_AALSTGNGLPNVVVTGVAMTTALATDAESTWK_;PTMs=-;Paralogous=-
Chromosome	MaxQuant_1.5.0.30	exon	4414600	4414699	221.23	+	0	Amino_Acid_Before=M;Annotated=+;Charges=3,4;PEP=2.6815e-48;Missed_Cleavages=1;Mass=3273.6915;Sequence(s)=_AALSTGNGLPNVVVTGVAMTTALATDAESTWKK_;PTMs=-;Paralogous=-
Chromosome	MaxQuant_1.5.0.30	exon	2832275	2832302	74.173	+	0	Amino_Acid_Before=R;Annotated=+;Charges=2;PEP=0.00092212;Missed_Cleavages=0;Mass=928.53418;Sequence(s)=_AALTDAVIR_;PTMs=-;Paralogous=-
Chromosome	MaxQuant_1.5.0.30	exon	2004343	2004439	104.39	-	0	Amino_Acid_Before=R;Annotated=+;Charges=3,4;PEP=4.9966e-11;Missed_Cleavages=0;Mass=3000.6033;Sequence(s)=_AALTSGAADLVVGALPFDLTGPAALHAPASAR_;PTMs=-;Paralogous=-
Chromosome	MaxQuant_1.5.0.30	exon	2899295	2899322	73.26	+	0	Amino_Acid_Before=R;Annotated=+;Charges=1,2;PEP=0.0038534;Missed_Cleavages=0;Mass=858.48108;Sequence(s)=_AALVAADTK_;PTMs=-;Paralogous=-
Chromosome	MaxQuant_1.5.0.30	exon	717201	717225	110.31	-	0	Amino_Acid_Before=R;Annotated=+;Charges=1,2;PEP=0.00040747;Missed_Cleavages=0;Mass=937.46914;Sequence(s)=_AALVDYMR_;PTMs=-;Paralogous=-
Chromosome	MaxQuant_1.5.0.30	exon	2348955	2349000	63.682	+	0	Amino_Acid_Before=R;Annotated=+;Charges=2;PEP=0.00011542;Missed_Cleavages=0;Mass=1564.8362;Sequence(s)=_AALVGGTLPQAWPER_;PTMs=-;Paralogous=-
Chromosome	MaxQuant_1.5.0.30	exon	4774763	4774793	92.239	+	0	Amino_Acid_Before=R;Annotated=+;Charges=2;PEP=2.5666e-05;Missed_Cleavages=0;Mass=1107.5924;Sequence(s)=_AALVTVDTYR_;PTMs=-;Paralogous=-
Chromosome	MaxQuant_1.5.0.30	exon	481032	481056	34.312	-	0	Amino_Acid_Before=R;Annotated=+;Charges=2;PEP=0.051659;Missed_Cleavages=0;Mass=828.48175;Sequence(s)=_AALVVNSR_;PTMs=-;Paralogous=-
Chromosome	MaxQuant_1.5.0.30	exon	414143	414164	63.21	-	0	Amino_Acid_Before=K;Annotated=+;Charges=2;PEP=0.010397;Missed_Cleavages=0;Mass=820.4443;Sequence(s)=_AALYVER_;PTMs=-;Paralogous=-
Chromosome	MaxQuant_1.5.0.30	exon	2518459	2518525	67.11	-	0	Amino_Acid_Before=R;Annotated=+;Charges=2,3;PEP=1.8281e-05;Missed_Cleavages=0;Mass=2263.1381;Sequence(s)=_AAMADPVFAQITAMPSTVFPAK_;PTMs=-;Paralogous=-
Chromosome	MaxQuant_1.5.0.30	exon	257941	258001	142.43	-	0	Amino_Acid_Before=R;Annotated=+;Charges=2,3;PEP=2.8255e-12;Missed_Cleavages=0;Mass=2043.0307;Sequence(s)=_AAMDALEDGTIQAGDVVVIR_;PTMs=-;Paralogous=-
Chromosome	MaxQuant_1.5.0.30	exon	3200258	3200303	104.73	+	0	Amino_Acid_Before=K;Annotated=+;Charges=2;PEP=2.6147e-07;Missed_Cleavages=0;Mass=1662.7559;Sequence(s)=_AAMDELEIDPAFGER_;PTMs=-;Paralogous=-
Chromosome	MaxQuant_1.5.0.30	exon	1577746	1577791	40.278	+	0	Amino_Acid_Before=K;Annotated=+;Charges=2;PEP=0.031231;Missed_Cleavages=0;Mass=1457.7119;Sequence(s)=_AAMEAGIAAMVPGNR_;PTMs=-;Paralogous=-
Chromosome	MaxQuant_1.5.0.30	exon	944791	944827	79.492	-	0	Amino_Acid_Before=R;Annotated=+;Charges=2,3,4;PEP=3.3263e-05;Missed_Cleavages=0;Mass=1318.6452;Sequence(s)=_AAMGHPEPERPK_;PTMs=-;Paralogous=-
Chromosome	MaxQuant_1.5.0.30	exon	1689035	1689119	244.74	+	0	Amino_Acid_Before=R;Annotated=+;Charges=2,3;PEP=5.6475e-58;Missed_Cleavages=0;Mass=2895.48;Sequence(s)=_AAMGYTGSATIEQLQQAQFVQITAAGLK_;PTMs=-;Paralogous=-
Chromosome	MaxQuant_1.5.0.30	exon	1838216	1838243	33.875	-	0	Amino_Acid_Before=R;Annotated=+;Charges=3;PEP=0.058359;Missed_Cleavages=0;Mass=968.52257;Sequence(s)=_AAMHIVATR_;PTMs=-;Paralogous=-
Chromosome	MaxQuant_1.5.0.30	exon	3103722	3103755	107.34	+	0	Amino_Acid_Before=R;Annotated=+;Charges=2,3;PEP=2.8871e-08;Missed_Cleavages=1;Mass=1169.6591;Sequence(s)=_AAMKPISTVPR_;PTMs=-;Paralogous=-
Chromosome	MaxQuant_1.5.0.30	exon	6379374	6379428	42.633	-	0	Amino_Acid_Before=R;Annotated=+;Charges=3;PEP=0.0022066;Missed_Cleavages=1;Mass=1932.9727;Sequence(s)=_AAMLAGEFDALRDEVLGR_;PTMs=-;Paralogous=-
Chromosome	MaxQuant_1.5.0.30	exon	87000	87036	107.17	+	0	Amino_Acid_Before=M;Annotated=+;Charges=2;PEP=1.193e-08;Missed_Cleavages=0;Mass=1174.6016;Sequence(s)=_AAMNTDAAVLAK_;PTMs=-;Paralogous=-
Chromosome	MaxQuant_1.5.0.30	exon	4577414	4577486	171.29	-	0	Amino_Acid_Before=R;Annotated=+;Charges=2,3;PEP=1.4426e-20;Missed_Cleavages=0;Mass=2656.3167;Sequence(s)=_AAMQILDNIDDIHFAELTSADVVR_;PTMs=-;Paralogous=-
Chromosome	MaxQuant_1.5.0.30	exon	6480046	6480082	43.761	-	0	Amino_Acid_Before=R;Annotated=+;Charges=2;PEP=0.02898;Missed_Cleavages=0;Mass=1308.5802;Sequence(s)=_AAMSDMLESAQR_;PTMs=-;Paralogous=-
Chromosome	MaxQuant_1.5.0.30	exon	6248896	6248941	206.49	+	0	Amino_Acid_Before=K;Annotated=+;Charges=2,3;PEP=2.6977e-32;Missed_Cleavages=0;Mass=1455.7682;Sequence(s)=_AANALTDLGLVAGDR_;PTMs=-;Paralogous=-
Chromosome	MaxQuant_1.5.0.30	exon	6984276	6984315	168.85	-	0	Amino_Acid_Before=R;Annotated=+;Charges=2,3;PEP=3.0286e-18;Missed_Cleavages=1;Mass=1233.6578;Sequence(s)=_AANAPAPGAKPNR_;PTMs=-;Paralogous=-
Chromosome	MaxQuant_1.5.0.30	exon	5860264	5860312	298.93	+	0	Amino_Acid_Before=K;Annotated=+;Charges=1,2,3;PEP=5.5317e-69;Missed_Cleavages=1;Mass=1723.7901;Sequence(s)=_AANEDGTFKSDEELAK_;PTMs=-;Paralogous=-
Chromosome	MaxQuant_1.5.0.30	exon	3423359	3423395	81.565	+	0	Amino_Acid_Before=K;Annotated=+;Charges=2;PEP=2.1697e-05;Missed_Cleavages=0;Mass=1312.7351;Sequence(s)=_AANLDTIVDLLR_;PTMs=-;Paralogous=-
Chromosome	MaxQuant_1.5.0.30	exon	1664154	1664214	34.148	+	0	Amino_Acid_Before=R;Annotated=+;Charges=3;PEP=0.018087;Missed_Cleavages=0;Mass=1907.9813;Sequence(s)=_AANLSAADAGPRPVPTSASR_;PTMs=-;Paralogous=-
Chromosome	MaxQuant_1.5.0.30	exon	5890838	5890889	183.77	-	0	Amino_Acid_Before=R;Annotated=+;Charges=2,3;PEP=2.6306e-25;Missed_Cleavages=0;Mass=1818.8418;Sequence(s)=_AANMTPAEVLSSESQER_;PTMs=-;Paralogous=-
Chromosome	MaxQuant_1.5.0.30	exon	6475342	6475390	91.401	-	0	Amino_Acid_Before=R;Annotated=+;Charges=2;PEP=4.7753e-06;Missed_Cleavages=0;Mass=1654.8315;Sequence(s)=_AANPDAPVVYTGPLDR_;PTMs=-;Paralogous=-
Chromosome	MaxQuant_1.5.0.30	exon	6975242	6975311	80.102	+	0	Amino_Acid_Before=R;Annotated=+;Charges=2;PEP=1.3933e-06;Missed_Cleavages=0;Mass=2321.1234;Sequence(s)=_AANSNSPSSLSDTTELTSPTTLK_;PTMs=-;Paralogous=-
Chromosome	MaxQuant_1.5.0.30	exon	4557803	4557848	152.9	+	0	Amino_Acid_Before=K;Annotated=+;Charges=2,3;PEP=5.7485e-19;Missed_Cleavages=0;Mass=1625.791;Sequence(s)=_AANTWHASTAIQEAR_;PTMs=-;Paralogous=-
Chromosome	MaxQuant_1.5.0.30	exon	50437	50476	81.565	-	0	Amino_Acid_Before=R;Annotated=+;Charges=2;PEP=1.6465e-05;Missed_Cleavages=0;Mass=1179.636;Sequence(s)=_AAPAAVPSAAQAR_;PTMs=-;Paralogous=-
Chromosome	MaxQuant_1.5.0.30	exon	86720	86831	63.833	+	0	Amino_Acid_Before=K;Annotated=+;Charges=3;PEP=1.8329e-07;Missed_Cleavages=0;Mass=2923.4649;Sequence(s)=_AAPAGAGSAAAGGLAPVGAGAGGGAGAPVAHAGQNSK_;PTMs=-;Paralogous=-
Chromosome	MaxQuant_1.5.0.30	exon	2823698	2823728	51.276	-	0	Amino_Acid_Before=R;Annotated=+;Charges=2,3;PEP=0.017318;Missed_Cleavages=0;Mass=1140.5676;Sequence(s)=_AAPAYEVQHR_;PTMs=-;Paralogous=-
Chromosome	MaxQuant_1.5.0.30	exon	3278444	3278483	106.32	+	0	Amino_Acid_Before=R;Annotated=+;Charges=2;PEP=1.1592e-08;Missed_Cleavages=0;Mass=1415.7045;Sequence(s)=_AAPEVDFLAVNDR_;PTMs=-;Paralogous=-
Chromosome	MaxQuant_1.5.0.30	exon	4477355	4477397	59.709	+	0	Amino_Acid_Before=K;Annotated=+;Charges=2;PEP=0.0025308;Missed_Cleavages=0;Mass=1513.6984;Sequence(s)=_AAPGNNMSWVENPK_;PTMs=-;Paralogous=-
Chromosome	MaxQuant_1.5.0.30	exon	1964864	1964906	49.149	+	0	Amino_Acid_Before=R;Annotated=+;Charges=2,3;PEP=0.0032886;Missed_Cleavages=0;Mass=1412.6797;Sequence(s)=_AAPHGTGGNVTFER_;PTMs=-;Paralogous=-
Chromosome	MaxQuant_1.5.0.30	exon	2624974	2625004	62.166	+	0	Amino_Acid_Before=R;Annotated=+;Charges=2,3;PEP=0.00072336;Missed_Cleavages=0;Mass=1156.6717;Sequence(s)=_AAPIRPLYTR_;PTMs=-;Paralogous=-
Chromosome	MaxQuant_1.5.0.30	exon	6421381	6421408	37.696	+	0	Amino_Acid_Before=R;Annotated=+;Charges=2;PEP=0.010905;Missed_Cleavages=0;Mass=914.44576;Sequence(s)=_AAPLDDASR_;PTMs=-;Paralogous=-
Chromosome	MaxQuant_1.5.0.30	exon	5034358	5034409	196.78	-	0	Amino_Acid_Before=R;Annotated=+;Charges=2,3;PEP=1.2436e-32;Missed_Cleavages=0;Mass=1832.8615;Sequence(s)=_AAPMEVEYVGEVETGPR_;PTMs=-;Paralogous=-
Chromosome	MaxQuant_1.5.0.30	exon	3297151	3297223	67.217	+	0	Amino_Acid_Before=K;Annotated=+;Charges=2,3,4;PEP=2.1262e-06;Missed_Cleavages=1;Mass=2412.3563;Sequence(s)=_AAPPPLNVMAALREPGIGVIAEVK_;PTMs=-;Paralogous=-
Chromosome	MaxQuant_1.5.0.30	exon	676779	676836	57.366	+	0	Amino_Acid_Before=R;Annotated=+;Charges=2,3;PEP=0.00039847;Missed_Cleavages=0;Mass=1857.0513;Sequence(s)=_AAPPSLAPIGGVLSHVPFK_;PTMs=-;Paralogous=-
Chromosome	MaxQuant_1.5.0.30	exon	3128709	3128769	211.16	+	0	Amino_Acid_Before=K;Annotated=+;Charges=2,3;PEP=3.5003e-34;Missed_Cleavages=0;Mass=2034.031;Sequence(s)=_AAPVGLFVETFGSETVDPAK_;PTMs=-;Paralogous=-
Chromosome	MaxQuant_1.5.0.30	exon	3128709	3128778	191.9	+	0	Amino_Acid_Before=K;Annotated=+;Charges=2,3,4;PEP=7.7423e-26;Missed_Cleavages=1;Mass=2404.2526;Sequence(s)=_AAPVGLFVETFGSETVDPAKIEK_;PTMs=-;Paralogous=-
Chromosome	MaxQuant_1.5.0.30	exon	3843636	3843687	116.28	-	0	Amino_Acid_Before=K;Annotated=+;Charges=2,3;PEP=4.1942e-08;Missed_Cleavages=0;Mass=1867.9904;Sequence(s)=_AAPVQWSQQVLTTGNLR_;PTMs=-;Paralogous=-
Chromosome	MaxQuant_1.5.0.30	exon	1501015	1501120	221.5	+	0	Amino_Acid_Before=K;Annotated=-;Charges=3,4;PEP=9.169e-51;Missed_Cleavages=0;Mass=3726.8485;Sequence(s)=_AAQAAQPVILEPIMAVEVTTPEDYMGEVIGDLNSR_;PTMs=-;Paralogous=-
Chromosome	MaxQuant_1.5.0.30	exon	3740638	3740674	98.407	+	0	Amino_Acid_Before=R;Annotated=+;Charges=3;PEP=4.2425e-07;Missed_Cleavages=1;Mass=1398.7368;Sequence(s)=_AAQAAWLDELRR_;PTMs=-;Paralogous=-
Chromosome	MaxQuant_1.5.0.30	exon	1637996	1638026	109.44	+	0	Amino_Acid_Before=R;Annotated=+;Charges=2;PEP=3.5304e-06;Missed_Cleavages=0;Mass=1073.5982;Sequence(s)=_AAQALQAVFR_;PTMs=-;Paralogous=-
Chromosome	MaxQuant_1.5.0.30	exon	3407098	3407143	75.301	-	0	Amino_Acid_Before=K;Annotated=+;Charges=2;PEP=5.4548e-05;Missed_Cleavages=0;Mass=1560.8009;Sequence(s)=_AAQASGLQQQAVAYR_;PTMs=-;Paralogous=-
Chromosome	MaxQuant_1.5.0.30	exon	2799934	2799964	80.834	-	0	Amino_Acid_Before=K;Annotated=+;Charges=2;PEP=0.00012487;Missed_Cleavages=0;Mass=1112.5251;Sequence(s)=_AAQDTFFSAR_;PTMs=-;Paralogous=-
Chromosome	MaxQuant_1.5.0.30	exon	3845630	3845663	95.477	-	0	Amino_Acid_Before=R;Annotated=+;Charges=2,3;PEP=1.6273e-06;Missed_Cleavages=0;Mass=1260.6364;Sequence(s)=_AAQELPWHPGR_;PTMs=-;Paralogous=-
Chromosome	MaxQuant_1.5.0.30	exon	2210402	2210441	90.412	+	0	Amino_Acid_Before=R;Annotated=+;Charges=2;PEP=1.0388e-08;Missed_Cleavages=0;Mass=1299.7299;Sequence(s)=_AAQGITGPLFIGR_;PTMs=-;Paralogous=-
Chromosome	MaxQuant_1.5.0.30	exon	5384264	5384291	68.224	-	0	Amino_Acid_Before=R;Annotated=+;Charges=2,3;PEP=0.00082056;Missed_Cleavages=0;Mass=991.5927;Sequence(s)=_AAQLAHLLR_;PTMs=-;Paralogous=-
Chromosome	MaxQuant_1.5.0.30	exon	862788	862812	41.025	-	0	Amino_Acid_Before=K;Annotated=+;Charges=2;PEP=0.024113;Missed_Cleavages=0;Mass=892.45891;Sequence(s)=_AAQLGFMR_;PTMs=-;Paralogous=-
Chromosome	MaxQuant_1.5.0.30	exon	2460948	2460999	142.39	+	0	Amino_Acid_Before=R;Annotated=+;Charges=2,3;PEP=3.3518e-12;Missed_Cleavages=0;Mass=1820.0407;Sequence(s)=_AAQLGIELLPLDDLLAR_;PTMs=-;Paralogous=-
Chromosome	MaxQuant_1.5.0.30	exon	989584	989626	193.98	+	0	Amino_Acid_Before=R;Annotated=+;Charges=2;PEP=5.0574e-26;Missed_Cleavages=0;Mass=1423.8035;Sequence(s)=_AAQLGLNTAIVEPK_;PTMs=-;Paralogous=-
Chromosome	MaxQuant_1.5.0.30	exon	6985806	6985842	27.33	-	0	Amino_Acid_Before=R;Annotated=+;Charges=3;PEP=0.072772;Missed_Cleavages=0;Mass=1274.7095;Sequence(s)=_AAQPDVVVHALR_;PTMs=-;Paralogous=-
Chromosome	MaxQuant_1.5.0.30	exon	6981195	6981240	80.632	-	0	Amino_Acid_Before=R;Annotated=+;Charges=2,3;PEP=2.6618e-05;Missed_Cleavages=0;Mass=1478.8569;Sequence(s)=_AAQQAGLTAIPAIVR_;PTMs=-;Paralogous=-
Chromosome	MaxQuant_1.5.0.30	exon	585202	585235	70.524	+	0	Amino_Acid_Before=K;Annotated=+;Charges=2;PEP=0.00011166;Missed_Cleavages=0;Mass=1217.6041;Sequence(s)=_AAQQIADWSTK_;PTMs=-;Paralogous=-
Chromosome	MaxQuant_1.5.0.30	exon	2033323	2033362	85.536	-	0	Amino_Acid_Before=K;Annotated=+;Charges=2,3;PEP=5.2649e-07;Missed_Cleavages=0;Mass=1416.7977;Sequence(s)=_AAQQLFTVLGELK_;PTMs=-;Paralogous=-
Chromosome	MaxQuant_1.5.0.30	exon	6718294	6718330	30.563	-	0	Amino_Acid_Before=R;Annotated=+;Charges=3;PEP=0.036246;Missed_Cleavages=0;Mass=1308.7303;Sequence(s)=_AAQTLFGHPVLR_;PTMs=-;Paralogous=-
Chromosome	MaxQuant_1.5.0.30	exon	436574	436604	46.352	+	0	Amino_Acid_Before=R;Annotated=+;Charges=2,3;PEP=0.019154;Missed_Cleavages=1;Mass=1205.5425;Sequence(s)=_AAQYDDPDRR_;PTMs=-;Paralogous=-
Chromosome	MaxQuant_1.5.0.30	exon	2708198	2708309	41.603	+	0	Amino_Acid_Before=R;Annotated=-;Charges=4;PEP=0.0010363;Missed_Cleavages=0;Mass=3263.7163;Sequence(s)=_AASAAPSAPAAPAPGATPGPRPTPGATPGPRPGPAPK_;PTMs=-;Paralogous=-
Chromosome	MaxQuant_1.5.0.30	exon	826499	826532	132.03	+	0	Amino_Acid_Before=R;Annotated=+;Charges=2;PEP=1.1734e-10;Missed_Cleavages=0;Mass=1088.5462;Sequence(s)=_AASAEAAITER_;PTMs=-;Paralogous=-
Chromosome	MaxQuant_1.5.0.30	exon	3308959	3309019	227.95	+	0	Amino_Acid_Before=R;Annotated=+;Charges=2,3,4;PEP=1.5606e-44;Missed_Cleavages=0;Mass=1936.9677;Sequence(s)=_AASDVTGHAVGIMADLQGPK_;PTMs=-;Paralogous=-
Chromosome	MaxQuant_1.5.0.30	exon	1458845	1458917	197.46	+	0	Amino_Acid_Before=R;Annotated=+;Charges=2,3;PEP=3.7359e-34;Missed_Cleavages=0;Mass=2376.2213;Sequence(s)=_AASEAGIEGLDELFAGPTAIAFVK_;PTMs=-;Paralogous=-
Chromosome	MaxQuant_1.5.0.30	exon	3178444	3178483	150.49	-	0	Amino_Acid_Before=R;Annotated=+;Charges=2,3;PEP=1.2785e-17;Missed_Cleavages=0;Mass=1126.6346;Sequence(s)=_AASGAVLSAVGPK_;PTMs=-;Paralogous=-
Chromosome	MaxQuant_1.5.0.30	exon	1883603	1883654	166.92	-	0	Amino_Acid_Before=K;Annotated=+;Charges=2,3;PEP=4.1204e-18;Missed_Cleavages=0;Mass=1601.8083;Sequence(s)=_AASGDAVTAPM(ox)QGTVVK_,_AASGDAVTAPMQGTVVK_;PTMs=+;Paralogous=-
Chromosome	MaxQuant_1.5.0.30	exon	3717704	3717734	119.34	-	0	Amino_Acid_Before=R;Annotated=+;Charges=2,3;PEP=1.9219e-06;Missed_Cleavages=0;Mass=1080.5676;Sequence(s)=_AASLLDHAQR_;PTMs=-;Paralogous=-
Chromosome	MaxQuant_1.5.0.30	exon	3432544	3432610	22.655	+	0	Amino_Acid_Before=K;Annotated=+;Charges=3;PEP=0.040102;Missed_Cleavages=0;Mass=2439.2488;Sequence(s)=_AASQADHVLLFPFAAGVPTWWR_;PTMs=-;Paralogous=-
Chromosome	MaxQuant_1.5.0.30	exon	3545819	3545858	95.981	-	0	Amino_Acid_Before=K;Annotated=+;Charges=2;PEP=2.6775e-07;Missed_Cleavages=0;Mass=1249.6336;Sequence(s)=_AASSGATVLCVSK_;PTMs=-;Paralogous=-
Chromosome	MaxQuant_1.5.0.30	exon	4343696	4343750	178.02	-	0	Amino_Acid_Before=R;Annotated=+;Charges=2,3;PEP=6.9807e-25;Missed_Cleavages=0;Mass=1673.8584;Sequence(s)=_AASSLSGGADTLEALGVR_;PTMs=-;Paralogous=-
Chromosome	MaxQuant_1.5.0.30	exon	2344902	2344941	49.081	-	0	Amino_Acid_Before=R;Annotated=-;Charges=2;PEP=0.0070212;Missed_Cleavages=1;Mass=1281.6538;Sequence(s)=_AASSTSPAHRAAR_;PTMs=-;Paralogous=-
Chromosome	MaxQuant_1.5.0.30	exon	265767	265794	56.432	+	0	Amino_Acid_Before=R;Annotated=+;Charges=2;PEP=0.028047;Missed_Cleavages=0;Mass=884.54435;Sequence(s)=_AASVAVVLR_;PTMs=-;Paralogous=-
Chromosome	MaxQuant_1.5.0.30	exon	69305	69362	37.285	-	0	Amino_Acid_Before=K;Annotated=+;Charges=3;PEP=0.022235;Missed_Cleavages=0;Mass=1929.0949;Sequence(s)=_AASVLHGVQLWVALPAAAR_;PTMs=-;Paralogous=-
Chromosome	MaxQuant_1.5.0.30	exon	4851187	4851229	150.26	-	0	Amino_Acid_Before=K;Annotated=+;Charges=2,3;PEP=6.3489e-18;Missed_Cleavages=0;Mass=1383.7722;Sequence(s)=_AATAEALLLDALGR_;PTMs=-;Paralogous=-
Chromosome	MaxQuant_1.5.0.30	exon	2756685	2756739	62.658	+	0	Amino_Acid_Before=R;Annotated=+;Charges=3;PEP=0.00017904;Missed_Cleavages=1;Mass=1924.9643;Sequence(s)=_AATALGVGTEADIRDYFR_;PTMs=-;Paralogous=-
Chromosome	MaxQuant_1.5.0.30	exon	5336391	5336415	133.12	-	0	Amino_Acid_Before=R;Annotated=+;Charges=1;PEP=0.0066732;Missed_Cleavages=0;Mass=791.42112;Sequence(s)=_AATALMSK_;PTMs=-;Paralogous=-
Chromosome	MaxQuant_1.5.0.30	exon	4942611	4942647	127.56	+	0	Amino_Acid_Before=R;Annotated=+;Charges=2,3;PEP=7.5874e-13;Missed_Cleavages=0;Mass=1253.6;Sequence(s)=_AATASHSDPLER_;PTMs=-;Paralogous=-
Chromosome	MaxQuant_1.5.0.30	exon	1670295	1670358	53.454	+	0	Amino_Acid_Before=R;Annotated=+;Charges=2,3;PEP=0.0004435;Missed_Cleavages=0;Mass=1956.064;Sequence(s)=_AATDLGVSTLLIAGGVAANSR_;PTMs=-;Paralogous=-
Chromosome	MaxQuant_1.5.0.30	exon	963848	963914	157.3	-	0	Amino_Acid_Before=R;Annotated=+;Charges=2;PEP=1.2572e-17;Missed_Cleavages=0;Mass=2149.0076;Sequence(s)=_AATDPGALGGQYFGPDGIGETR_;PTMs=-;Paralogous=-
Chromosome	MaxQuant_1.5.0.30	exon	337872	337908	52.071	-	0	Amino_Acid_Before=M;Annotated=+;Charges=2;PEP=0.017415;Missed_Cleavages=0;Mass=1217.5776;Sequence(s)=_AATDTDPGEITK_;PTMs=-;Paralogous=-
Chromosome	MaxQuant_1.5.0.30	exon	1740304	1740370	64.749	-	0	Amino_Acid_Before=K;Annotated=+;Charges=3;PEP=3.9782e-06;Missed_Cleavages=0;Mass=2433.1812;Sequence(s)=_AATFEASTPDALVTEDLINYHR_;PTMs=-;Paralogous=-
Chromosome	MaxQuant_1.5.0.30	exon	4161055	4161088	81.92	-	0	Amino_Acid_Before=R;Annotated=+;Charges=2;PEP=2.7327e-05;Missed_Cleavages=0;Mass=1002.5346;Sequence(s)=_AATGAALTAEK_;PTMs=-;Paralogous=-
Chromosome	MaxQuant_1.5.0.30	exon	5763167	5763227	57.806	+	0	Amino_Acid_Before=R;Annotated=+;Charges=2,3;PEP=0.00043372;Missed_Cleavages=0;Mass=1942.0748;Sequence(s)=_AATGQVIGGVAPTGHPQLLR_;PTMs=-;Paralogous=-
Chromosome	MaxQuant_1.5.0.30	exon	5101179	5101245	115.2	-	0	Amino_Acid_Before=R;Annotated=+;Charges=3;PEP=6.9889e-09;Missed_Cleavages=0;Mass=2229.1489;Sequence(s)=_AATITELQAALVTAAEEAETAR_;PTMs=-;Paralogous=-
Chromosome	MaxQuant_1.5.0.30	exon	3708351	3708396	94.059	-	0	Amino_Acid_Before=R;Annotated=+;Charges=2,3;PEP=1.5993e-06;Missed_Cleavages=0;Mass=1491.8045;Sequence(s)=_AATLTAIASANYVAR_;PTMs=-;Paralogous=-
Chromosome	MaxQuant_1.5.0.30	exon	1996676	1996736	88.0	-	0	Amino_Acid_Before=R;Annotated=+;Charges=2,3;PEP=3.2179e-06;Missed_Cleavages=0;Mass=1943.0952;Sequence(s)=_AATPAIAALVAAGIQHDVVR_;PTMs=-;Paralogous=-
Chromosome	MaxQuant_1.5.0.30	exon	1756519	1756591	135.62	-	0	Amino_Acid_Before=R;Annotated=+;Charges=2,3;PEP=2.4195e-13;Missed_Cleavages=0;Mass=2460.1631;Sequence(s)=_AATPSGLDGPGMSTSAYDIALFYR_;PTMs=-;Paralogous=-
Chromosome	MaxQuant_1.5.0.30	exon	4413024	4413114	360.31	+	0	Amino_Acid_Before=M;Annotated=+;Charges=2,3,4;PEP=1.0593e-138;Missed_Cleavages=0;Mass=3165.618;Sequence(s)=_AATQEEIIAGLAEIIEEVTGIEPSEVTPEK_;PTMs=-;Paralogous=-
Chromosome	MaxQuant_1.5.0.30	exon	1541573	1541645	219.06	+	0	Amino_Acid_Before=R;Annotated=+;Charges=2,3;PEP=1.3833e-44;Missed_Cleavages=0;Mass=2116.9397;Sequence(s)=_AATSDAPAAGTAAAAEAPAESTES_;PTMs=-;Paralogous=-
Chromosome	MaxQuant_1.5.0.30	exon	6772348	6772390	76.357	-	0	Amino_Acid_Before=R;Annotated=+;Charges=2;PEP=4.4525e-05;Missed_Cleavages=0;Mass=1242.6568;Sequence(s)=_AATTVVTGPNGAGK_;PTMs=-;Paralogous=-
Chromosome	MaxQuant_1.5.0.30	exon	4582591	4582639	99.055	-	0	Amino_Acid_Before=R;Annotated=+;Charges=2,3;PEP=2.4157e-06;Missed_Cleavages=0;Mass=1795.9316;Sequence(s)=_AATVLVETLVEHTEER_;PTMs=-;Paralogous=-
Chromosome	MaxQuant_1.5.0.30	exon	4011667	4011718	75.682	-	0	Amino_Acid_Before=R;Annotated=+;Charges=2;PEP=3.8685e-05;Missed_Cleavages=0;Mass=1523.8671;Sequence(s)=_AATVQLVIVGGGPGTGK_;PTMs=-;Paralogous=-
Chromosome	MaxQuant_1.5.0.30	exon	6658202	6658232	52.167	-	0	Amino_Acid_Before=K;Annotated=+;Charges=2;PEP=0.0048019;Missed_Cleavages=0;Mass=1030.5447;Sequence(s)=_AATVWGDALK_;PTMs=-;Paralogous=-
Chromosome	MaxQuant_1.5.0.30	exon	3202302	3202380	75.529	+	0	Amino_Acid_Before=K;Annotated=+;Charges=4;PEP=1.2639e-06;Missed_Cleavages=1;Mass=2791.3485;Sequence(s)=_AAVAEARPLDETHATLAEAGEREDNR_;PTMs=-;Paralogous=-
Chromosome	MaxQuant_1.5.0.30	exon	1023972	1024005	104.07	+	0	Amino_Acid_Before=R;Annotated=+;Charges=2;PEP=4.0943e-07;Missed_Cleavages=0;Mass=1013.5506;Sequence(s)=_AAVANAVEAAK_;PTMs=-;Paralogous=-
Chromosome	MaxQuant_1.5.0.30	exon	3497123	3497150	64.711	-	0	Amino_Acid_Before=R;Annotated=+;Charges=2,3;PEP=0.0014672;Missed_Cleavages=1;Mass=1043.536;Sequence(s)=_AAVDEDIRR_;PTMs=-;Paralogous=-
Chromosome	MaxQuant_1.5.0.30	exon	5553605	5553632	77.662	-	0	Amino_Acid_Before=K;Annotated=+;Charges=2;PEP=0.0007782;Missed_Cleavages=0;Mass=990.51345;Sequence(s)=_AAVDFALER_;PTMs=-;Paralogous=-
Chromosome	MaxQuant_1.5.0.30	exon	5553581	5553632	98.062	-	0	Amino_Acid_Before=K;Annotated=+;Charges=2,3;PEP=8.11e-06;Missed_Cleavages=1;Mass=1935.9327;Sequence(s)=_AAVDFALERDDYGPELR_;PTMs=-;Paralogous=-
Chromosome	MaxQuant_1.5.0.30	exon	4800076	4800112	99.539	+	0	Amino_Acid_Before=R;Annotated=+;Charges=2;PEP=4.9195e-07;Missed_Cleavages=0;Mass=1238.6619;Sequence(s)=_AAVDIELGPQAR_;PTMs=-;Paralogous=-
Chromosome	MaxQuant_1.5.0.30	exon	2434125	2434182	188.09	+	0	Amino_Acid_Before=R;Annotated=+;Charges=2,3;PEP=3.452e-25;Missed_Cleavages=0;Mass=1971.9327;Sequence(s)=_AAVDSGYYPGQFQVGQTGK_;PTMs=-;Paralogous=-
Chromosome	MaxQuant_1.5.0.30	exon	2852699	2852732	64.121	-	0	Amino_Acid_Before=K;Annotated=+;Charges=2;PEP=0.00015905;Missed_Cleavages=0;Mass=1100.5826;Sequence(s)=_AAVDSLLADAR_;PTMs=-;Paralogous=-
Chromosome	MaxQuant_1.5.0.30	exon	5817107	5817206	266.95	-	0	Amino_Acid_Before=K;Annotated=+;Charges=2,3,4;PEP=9.0171e-74;Missed_Cleavages=0;Mass=3264.6838;Sequence(s)=_AAVDSVAAERPGLAITTSSLNEPADQALIEAGK_;PTMs=-;Paralogous=-
Chromosome	MaxQuant_1.5.0.30	exon	1228082	1228103	47.443	-	0	Amino_Acid_Before=K;Annotated=+;Charges=2;PEP=0.022426;Missed_Cleavages=0;Mass=748.41194;Sequence(s)=_AAVDVFK_;PTMs=-;Paralogous=-
Chromosome	MaxQuant_1.5.0.30	exon	964457	964481	58.596	-	0	Amino_Acid_Before=K;Annotated=+;Charges=2;PEP=0.016762;Missed_Cleavages=0;Mass=900.48175;Sequence(s)=_AAVDWIAR_;PTMs=-;Paralogous=-
Chromosome	MaxQuant_1.5.0.30	exon	2012131	2012185	125.73	-	0	Amino_Acid_Before=R;Annotated=+;Charges=2,3;PEP=9.8899e-09;Missed_Cleavages=0;Mass=2100.9541;Sequence(s)=_AAVEAFFDFIEHDSQGYR_;PTMs=-;Paralogous=-
Chromosome	MaxQuant_1.5.0.30	exon	2105848	2105884	116.24	+	0	Amino_Acid_Before=R;Annotated=+;Charges=2;PEP=6.8377e-09;Missed_Cleavages=0;Mass=1245.5473;Sequence(s)=_AAVEEGDDADVR_;PTMs=-;Paralogous=-
Chromosome	MaxQuant_1.5.0.30	exon	966739	966856	206.63	+	0	Amino_Acid_Before=K;Annotated=+;Charges=3,4,5;PEP=7.1356e-47;Missed_Cleavages=0;Mass=3763.948;Sequence(s)=_AAVEEGIVAGGGVALLQSAPSLEELSLTGDEATGANIVR_;PTMs=-;Paralogous=-
Chromosome	MaxQuant_1.5.0.30	exon	1672770	1672827	205.78	+	0	Amino_Acid_Before=K;Annotated=+;Charges=2,3;PEP=1.9884e-45;Missed_Cleavages=0;Mass=1767.9479;Sequence(s)=_AAVEEGIVTGGGAALVQAR_;PTMs=-;Paralogous=-
Chromosome	MaxQuant_1.5.0.30	exon	2106037	2106127	131.13	+	0	Amino_Acid_Before=K;Annotated=+;Charges=2,3,4;PEP=1.9784e-17;Missed_Cleavages=0;Mass=2962.5764;Sequence(s)=_AAVEGLSGSLHTELAPLGISVTVVEPGGFR_;PTMs=-;Paralogous=-
Chromosome	MaxQuant_1.5.0.30	exon	4290954	4290987	136.96	-	0	Amino_Acid_Before=R;Annotated=+;Charges=2,3;PEP=8.5506e-11;Missed_Cleavages=0;Mass=1152.5775;Sequence(s)=_AAVEHGIEEAK_;PTMs=-;Paralogous=-
Chromosome	MaxQuant_1.5.0.30	exon	4268218	4268251	103.69	-	0	Amino_Acid_Before=K;Annotated=+;Charges=2;PEP=4.632e-07;Missed_Cleavages=0;Mass=1188.6251;Sequence(s)=_AAVEQFANALR_;PTMs=-;Paralogous=-
Chromosome	MaxQuant_1.5.0.30	exon	3312327	3312375	75.018	-	0	Amino_Acid_Before=R;Annotated=-;Charges=2,3;PEP=3.2177e-05;Missed_Cleavages=0;Mass=1761.8686;Sequence(s)=_AAVFAEDAHLFDTTVR_;PTMs=-;Paralogous=-
Chromosome	MaxQuant_1.5.0.30	exon	4417104	4417128	65.252	+	0	Amino_Acid_Before=K;Annotated=+;Charges=2;PEP=0.0035306;Missed_Cleavages=0;Mass=807.49667;Sequence(s)=_AAVGILHK_;PTMs=-;Paralogous=-
Chromosome	MaxQuant_1.5.0.30	exon	2200115	2200154	54.309	-	0	Amino_Acid_Before=R;Annotated=+;Charges=2;PEP=0.0023909;Missed_Cleavages=0;Mass=1323.6969;Sequence(s)=_AAVGLAQEMLHGK_;PTMs=-;Paralogous=-
Chromosome	MaxQuant_1.5.0.30	exon	143129	143153	37.344	+	0	Amino_Acid_Before=K;Annotated=+;Charges=3;PEP=0.027564;Missed_Cleavages=0;Mass=897.48546;Sequence(s)=_AAVHMLTR_;PTMs=-;Paralogous=-
Chromosome	MaxQuant_1.5.0.30	exon	5053697	5053742	110.55	-	0	Amino_Acid_Before=K;Annotated=+;Charges=2,3;PEP=6.3935e-09;Missed_Cleavages=0;Mass=1706.8893;Sequence(s)=_AAVHQPWPGLIEAYR_;PTMs=-;Paralogous=-
Chromosome	MaxQuant_1.5.0.30	exon	5053691	5053742	45.618	-	0	Amino_Acid_Before=K;Annotated=+;Charges=3,4;PEP=0.0023767;Missed_Cleavages=1;Mass=1978.0173;Sequence(s)=_AAVHQPWPGLIEAYRDR_;PTMs=-;Paralogous=-
Chromosome	MaxQuant_1.5.0.30	exon	1257840	1257882	66.215	-	0	Amino_Acid_Before=K;Annotated=+;Charges=2;PEP=9.3761e-05;Missed_Cleavages=0;Mass=1281.7405;Sequence(s)=_AAVIGVAAVDAGLR_;PTMs=-;Paralogous=-
Chromosome	MaxQuant_1.5.0.30	exon	5154913	5154943	48.981	+	0	Amino_Acid_Before=R;Annotated=+;Charges=2;PEP=0.0060041;Missed_Cleavages=0;Mass=1025.6233;Sequence(s)=_AAVIILDGVR_;PTMs=-;Paralogous=-
Chromosome	MaxQuant_1.5.0.30	exon	5154913	5154946	53.237	+	0	Amino_Acid_Before=R;Annotated=+;Charges=2,3;PEP=0.0036799;Missed_Cleavages=1;Mass=1153.7183;Sequence(s)=_AAVIILDGVRK_;PTMs=-;Paralogous=-
Chromosome	MaxQuant_1.5.0.30	exon	3448415	3448472	62.94	+	0	Amino_Acid_Before=R;Annotated=+;Charges=2,3,4;PEP=8.9889e-05;Missed_Cleavages=0;Mass=1842.9853;Sequence(s)=_AAVIPAHYPGHGGATVVAR_;PTMs=-;Paralogous=-
Chromosome	MaxQuant_1.5.0.30	exon	6002076	6002124	108.66	+	0	Amino_Acid_Before=K;Annotated=+;Charges=2;PEP=3.8761e-08;Missed_Cleavages=0;Mass=1573.8199;Sequence(s)=_AAVIVSETTVTDPSGK_;PTMs=-;Paralogous=-
Chromosome	MaxQuant_1.5.0.30	exon	3101461	3101497	75.941	+	0	Amino_Acid_Before=K;Annotated=+;Charges=2,3;PEP=5.3074e-05;Missed_Cleavages=0;Mass=1177.6568;Sequence(s)=_AAVLGSPIAHSR_;PTMs=-;Paralogous=-
Chromosome	MaxQuant_1.5.0.30	exon	3932588	3932633	159.41	-	0	Amino_Acid_Before=R;Annotated=+;Charges=2,3,4;PEP=2.6208e-19;Missed_Cleavages=0;Mass=1526.8318;Sequence(s)=_AAVLHHSPTAAISPR_;PTMs=-;Paralogous=-
Chromosome	MaxQuant_1.5.0.30	exon	4567939	4567963	93.162	-	0	Amino_Acid_Before=K;Annotated=+;Charges=2;PEP=0.0016059;Missed_Cleavages=0;Mass=825.50724;Sequence(s)=_AAVLPLSR_;PTMs=-;Paralogous=-
Chromosome	MaxQuant_1.5.0.30	exon	203439	203484	46.89	-	0	Amino_Acid_Before=R;Annotated=+;Charges=2;PEP=0.0078333;Missed_Cleavages=0;Mass=1480.8249;Sequence(s)=_AAVLSGELTPGTPLR_;PTMs=-;Paralogous=-
Chromosome	MaxQuant_1.5.0.30	exon	1512663	1512738	87.958	+	0	Amino_Acid_Before=R;Annotated=+;Charges=2,3;PEP=4.5201e-09;Missed_Cleavages=0;Mass=2312.241;Sequence(s)=_AAVPAMIEAGNGGSIIIVSSSAGLK_;PTMs=-;Paralogous=-
Chromosome	MaxQuant_1.5.0.30	exon	5767556	5767634	78.752	+	0	Amino_Acid_Before=M;Annotated=+;Charges=3;PEP=8.2246e-07;Missed_Cleavages=0;Mass=2674.3378;Sequence(s)=_AAVPDDFIAGLEGVVAFTTEIAEPDK_;PTMs=-;Paralogous=-
Chromosome	MaxQuant_1.5.0.30	exon	5767556	5767652	98.002	+	0	Amino_Acid_Before=M;Annotated=+;Charges=3,4;PEP=2.7021e-10;Missed_Cleavages=1;Mass=3243.6299;Sequence(s)=_AAVPDDFIAGLEGVVAFTTEIAEPDKDGGALR_;PTMs=-;Paralogous=-
Chromosome	MaxQuant_1.5.0.30	exon	5900733	5900778	136.81	+	0	Amino_Acid_Before=R;Annotated=+;Charges=2,3;PEP=3.2623e-13;Missed_Cleavages=0;Mass=1527.8522;Sequence(s)=_AAVPIHQGIIAPDAR_;PTMs=-;Paralogous=-
Chromosome	MaxQuant_1.5.0.30	exon	5495710	5495764	171.14	-	0	Amino_Acid_Before=R;Annotated=+;Charges=2,3;PEP=3.5077e-19;Missed_Cleavages=0;Mass=1779.8751;Sequence(s)=_AAVPSGASTGEHEAVELR_;PTMs=-;Paralogous=-
Chromosome	MaxQuant_1.5.0.30	exon	5152466	5152511	38.376	+	0	Amino_Acid_Before=R;Annotated=+;Charges=4;PEP=0.012608;Missed_Cleavages=1;Mass=1690.9995;Sequence(s)=_AAVPVRDVFRPPVLR_;PTMs=-;Paralogous=-
Chromosome	MaxQuant_1.5.0.30	exon	5151209	5151248	160.87	+	0	Amino_Acid_Before=K;Annotated=+;Charges=2,3;PEP=1.2321e-17;Missed_Cleavages=1;Mass=1437.71;Sequence(s)=_AAVSDIRDFTESK_;PTMs=-;Paralogous=-
Chromosome	MaxQuant_1.5.0.30	exon	3297373	3297400	80.219	+	0	Amino_Acid_Before=R;Annotated=+;Charges=2;PEP=0.00067278;Missed_Cleavages=0;Mass=924.57565;Sequence(s)=_AAVSIPVLR_;PTMs=-;Paralogous=-
Chromosome	MaxQuant_1.5.0.30	exon	3297373	3297403	42.21	+	0	Amino_Acid_Before=R;Annotated=+;Charges=3;PEP=0.0064018;Missed_Cleavages=1;Mass=1052.6706;Sequence(s)=_AAVSIPVLRK_;PTMs=-;Paralogous=-
Chromosome	MaxQuant_1.5.0.30	exon	1327963	1328038	87.511	+	0	Amino_Acid_Before=K;Annotated=+;Charges=2;PEP=4.6241e-09;Missed_Cleavages=0;Mass=2432.2282;Sequence(s)=_AAVSPLSTGTPTNSETPVTTTTATK_;PTMs=-;Paralogous=-
Chromosome	MaxQuant_1.5.0.30	exon	3290131	3290248	123.62	+	0	Amino_Acid_Before=R;Annotated=+;Charges=4;PEP=8.8424e-18;Missed_Cleavages=0;Mass=3716.9427;Sequence(s)=_AAVSVPVIASGGAGAVEHFAPAVQAGADAVLAASVFHFR_;PTMs=-;Paralogous=-
Chromosome	MaxQuant_1.5.0.30	exon	840885	840966	254.11	+	0	Amino_Acid_Before=K;Annotated=+;Charges=2,3,4;PEP=5.573e-58;Missed_Cleavages=0;Mass=2677.3348;Sequence(s)=_AAVVAAAHPSASVAWATLAEQALDDDK_;PTMs=-;Paralogous=-
Chromosome	MaxQuant_1.5.0.30	exon	4399471	4399528	63.488	+	0	Amino_Acid_Before=R;Annotated=+;Charges=2,3;PEP=3.0223e-05;Missed_Cleavages=0;Mass=1952.9626;Sequence(s)=_AAVVDDDHLSADLVVAMGR_;PTMs=-;Paralogous=-
Chromosome	MaxQuant_1.5.0.30	exon	1648863	1648923	85.087	+	0	Amino_Acid_Before=R;Annotated=+;Charges=3;PEP=1.2195e-07;Missed_Cleavages=0;Mass=1987.9348;Sequence(s)=_AAVVEHGADLGLAHDGDADR_;PTMs=-;Paralogous=-
Chromosome	MaxQuant_1.5.0.30	exon	2964056	2964095	39.006	-	0	Amino_Acid_Before=R;Annotated=+;Charges=2;PEP=0.050015;Missed_Cleavages=0;Mass=1316.7089;Sequence(s)=_AAVVFADALGLDR_;PTMs=-;Paralogous=-
Chromosome	MaxQuant_1.5.0.30	exon	4849434	4849458	102.77	-	0	Amino_Acid_Before=R;Annotated=+;Charges=2;PEP=0.0011658;Missed_Cleavages=0;Mass=831.49667;Sequence(s)=_AAVVGFIR_;PTMs=-;Paralogous=-
Chromosome	MaxQuant_1.5.0.30	exon	6580127	6580154	82.645	+	0	Amino_Acid_Before=R;Annotated=+;Charges=2;PEP=0.00057272;Missed_Cleavages=0;Mass=884.54435;Sequence(s)=_AAVVLSGLR_;PTMs=-;Paralogous=-
Chromosome	MaxQuant_1.5.0.30	exon	6580127	6580157	61.593	+	0	Amino_Acid_Before=R;Annotated=+;Charges=2,3;PEP=0.0013922;Missed_Cleavages=1;Mass=1012.6393;Sequence(s)=_AAVVLSGLRK_;PTMs=-;Paralogous=-
Chromosome	MaxQuant_1.5.0.30	exon	3323348	3323390	86.497	+	0	Amino_Acid_Before=R;Annotated=+;Charges=3;PEP=1.0688e-06;Missed_Cleavages=0;Mass=1570.8324;Sequence(s)=_AAVVRPDVVLMDMR_;PTMs=-;Paralogous=-
Chromosome	MaxQuant_1.5.0.30	exon	4786877	4786979	19.202	-	0	Amino_Acid_Before=K;Annotated=+;Charges=4;PEP=0.061111;Missed_Cleavages=0;Mass=3434.7868;Sequence(s)=_AAVYPGDAGSGAALQIVTDQAPMLVDSVTVLLHR_;PTMs=-;Paralogous=-
Chromosome	MaxQuant_1.5.0.30	exon	2015569	2015617	63.691	+	0	Amino_Acid_Before=R;Annotated=+;Charges=2,3,4;PEP=6.2757e-05;Missed_Cleavages=0;Mass=1816.9333;Sequence(s)=_AAWEERPLHSLPQGAR_;PTMs=-;Paralogous=-
Chromosome	MaxQuant_1.5.0.30	exon	1896036	1896102	142.79	+	0	Amino_Acid_Before=M;Annotated=+;Charges=2,3;PEP=1.4188e-12;Missed_Cleavages=0;Mass=2540.2084;Sequence(s)=_AAWGGNPSFDLFQLPEEHQELR_;PTMs=-;Paralogous=-
Chromosome	MaxQuant_1.5.0.30	exon	5112287	5112308	67.741	-	0	Amino_Acid_Before=R;Annotated=+;Charges=2;PEP=0.0095288;Missed_Cleavages=0;Mass=842.47627;Sequence(s)=_AAWLNLR_;PTMs=-;Paralogous=-
Chromosome	MaxQuant_1.5.0.30	exon	1374287	1374308	54.157	-	0	Amino_Acid_Before=R;Annotated=+;Charges=2;PEP=0.014523;Missed_Cleavages=0;Mass=837.43849;Sequence(s)=_AAWLYSK_;PTMs=-;Paralogous=-
Chromosome	MaxQuant_1.5.0.30	exon	6547943	6547979	37.18	-	0	Amino_Acid_Before=R;Annotated=+;Charges=2;PEP=0.025381;Missed_Cleavages=0;Mass=1388.7241;Sequence(s)=_AAWPDGLPLFFR_;PTMs=-;Paralogous=-
Chromosome	MaxQuant_1.5.0.30	exon	1957014	1957116	55.314	+	0	Amino_Acid_Before=R;Annotated=+;Charges=3,4;PEP=0.00015964;Missed_Cleavages=1;Mass=3869.705;Sequence(s)=_AAYAADITYGTNNEFGFDYLRDNMAHSVDDMVQR_;PTMs=-;Paralogous=-
Chromosome	MaxQuant_1.5.0.30	exon	4491461	4491518	135.09	-	0	Amino_Acid_Before=K;Annotated=+;Charges=2,3;PEP=6.6439e-12;Missed_Cleavages=0;Mass=1969.0421;Sequence(s)=_AAYAEHPPVPLPGVPDAIR_;PTMs=-;Paralogous=-
Chromosome	MaxQuant_1.5.0.30	exon	4491452	4491518	15.546	-	0	Amino_Acid_Before=K;Annotated=+;Charges=3;PEP=0.089218;Missed_Cleavages=1;Mass=2353.2543;Sequence(s)=_AAYAEHPPVPLPGVPDAIRDLR_;PTMs=-;Paralogous=-
Chromosome	MaxQuant_1.5.0.30	exon	3048634	3048673	36.631	+	0	Amino_Acid_Before=K;Annotated=+;Charges=2;PEP=0.027044;Missed_Cleavages=0;Mass=1487.6933;Sequence(s)=_AAYDADPYAYLQK_;PTMs=-;Paralogous=-
Chromosome	MaxQuant_1.5.0.30	exon	3343739	3343772	68.132	+	0	Amino_Acid_Before=R;Annotated=+;Charges=2;PEP=0.00012937;Missed_Cleavages=0;Mass=1182.6033;Sequence(s)=_AAYEGISFGIR_;PTMs=-;Paralogous=-
Chromosome	MaxQuant_1.5.0.30	exon	2493118	2493172	102.5	+	0	Amino_Acid_Before=R;Annotated=+;Charges=2,3;PEP=2.1833e-06;Missed_Cleavages=0;Mass=2017.9455;Sequence(s)=_AAYEMGIATVAVYPYEDR_;PTMs=-;Paralogous=-
Chromosome	MaxQuant_1.5.0.30	exon	612329	612368	64.104	-	0	Amino_Acid_Before=R;Annotated=+;Charges=2;PEP=0.00065457;Missed_Cleavages=0;Mass=1592.6929;Sequence(s)=_AAYEYALDYACQR_;PTMs=-;Paralogous=-
Chromosome	MaxQuant_1.5.0.30	exon	2606217	2606259	149.57	+	0	Amino_Acid_Before=R;Annotated=+;Charges=2,3;PEP=3.6327e-15;Missed_Cleavages=0;Mass=1583.762;Sequence(s)=_AAYFDGTVEAYLHK_;PTMs=-;Paralogous=-
Chromosome	MaxQuant_1.5.0.30	exon	2606217	2606262	17.252	+	0	Amino_Acid_Before=R;Annotated=+;Charges=4;PEP=0.084891;Missed_Cleavages=1;Mass=1739.8631;Sequence(s)=_AAYFDGTVEAYLHKR_;PTMs=-;Paralogous=-
Chromosome	MaxQuant_1.5.0.30	exon	6091848	6091884	65.179	-	0	Amino_Acid_Before=R;Annotated=+;Charges=2;PEP=0.0011666;Missed_Cleavages=0;Mass=1472.6911;Sequence(s)=_AAYFEMFPGVWR_;PTMs=-;Paralogous=-
Chromosome	MaxQuant_1.5.0.30	exon	6482498	6482528	82.261	+	0	Amino_Acid_Before=K;Annotated=+;Charges=2;PEP=9.5865e-05;Missed_Cleavages=0;Mass=1198.5619;Sequence(s)=_AAYIEDYAQR_;PTMs=-;Paralogous=-
Chromosome	MaxQuant_1.5.0.30	exon	5001711	5001762	87.429	+	0	Amino_Acid_Before=R;Annotated=+;Charges=2;PEP=9.3524e-06;Missed_Cleavages=0;Mass=1724.8482;Sequence(s)=_AAYLAGFAGSSNLEAQR_;PTMs=-;Paralogous=-
Chromosome	MaxQuant_1.5.0.30	exon	6462366	6462393	63.397	-	0	Amino_Acid_Before=R;Annotated=+;Charges=2;PEP=0.0014774;Missed_Cleavages=0;Mass=964.49779;Sequence(s)=_AAYLDGSLR_;PTMs=-;Paralogous=-
Chromosome	MaxQuant_1.5.0.30	exon	910499	910550	69.111	-	0	Amino_Acid_Before=R;Annotated=+;Charges=2,3,4;PEP=3.1838e-05;Missed_Cleavages=0;Mass=1748.9111;Sequence(s)=_AAYPLGHGHGPVSALFR_;PTMs=-;Paralogous=-
Chromosome	MaxQuant_1.5.0.30	exon	5343825	5343852	44.98	-	0	Amino_Acid_Before=R;Annotated=+;Charges=2,3;PEP=0.0075841;Missed_Cleavages=0;Mass=986.52976;Sequence(s)=_AAYVASHLR_;PTMs=-;Paralogous=-
Chromosome	MaxQuant_1.5.0.30	exon	4412386	4412455	192.19	+	0	Amino_Acid_Before=K;Annotated=+;Charges=2,3;PEP=2.9824e-26;Missed_Cleavages=0;Mass=2286.0984;Sequence(s)=_ACAVEPTGMAAVLGGDEAEVLAR_;PTMs=-;Paralogous=-
Chromosome	MaxQuant_1.5.0.30	exon	3910001	3910052	82.464	-	0	Amino_Acid_Before=R;Annotated=+;Charges=2,3;PEP=1.2181e-05;Missed_Cleavages=0;Mass=1842.9146;Sequence(s)=_ACAVLDLADALDQELAR_;PTMs=-;Paralogous=-
Chromosome	MaxQuant_1.5.0.30	exon	5844963	5845014	61.962	+	0	Amino_Acid_Before=R;Annotated=+;Charges=2,3;PEP=0.00028119;Missed_Cleavages=1;Mass=2042.0103;Sequence(s)=_ACDPVELEELRVEQVTR_;PTMs=-;Paralogous=-
Chromosome	MaxQuant_1.5.0.30	exon	5845134	5845173	208.51	+	0	Amino_Acid_Before=K;Annotated=+;Charges=2,3;PEP=3.1209e-26;Missed_Cleavages=0;Mass=1498.7198;Sequence(s)=_ACNDPVADQLLQR_;PTMs=-;Paralogous=-
Chromosome	MaxQuant_1.5.0.30	exon	410096	410129	80.245	+	0	Amino_Acid_Before=R;Annotated=+;Charges=3;PEP=2.792e-05;Missed_Cleavages=0;Mass=1353.6976;Sequence(s)=_ACWALQHLLSR_;PTMs=-;Paralogous=-
Chromosome	MaxQuant_1.5.0.30	exon	3944990	3945035	95.854	+	0	Amino_Acid_Before=R;Annotated=+;Charges=2,3;PEP=1.3743e-06;Missed_Cleavages=0;Mass=1478.6862;Sequence(s)=_ADAAAAAQEPSANHR_;PTMs=-;Paralogous=-
Chromosome	MaxQuant_1.5.0.30	exon	6137857	6137911	123.14	-	0	Amino_Acid_Before=R;Annotated=+;Charges=2,3;PEP=1.3904e-08;Missed_Cleavages=0;Mass=1820.9632;Sequence(s)=_ADAAPALLVALDNISDPR_;PTMs=-;Paralogous=-
Chromosome	MaxQuant_1.5.0.30	exon	2849418	2849496	80.786	+	0	Amino_Acid_Before=R;Annotated=+;Charges=3,4;PEP=5.9992e-07;Missed_Cleavages=1;Mass=3058.3879;Sequence(s)=_ADADFMIWTHADNVEALQSTYSDFRR_;PTMs=-;Paralogous=-
Chromosome	MaxQuant_1.5.0.30	exon	2570752	2570809	29.603	-	0	Amino_Acid_Before=R;Annotated=+;Charges=3;PEP=0.049812;Missed_Cleavages=0;Mass=2026.0484;Sequence(s)=_ADAHGILLVLDEVQTGYGR_;PTMs=-;Paralogous=-
Chromosome	MaxQuant_1.5.0.30	exon	3181680	3181722	137.73	-	0	Amino_Acid_Before=K;Annotated=+;Charges=2,3;PEP=1.4477e-13;Missed_Cleavages=0;Mass=1600.7886;Sequence(s)=_ADAIGVNFIDTYFR_;PTMs=-;Paralogous=-
Chromosome	MaxQuant_1.5.0.30	exon	5331253	5331298	68.329	+	0	Amino_Acid_Before=K;Annotated=+;Charges=2,3;PEP=9.1073e-05;Missed_Cleavages=0;Mass=1398.7355;Sequence(s)=_ADAIIAAAGEIAEGK_;PTMs=-;Paralogous=-
Chromosome	MaxQuant_1.5.0.30	exon	4300160	4300190	95.477	-	0	Amino_Acid_Before=K;Annotated=+;Charges=2;PEP=2.0825e-05;Missed_Cleavages=0;Mass=1058.4993;Sequence(s)=_ADALQADAER_;PTMs=-;Paralogous=-
Chromosome	MaxQuant_1.5.0.30	exon	4300157	4300190	120.57	-	0	Amino_Acid_Before=K;Annotated=+;Charges=2,3;PEP=1.1722e-08;Missed_Cleavages=1;Mass=1186.5942;Sequence(s)=_ADALQADAERK_;PTMs=-;Paralogous=-
Chromosome	MaxQuant_1.5.0.30	exon	2411791	2411818	26.889	+	0	Amino_Acid_Before=R;Annotated=+;Charges=3;PEP=0.088157;Missed_Cleavages=0;Mass=1011.5825;Sequence(s)=_ADALRPITR_;PTMs=-;Paralogous=+
Chromosome	MaxQuant_1.5.0.30	exon	1118529	1118556	26.889	+	0	Amino_Acid_Before=R;Annotated=+;Charges=3;PEP=0.088157;Missed_Cleavages=0;Mass=1011.5825;Sequence(s)=_ADALRPITR_;PTMs=-;Paralogous=+
Chromosome	MaxQuant_1.5.0.30	exon	6092292	6092322	51.727	-	0	Amino_Acid_Before=K;Annotated=+;Charges=2;PEP=0.0058278;Missed_Cleavages=0;Mass=1074.5346;Sequence(s)=_ADALWDVSAK_;PTMs=-;Paralogous=-
Chromosome	MaxQuant_1.5.0.30	exon	6584866	6584902	56.569	-	0	Amino_Acid_Before=R;Annotated=+;Charges=2;PEP=0.0020486;Missed_Cleavages=0;Mass=1191.5442;Sequence(s)=_ADAMIAAGTEDK_;PTMs=-;Paralogous=-
Chromosome	MaxQuant_1.5.0.30	exon	4300223	4300256	95.094	-	0	Amino_Acid_Before=R;Annotated=+;Charges=2;PEP=1.6816e-06;Missed_Cleavages=0;Mass=1161.5448;Sequence(s)=_ADAMLADAQTR_;PTMs=-;Paralogous=-
Chromosome	MaxQuant_1.5.0.30	exon	4269428	4269503	54.521	-	0	Amino_Acid_Before=R;Annotated=+;Charges=3;PEP=0.001446;Missed_Cleavages=1;Mass=2827.2759;Sequence(s)=_ADATAQFGYESGYDRDTMLTLFAER_;PTMs=-;Paralogous=-
Chromosome	MaxQuant_1.5.0.30	exon	6802318	6802387	159.2	-	0	Amino_Acid_Before=R;Annotated=+;Charges=2,3;PEP=5.9407e-18;Missed_Cleavages=0;Mass=2230.2321;Sequence(s)=_ADATAQVLEVGAIVPLHASALGK_;PTMs=-;Paralogous=-
Chromosome	MaxQuant_1.5.0.30	exon	6373840	6373891	182.09	+	0	Amino_Acid_Before=K;Annotated=+;Charges=2;PEP=3.11e-25;Missed_Cleavages=0;Mass=1509.7172;Sequence(s)=_ADATGAANGDGAPPAVR_;PTMs=-;Paralogous=-
Chromosome	MaxQuant_1.5.0.30	exon	3173218	3173290	129.29	-	0	Amino_Acid_Before=K;Annotated=+;Charges=2,3;PEP=3.4941e-13;Missed_Cleavages=0;Mass=2090.0756;Sequence(s)=_ADAVAAAVGGADPVDIPAAGAVGR_;PTMs=-;Paralogous=-
Chromosome	MaxQuant_1.5.0.30	exon	4369023	4369092	40.668	+	0	Amino_Acid_Before=M;Annotated=+;Charges=3;PEP=0.0035247;Missed_Cleavages=0;Mass=2113.1743;Sequence(s)=_ADAVIAIAGSSGLIGSALTSALR_;PTMs=-;Paralogous=-
Chromosome	MaxQuant_1.5.0.30	exon	1665846	1665885	55.899	+	0	Amino_Acid_Before=K;Annotated=+;Charges=2,3;PEP=0.0019993;Missed_Cleavages=0;Mass=1296.6575;Sequence(s)=_ADAYGHGALPVAR_;PTMs=-;Paralogous=-
Chromosome	MaxQuant_1.5.0.30	exon	447773	447824	41.513	+	0	Amino_Acid_Before=R;Annotated=+;Charges=3;PEP=0.0032632;Missed_Cleavages=0;Mass=2134.0153;Sequence(s)=_ADCLEFIEQNWTDIRPK_;PTMs=-;Paralogous=-
Chromosome	MaxQuant_1.5.0.30	exon	2200844	2200901	98.175	-	0	Amino_Acid_Before=K;Annotated=+;Charges=3;PEP=2.0182e-06;Missed_Cleavages=0;Mass=2188.0913;Sequence(s)=_ADDDLLQLWDHPVNTPALR_;PTMs=-;Paralogous=-
Chromosome	MaxQuant_1.5.0.30	exon	1308438	1308486	87.519	+	0	Amino_Acid_Before=R;Annotated=+;Charges=2,3;PEP=4.1973e-06;Missed_Cleavages=0;Mass=1709.8836;Sequence(s)=_ADDELLEELVGGPVVR_;PTMs=-;Paralogous=-
Chromosome	MaxQuant_1.5.0.30	exon	3001953	3001980	61.78	+	0	Amino_Acid_Before=R;Annotated=+;Charges=2,3;PEP=0.002303;Missed_Cleavages=0;Mass=994.51959;Sequence(s)=_ADDHIVAVR_;PTMs=-;Paralogous=-
Chromosome	MaxQuant_1.5.0.30	exon	5630044	5630086	135.02	-	0	Amino_Acid_Before=R;Annotated=+;Charges=2,3;PEP=1.7696e-13;Missed_Cleavages=0;Mass=1477.7157;Sequence(s)=_ADDIAALMTLEMGK_;PTMs=-;Paralogous=-
Chromosome	MaxQuant_1.5.0.30	exon	5173324	5173390	115.54	+	0	Amino_Acid_Before=R;Annotated=+;Charges=2,3;PEP=9.6921e-09;Missed_Cleavages=0;Mass=2036.1266;Sequence(s)=_ADDIGAGAVTPAVGALLSVLAR_;PTMs=-;Paralogous=-
Chromosome	MaxQuant_1.5.0.30	exon	3126658	3126697	84.753	+	0	Amino_Acid_Before=R;Annotated=+;Charges=2;PEP=2.4746e-06;Missed_Cleavages=0;Mass=1372.7562;Sequence(s)=_ADDLLTATLLTAR_;PTMs=-;Paralogous=-
Chromosome	MaxQuant_1.5.0.30	exon	6467390	6467438	138.01	-	0	Amino_Acid_Before=K;Annotated=+;Charges=2;PEP=2.883e-12;Missed_Cleavages=0;Mass=1820.7424;Sequence(s)=_ADDMWGSTNDPNNAWK_;PTMs=-;Paralogous=-
Chromosome	MaxQuant_1.5.0.30	exon	6373468	6373507	63.29	+	0	Amino_Acid_Before=R;Annotated=+;Charges=2;PEP=0.0011083;Missed_Cleavages=0;Mass=1405.6573;Sequence(s)=_ADDNSITSLDDLK_;PTMs=-;Paralogous=-
Chromosome	MaxQuant_1.5.0.30	exon	5074366	5074405	43.69	-	0	Amino_Acid_Before=R;Annotated=+;Charges=2;PEP=0.0095541;Missed_Cleavages=1;Mass=1463.6311;Sequence(s)=_ADDRISEAGMEDR_;PTMs=-;Paralogous=-
Chromosome	MaxQuant_1.5.0.30	exon	3814511	3814610	12.237	-	0	Amino_Acid_Before=R;Annotated=-;Charges=5;PEP=0.063281;Missed_Cleavages=0;Mass=3345.565;Sequence(s)=_ADDSAPVTLPDGTVVHAGHDGVDAVEFGFSAHR_;PTMs=-;Paralogous=-
Chromosome	MaxQuant_1.5.0.30	exon	55984	56032	92.8	-	0	Amino_Acid_Before=R;Annotated=+;Charges=2;PEP=4.3438e-06;Missed_Cleavages=0;Mass=1741.8006;Sequence(s)=_ADDSTLVLTDDYASTR_;PTMs=-;Paralogous=-
Chromosome	MaxQuant_1.5.0.30	exon	1577151	1577178	137.69	+	0	Amino_Acid_Before=R;Annotated=+;Charges=2;PEP=1.2774e-05;Missed_Cleavages=0;Mass=1032.4724;Sequence(s)=_ADDTDEVIR_;PTMs=-;Paralogous=-
Chromosome	MaxQuant_1.5.0.30	exon	5036940	5036985	193.51	-	0	Amino_Acid_Before=R;Annotated=+;Charges=2,3;PEP=4.9487e-32;Missed_Cleavages=0;Mass=1570.8203;Sequence(s)=_ADEAVIDLAELAVSR_;PTMs=-;Paralogous=-
Chromosome	MaxQuant_1.5.0.30	exon	1970363	1970447	58.565	-	0	Amino_Acid_Before=R;Annotated=+;Charges=3,4;PEP=0.00024512;Missed_Cleavages=1;Mass=2889.4145;Sequence(s)=_ADEEQKPHWAAPSTTAPVDATVTVPGSK_;PTMs=-;Paralogous=-
Chromosome	MaxQuant_1.5.0.30	exon	2520925	2520991	79.69	+	0	Amino_Acid_Before=K;Annotated=+;Charges=3;PEP=2.3338e-06;Missed_Cleavages=1;Mass=2271.2223;Sequence(s)=_ADEGGREILVPFVGAIVTSVSR_;PTMs=-;Paralogous=-
Chromosome	MaxQuant_1.5.0.30	exon	1098350	1098377	87.149	+	0	Amino_Acid_Before=K;Annotated=+;Charges=2;PEP=0.00044454;Missed_Cleavages=0;Mass=1003.4723;Sequence(s)=_ADEIGGTWR_;PTMs=-;Paralogous=+
Chromosome	MaxQuant_1.5.0.30	exon	2391612	2391639	87.149	+	0	Amino_Acid_Before=K;Annotated=+;Charges=2;PEP=0.00044454;Missed_Cleavages=0;Mass=1003.4723;Sequence(s)=_ADEIGGTWR_;PTMs=-;Paralogous=+
Chromosome	MaxQuant_1.5.0.30	exon	3261526	3261571	80.411	-	0	Amino_Acid_Before=R;Annotated=-;Charges=2,3;PEP=2.7775e-05;Missed_Cleavages=0;Mass=1684.9036;Sequence(s)=_ADELFAELPVALLER_;PTMs=-;Paralogous=-
Chromosome	MaxQuant_1.5.0.30	exon	1194935	1194989	170.89	+	0	Amino_Acid_Before=K;Annotated=+;Charges=2,3;PEP=6.5106e-19;Missed_Cleavages=0;Mass=1913.9305;Sequence(s)=_ADELMAEAVQHLFQAGGK_;PTMs=-;Paralogous=-
Chromosome	MaxQuant_1.5.0.30	exon	3263453	3263498	43.557	-	0	Amino_Acid_Before=R;Annotated=-;Charges=3;PEP=0.02779;Missed_Cleavages=0;Mass=1880.8594;Sequence(s)=_ADENPWWWDVLTHGR_;PTMs=-;Paralogous=-
Chromosome	MaxQuant_1.5.0.30	exon	4319224	4319257	56.551	-	0	Amino_Acid_Before=R;Annotated=+;Charges=3;PEP=0.0023522;Missed_Cleavages=1;Mass=1355.643;Sequence(s)=_ADEQEIERNPR_;PTMs=-;Paralogous=-
Chromosome	MaxQuant_1.5.0.30	exon	2493193	2493238	176.25	+	0	Amino_Acid_Before=K;Annotated=+;Charges=2,3;PEP=1.3134e-26;Missed_Cleavages=0;Mass=1655.7903;Sequence(s)=_ADESYQIGEVGHPVR_;PTMs=-;Paralogous=-
Chromosome	MaxQuant_1.5.0.30	exon	3809820	3809850	26.412	-	0	Amino_Acid_Before=R;Annotated=+;Charges=2;PEP=0.06926;Missed_Cleavages=0;Mass=989.4488;Sequence(s)=_ADEVSMPGGK_;PTMs=-;Paralogous=-
Chromosome	MaxQuant_1.5.0.30	exon	3709464	3709491	61.78	-	0	Amino_Acid_Before=R;Annotated=+;Charges=2;PEP=0.0022955;Missed_Cleavages=0;Mass=872.46035;Sequence(s)=_ADEVVAAAK_;PTMs=-;Paralogous=-
Chromosome	MaxQuant_1.5.0.30	exon	5072394	5072430	83.204	-	0	Amino_Acid_Before=R;Annotated=+;Charges=2,3;PEP=8.0809e-06;Missed_Cleavages=1;Mass=1303.6157;Sequence(s)=_ADFADAPAQDRK_;PTMs=-;Paralogous=-
Chromosome	MaxQuant_1.5.0.30	exon	4776095	4776134	109.83	+	0	Amino_Acid_Before=R;Annotated=+;Charges=2;PEP=7.7401e-10;Missed_Cleavages=0;Mass=1386.6052;Sequence(s)=_ADFDVDSSGAFTR_;PTMs=-;Paralogous=-
Chromosome	MaxQuant_1.5.0.30	exon	2460999	2461029	97.284	+	0	Amino_Acid_Before=R;Annotated=+;Charges=2,3;PEP=1.8124e-05;Missed_Cleavages=0;Mass=1125.6182;Sequence(s)=_ADFISVHLPK_;PTMs=-;Paralogous=-
Chromosome	MaxQuant_1.5.0.30	exon	3713575	3713680	174.39	-	0	Amino_Acid_Before=R;Annotated=+;Charges=2,3;PEP=6.3886e-33;Missed_Cleavages=0;Mass=3324.7089;Sequence(s)=_ADFLNELDAPAAAGTEGAVSGVEGLPSGSALLVVK_;PTMs=-;Paralogous=-
Chromosome	MaxQuant_1.5.0.30	exon	409596	409632	63.091	+	0	Amino_Acid_Before=R;Annotated=+;Charges=2;PEP=0.0020796;Missed_Cleavages=0;Mass=1238.6295;Sequence(s)=_ADFNSIGAVAFK_;PTMs=-;Paralogous=-
Chromosome	MaxQuant_1.5.0.30	exon	3200686	3200710	51.528	+	0	Amino_Acid_Before=R;Annotated=+;Charges=2;PEP=0.012721;Missed_Cleavages=0;Mass=917.49707;Sequence(s)=_ADFPILSR_;PTMs=-;Paralogous=-
Chromosome	MaxQuant_1.5.0.30	exon	6803766	6803811	184.02	+	0	Amino_Acid_Before=M;Annotated=+;Charges=2,3;PEP=4.1472e-39;Missed_Cleavages=0;Mass=1537.7372;Sequence(s)=_ADFVGAIDQGTTSTR_;PTMs=-;Paralogous=-
Chromosome	MaxQuant_1.5.0.30	exon	132190	132217	101.65	-	0	Amino_Acid_Before=R;Annotated=+;Charges=2;PEP=0.00027382;Missed_Cleavages=0;Mass=1102.5447;Sequence(s)=_ADFYTLFAR_;PTMs=-;Paralogous=-
Chromosome	MaxQuant_1.5.0.30	exon	849381	849435	78.674	-	0	Amino_Acid_Before=R;Annotated=+;Charges=2;PEP=2.1128e-05;Missed_Cleavages=0;Mass=1755.7911;Sequence(s)=_ADGAELGPDDIDAAAEAR_;PTMs=-;Paralogous=-
Chromosome	MaxQuant_1.5.0.30	exon	3688849	3688915	60.939	-	0	Amino_Acid_Before=R;Annotated=+;Charges=2,3;PEP=0.00047788;Missed_Cleavages=0;Mass=2261.2056;Sequence(s)=_ADGAPDTVITGAVILDHWGIIK_;PTMs=-;Paralogous=-
Chromosome	MaxQuant_1.5.0.30	exon	3122442	3122487	51.128	+	0	Amino_Acid_Before=R;Annotated=+;Charges=2;PEP=0.0025508;Missed_Cleavages=0;Mass=1543.7552;Sequence(s)=_ADGAQIDSLLGPEMK_;PTMs=-;Paralogous=-
Chromosome	MaxQuant_1.5.0.30	exon	1896486	1896522	67.019	+	0	Amino_Acid_Before=R;Annotated=+;Charges=2;PEP=0.00010284;Missed_Cleavages=0;Mass=1289.5888;Sequence(s)=_ADGDDWVLNGTK_;PTMs=-;Paralogous=-
Chromosome	MaxQuant_1.5.0.30	exon	3711052	3711103	67.251	-	0	Amino_Acid_Before=R;Annotated=+;Charges=2;PEP=5.5787e-05;Missed_Cleavages=0;Mass=1670.7748;Sequence(s)=_ADGGEAIAAPEDELASR_;PTMs=-;Paralogous=-
Chromosome	MaxQuant_1.5.0.30	exon	5936639	5936681	39.483	-	0	Amino_Acid_Before=R;Annotated=+;Charges=2;PEP=0.021017;Missed_Cleavages=0;Mass=1429.7565;Sequence(s)=_ADGIDAPALFLTAR_;PTMs=-;Paralogous=-
Chromosome	MaxQuant_1.5.0.30	exon	1494272	1494323	131.18	+	0	Amino_Acid_Before=R;Annotated=+;Charges=2;PEP=8.3717e-12;Missed_Cleavages=0;Mass=1592.7505;Sequence(s)=_ADGIIGFGGGSPMDTAK_;PTMs=-;Paralogous=-
Chromosome	MaxQuant_1.5.0.30	exon	2430041	2430074	54.343	-	0	Amino_Acid_Before=K;Annotated=+;Charges=2;PEP=0.0029589;Missed_Cleavages=0;Mass=1104.5564;Sequence(s)=_ADGLFGALDAR_;PTMs=-;Paralogous=-
Chromosome	MaxQuant_1.5.0.30	exon	3143986	3144106	169.52	-	0	Amino_Acid_Before=K;Annotated=+;Charges=3,4;PEP=1.5578e-32;Missed_Cleavages=0;Mass=4248.0321;Sequence(s)=_ADGPVPGTAWITEDDHTLLQAQLEPTPGNSVTMTLSDWGK_;PTMs=-;Paralogous=-
Chromosome	MaxQuant_1.5.0.30	exon	3127315	3127342	61.09	+	0	Amino_Acid_Before=R;Annotated=+;Charges=2;PEP=0.015737;Missed_Cleavages=0;Mass=1000.476;Sequence(s)=_ADGQLPNMR_;PTMs=-;Paralogous=-
Chromosome	MaxQuant_1.5.0.30	exon	6547363	6547420	192.6	-	0	Amino_Acid_Before=R;Annotated=+;Charges=2;PEP=2.7377e-26;Missed_Cleavages=0;Mass=1800.8602;Sequence(s)=_ADGSLQSSPVTGGVDAQGR_;PTMs=-;Paralogous=-
Chromosome	MaxQuant_1.5.0.30	exon	5483833	5483884	104.2	+	0	Amino_Acid_Before=R;Annotated=+;Charges=2;PEP=1.3038e-06;Missed_Cleavages=0;Mass=1744.7938;Sequence(s)=_ADGSVADPNEEGAICIK_;PTMs=-;Paralogous=-
Chromosome	MaxQuant_1.5.0.30	exon	5018014	5018050	119.25	-	0	Amino_Acid_Before=K;Annotated=+;Charges=2,3;PEP=5.1449e-09;Missed_Cleavages=0;Mass=1227.548;Sequence(s)=_ADGSVSVHADDR_;PTMs=-;Paralogous=-
Chromosome	MaxQuant_1.5.0.30	exon	5631472	5631577	230.88	+	0	Amino_Acid_Before=R;Annotated=+;Charges=3,4;PEP=3.2797e-51;Missed_Cleavages=0;Mass=3786.7663;Sequence(s)=_ADGTPVSTDTGEIFWGEPGTNGQHAFYQLLHQGTR_;PTMs=-;Paralogous=-
Chromosome	MaxQuant_1.5.0.30	exon	4313364	4313421	164.69	-	0	Amino_Acid_Before=R;Annotated=+;Charges=2;PEP=8.8615e-18;Missed_Cleavages=0;Mass=2021.9113;Sequence(s)=_ADGVTVINDAYNANPDSMR_;PTMs=-;Paralogous=-
Chromosome	MaxQuant_1.5.0.30	exon	878849	878894	102.29	+	0	Amino_Acid_Before=R;Annotated=+;Charges=2,3;PEP=2.963e-11;Missed_Cleavages=0;Mass=1557.7536;Sequence(s)=_ADGVVVGATQYEHGR_;PTMs=-;Paralogous=-
Chromosome	MaxQuant_1.5.0.30	exon	878849	878924	44.183	+	0	Amino_Acid_Before=R;Annotated=+;Charges=4;PEP=0.00062396;Missed_Cleavages=1;Mass=2539.2779;Sequence(s)=_ADGVVVGATQYEHGRDTAPVVSGVR_;PTMs=-;Paralogous=-
Chromosome	MaxQuant_1.5.0.30	exon	4261673	4261724	102.89	-	0	Amino_Acid_Before=K;Annotated=+;Charges=2,3;PEP=7.471e-08;Missed_Cleavages=0;Mass=1902.8959;Sequence(s)=_ADHDDYSAILLESLADR_;PTMs=-;Paralogous=-
Chromosome	MaxQuant_1.5.0.30	exon	6336008	6336035	79.148	+	0	Amino_Acid_Before=K;Annotated=+;Charges=2,3;PEP=0.00059024;Missed_Cleavages=0;Mass=976.54541;Sequence(s)=_ADHGLVLPR_;PTMs=-;Paralogous=-
Chromosome	MaxQuant_1.5.0.30	exon	3200881	3200935	84.249	+	0	Amino_Acid_Before=R;Annotated=+;Charges=2;PEP=1.2248e-05;Missed_Cleavages=0;Mass=1877.9411;Sequence(s)=_ADIAAFVGADPDELVFTK_;PTMs=-;Paralogous=-
Chromosome	MaxQuant_1.5.0.30	exon	4997585	4997624	78.814	-	0	Amino_Acid_Before=R;Annotated=+;Charges=2;PEP=2.8539e-05;Missed_Cleavages=0;Mass=1361.698;Sequence(s)=_ADIAFVVADAGWK_;PTMs=-;Paralogous=-
Chromosome	MaxQuant_1.5.0.30	exon	877666	877741	115.55	-	0	Amino_Acid_Before=R;Annotated=+;Charges=2,4;PEP=8.7626e-11;Missed_Cleavages=0;Mass=2528.3235;Sequence(s)=_ADIALAAGADVLHLGQDDLPLDVAR_;PTMs=-;Paralogous=-
Chromosome	MaxQuant_1.5.0.30	exon	1032853	1032898	60.549	+	0	Amino_Acid_Before=R;Annotated=+;Charges=2,3;PEP=0.0013683;Missed_Cleavages=1;Mass=1643.8479;Sequence(s)=_ADIATETLAEGLRER_;PTMs=-;Paralogous=-
Chromosome	MaxQuant_1.5.0.30	exon	1541357	1541390	130.56	+	0	Amino_Acid_Before=R;Annotated=+;Charges=2;PEP=1.268e-10;Missed_Cleavages=0;Mass=1256.5925;Sequence(s)=_ADIDYGLYEAK_;PTMs=-;Paralogous=-
Chromosome	MaxQuant_1.5.0.30	exon	6806210	6806339	163.55	+	0	Amino_Acid_Before=R;Annotated=+;Charges=4;PEP=2.5674e-32;Missed_Cleavages=0;Mass=4468.3013;Sequence(s)=_ADIEYLLGHVNTLLADPLTADDVVGVYAGLRPLLAGESDSTSK_;PTMs=-;Paralogous=-
Chromosome	MaxQuant_1.5.0.30	exon	4570993	4571026	67.385	-	0	Amino_Acid_Before=R;Annotated=+;Charges=2;PEP=0.00013489;Missed_Cleavages=0;Mass=1272.6714;Sequence(s)=_ADIPDVDLFIR_;PTMs=-;Paralogous=-
Chromosome	MaxQuant_1.5.0.30	exon	4761727	4761805	176.09	-	0	Amino_Acid_Before=R;Annotated=+;Charges=2,3,4;PEP=5.8337e-26;Missed_Cleavages=0;Mass=2453.2948;Sequence(s)=_ADIQTVCLGQAASAAAVLLAAGTPGK_;PTMs=-;Paralogous=-
Chromosome	MaxQuant_1.5.0.30	exon	259723	259765	80.738	-	0	Amino_Acid_Before=K;Annotated=+;Charges=2,3;PEP=6.7962e-07;Missed_Cleavages=0;Mass=1489.7889;Sequence(s)=_ADIRPGYTGQLTAK_;PTMs=-;Paralogous=-
Chromosome	MaxQuant_1.5.0.30	exon	2039176	2039212	77.674	+	0	Amino_Acid_Before=K;Annotated=+;Charges=2,3;PEP=3.0506e-05;Missed_Cleavages=0;Mass=1362.7256;Sequence(s)=_ADITPELQAHLR_;PTMs=-;Paralogous=-
Chromosome	MaxQuant_1.5.0.30	exon	5159141	5159174	61.11	-	0	Amino_Acid_Before=R;Annotated=+;Charges=2;PEP=0.00092263;Missed_Cleavages=0;Mass=1116.5663;Sequence(s)=_ADIVESLGADK_;PTMs=-;Paralogous=-
Chromosome	MaxQuant_1.5.0.30	exon	6439162	6439243	98.98	+	0	Amino_Acid_Before=R;Annotated=+;Charges=3,4;PEP=7.5648e-10;Missed_Cleavages=0;Mass=3186.5022;Sequence(s)=_ADIVEVMHTSQDWWPADFGHYGPLFIR_;PTMs=-;Paralogous=-
Chromosome	MaxQuant_1.5.0.30	exon	2748549	2748594	34.928	-	0	Amino_Acid_Before=R;Annotated=+;Charges=2;PEP=0.029763;Missed_Cleavages=0;Mass=1580.8661;Sequence(s)=_ADIVILDIEDAVAPK_;PTMs=-;Paralogous=-
Chromosome	MaxQuant_1.5.0.30	exon	3658527	3658629	89.145	+	0	Amino_Acid_Before=R;Annotated=+;Charges=3;PEP=1.9478e-10;Missed_Cleavages=0;Mass=3250.6146;Sequence(s)=_ADLAPADVFLPGDSPAPAAVDTPGTASGYALAPR_;PTMs=-;Paralogous=-
Chromosome	MaxQuant_1.5.0.30	exon	49928	49964	81.239	-	0	Amino_Acid_Before=R;Annotated=+;Charges=3;PEP=2.4107e-05;Missed_Cleavages=1;Mass=1422.7256;Sequence(s)=_ADLARDPSFYLR_;PTMs=-;Paralogous=-
Chromosome	MaxQuant_1.5.0.30	exon	1091496	1091538	58.723	-	0	Amino_Acid_Before=R;Annotated=+;Charges=2;PEP=0.00056201;Missed_Cleavages=0;Mass=1359.663;Sequence(s)=_ADLATDTGVAVDGR_;PTMs=-;Paralogous=+
Chromosome	MaxQuant_1.5.0.30	exon	2384758	2384800	58.723	-	0	Amino_Acid_Before=R;Annotated=+;Charges=2;PEP=0.00056201;Missed_Cleavages=0;Mass=1359.663;Sequence(s)=_ADLATDTGVAVDGR_;PTMs=-;Paralogous=+
Chromosome	MaxQuant_1.5.0.30	exon	1854175	1854214	62.287	-	0	Amino_Acid_Before=K;Annotated=+;Charges=2;PEP=0.0022221;Missed_Cleavages=0;Mass=1286.7082;Sequence(s)=_ADLATLVTVEAGK_;PTMs=-;Paralogous=-
Chromosome	MaxQuant_1.5.0.30	exon	4361217	4361250	55.261	-	0	Amino_Acid_Before=R;Annotated=+;Charges=2;PEP=0.0026825;Missed_Cleavages=0;Mass=1144.5724;Sequence(s)=_ADLAVLDGDTR_;PTMs=-;Paralogous=-
Chromosome	MaxQuant_1.5.0.30	exon	2026363	2026420	55.453	+	0	Amino_Acid_Before=R;Annotated=+;Charges=2;PEP=0.0007307;Missed_Cleavages=0;Mass=2040.9851;Sequence(s)=_ADLEAPEDADLGTEVLDLR_;PTMs=-;Paralogous=-
Chromosome	MaxQuant_1.5.0.30	exon	4852441	4852465	89.698	-	0	Amino_Acid_Before=R;Annotated=+;Charges=2;PEP=0.0017646;Missed_Cleavages=0;Mass=929.48181;Sequence(s)=_ADLEDLVR_;PTMs=-;Paralogous=-
Chromosome	MaxQuant_1.5.0.30	exon	5524075	5524108	93.162	-	0	Amino_Acid_Before=K;Annotated=+;Charges=2;PEP=1.9553e-06;Missed_Cleavages=0;Mass=1249.6415;Sequence(s)=_ADLEQLATHPR_;PTMs=-;Paralogous=-
Chromosome	MaxQuant_1.5.0.30	exon	1115623	1115650	145.72	+	0	Amino_Acid_Before=R;Annotated=+;Charges=2;PEP=4.4349e-06;Missed_Cleavages=0;Mass=1092.5638;Sequence(s)=_ADLEVFLMR_;PTMs=-;Paralogous=+
Chromosome	MaxQuant_1.5.0.30	exon	2408885	2408912	145.72	+	0	Amino_Acid_Before=R;Annotated=+;Charges=2;PEP=4.4349e-06;Missed_Cleavages=0;Mass=1092.5638;Sequence(s)=_ADLEVFLMR_;PTMs=-;Paralogous=+
Chromosome	MaxQuant_1.5.0.30	exon	987560	987629	37.574	+	0	Amino_Acid_Before=R;Annotated=+;Charges=2;PEP=0.038052;Missed_Cleavages=0;Mass=2423.1757;Sequence(s)=_ADLGGDLSGGYYIQPTIFTGHNK_;PTMs=-;Paralogous=-
Chromosome	MaxQuant_1.5.0.30	exon	3818996	3819065	243.04	-	0	Amino_Acid_Before=R;Annotated=+;Charges=2,3;PEP=8.0875e-57;Missed_Cleavages=0;Mass=2469.2751;Sequence(s)=_ADLGQFEQALTLLSTPPLDPTSR_;PTMs=-;Paralogous=-
Chromosome	MaxQuant_1.5.0.30	exon	693135	693177	95.197	+	0	Amino_Acid_Before=R;Annotated=+;Charges=2;PEP=8.6922e-07;Missed_Cleavages=0;Mass=1480.7522;Sequence(s)=_ADLIGQHIGETEAK_;PTMs=-;Paralogous=-
Chromosome	MaxQuant_1.5.0.30	exon	2505973	2506012	77.776	+	0	Amino_Acid_Before=R;Annotated=+;Charges=2,3;PEP=3.3095e-05;Missed_Cleavages=0;Mass=1427.7256;Sequence(s)=_ADLLDVIADVDNR_;PTMs=-;Paralogous=-
Chromosome	MaxQuant_1.5.0.30	exon	3330803	3330827	125.81	+	0	Amino_Acid_Before=R;Annotated=+;Charges=1,2;PEP=0.00020536;Missed_Cleavages=0;Mass=962.51853;Sequence(s)=_ADLLNYVR_;PTMs=-;Paralogous=-
Chromosome	MaxQuant_1.5.0.30	exon	1115989	1116031	176.23	+	0	Amino_Acid_Before=R;Annotated=+;Charges=2,3;PEP=2.2628e-21;Missed_Cleavages=0;Mass=1665.8991;Sequence(s)=_ADLLRPWANWVTPK_;PTMs=-;Paralogous=+
Chromosome	MaxQuant_1.5.0.30	exon	2409251	2409293	176.23	+	0	Amino_Acid_Before=R;Annotated=+;Charges=2,3;PEP=2.2628e-21;Missed_Cleavages=0;Mass=1665.8991;Sequence(s)=_ADLLRPWANWVTPK_;PTMs=-;Paralogous=+
Chromosome	MaxQuant_1.5.0.30	exon	3881716	3881767	162.26	-	0	Amino_Acid_Before=K;Annotated=+;Charges=2,3;PEP=8.3772e-18;Missed_Cleavages=0;Mass=1653.9414;Sequence(s)=_ADLLVVGNVGLSTIAGR_;PTMs=-;Paralogous=-
Chromosome	MaxQuant_1.5.0.30	exon	5162734	5162794	92.932	-	0	Amino_Acid_Before=R;Annotated=+;Charges=2;PEP=2.3821e-06;Missed_Cleavages=0;Mass=2199.9929;Sequence(s)=_ADLMPAPPTTWDGMLDEANR_;PTMs=-;Paralogous=-
Chromosome	MaxQuant_1.5.0.30	exon	1439838	1439877	108.23	+	0	Amino_Acid_Before=K;Annotated=+;Charges=2;PEP=1.1393e-10;Missed_Cleavages=0;Mass=1300.6259;Sequence(s)=_ADLNANDIDAAAK_;PTMs=-;Paralogous=-
Chromosome	MaxQuant_1.5.0.30	exon	4268101	4268137	93.096	-	0	Amino_Acid_Before=K;Annotated=+;Charges=1,2;PEP=3.0439e-06;Missed_Cleavages=0;Mass=1297.6224;Sequence(s)=_ADLSTFGEMLSK_;PTMs=-;Paralogous=-
Chromosome	MaxQuant_1.5.0.30	exon	6278709	6278733	36.381	-	0	Amino_Acid_Before=R;Annotated=+;Charges=2;PEP=0.056603;Missed_Cleavages=0;Mass=819.41604;Sequence(s)=_ADLTAAMK_;PTMs=-;Paralogous=-
Chromosome	MaxQuant_1.5.0.30	exon	1904142	1904190	88.421	-	0	Amino_Acid_Before=R;Annotated=+;Charges=2,3;PEP=6.3656e-06;Missed_Cleavages=1;Mass=1672.8016;Sequence(s)=_ADLTADGLDADAVDRR_;PTMs=-;Paralogous=-
Chromosome	MaxQuant_1.5.0.30	exon	3527165	3527246	189.09	+	0	Amino_Acid_Before=K;Annotated=+;Charges=3,4;PEP=5.9286e-27;Missed_Cleavages=0;Mass=3111.4549;Sequence(s)=_ADLTALMTQSQDWWPADYGHYGGLFIR_;PTMs=-;Paralogous=-
Chromosome	MaxQuant_1.5.0.30	exon	117450	117495	70.335	+	0	Amino_Acid_Before=R;Annotated=+;Charges=3;PEP=5.6623e-05;Missed_Cleavages=0;Mass=1688.8635;Sequence(s)=_ADLTRPAINHYFGSK_;PTMs=-;Paralogous=-
Chromosome	MaxQuant_1.5.0.30	exon	3946969	3947008	47.774	+	0	Amino_Acid_Before=K;Annotated=+;Charges=2;PEP=0.018341;Missed_Cleavages=0;Mass=1373.7555;Sequence(s)=_ADLVLAIYNPASK_;PTMs=-;Paralogous=-
Chromosome	MaxQuant_1.5.0.30	exon	6520912	6520957	75.018	-	0	Amino_Acid_Before=K;Annotated=+;Charges=2,3;PEP=5.603e-05;Missed_Cleavages=0;Mass=1558.8429;Sequence(s)=_ADLVLLAMGFVGPEK_;PTMs=-;Paralogous=-
Chromosome	MaxQuant_1.5.0.30	exon	2194922	2194973	59.728	+	0	Amino_Acid_Before=R;Annotated=+;Charges=3;PEP=0.0011417;Missed_Cleavages=0;Mass=1836.9768;Sequence(s)=_ADLVVLDHDLAVTAVMR_;PTMs=-;Paralogous=-
Chromosome	MaxQuant_1.5.0.30	exon	1796641	1796674	54.343	+	0	Amino_Acid_Before=R;Annotated=+;Charges=2;PEP=0.0029589;Missed_Cleavages=0;Mass=1204.5216;Sequence(s)=_ADMDALPMADR_;PTMs=-;Paralogous=-
Chromosome	MaxQuant_1.5.0.30	exon	2571786	2571828	78.505	+	0	Amino_Acid_Before=R;Annotated=+;Charges=2,3;PEP=2.3964e-05;Missed_Cleavages=0;Mass=1601.7872;Sequence(s)=_ADMLTGAFELLHER_;PTMs=-;Paralogous=-
Chromosome	MaxQuant_1.5.0.30	exon	921162	921195	97.594	+	0	Amino_Acid_Before=K;Annotated=+;Charges=2;PEP=1.1992e-08;Missed_Cleavages=0;Mass=1242.5993;Sequence(s)=_ADNFANIPPER_;PTMs=-;Paralogous=-
Chromosome	MaxQuant_1.5.0.30	exon	2795980	2796028	183.56	-	0	Amino_Acid_Before=R;Annotated=+;Charges=2;PEP=1.4232e-25;Missed_Cleavages=0;Mass=1645.7544;Sequence(s)=_ADNNDITGAASLENNK_;PTMs=-;Paralogous=-
Chromosome	MaxQuant_1.5.0.30	exon	2795977	2796028	186.75	-	0	Amino_Acid_Before=R;Annotated=+;Charges=2,3;PEP=1.9921e-25;Missed_Cleavages=1;Mass=1773.8493;Sequence(s)=_ADNNDITGAASLENNKK_;PTMs=-;Paralogous=-
Chromosome	MaxQuant_1.5.0.30	exon	4389260	4389293	64.64	-	0	Amino_Acid_Before=R;Annotated=+;Charges=2;PEP=0.00015521;Missed_Cleavages=0;Mass=1136.619;Sequence(s)=_ADPAPIVDAIR_;PTMs=-;Paralogous=-
Chromosome	MaxQuant_1.5.0.30	exon	1532054	1532099	66.826	-	0	Amino_Acid_Before=K;Annotated=+;Charges=2;PEP=9.8944e-05;Missed_Cleavages=0;Mass=1588.7589;Sequence(s)=_ADPGLMGTAVEEMIR_;PTMs=-;Paralogous=-
Chromosome	MaxQuant_1.5.0.30	exon	3128103	3128211	301.11	+	0	Amino_Acid_Before=K;Annotated=+;Charges=3,4,5,6;PEP=9.2666e-105;Missed_Cleavages=0;Mass=3762.875;Sequence(s)=_ADPLDLQGAGDQGLMFGYAIGDTPELMPLPIALAHR_;PTMs=-;Paralogous=-
Chromosome	MaxQuant_1.5.0.30	exon	4384557	4384617	134.32	-	0	Amino_Acid_Before=R;Annotated=+;Charges=2,3;PEP=2.1855e-12;Missed_Cleavages=0;Mass=2156.0273;Sequence(s)=_ADPTVEYTPEGVAHLEAETK_;PTMs=-;Paralogous=-
Chromosome	MaxQuant_1.5.0.30	exon	6379206	6379233	42.338	-	0	Amino_Acid_Before=R;Annotated=+;Charges=2;PEP=0.012127;Missed_Cleavages=0;Mass=1108.5189;Sequence(s)=_ADPYPIYDR_;PTMs=-;Paralogous=-
Chromosome	MaxQuant_1.5.0.30	exon	6502248	6502320	23.293	+	0	Amino_Acid_Before=R;Annotated=+;Charges=3;PEP=0.062624;Missed_Cleavages=0;Mass=2436.251;Sequence(s)=_ADQLGVPLSQLGQFSGHGAQLSAR_;PTMs=-;Paralogous=-
Chromosome	MaxQuant_1.5.0.30	exon	4352433	4352511	153.87	+	0	Amino_Acid_Before=R;Annotated=+;Charges=3,4;PEP=3.1372e-19;Missed_Cleavages=0;Mass=2594.2759;Sequence(s)=_ADQVEASPGTGSQLVSAVAEAAHLMR_;PTMs=-;Paralogous=-
Chromosome	MaxQuant_1.5.0.30	exon	972165	972216	71.98	-	0	Amino_Acid_Before=R;Annotated=+;Charges=3;PEP=3.0808e-05;Missed_Cleavages=0;Mass=1787.9319;Sequence(s)=_ADQYALAATAFHLLAGR_;PTMs=-;Paralogous=-
Chromosome	MaxQuant_1.5.0.30	exon	5600736	5600772	56.569	+	0	Amino_Acid_Before=R;Annotated=+;Charges=2;PEP=0.011156;Missed_Cleavages=0;Mass=1328.6361;Sequence(s)=_ADQYSLAATAYR_;PTMs=-;Paralogous=-
Chromosome	MaxQuant_1.5.0.30	exon	4566334	4566382	42.716	+	0	Amino_Acid_Before=R;Annotated=+;Charges=3;PEP=0.0034971;Missed_Cleavages=1;Mass=1832.9017;Sequence(s)=_ADRELEAQSAAFEQLR_;PTMs=-;Paralogous=-
Chromosome	MaxQuant_1.5.0.30	exon	1775022	1775052	65.179	-	0	Amino_Acid_Before=R;Annotated=+;Charges=3;PEP=0.0026672;Missed_Cleavages=1;Mass=1223.5353;Sequence(s)=_ADRFENGEMR_;PTMs=-;Paralogous=-
Chromosome	MaxQuant_1.5.0.30	exon	1060153	1060222	123.87	+	0	Amino_Acid_Before=R;Annotated=+;Charges=3,4;PEP=1.8192e-09;Missed_Cleavages=1;Mass=2583.2024;Sequence(s)=_ADRGDAHNVSIFDTPLEPEMVDR_;PTMs=-;Paralogous=-
Chromosome	MaxQuant_1.5.0.30	exon	5154415	5154442	40.496	+	0	Amino_Acid_Before=K;Annotated=+;Charges=3;PEP=0.056371;Missed_Cleavages=1;Mass=1073.5465;Sequence(s)=_ADRLDVTER_;PTMs=-;Paralogous=-
Chromosome	MaxQuant_1.5.0.30	exon	6260789	6260816	35.08	+	0	Amino_Acid_Before=K;Annotated=+;Charges=2;PEP=0.075964;Missed_Cleavages=1;Mass=1093.5768;Sequence(s)=_ADRTYDLLK_;PTMs=-;Paralogous=-
Chromosome	MaxQuant_1.5.0.30	exon	4387658	4387706	57.173	-	0	Amino_Acid_Before=R;Annotated=+;Charges=2,3;PEP=0.0021301;Missed_Cleavages=1;Mass=1606.7587;Sequence(s)=_ADSADGREGVDAFLGK_;PTMs=-;Paralogous=-
Chromosome	MaxQuant_1.5.0.30	exon	2705290	2705353	163.96	-	0	Amino_Acid_Before=R;Annotated=+;Charges=2;PEP=9.8076e-18;Missed_Cleavages=0;Mass=1941.9392;Sequence(s)=_ADSALASEAAGALGPQDATAR_;PTMs=-;Paralogous=-
Chromosome	MaxQuant_1.5.0.30	exon	726245	726311	162.65	-	0	Amino_Acid_Before=K;Annotated=+;Charges=2,3;PEP=7.8096e-18;Missed_Cleavages=0;Mass=2159.0171;Sequence(s)=_ADSGGSVFFGVIVGANDYAEGK_;PTMs=-;Paralogous=-
Chromosome	MaxQuant_1.5.0.30	exon	1950653	1950692	75.483	+	0	Amino_Acid_Before=R;Annotated=+;Charges=2;PEP=4.3155e-05;Missed_Cleavages=0;Mass=1300.7061;Sequence(s)=_ADSGVPIVMLTAK_;PTMs=-;Paralogous=-
Chromosome	MaxQuant_1.5.0.30	exon	5220533	5220611	151.19	-	0	Amino_Acid_Before=R;Annotated=+;Charges=2,3;PEP=5.143e-19;Missed_Cleavages=0;Mass=2708.4133;Sequence(s)=_ADSLTQIGPQVPALIYLNSPSNPTGR_;PTMs=-;Paralogous=-
Chromosome	MaxQuant_1.5.0.30	exon	1228250	1228280	131.62	-	0	Amino_Acid_Before=M;Annotated=+;Charges=1,2;PEP=1.298e-06;Missed_Cleavages=0;Mass=1053.4979;Sequence(s)=_ADSSFDVVSK_;PTMs=-;Paralogous=-
Chromosome	MaxQuant_1.5.0.30	exon	6493671	6493725	87.668	-	0	Amino_Acid_Before=R;Annotated=+;Charges=2;PEP=9.518e-06;Missed_Cleavages=0;Mass=1861.8905;Sequence(s)=_ADSSGDDTGVLTLDELVR_;PTMs=-;Paralogous=-
Chromosome	MaxQuant_1.5.0.30	exon	6521116	6521158	118.24	-	0	Amino_Acid_Before=R;Annotated=+;Charges=2;PEP=1.8662e-09;Missed_Cleavages=0;Mass=1680.797;Sequence(s)=_ADSTPWPTYPLMFR_;PTMs=-;Paralogous=-
Chromosome	MaxQuant_1.5.0.30	exon	4799416	4799449	115.33	+	0	Amino_Acid_Before=M;Annotated=+;Charges=2;PEP=1.7496e-08;Missed_Cleavages=0;Mass=1190.5779;Sequence(s)=_ADSVLVETSDR_;PTMs=-;Paralogous=-
Chromosome	MaxQuant_1.5.0.30	exon	3199614	3199689	122.51	+	0	Amino_Acid_Before=R;Annotated=+;Charges=2,3;PEP=2.806e-11;Missed_Cleavages=0;Mass=2450.2037;Sequence(s)=_ADSVPNLEIETGEIVGAGHASATGR_;PTMs=-;Paralogous=-
Chromosome	MaxQuant_1.5.0.30	exon	6968049	6968076	56.548	-	0	Amino_Acid_Before=R;Annotated=+;Charges=2;PEP=0.02774;Missed_Cleavages=0;Mass=1039.4571;Sequence(s)=_ADSYDQVSR_;PTMs=-;Paralogous=-
Chromosome	MaxQuant_1.5.0.30	exon	5907151	5907196	101.53	-	0	Amino_Acid_Before=R;Annotated=+;Charges=2;PEP=6.6299e-07;Missed_Cleavages=0;Mass=1653.7635;Sequence(s)=_ADSYQPGVVQNSFDK_;PTMs=-;Paralogous=-
Chromosome	MaxQuant_1.5.0.30	exon	5331037	5331061	163.2	+	0	Amino_Acid_Before=M;Annotated=+;Charges=2;PEP=2.1524e-07;Missed_Cleavages=0;Mass=967.42469;Sequence(s)=_ADTDVEYR_;PTMs=-;Paralogous=-
Chromosome	MaxQuant_1.5.0.30	exon	5331037	5331091	221.37	+	0	Amino_Acid_Before=M;Annotated=+;Charges=2,3,4;PEP=8.24e-45;Missed_Cleavages=1;Mass=2134.9589;Sequence(s)=_ADTDVEYRIEHDTMGEVR_;PTMs=-;Paralogous=-
Chromosome	MaxQuant_1.5.0.30	exon	4557902	4557968	77.576	+	0	Amino_Acid_Before=R;Annotated=+;Charges=3;PEP=1.9365e-06;Missed_Cleavages=0;Mass=2420.186;Sequence(s)=_ADTDVFTTFEGDNHVLTQLVAK_;PTMs=-;Paralogous=-
Chromosome	MaxQuant_1.5.0.30	exon	1045507	1045555	76.341	+	0	Amino_Acid_Before=R;Annotated=+;Charges=2;PEP=4.0698e-05;Missed_Cleavages=0;Mass=1664.8006;Sequence(s)=_ADTELPENPPDAAGLR_;PTMs=-;Paralogous=-
Chromosome	MaxQuant_1.5.0.30	exon	5505851	5505890	109.83	-	0	Amino_Acid_Before=R;Annotated=+;Charges=2,3;PEP=7.7401e-10;Missed_Cleavages=0;Mass=1484.7736;Sequence(s)=_ADTFGLSQLHQLR_;PTMs=-;Paralogous=-
Chromosome	MaxQuant_1.5.0.30	exon	2811812	2811845	81.676	+	0	Amino_Acid_Before=R;Annotated=+;Charges=2;PEP=2.9128e-05;Missed_Cleavages=0;Mass=1162.5466;Sequence(s)=_ADTLDDAVTSR_;PTMs=-;Paralogous=-
Chromosome	MaxQuant_1.5.0.30	exon	2026159	2026225	42.254	+	0	Amino_Acid_Before=R;Annotated=+;Charges=3;PEP=0.0012203;Missed_Cleavages=1;Mass=2338.2281;Sequence(s)=_ADTLRTDVDAALAGWPDALVLR_;PTMs=-;Paralogous=-
Chromosome	MaxQuant_1.5.0.30	exon	6001274	6001304	66.663	+	0	Amino_Acid_Before=K;Annotated=+;Charges=2;PEP=0.000413;Missed_Cleavages=0;Mass=1087.5761;Sequence(s)=_ADTLVELAEK_;PTMs=-;Paralogous=-
Chromosome	MaxQuant_1.5.0.30	exon	414881	414917	202.18	-	0	Amino_Acid_Before=M;Annotated=+;Charges=2;PEP=1.6202e-21;Missed_Cleavages=0;Mass=1245.6201;Sequence(s)=_ADTQTTQPSGLK_;PTMs=-;Paralogous=-
Chromosome	MaxQuant_1.5.0.30	exon	6423060	6423099	88.092	+	0	Amino_Acid_Before=R;Annotated=+;Charges=2;PEP=4.6316e-07;Missed_Cleavages=0;Mass=1326.6779;Sequence(s)=_ADTVDAVGVPDLR_;PTMs=-;Paralogous=-
Chromosome	MaxQuant_1.5.0.30	exon	6110096	6110126	47.361	+	0	Amino_Acid_Before=R;Annotated=+;Charges=2;PEP=0.0066153;Missed_Cleavages=0;Mass=1063.5662;Sequence(s)=_ADVAVGTLYR_;PTMs=-;Paralogous=-
Chromosome	MaxQuant_1.5.0.30	exon	341706	341739	75.819	-	0	Amino_Acid_Before=K;Annotated=+;Charges=2;PEP=7.2473e-05;Missed_Cleavages=0;Mass=1089.4873;Sequence(s)=_ADVDAACAAAR_;PTMs=-;Paralogous=-
Chromosome	MaxQuant_1.5.0.30	exon	6062996	6063032	42.317	+	0	Amino_Acid_Before=R;Annotated=+;Charges=2;PEP=0.0059347;Missed_Cleavages=0;Mass=1214.6255;Sequence(s)=_ADVDALGLASQR_;PTMs=-;Paralogous=-
Chromosome	MaxQuant_1.5.0.30	exon	6961261	6961285	93.143	-	0	Amino_Acid_Before=R;Annotated=+;Charges=1,2;PEP=0.0016068;Missed_Cleavages=0;Mass=907.43995;Sequence(s)=_ADVIDGYR_;PTMs=-;Paralogous=-
Chromosome	MaxQuant_1.5.0.30	exon	5492507	5492570	148.66	-	0	Amino_Acid_Before=R;Annotated=+;Charges=2,3;PEP=3.6169e-13;Missed_Cleavages=0;Mass=2037.1106;Sequence(s)=_ADVIGGGAVIVEELAAVLADR_;PTMs=-;Paralogous=-
Chromosome	MaxQuant_1.5.0.30	exon	3842593	3842629	53.089	-	0	Amino_Acid_Before=K;Annotated=+;Charges=1;PEP=0.061648;Missed_Cleavages=0;Mass=1282.7285;Sequence(s)=_ADVLASALPWLK_;PTMs=-;Paralogous=-
Chromosome	MaxQuant_1.5.0.30	exon	5284456	5284501	78.69	-	0	Amino_Acid_Before=K;Annotated=+;Charges=2,3;PEP=3.2842e-05;Missed_Cleavages=0;Mass=1673.8737;Sequence(s)=_ADVLIEGYRPGVTER_;PTMs=-;Paralogous=-
Chromosome	MaxQuant_1.5.0.30	exon	2447139	2447172	72.289	+	0	Amino_Acid_Before=K;Annotated=+;Charges=2;PEP=9.8601e-05;Missed_Cleavages=0;Mass=1082.572;Sequence(s)=_ADVPDVVAAAR_;PTMs=-;Paralogous=-
Chromosome	MaxQuant_1.5.0.30	exon	3519007	3519046	58.268	+	0	Amino_Acid_Before=K;Annotated=+;Charges=2,3;PEP=0.0066856;Missed_Cleavages=0;Mass=1366.6841;Sequence(s)=_ADVSAADLHELAR_;PTMs=-;Paralogous=-
Chromosome	MaxQuant_1.5.0.30	exon	1574282	1574321	70.54	-	0	Amino_Acid_Before=R;Annotated=+;Charges=3;PEP=4.5578e-05;Missed_Cleavages=0;Mass=1446.6892;Sequence(s)=_ADVSSYLQGHGWK_;PTMs=-;Paralogous=-
Chromosome	MaxQuant_1.5.0.30	exon	303884	303917	80.014	-	0	Amino_Acid_Before=R;Annotated=+;Charges=2;PEP=4.6316e-05;Missed_Cleavages=1;Mass=1243.5793;Sequence(s)=_ADVTDPEDARR_;PTMs=-;Paralogous=-
Chromosome	MaxQuant_1.5.0.30	exon	2480129	2480174	52.862	-	0	Amino_Acid_Before=R;Annotated=+;Charges=2;PEP=0.0022133;Missed_Cleavages=0;Mass=1538.8417;Sequence(s)=_ADVVPSVQQVAGITR_;PTMs=-;Paralogous=-
Chromosome	MaxQuant_1.5.0.30	exon	6506290	6506320	78.513	-	0	Amino_Acid_Before=K;Annotated=+;Charges=2;PEP=0.00017207;Missed_Cleavages=0;Mass=1031.5499;Sequence(s)=_ADVVTDTIAK_;PTMs=-;Paralogous=-
Chromosome	MaxQuant_1.5.0.30	exon	6135903	6135942	59.227	+	0	Amino_Acid_Before=R;Annotated=+;Charges=2;PEP=0.0011803;Missed_Cleavages=0;Mass=1345.7354;Sequence(s)=_ADVVYLGVGQLGR_;PTMs=-;Paralogous=-
Chromosome	MaxQuant_1.5.0.30	exon	2676761	2676812	142.23	-	0	Amino_Acid_Before=R;Annotated=+;Charges=3;PEP=3.508e-12;Missed_Cleavages=1;Mass=2074.9708;Sequence(s)=_ADWSERDWEDAVLQSLR_;PTMs=-;Paralogous=-
Chromosome	MaxQuant_1.5.0.30	exon	1566332	1566383	70.802	-	0	Amino_Acid_Before=K;Annotated=+;Charges=2;PEP=4.9004e-05;Missed_Cleavages=0;Mass=1688.837;Sequence(s)=_ADYADVAVAGTPGEVVR_;PTMs=-;Paralogous=-
Chromosome	MaxQuant_1.5.0.30	exon	6190662	6190725	73.675	+	0	Amino_Acid_Before=R;Annotated=+;Charges=2;PEP=4.8603e-06;Missed_Cleavages=0;Mass=2340.0758;Sequence(s)=_ADYDTEAETLTVVVADEGTWR_;PTMs=-;Paralogous=-
Chromosome	MaxQuant_1.5.0.30	exon	1590253	1590295	74.789	-	0	Amino_Acid_Before=K;Annotated=+;Charges=2;PEP=5.2137e-05;Missed_Cleavages=0;Mass=1488.7573;Sequence(s)=_ADYGPLVTEAALNR_;PTMs=-;Paralogous=-
Chromosome	MaxQuant_1.5.0.30	exon	2615914	2615941	48.028	-	0	Amino_Acid_Before=R;Annotated=+;Charges=2;PEP=0.0092495;Missed_Cleavages=0;Mass=1082.5033;Sequence(s)=_ADYGYIPER_;PTMs=-;Paralogous=-
Chromosome	MaxQuant_1.5.0.30	exon	2615911	2615941	89.032	-	0	Amino_Acid_Before=R;Annotated=+;Charges=2,3;PEP=3.4055e-05;Missed_Cleavages=1;Mass=1210.5982;Sequence(s)=_ADYGYIPERK_;PTMs=-;Paralogous=-
Chromosome	MaxQuant_1.5.0.30	exon	2816290	2816329	52.576	-	0	Amino_Acid_Before=R;Annotated=-;Charges=2;PEP=0.0048024;Missed_Cleavages=0;Mass=1387.619;Sequence(s)=_ADYSVAAYANGMR_;PTMs=-;Paralogous=-
Chromosome	MaxQuant_1.5.0.30	exon	3961355	3961391	50.897	-	0	Amino_Acid_Before=R;Annotated=+;Charges=2;PEP=0.01905;Missed_Cleavages=0;Mass=1057.5768;Sequence(s)=_AEAAAALGVTGK_;PTMs=-;Paralogous=-
Chromosome	MaxQuant_1.5.0.30	exon	774143	774230	112.39	-	0	Amino_Acid_Before=K;Annotated=+;Charges=2,3;PEP=2.2901e-14;Missed_Cleavages=0;Mass=2613.2558;Sequence(s)=_AEAAAPPVEEAAPEAEAPAAPAAGGAEAK_;PTMs=-;Paralogous=-
Chromosome	MaxQuant_1.5.0.30	exon	774107	774230	116.69	-	0	Amino_Acid_Before=K;Annotated=+;Charges=3,4;PEP=2.4542e-17;Missed_Cleavages=1;Mass=3666.8199;Sequence(s)=_AEAAAPPVEEAAPEAEAPAAPAAGGAEAKPVTGLGMAGAAK_;PTMs=-;Paralogous=-
Chromosome	MaxQuant_1.5.0.30	exon	2143410	2143449	43.761	-	0	Amino_Acid_Before=R;Annotated=+;Charges=2;PEP=0.022797;Missed_Cleavages=0;Mass=1384.7463;Sequence(s)=_AEAAVPHPIDPIR_;PTMs=-;Paralogous=-
Chromosome	MaxQuant_1.5.0.30	exon	2498713	2498761	116.13	+	0	Amino_Acid_Before=K;Annotated=+;Charges=2,3;PEP=3.7942e-08;Missed_Cleavages=1;Mass=1820.8905;Sequence(s)=_AEADRLIENGNISYEK_;PTMs=-;Paralogous=-
Chromosome	MaxQuant_1.5.0.30	exon	6177492	6177519	88.364	+	0	Amino_Acid_Before=R;Annotated=+;Charges=2;PEP=0.00043023;Missed_Cleavages=0;Mass=1015.4934;Sequence(s)=_AEAEAELQR_;PTMs=-;Paralogous=-
Chromosome	MaxQuant_1.5.0.30	exon	4402039	4402069	88.056	+	0	Amino_Acid_Before=R;Annotated=+;Charges=2;PEP=0.00024856;Missed_Cleavages=0;Mass=1226.5568;Sequence(s)=_AEAEQFTEFR_;PTMs=-;Paralogous=-
Chromosome	MaxQuant_1.5.0.30	exon	1959159	1959192	37.327	+	0	Amino_Acid_Before=R;Annotated=+;Charges=2,3;PEP=0.017568;Missed_Cleavages=0;Mass=1179.636;Sequence(s)=_AEAERPAPALR_;PTMs=-;Paralogous=-
Chromosome	MaxQuant_1.5.0.30	exon	5162155	5162179	68.016	-	0	Amino_Acid_Before=K;Annotated=+;Charges=2;PEP=0.0033145;Missed_Cleavages=0;Mass=905.46068;Sequence(s)=_AEAFEAIR_;PTMs=-;Paralogous=-
Chromosome	MaxQuant_1.5.0.30	exon	3198091	3198142	140.75	+	0	Amino_Acid_Before=R;Annotated=+;Charges=2,3;PEP=4.0876e-12;Missed_Cleavages=0;Mass=1748.8039;Sequence(s)=_AEAGATMEWIDGNIGSK_;PTMs=-;Paralogous=-
Chromosome	MaxQuant_1.5.0.30	exon	4416585	4416636	144.94	+	0	Amino_Acid_Before=K;Annotated=+;Charges=2,3;PEP=2.2101e-12;Missed_Cleavages=0;Mass=1736.8329;Sequence(s)=_AEAGDSDLHALLPDSAR_;PTMs=-;Paralogous=-
Chromosome	MaxQuant_1.5.0.30	exon	5964472	5964496	42.864	-	0	Amino_Acid_Before=R;Annotated=+;Charges=2;PEP=0.038555;Missed_Cleavages=0;Mass=771.44905;Sequence(s)=_AEAIGLAK_;PTMs=-;Paralogous=-
Chromosome	MaxQuant_1.5.0.30	exon	2800039	2800093	91.414	-	0	Amino_Acid_Before=R;Annotated=+;Charges=2;PEP=7.666e-06;Missed_Cleavages=0;Mass=1838.8435;Sequence(s)=_AEALADSTDWGATSAAFR_;PTMs=-;Paralogous=-
Chromosome	MaxQuant_1.5.0.30	exon	6165821	6165848	63.076	-	0	Amino_Acid_Before=R;Annotated=+;Charges=2;PEP=0.0095833;Missed_Cleavages=0;Mass=1026.6073;Sequence(s)=_AEALELILR_;PTMs=-;Paralogous=-
Chromosome	MaxQuant_1.5.0.30	exon	6165818	6165848	97.597	-	0	Amino_Acid_Before=R;Annotated=+;Charges=2,3;PEP=1.3207e-05;Missed_Cleavages=1;Mass=1154.7023;Sequence(s)=_AEALELILRK_;PTMs=-;Paralogous=-
Chromosome	MaxQuant_1.5.0.30	exon	497046	497124	98.491	+	0	Amino_Acid_Before=K;Annotated=+;Charges=3;PEP=1.122e-09;Missed_Cleavages=0;Mass=2797.4664;Sequence(s)=_AEALLALHRPGDPGVLPTVWDAWSAR_;PTMs=-;Paralogous=-
Chromosome	MaxQuant_1.5.0.30	exon	2039992	2040049	209.45	+	0	Amino_Acid_Before=K;Annotated=+;Charges=2,3;PEP=2.5159e-34;Missed_Cleavages=0;Mass=2013.9967;Sequence(s)=_AEALQDLESALTAAQEAQR_;PTMs=-;Paralogous=-
Chromosome	MaxQuant_1.5.0.30	exon	4194752	4194797	83.37	-	0	Amino_Acid_Before=K;Annotated=+;Charges=2;PEP=1.2274e-05;Missed_Cleavages=0;Mass=1598.7974;Sequence(s)=_AEAMGLVNEVVEPNK_;PTMs=-;Paralogous=-
Chromosome	MaxQuant_1.5.0.30	exon	5570410	5570458	152.34	-	0	Amino_Acid_Before=K;Annotated=+;Charges=2;PEP=9.2771e-18;Missed_Cleavages=0;Mass=1581.8475;Sequence(s)=_AEAPGLVTVSVAGQQR_;PTMs=-;Paralogous=-
Chromosome	MaxQuant_1.5.0.30	exon	2008751	2008808	157.42	-	0	Amino_Acid_Before=R;Annotated=+;Charges=2,3,4;PEP=1.2953e-17;Missed_Cleavages=0;Mass=2059.9348;Sequence(s)=_AEAPHSAATHDTTAQYAYR_;PTMs=-;Paralogous=-
Chromosome	MaxQuant_1.5.0.30	exon	1071342	1071384	50.376	+	0	Amino_Acid_Before=R;Annotated=+;Charges=2;PEP=0.0030191;Missed_Cleavages=0;Mass=1444.7522;Sequence(s)=_AEAQLITAATEATR_;PTMs=-;Paralogous=-
Chromosome	MaxQuant_1.5.0.30	exon	3309673	3309775	278.5	+	0	Amino_Acid_Before=R;Annotated=+;Charges=2,3,4,5;PEP=1.7523e-76;Missed_Cleavages=1;Mass=3404.677;Sequence(s)=_AEASDVANAVLDGADAVMLSGETSVGKYPLEAVR_;PTMs=-;Paralogous=-
Chromosome	MaxQuant_1.5.0.30	exon	3199548	3199587	143.31	+	0	Amino_Acid_Before=R;Annotated=+;Charges=2;PEP=2.7402e-14;Missed_Cleavages=0;Mass=1425.6372;Sequence(s)=_AEATGTDTYEVNR_;PTMs=-;Paralogous=-
Chromosome	MaxQuant_1.5.0.30	exon	5298060	5298090	62.466	-	0	Amino_Acid_Before=M;Annotated=+;Charges=2;PEP=0.00091597;Missed_Cleavages=0;Mass=1055.5975;Sequence(s)=_AEAVIVEAVR_;PTMs=-;Paralogous=-
Chromosome	MaxQuant_1.5.0.30	exon	4712931	4712997	125.11	-	0	Amino_Acid_Before=M;Annotated=+;Charges=2,3;PEP=8.7401e-14;Missed_Cleavages=0;Mass=2451.115;Sequence(s)=_AEDAHTEDLSTQTPQQEGLPER_;PTMs=-;Paralogous=-
Chromosome	MaxQuant_1.5.0.30	exon	1564024	1564069	177.3	+	0	Amino_Acid_Before=R;Annotated=+;Charges=2,3;PEP=1.2312e-26;Missed_Cleavages=0;Mass=1641.7958;Sequence(s)=_AEDGAIVVTRPDDER_;PTMs=-;Paralogous=-
Chromosome	MaxQuant_1.5.0.30	exon	1564024	1564072	164.53	+	0	Amino_Acid_Before=R;Annotated=+;Charges=2,3,4;PEP=2.5086e-18;Missed_Cleavages=1;Mass=1797.8969;Sequence(s)=_AEDGAIVVTRPDDERR_;PTMs=-;Paralogous=-
Chromosome	MaxQuant_1.5.0.30	exon	5235082	5235112	73.951	-	0	Amino_Acid_Before=R;Annotated=+;Charges=2;PEP=0.0024108;Missed_Cleavages=0;Mass=1144.5724;Sequence(s)=_AEDLDINVTR_;PTMs=-;Paralogous=-
Chromosome	MaxQuant_1.5.0.30	exon	3285484	3285520	65.295	+	0	Amino_Acid_Before=K;Annotated=+;Charges=2;PEP=0.0006022;Missed_Cleavages=0;Mass=1263.6208;Sequence(s)=_AEDLPAHGEAVR_;PTMs=-;Paralogous=-
Chromosome	MaxQuant_1.5.0.30	exon	3285484	3285523	74.987	+	0	Amino_Acid_Before=K;Annotated=+;Charges=2,3,4;PEP=3.3908e-05;Missed_Cleavages=1;Mass=1419.7219;Sequence(s)=_AEDLPAHGEAVRR_;PTMs=-;Paralogous=-
Chromosome	MaxQuant_1.5.0.30	exon	3092090	3092147	128.05	+	0	Amino_Acid_Before=R;Annotated=+;Charges=2;PEP=7.5902e-10;Missed_Cleavages=0;Mass=2144.979;Sequence(s)=_AEDPEYGLAFDLLSSEFDK_;PTMs=-;Paralogous=-
Chromosome	MaxQuant_1.5.0.30	exon	705740	705773	18.81	+	0	Amino_Acid_Before=R;Annotated=+;Charges=3;PEP=0.068256;Missed_Cleavages=0;Mass=1242.5477;Sequence(s)=_AEDTVETDAHR_;PTMs=-;Paralogous=-
Chromosome	MaxQuant_1.5.0.30	exon	2455873	2455909	65.172	+	0	Amino_Acid_Before=R;Annotated=+;Charges=2;PEP=0.001167;Missed_Cleavages=0;Mass=1357.6474;Sequence(s)=_AEDVEDVINQAR_;PTMs=-;Paralogous=-
Chromosome	MaxQuant_1.5.0.30	exon	6260975	6261041	259.64	+	0	Amino_Acid_Before=K;Annotated=+;Charges=2,3;PEP=1.2893e-70;Missed_Cleavages=0;Mass=2272.0707;Sequence(s)=_AEEAADELAAEDPDSLTASVLR_;PTMs=-;Paralogous=-
Chromosome	MaxQuant_1.5.0.30	exon	6366583	6366610	47.302	+	0	Amino_Acid_Before=K;Annotated=+;Charges=2;PEP=0.052173;Missed_Cleavages=0;Mass=1076.5502;Sequence(s)=_AEEAFIEIR_;PTMs=-;Paralogous=-
Chromosome	MaxQuant_1.5.0.30	exon	5365213	5365249	125.36	+	0	Amino_Acid_Before=R;Annotated=+;Charges=2;PEP=1.7179e-09;Missed_Cleavages=0;Mass=1368.631;Sequence(s)=_AEEAINSGFFER_;PTMs=-;Paralogous=-
Chromosome	MaxQuant_1.5.0.30	exon	2899922	2899955	87.184	+	0	Amino_Acid_Before=R;Annotated=+;Charges=2;PEP=9.1926e-05;Missed_Cleavages=0;Mass=1176.5775;Sequence(s)=_AEEDAVAVFAR_;PTMs=-;Paralogous=-
Chromosome	MaxQuant_1.5.0.30	exon	4624007	4624061	46.39	+	0	Amino_Acid_Before=R;Annotated=+;Charges=2;PEP=0.0088591;Missed_Cleavages=0;Mass=1819.7934;Sequence(s)=_AEEEADSSGVFVPANAPM_;PTMs=-;Paralogous=-
Chromosome	MaxQuant_1.5.0.30	exon	2061635	2061671	66.989	+	0	Amino_Acid_Before=R;Annotated=+;Charges=2;PEP=0.00010911;Missed_Cleavages=0;Mass=1522.6841;Sequence(s)=_AEEGNLWFEWSR_;PTMs=-;Paralogous=-
Chromosome	MaxQuant_1.5.0.30	exon	2106358	2106412	123.14	+	0	Amino_Acid_Before=R;Annotated=+;Charges=2;PEP=3.7768e-08;Missed_Cleavages=1;Mass=2042.8957;Sequence(s)=_AEEIDKWADLTTSTDFDS_;PTMs=-;Paralogous=-
Chromosome	MaxQuant_1.5.0.30	exon	5034691	5034718	78.556	-	0	Amino_Acid_Before=R;Annotated=+;Charges=2;PEP=0.0050199;Missed_Cleavages=0;Mass=1076.5866;Sequence(s)=_AEELFSLLR_;PTMs=-;Paralogous=-
Chromosome	MaxQuant_1.5.0.30	exon	5034652	5034718	81.884	-	0	Amino_Acid_Before=R;Annotated=+;Charges=3,4;PEP=2.5421e-06;Missed_Cleavages=2;Mass=2504.3275;Sequence(s)=_AEELFSLLRDEGKDPVLYVVGR_;PTMs=-;Paralogous=-
Chromosome	MaxQuant_1.5.0.30	exon	5015663	5015765	179.85	-	0	Amino_Acid_Before=K;Annotated=+;Charges=3;PEP=4.0404e-33;Missed_Cleavages=0;Mass=3442.7732;Sequence(s)=_AEELGLTWLAEIGAHGVVAGPDSTLQSQPANAIK_;PTMs=-;Paralogous=-
Chromosome	MaxQuant_1.5.0.30	exon	5015660	5015765	112.74	-	0	Amino_Acid_Before=K;Annotated=+;Charges=3,4;PEP=1.79e-15;Missed_Cleavages=1;Mass=3570.8682;Sequence(s)=_AEELGLTWLAEIGAHGVVAGPDSTLQSQPANAIKK_;PTMs=-;Paralogous=-
Chromosome	MaxQuant_1.5.0.30	exon	2456865	2456913	209.89	+	0	Amino_Acid_Before=K;Annotated=+;Charges=2;PEP=9.2262e-33;Missed_Cleavages=0;Mass=1684.8156;Sequence(s)=_AEEQGLEVDTPAEVAK_;PTMs=-;Paralogous=-
Chromosome	MaxQuant_1.5.0.30	exon	264279	264354	147.17	-	0	Amino_Acid_Before=R;Annotated=+;Charges=3,4;PEP=1.0792e-14;Missed_Cleavages=1;Mass=2616.2263;Sequence(s)=_AEEQIRDLITEAAASGAADGTDEQR_;PTMs=-;Paralogous=-
Chromosome	MaxQuant_1.5.0.30	exon	1240556	1240586	79.148	+	0	Amino_Acid_Before=R;Annotated=+;Charges=2;PEP=0.00015915;Missed_Cleavages=0;Mass=1118.539;Sequence(s)=_AEESMAVQVR_;PTMs=-;Paralogous=-
Chromosome	MaxQuant_1.5.0.30	exon	1468755	1468782	155.42	+	0	Amino_Acid_Before=R;Annotated=+;Charges=2,3;PEP=1.0411e-07;Missed_Cleavages=1;Mass=1120.5261;Sequence(s)=_AEFEAENRR_;PTMs=-;Paralogous=-
Chromosome	MaxQuant_1.5.0.30	exon	4788971	4788995	109.71	-	0	Amino_Acid_Before=M;Annotated=+;Charges=2;PEP=0.00086262;Missed_Cleavages=0;Mass=1029.4954;Sequence(s)=_AEFIYTMR_;PTMs=-;Paralogous=-
Chromosome	MaxQuant_1.5.0.30	exon	996107	996164	96.238	+	0	Amino_Acid_Before=K;Annotated=+;Charges=2;PEP=3.5062e-06;Missed_Cleavages=0;Mass=2303.998;Sequence(s)=_AEFPDQMLAYNCSPSFNWK_;PTMs=-;Paralogous=-
Chromosome	MaxQuant_1.5.0.30	exon	51178	51214	84.365	-	0	Amino_Acid_Before=K;Annotated=+;Charges=2;PEP=6.0784e-06;Missed_Cleavages=0;Mass=1399.6256;Sequence(s)=_AEFSTDAEFVER_;PTMs=-;Paralogous=-
Chromosome	MaxQuant_1.5.0.30	exon	2251891	2251933	97.797	+	0	Amino_Acid_Before=R;Annotated=+;Charges=2,3;PEP=6.6921e-07;Missed_Cleavages=0;Mass=1625.8301;Sequence(s)=_AEFVDVVTYVVTER_;PTMs=-;Paralogous=-
Chromosome	MaxQuant_1.5.0.30	exon	2738247	2738286	128.88	+	0	Amino_Acid_Before=K;Annotated=+;Charges=2;PEP=8.7605e-14;Missed_Cleavages=0;Mass=1171.5357;Sequence(s)=_AEGAAADVTPAEA_;PTMs=-;Paralogous=-
Chromosome	MaxQuant_1.5.0.30	exon	2681454	2681505	40.614	+	0	Amino_Acid_Before=R;Annotated=+;Charges=2;PEP=0.024174;Missed_Cleavages=0;Mass=1628.8257;Sequence(s)=_AEGATVVVGDIDPTTGK_;PTMs=-;Paralogous=-
Chromosome	MaxQuant_1.5.0.30	exon	2461764	2461803	68.413	+	0	Amino_Acid_Before=R;Annotated=+;Charges=2;PEP=0.00027374;Missed_Cleavages=0;Mass=1458.7103;Sequence(s)=_AEGHNLIVNYSDK_;PTMs=-;Paralogous=-
Chromosome	MaxQuant_1.5.0.30	exon	2461764	2461821	250.61	+	0	Amino_Acid_Before=R;Annotated=+;Charges=2,3,4;PEP=4.8833e-54;Missed_Cleavages=1;Mass=1982.0221;Sequence(s)=_AEGHNLIVNYSDKPGALGK_;PTMs=-;Paralogous=-
Chromosome	MaxQuant_1.5.0.30	exon	2027113	2027218	152.0	-	0	Amino_Acid_Before=K;Annotated=+;Charges=3;PEP=5.5601e-27;Missed_Cleavages=0;Mass=3537.7264;Sequence(s)=_AEGIPYTEVDIEGDPAAAEFVGSVNGGNHVVPTVK_;PTMs=-;Paralogous=-
Chromosome	MaxQuant_1.5.0.30	exon	2728431	2728455	43.808	+	0	Amino_Acid_Before=K;Annotated=+;Charges=2;PEP=0.020293;Missed_Cleavages=0;Mass=771.44905;Sequence(s)=_AEGLAIAK_;PTMs=-;Paralogous=-
Chromosome	MaxQuant_1.5.0.30	exon	3158623	3158671	169.92	+	0	Amino_Acid_Before=R;Annotated=+;Charges=2,3;PEP=7.3322e-19;Missed_Cleavages=0;Mass=1726.9101;Sequence(s)=_AEGLTDGDVLLLENIR_;PTMs=-;Paralogous=-
Chromosome	MaxQuant_1.5.0.30	exon	6457636	6457678	134.04	-	0	Amino_Acid_Before=R;Annotated=+;Charges=2;PEP=1.8866e-13;Missed_Cleavages=0;Mass=1401.7351;Sequence(s)=_AEGTITVEDVLGAK_;PTMs=-;Paralogous=-
Chromosome	MaxQuant_1.5.0.30	exon	6160513	6160576	83.395	-	0	Amino_Acid_Before=R;Annotated=+;Charges=2;PEP=2.1675e-06;Missed_Cleavages=0;Mass=2241.026;Sequence(s)=_AEGVEIVFTPTGSDMYPDGTR_;PTMs=-;Paralogous=-
Chromosome	MaxQuant_1.5.0.30	exon	2504176	2504218	119.0	+	0	Amino_Acid_Before=K;Annotated=+;Charges=2,3;PEP=1.7256e-09;Missed_Cleavages=0;Mass=1615.7227;Sequence(s)=_AEHAQAEFEDVQSR_;PTMs=-;Paralogous=-
Chromosome	MaxQuant_1.5.0.30	exon	3855362	3855389	61.765	+	0	Amino_Acid_Before=R;Annotated=+;Charges=2,3;PEP=0.002303;Missed_Cleavages=0;Mass=1040.5138;Sequence(s)=_AEHLSELDK_;PTMs=-;Paralogous=-
Chromosome	MaxQuant_1.5.0.30	exon	5634030	5634063	60.255	-	0	Amino_Acid_Before=K;Annotated=+;Charges=3;PEP=0.0012096;Missed_Cleavages=1;Mass=1311.6935;Sequence(s)=_AEIADRHPYIK_;PTMs=-;Paralogous=-
Chromosome	MaxQuant_1.5.0.30	exon	4618254	4618320	31.83	-	0	Amino_Acid_Before=K;Annotated=+;Charges=3;PEP=0.057488;Missed_Cleavages=1;Mass=2415.2758;Sequence(s)=_AEIAERVDNLLEVVGLSGFQTR_;PTMs=-;Paralogous=-
Chromosome	MaxQuant_1.5.0.30	exon	6680478	6680505	59.908	+	0	Amino_Acid_Before=R;Annotated=+;Charges=2;PEP=0.0032421;Missed_Cleavages=0;Mass=1016.5138;Sequence(s)=_AEIAEVTER_;PTMs=-;Paralogous=-
Chromosome	MaxQuant_1.5.0.30	exon	5037159	5037207	104.2	-	0	Amino_Acid_Before=R;Annotated=+;Charges=2;PEP=8.3144e-07;Missed_Cleavages=0;Mass=1832.8792;Sequence(s)=_AEIAGEVDEVEEQLFR_;PTMs=-;Paralogous=-
Chromosome	MaxQuant_1.5.0.30	exon	4760104	4760161	99.957	-	0	Amino_Acid_Before=K;Annotated=+;Charges=2,3;PEP=2.2876e-06;Missed_Cleavages=0;Mass=2200.0358;Sequence(s)=_AEIDTQDHFAEVMPEDLIK_;PTMs=-;Paralogous=-
Chromosome	MaxQuant_1.5.0.30	exon	5215593	5215617	43.083	+	0	Amino_Acid_Before=R;Annotated=+;Charges=2;PEP=0.019042;Missed_Cleavages=0;Mass=993.42595;Sequence(s)=_AEIEDMMR_;PTMs=-;Paralogous=-
Chromosome	MaxQuant_1.5.0.30	exon	2792825	2792876	200.58	+	0	Amino_Acid_Before=R;Annotated=+;Charges=2,3;PEP=9.7761e-33;Missed_Cleavages=0;Mass=1797.8316;Sequence(s)=_AEIEGEMGDSHVGLQAR_;PTMs=-;Paralogous=-
Chromosome	MaxQuant_1.5.0.30	exon	966577	966613	119.39	+	0	Amino_Acid_Before=R;Annotated=+;Charges=2;PEP=5.0707e-09;Missed_Cleavages=0;Mass=1412.5692;Sequence(s)=_AEIENSDSDYDR_;PTMs=-;Paralogous=-
Chromosome	MaxQuant_1.5.0.30	exon	966577	966619	281.93	+	0	Amino_Acid_Before=R;Annotated=+;Charges=2,3;PEP=3.1019e-63;Missed_Cleavages=1;Mass=1669.7067;Sequence(s)=_AEIENSDSDYDREK_;PTMs=-;Paralogous=-
Chromosome	MaxQuant_1.5.0.30	exon	5907394	5907436	206.49	-	0	Amino_Acid_Before=K;Annotated=+;Charges=2,3;PEP=1.982e-26;Missed_Cleavages=0;Mass=1558.7264;Sequence(s)=_AEIGEHDENISFAK_;PTMs=-;Paralogous=-
Chromosome	MaxQuant_1.5.0.30	exon	3132568	3132604	105.95	-	0	Amino_Acid_Before=R;Annotated=+;Charges=2,3,4;PEP=4.6099e-08;Missed_Cleavages=0;Mass=1401.7001;Sequence(s)=_AEIHPELSVHDR_;PTMs=-;Paralogous=-
Chromosome	MaxQuant_1.5.0.30	exon	5899423	5899474	168.05	-	0	Amino_Acid_Before=K;Annotated=+;Charges=2,3;PEP=3.0914e-18;Missed_Cleavages=0;Mass=1706.9315;Sequence(s)=_AEILDPQGQAIVGALGR_;PTMs=-;Paralogous=-
Chromosome	MaxQuant_1.5.0.30	exon	3921899	3921938	54.898	-	0	Amino_Acid_Before=R;Annotated=+;Charges=2;PEP=0.0022459;Missed_Cleavages=0;Mass=1392.7249;Sequence(s)=_AEISTGIIEGFTR_;PTMs=-;Paralogous=-
Chromosome	MaxQuant_1.5.0.30	exon	1044354	1044396	155.06	+	0	Amino_Acid_Before=R;Annotated=+;Charges=2,3;PEP=4.9104e-18;Missed_Cleavages=0;Mass=1580.8158;Sequence(s)=_AEITQLQEVHNATK_;PTMs=-;Paralogous=-
Chromosome	MaxQuant_1.5.0.30	exon	5160083	5160104	54.157	-	0	Amino_Acid_Before=M;Annotated=+;Charges=2;PEP=0.039182;Missed_Cleavages=0;Mass=814.45487;Sequence(s)=_AEIVLDR_;PTMs=-;Paralogous=-
Chromosome	MaxQuant_1.5.0.30	exon	1894900	1894969	181.82	+	0	Amino_Acid_Before=R;Annotated=+;Charges=2,3;PEP=4.1401e-25;Missed_Cleavages=0;Mass=2428.1978;Sequence(s)=_AEIVVMSNVLGAPETPAMSLDER_;PTMs=-;Paralogous=-
Chromosome	MaxQuant_1.5.0.30	exon	5931196	5931232	36.944	+	0	Amino_Acid_Before=R;Annotated=+;Charges=2;PEP=0.04704;Missed_Cleavages=0;Mass=1354.667;Sequence(s)=_AEIYGIGGSWFR_;PTMs=-;Paralogous=-
Chromosome	MaxQuant_1.5.0.30	exon	3634188	3634218	46.73	+	0	Amino_Acid_Before=R;Annotated=+;Charges=2;PEP=0.031087;Missed_Cleavages=0;Mass=915.47739;Sequence(s)=_AELAAAASGR_;PTMs=-;Paralogous=-
Chromosome	MaxQuant_1.5.0.30	exon	1123792	1123828	91.202	+	0	Amino_Acid_Before=R;Annotated=+;Charges=2;PEP=1.0462e-06;Missed_Cleavages=0;Mass=1241.6616;Sequence(s)=_AELAAALADIER_;PTMs=-;Paralogous=+
Chromosome	MaxQuant_1.5.0.30	exon	2417054	2417090	91.202	+	0	Amino_Acid_Before=R;Annotated=+;Charges=2;PEP=1.0462e-06;Missed_Cleavages=0;Mass=1241.6616;Sequence(s)=_AELAAALADIER_;PTMs=-;Paralogous=+
Chromosome	MaxQuant_1.5.0.30	exon	1123792	1123831	76.759	+	0	Amino_Acid_Before=R;Annotated=+;Charges=2,3;PEP=4.1988e-05;Missed_Cleavages=1;Mass=1369.7565;Sequence(s)=_AELAAALADIERK_;PTMs=-;Paralogous=+
Chromosome	MaxQuant_1.5.0.30	exon	2417054	2417093	76.759	+	0	Amino_Acid_Before=R;Annotated=+;Charges=2,3;PEP=4.1988e-05;Missed_Cleavages=1;Mass=1369.7565;Sequence(s)=_AELAAALADIERK_;PTMs=-;Paralogous=+
Chromosome	MaxQuant_1.5.0.30	exon	3885485	3885509	66.692	-	0	Amino_Acid_Before=R;Annotated=+;Charges=2;PEP=0.003418;Missed_Cleavages=0;Mass=871.50148;Sequence(s)=_AELADLIK_;PTMs=-;Paralogous=-
Chromosome	MaxQuant_1.5.0.30	exon	1636586	1636658	170.18	+	0	Amino_Acid_Before=K;Annotated=+;Charges=2,3;PEP=1.2408e-19;Missed_Cleavages=0;Mass=2563.284;Sequence(s)=_AELDAIAEELETQYGATMLAGLVR_;PTMs=-;Paralogous=-
Chromosome	MaxQuant_1.5.0.30	exon	5094794	5094845	87.429	+	0	Amino_Acid_Before=K;Annotated=+;Charges=2,3;PEP=1.7855e-05;Missed_Cleavages=1;Mass=1871.9894;Sequence(s)=_AELDALGWTLKPGAQFR_;PTMs=-;Paralogous=-
Chromosome	MaxQuant_1.5.0.30	exon	2164059	2164080	57.177	+	0	Amino_Acid_Before=R;Annotated=+;Charges=2;PEP=0.066462;Missed_Cleavages=0;Mass=758.41742;Sequence(s)=_AELDALK_;PTMs=-;Paralogous=-
Chromosome	MaxQuant_1.5.0.30	exon	2164059	2164116	140.32	+	0	Amino_Acid_Before=R;Annotated=+;Charges=2,3;PEP=8.1984e-12;Missed_Cleavages=1;Mass=1990.9167;Sequence(s)=_AELDALKGDGGSSWGNQMR_;PTMs=-;Paralogous=-
Chromosome	MaxQuant_1.5.0.30	exon	1172011	1172068	163.53	+	0	Amino_Acid_Before=K;Annotated=+;Charges=2;PEP=1.0392e-17;Missed_Cleavages=0;Mass=2001.9895;Sequence(s)=_AELDLSQSGVDLPPTFDAK_;PTMs=-;Paralogous=-
Chromosome	MaxQuant_1.5.0.30	exon	3171760	3171793	47.712	+	0	Amino_Acid_Before=R;Annotated=+;Charges=3;PEP=0.0037055;Missed_Cleavages=1;Mass=1229.6616;Sequence(s)=_AELDLVESARK_;PTMs=-;Paralogous=-
Chromosome	MaxQuant_1.5.0.30	exon	5934483	5934531	254.2	+	0	Amino_Acid_Before=R;Annotated=+;Charges=2,3;PEP=2.2722e-47;Missed_Cleavages=0;Mass=1872.9006;Sequence(s)=_AELDNWQDIEPAVFAR_;PTMs=-;Paralogous=-
Chromosome	MaxQuant_1.5.0.30	exon	5355156	5355216	101.48	+	0	Amino_Acid_Before=K;Annotated=+;Charges=2,3;PEP=6.5645e-07;Missed_Cleavages=0;Mass=2220.1862;Sequence(s)=_AELDQLIANRPVIAAEINDR_;PTMs=-;Paralogous=-
Chromosome	MaxQuant_1.5.0.30	exon	5355156	5355219	20.921	+	0	Amino_Acid_Before=K;Annotated=+;Charges=4;PEP=0.039399;Missed_Cleavages=1;Mass=2376.2874;Sequence(s)=_AELDQLIANRPVIAAEINDRR_;PTMs=-;Paralogous=-
Chromosome	MaxQuant_1.5.0.30	exon	6166941	6166974	119.39	-	0	Amino_Acid_Before=R;Annotated=+;Charges=2;PEP=1.2071e-08;Missed_Cleavages=0;Mass=1190.6183;Sequence(s)=_AELEAIFGDVK_;PTMs=-;Paralogous=-
Chromosome	MaxQuant_1.5.0.30	exon	1886186	1886249	123.19	-	0	Amino_Acid_Before=R;Annotated=+;Charges=2,3;PEP=5.8176e-09;Missed_Cleavages=0;Mass=2518.1574;Sequence(s)=_AELEELYGFLTPDDETVVYCR_;PTMs=-;Paralogous=-
Chromosome	MaxQuant_1.5.0.30	exon	1020132	1020162	35.496	+	0	Amino_Acid_Before=R;Annotated=+;Charges=2;PEP=0.042882;Missed_Cleavages=0;Mass=1059.5197;Sequence(s)=_AELEGVSAER_;PTMs=-;Paralogous=-
Chromosome	MaxQuant_1.5.0.30	exon	6951290	6951317	81.89	+	0	Amino_Acid_Before=R;Annotated=+;Charges=1,2;PEP=0.0042363;Missed_Cleavages=0;Mass=1007.4811;Sequence(s)=_AELETFIEG_;PTMs=-;Paralogous=-
Chromosome	MaxQuant_1.5.0.30	exon	4012090	4012111	77.923	-	0	Amino_Acid_Before=R;Annotated=+;Charges=2;PEP=0.0085106;Missed_Cleavages=0;Mass=834.42357;Sequence(s)=_AELFAER_;PTMs=-;Paralogous=-
Chromosome	MaxQuant_1.5.0.30	exon	2471478	2471508	127.93	+	0	Amino_Acid_Before=K;Annotated=+;Charges=2;PEP=5.2523e-07;Missed_Cleavages=0;Mass=1101.6281;Sequence(s)=_AELIDVLTTK_;PTMs=-;Paralogous=-
Chromosome	MaxQuant_1.5.0.30	exon	5335732	5335765	55.261	-	0	Amino_Acid_Before=R;Annotated=+;Charges=2;PEP=0.0026825;Missed_Cleavages=0;Mass=1199.655;Sequence(s)=_AELLPWTATAK_;PTMs=-;Paralogous=-
Chromosome	MaxQuant_1.5.0.30	exon	4302651	4302678	62.463	-	0	Amino_Acid_Before=R;Annotated=+;Charges=2;PEP=0.0063553;Missed_Cleavages=0;Mass=980.5291;Sequence(s)=_AELPDAPIR_;PTMs=-;Paralogous=-
Chromosome	MaxQuant_1.5.0.30	exon	289523	289571	180.7	+	0	Amino_Acid_Before=R;Annotated=+;Charges=2,3;PEP=1.304e-25;Missed_Cleavages=0;Mass=1934.9666;Sequence(s)=_AELPLIEEWFEFVGEK_;PTMs=-;Paralogous=-
Chromosome	MaxQuant_1.5.0.30	exon	5953300	5953339	58.268	-	0	Amino_Acid_Before=R;Annotated=+;Charges=2,3;PEP=0.0066856;Missed_Cleavages=0;Mass=1435.8035;Sequence(s)=_AELPSLAIEQIPR_;PTMs=-;Paralogous=-
Chromosome	MaxQuant_1.5.0.30	exon	2677229	2677256	39.848	-	0	Amino_Acid_Before=R;Annotated=+;Charges=2,3;PEP=0.031168;Missed_Cleavages=0;Mass=988.47264;Sequence(s)=_AELSGHGYR_;PTMs=-;Paralogous=-
Chromosome	MaxQuant_1.5.0.30	exon	1690742	1690778	88.338	+	0	Amino_Acid_Before=R;Annotated=+;Charges=2,3;PEP=1.2367e-06;Missed_Cleavages=0;Mass=1427.6793;Sequence(s)=_AELTPHYDQAQR_;PTMs=-;Paralogous=-
Chromosome	MaxQuant_1.5.0.30	exon	3121089	3121134	79.652	+	0	Amino_Acid_Before=R;Annotated=+;Charges=2;PEP=3.1754e-05;Missed_Cleavages=0;Mass=1622.8879;Sequence(s)=_AELVEAPVLDADLLR_;PTMs=-;Paralogous=-
Chromosome	MaxQuant_1.5.0.30	exon	3125805	3125838	79.23	+	0	Amino_Acid_Before=R;Annotated=+;Charges=2;PEP=4.7231e-05;Missed_Cleavages=0;Mass=1239.519;Sequence(s)=_AEMAAQSDFDR_;PTMs=-;Paralogous=-
Chromosome	MaxQuant_1.5.0.30	exon	6410672	6410711	42.317	+	0	Amino_Acid_Before=R;Annotated=+;Charges=2;PEP=0.0053423;Missed_Cleavages=0;Mass=1332.6384;Sequence(s)=_AEMADLPAYAPGK_;PTMs=-;Paralogous=-
Chromosome	MaxQuant_1.5.0.30	exon	1996451	1996484	33.542	-	0	Amino_Acid_Before=R;Annotated=+;Charges=2;PEP=0.039617;Missed_Cleavages=0;Mass=1129.5186;Sequence(s)=_AEMADPAAAQR_;PTMs=-;Paralogous=-
Chromosome	MaxQuant_1.5.0.30	exon	6480424	6480454	50.108	-	0	Amino_Acid_Before=K;Annotated=+;Charges=2;PEP=0.032271;Missed_Cleavages=0;Mass=1144.591;Sequence(s)=_AEMEQVAVIR_;PTMs=-;Paralogous=-
Chromosome	MaxQuant_1.5.0.30	exon	1518561	1518627	66.017	+	0	Amino_Acid_Before=R;Annotated=+;Charges=3;PEP=5.5079e-06;Missed_Cleavages=1;Mass=2580.2344;Sequence(s)=_AENDDVTLKPAEFYEENNITLR_;PTMs=-;Paralogous=-
Chromosome	MaxQuant_1.5.0.30	exon	6209758	6209809	175.77	-	0	Amino_Acid_Before=R;Annotated=+;Charges=2,3,4;PEP=5.0369e-25;Missed_Cleavages=1;Mass=1963.9276;Sequence(s)=_AENLHSAENSDKFEFVK_;PTMs=-;Paralogous=-
Chromosome	MaxQuant_1.5.0.30	exon	1957557	1957605	158.91	+	0	Amino_Acid_Before=K;Annotated=+;Charges=2;PEP=6.0834e-18;Missed_Cleavages=0;Mass=1881.9585;Sequence(s)=_AENQTLATITLQNYFR_;PTMs=-;Paralogous=-
Chromosome	MaxQuant_1.5.0.30	exon	3301720	3301774	55.536	+	0	Amino_Acid_Before=R;Annotated=+;Charges=2;PEP=0.00085778;Missed_Cleavages=0;Mass=1717.8887;Sequence(s)=_AEPAAPAAVATAPVEPEK_;PTMs=-;Paralogous=-
Chromosome	MaxQuant_1.5.0.30	exon	4367987	4368047	190.1	+	0	Amino_Acid_Before=K;Annotated=+;Charges=2,3;PEP=2.6842e-25;Missed_Cleavages=0;Mass=1983.9902;Sequence(s)=_AEPAPAASSDGSPYVTPLVR_;PTMs=-;Paralogous=-
Chromosome	MaxQuant_1.5.0.30	exon	4367987	4368050	116.94	+	0	Amino_Acid_Before=K;Annotated=+;Charges=2,3;PEP=1.4427e-08;Missed_Cleavages=1;Mass=2112.0851;Sequence(s)=_AEPAPAASSDGSPYVTPLVRK_;PTMs=-;Paralogous=-
Chromosome	MaxQuant_1.5.0.30	exon	6942983	6943016	106.67	-	0	Amino_Acid_Before=K;Annotated=+;Charges=2;PEP=4.1301e-08;Missed_Cleavages=0;Mass=1186.583;Sequence(s)=_AEPATVSELDR_;PTMs=-;Paralogous=-
Chromosome	MaxQuant_1.5.0.30	exon	3293113	3293161	48.907	+	0	Amino_Acid_Before=K;Annotated=+;Charges=2;PEP=0.0024283;Missed_Cleavages=0;Mass=1775.8829;Sequence(s)=_AEPDTLFEIVDVETAK_;PTMs=-;Paralogous=-
Chromosome	MaxQuant_1.5.0.30	exon	920282	920306	51.059	+	0	Amino_Acid_Before=K;Annotated=+;Charges=2;PEP=0.013071;Missed_Cleavages=0;Mass=865.42938;Sequence(s)=_AEPEPPAR_;PTMs=-;Paralogous=-
Chromosome	MaxQuant_1.5.0.30	exon	682852	682873	40.103	-	0	Amino_Acid_Before=R;Annotated=+;Charges=2;PEP=0.042338;Missed_Cleavages=0;Mass=792.42424;Sequence(s)=_AEPHLAR_;PTMs=-;Paralogous=-
Chromosome	MaxQuant_1.5.0.30	exon	4367891	4367939	177.84	+	0	Amino_Acid_Before=K;Annotated=+;Charges=2,3,4,5;PEP=1.681e-24;Missed_Cleavages=3;Mass=1796.9672;Sequence(s)=_AEPKPEPKPEPKPEPK_;PTMs=-;Paralogous=+
Chromosome	MaxQuant_1.5.0.30	exon	3140244	3140292	104.21	+	0	Amino_Acid_Before=M;Annotated=+;Charges=2,3;PEP=5.8198e-07;Missed_Cleavages=0;Mass=1653.909;Sequence(s)=_AEPLIAPSILAADFAR_;PTMs=-;Paralogous=-
Chromosome	MaxQuant_1.5.0.30	exon	5514821	5514875	33.248	+	0	Amino_Acid_Before=M;Annotated=+;Charges=2;PEP=0.078286;Missed_Cleavages=0;Mass=1794.988;Sequence(s)=_AEPLLVVGLGNPGPTYAK_;PTMs=-;Paralogous=-
Chromosome	MaxQuant_1.5.0.30	exon	2549417	2549471	44.998	+	0	Amino_Acid_Before=M;Annotated=+;Charges=3,4;PEP=0.0041455;Missed_Cleavages=0;Mass=1883.0013;Sequence(s)=_AEPVAHTPDPTRPLAGVR_;PTMs=-;Paralogous=-
Chromosome	MaxQuant_1.5.0.30	exon	845312	845369	132.74	+	0	Amino_Acid_Before=R;Annotated=+;Charges=2,3;PEP=7.7014e-12;Missed_Cleavages=0;Mass=2203.0222;Sequence(s)=_AEPVYEELPGWWEDISGAR_;PTMs=-;Paralogous=-
Chromosome	MaxQuant_1.5.0.30	exon	1440236	1440296	299.47	+	0	Amino_Acid_Before=K;Annotated=+;Charges=2,3;PEP=1.6473e-76;Missed_Cleavages=0;Mass=1999.9698;Sequence(s)=_AEQAQAAGADIVGSDDLIEK_;PTMs=-;Paralogous=-
Chromosome	MaxQuant_1.5.0.30	exon	5016002	5016041	233.97	-	0	Amino_Acid_Before=R;Annotated=+;Charges=2,3;PEP=2.3253e-33;Missed_Cleavages=0;Mass=1503.659;Sequence(s)=_AEQDEYAAQSHQK_;PTMs=-;Paralogous=-
Chromosome	MaxQuant_1.5.0.30	exon	2159053	2159080	70.056	-	0	Amino_Acid_Before=R;Annotated=+;Charges=2;PEP=0.0012542;Missed_Cleavages=0;Mass=987.51378;Sequence(s)=_AEQGLPFAR_;PTMs=-;Paralogous=-
Chromosome	MaxQuant_1.5.0.30	exon	5180115	5180163	116.6	+	0	Amino_Acid_Before=K;Annotated=+;Charges=2;PEP=2.3091e-08;Missed_Cleavages=0;Mass=1764.8431;Sequence(s)=_AEQLGGGYQVSSWVER_;PTMs=-;Paralogous=-
Chromosome	MaxQuant_1.5.0.30	exon	3235385	3235436	59.182	+	0	Amino_Acid_Before=R;Annotated=+;Charges=2,3;PEP=0.00063761;Missed_Cleavages=1;Mass=1858.9021;Sequence(s)=_AERDEAATQAALDELTR_;PTMs=-;Paralogous=-
Chromosome	MaxQuant_1.5.0.30	exon	4269326	4269371	38.261	-	0	Amino_Acid_Before=R;Annotated=+;Charges=2,3;PEP=0.012581;Missed_Cleavages=0;Mass=1668.8009;Sequence(s)=_AERPGEPSWPSPFGR_;PTMs=-;Paralogous=-
Chromosome	MaxQuant_1.5.0.30	exon	998081	998111	158.05	+	0	Amino_Acid_Before=K;Annotated=+;Charges=2,3;PEP=5.022e-09;Missed_Cleavages=1;Mass=1312.6564;Sequence(s)=_AERYPVFFER_;PTMs=-;Paralogous=-
Chromosome	MaxQuant_1.5.0.30	exon	1640465	1640489	35.438	+	0	Amino_Acid_Before=K;Annotated=-;Charges=3;PEP=0.070099;Missed_Cleavages=0;Mass=991.48756;Sequence(s)=_AESFFHVR_;PTMs=-;Paralogous=-
Chromosome	MaxQuant_1.5.0.30	exon	1608864	1608909	105.09	-	0	Amino_Acid_Before=R;Annotated=+;Charges=2,3;PEP=2.1597e-07;Missed_Cleavages=0;Mass=1608.7995;Sequence(s)=_AESGPDALETLHELK_;PTMs=-;Paralogous=-
Chromosome	MaxQuant_1.5.0.30	exon	5954007	5954046	94.122	-	0	Amino_Acid_Before=R;Annotated=+;Charges=2,3;PEP=3.1382e-07;Missed_Cleavages=0;Mass=1307.6834;Sequence(s)=_AESTSPAPRPAPK_;PTMs=-;Paralogous=-
Chromosome	MaxQuant_1.5.0.30	exon	3104618	3104669	117.18	+	0	Amino_Acid_Before=K;Annotated=+;Charges=2;PEP=3.8834e-08;Missed_Cleavages=0;Mass=1550.7424;Sequence(s)=_AETAGDSGIASAATTTK_;PTMs=-;Paralogous=-
Chromosome	MaxQuant_1.5.0.30	exon	4783877	4783913	86.772	-	0	Amino_Acid_Before=K;Annotated=+;Charges=2;PEP=1.3408e-06;Missed_Cleavages=0;Mass=1247.5266;Sequence(s)=_AETEADADVGDR_;PTMs=-;Paralogous=-
Chromosome	MaxQuant_1.5.0.30	exon	4783859	4783913	63.691	-	0	Amino_Acid_Before=K;Annotated=+;Charges=2,3;PEP=4.6122e-05;Missed_Cleavages=1;Mass=1944.8773;Sequence(s)=_AETEADADVGDRANDQIR_;PTMs=-;Paralogous=-
Chromosome	MaxQuant_1.5.0.30	exon	6141029	6141068	159.94	-	0	Amino_Acid_Before=K;Annotated=+;Charges=2;PEP=7.0203e-18;Missed_Cleavages=0;Mass=1301.6715;Sequence(s)=_AETILDEVLAAAS_;PTMs=-;Paralogous=-
Chromosome	MaxQuant_1.5.0.30	exon	1772703	1772742	30.027	-	0	Amino_Acid_Before=R;Annotated=+;Charges=3;PEP=0.05877;Missed_Cleavages=1;Mass=1456.7886;Sequence(s)=_AETLGQLAEIERK_;PTMs=-;Paralogous=-
Chromosome	MaxQuant_1.5.0.30	exon	3596321	3596354	93.096	-	0	Amino_Acid_Before=K;Annotated=+;Charges=2;PEP=1.9648e-06;Missed_Cleavages=0;Mass=1173.6394;Sequence(s)=_AETLQPIGAFK_;PTMs=-;Paralogous=-
Chromosome	MaxQuant_1.5.0.30	exon	3025394	3025433	157.56	+	0	Amino_Acid_Before=R;Annotated=+;Charges=2;PEP=8.4712e-18;Missed_Cleavages=0;Mass=1533.7158;Sequence(s)=_AETLTNEETEELR_;PTMs=-;Paralogous=-
Chromosome	MaxQuant_1.5.0.30	exon	4315172	4315223	119.04	-	0	Amino_Acid_Before=R;Annotated=+;Charges=2;PEP=3.232e-08;Missed_Cleavages=0;Mass=1731.8428;Sequence(s)=_AETPLTVSTSGAAADWR_;PTMs=-;Paralogous=-
Chromosome	MaxQuant_1.5.0.30	exon	4276446	4276476	65.232	+	0	Amino_Acid_Before=K;Annotated=+;Charges=2;PEP=0.00084405;Missed_Cleavages=1;Mass=1084.6492;Sequence(s)=_AETTKPVLVK_;PTMs=-;Paralogous=-
Chromosome	MaxQuant_1.5.0.30	exon	288674	288710	109.72	+	0	Amino_Acid_Before=R;Annotated=+;Charges=2;PEP=1.0496e-08;Missed_Cleavages=0;Mass=1362.6238;Sequence(s)=_AETVGDDIAWMR_;PTMs=-;Paralogous=-
Chromosome	MaxQuant_1.5.0.30	exon	4716431	4716473	113.37	-	0	Amino_Acid_Before=R;Annotated=+;Charges=2;PEP=2.7683e-09;Missed_Cleavages=0;Mass=1675.7114;Sequence(s)=_AEVDSAFDNYEFNR_;PTMs=-;Paralogous=-
Chromosome	MaxQuant_1.5.0.30	exon	3975287	3975359	223.89	-	0	Amino_Acid_Before=K;Annotated=+;Charges=2,3;PEP=9.9117e-45;Missed_Cleavages=0;Mass=2587.2653;Sequence(s)=_AEVEDLVLEEVPDVSYNDIGGLGR_;PTMs=-;Paralogous=-
Chromosome	MaxQuant_1.5.0.30	exon	6982885	6982915	57.532	-	0	Amino_Acid_Before=R;Annotated=+;Charges=3;PEP=0.0032147;Missed_Cleavages=1;Mass=1266.6317;Sequence(s)=_AEVEIEEHRR_;PTMs=-;Paralogous=-
Chromosome	MaxQuant_1.5.0.30	exon	6251552	6251573	68.787	+	0	Amino_Acid_Before=R;Annotated=+;Charges=2;PEP=0.020413;Missed_Cleavages=0;Mass=758.41742;Sequence(s)=_AEVELAK_;PTMs=-;Paralogous=-
Chromosome	MaxQuant_1.5.0.30	exon	1902369	1902408	100.11	+	0	Amino_Acid_Before=K;Annotated=-;Charges=2;PEP=1.6544e-07;Missed_Cleavages=0;Mass=1384.6147;Sequence(s)=_AEVFEAEFGDGSK_;PTMs=-;Paralogous=-
Chromosome	MaxQuant_1.5.0.30	exon	2828898	2828961	68.458	+	0	Amino_Acid_Before=R;Annotated=+;Charges=2,3;PEP=6.3623e-06;Missed_Cleavages=0;Mass=1932.8926;Sequence(s)=_AEVFGAAGASNDDAAGGQAVR_;PTMs=-;Paralogous=-
Chromosome	MaxQuant_1.5.0.30	exon	3194457	3194499	56.177	-	0	Amino_Acid_Before=R;Annotated=+;Charges=2;PEP=0.0017449;Missed_Cleavages=0;Mass=1308.7402;Sequence(s)=_AEVLALLGPNGAGK_;PTMs=-;Paralogous=-
Chromosome	MaxQuant_1.5.0.30	exon	774308	774362	178.99	-	0	Amino_Acid_Before=K;Annotated=+;Charges=3;PEP=4.5893e-25;Missed_Cleavages=0;Mass=1928.0466;Sequence(s)=_AEVLDVAQLLLNSLDTSK_;PTMs=-;Paralogous=-
Chromosome	MaxQuant_1.5.0.30	exon	2433432	2433477	182.35	+	0	Amino_Acid_Before=M;Annotated=-;Charges=2,3;PEP=8.3476e-27;Missed_Cleavages=0;Mass=1562.8668;Sequence(s)=_AEVLVLVEHADGALK_;PTMs=-;Paralogous=-
Chromosome	MaxQuant_1.5.0.30	exon	2433432	2433480	131.18	+	0	Amino_Acid_Before=M;Annotated=-;Charges=2,3,4;PEP=5.079e-12;Missed_Cleavages=1;Mass=1690.9618;Sequence(s)=_AEVLVLVEHADGALKK_;PTMs=-;Paralogous=-
Chromosome	MaxQuant_1.5.0.30	exon	4000756	4000786	73.499	-	0	Amino_Acid_Before=R;Annotated=+;Charges=2;PEP=0.000274;Missed_Cleavages=0;Mass=995.52876;Sequence(s)=_AEVPGIDPAK_;PTMs=-;Paralogous=-
Chromosome	MaxQuant_1.5.0.30	exon	4000735	4000786	56.819	-	0	Amino_Acid_Before=R;Annotated=+;Charges=2;PEP=0.0017516;Missed_Cleavages=1;Mass=1807.968;Sequence(s)=_AEVPGIDPAKDIDITVR_;PTMs=-;Paralogous=-
Chromosome	MaxQuant_1.5.0.30	exon	5515295	5515391	114.35	+	0	Amino_Acid_Before=R;Annotated=+;Charges=3;PEP=5.4517e-15;Missed_Cleavages=0;Mass=3384.7201;Sequence(s)=_AEVPTIVEQAADATELLIAQGLEPAQNTVHAW_;PTMs=-;Paralogous=-
Chromosome	MaxQuant_1.5.0.30	exon	3728085	3728133	42.068	-	0	Amino_Acid_Before=R;Annotated=+;Charges=2;PEP=0.01499;Missed_Cleavages=0;Mass=1783.8628;Sequence(s)=_AEVQTDGNFVLYTAEK_;PTMs=-;Paralogous=-
Chromosome	MaxQuant_1.5.0.30	exon	1027028	1027142	265.21	-	0	Amino_Acid_Before=R;Annotated=+;Charges=3,4;PEP=5.9417e-76;Missed_Cleavages=1;Mass=3916.8736;Sequence(s)=_AEVTDDDGKPVATSIVTMLGEAEIDEADEISSQIAAAR_;PTMs=-;Paralogous=-
Chromosome	MaxQuant_1.5.0.30	exon	148653	148731	41.475	-	0	Amino_Acid_Before=R;Annotated=+;Charges=3;PEP=0.0046079;Missed_Cleavages=0;Mass=2456.3023;Sequence(s)=_AEVVIEAAGHPAALETAIGLTGPGGR_;PTMs=-;Paralogous=-
Chromosome	MaxQuant_1.5.0.30	exon	5316419	5316476	159.95	-	0	Amino_Acid_Before=K;Annotated=+;Charges=2,3;PEP=1.5098e-17;Missed_Cleavages=0;Mass=1908.9139;Sequence(s)=_AEVVSFDDLVEAGSMAAAK_;PTMs=-;Paralogous=-
Chromosome	MaxQuant_1.5.0.30	exon	351311	351365	102.89	-	0	Amino_Acid_Before=R;Annotated=+;Charges=2;PEP=1.9906e-06;Missed_Cleavages=0;Mass=1986.8993;Sequence(s)=_AEVWGVPGEPDESITMDR_;PTMs=-;Paralogous=-
Chromosome	MaxQuant_1.5.0.30	exon	1106985	1107072	165.53	-	0	Amino_Acid_Before=K;Annotated=+;Charges=2,3,4;PEP=1.8552e-22;Missed_Cleavages=0;Mass=3019.5291;Sequence(s)=_AEWGVPNYPVVPGHEIAGVVTEVGSEVTK_;PTMs=-;Paralogous=+
Chromosome	MaxQuant_1.5.0.30	exon	2400247	2400334	165.53	-	0	Amino_Acid_Before=K;Annotated=+;Charges=2,3,4;PEP=1.8552e-22;Missed_Cleavages=0;Mass=3019.5291;Sequence(s)=_AEWGVPNYPVVPGHEIAGVVTEVGSEVTK_;PTMs=-;Paralogous=+
Chromosome	MaxQuant_1.5.0.30	exon	4206654	4206684	67.334	-	0	Amino_Acid_Before=R;Annotated=+;Charges=2;PEP=0.00043408;Missed_Cleavages=0;Mass=1249.6343;Sequence(s)=_AEWSELFQLK_;PTMs=-;Paralogous=-
Chromosome	MaxQuant_1.5.0.30	exon	798817	798841	82.452	+	0	Amino_Acid_Before=K;Annotated=+;Charges=2,3;PEP=0.0016346;Missed_Cleavages=1;Mass=1057.4829;Sequence(s)=_AEYDNYRK_;PTMs=-;Paralogous=-
Chromosome	MaxQuant_1.5.0.30	exon	2708732	2708777	43.316	+	0	Amino_Acid_Before=R;Annotated=-;Charges=2;PEP=0.01576;Missed_Cleavages=0;Mass=1618.7773;Sequence(s)=_AEYENMQAPVVGGVR_;PTMs=-;Paralogous=-
Chromosome	MaxQuant_1.5.0.30	exon	3298929	3298977	116.06	+	0	Amino_Acid_Before=R;Annotated=+;Charges=2,3;PEP=1.6983e-08;Missed_Cleavages=0;Mass=1884.8676;Sequence(s)=_AEYRPITDTEAMDAFR_;PTMs=-;Paralogous=-
Chromosome	MaxQuant_1.5.0.30	exon	6496334	6496424	210.7	+	0	Amino_Acid_Before=M;Annotated=+;Charges=2,3,4,5;PEP=1.7689e-37;Missed_Cleavages=0;Mass=3424.6212;Sequence(s)=_AEYTLPDLDYDYGALEPHISGQINELHHSK_;PTMs=-;Paralogous=-
Chromosome	MaxQuant_1.5.0.30	exon	6686997	6687087	163.39	-	0	Amino_Acid_Before=M;Annotated=+;Charges=3,4,5;PEP=1.1799e-22;Missed_Cleavages=0;Mass=3452.6525;Sequence(s)=_AEYTLPELDYDYAALEPHISGQINEIHHSK_;PTMs=-;Paralogous=-
Chromosome	MaxQuant_1.5.0.30	exon	440912	440933	94.006	+	0	Amino_Acid_Before=R;Annotated=+;Charges=1,2;PEP=0.0059471;Missed_Cleavages=0;Mass=907.4552;Sequence(s)=_AEYWLAR_;PTMs=-;Paralogous=-
Chromosome	MaxQuant_1.5.0.30	exon	5369440	5369467	87.181	+	0	Amino_Acid_Before=K;Annotated=+;Charges=1,2;PEP=0.0076068;Missed_Cleavages=0;Mass=862.45487;Sequence(s)=_AFAAGADIK_;PTMs=-;Paralogous=-
Chromosome	MaxQuant_1.5.0.30	exon	4655303	4655330	37.73	-	0	Amino_Acid_Before=R;Annotated=+;Charges=2;PEP=0.02936;Missed_Cleavages=0;Mass=962.47091;Sequence(s)=_AFADDPVTK_;PTMs=-;Paralogous=-
Chromosome	MaxQuant_1.5.0.30	exon	2466839	2466875	81.92	+	0	Amino_Acid_Before=K;Annotated=+;Charges=3,4;PEP=2.0215e-05;Missed_Cleavages=1;Mass=1385.7528;Sequence(s)=_AFADEGRRPVLR_;PTMs=-;Paralogous=-
Chromosome	MaxQuant_1.5.0.30	exon	6958841	6958883	40.941	+	0	Amino_Acid_Before=R;Annotated=+;Charges=3;PEP=0.021547;Missed_Cleavages=1;Mass=1546.774;Sequence(s)=_AFADSLRADEPSLR_;PTMs=-;Paralogous=-
Chromosome	MaxQuant_1.5.0.30	exon	3286230	3286254	58.679	+	0	Amino_Acid_Before=K;Annotated=+;Charges=2;PEP=0.0073677;Missed_Cleavages=0;Mass=795.40277;Sequence(s)=_AFAFAGGR_;PTMs=-;Paralogous=-
Chromosome	MaxQuant_1.5.0.30	exon	3668581	3668617	79.659	-	0	Amino_Acid_Before=K;Annotated=+;Charges=2;PEP=3.2331e-05;Missed_Cleavages=0;Mass=1158.6509;Sequence(s)=_AFAIALAQAGAR_;PTMs=-;Paralogous=-
Chromosome	MaxQuant_1.5.0.30	exon	4322503	4322536	79.148	+	0	Amino_Acid_Before=R;Annotated=+;Charges=2;PEP=4.7838e-05;Missed_Cleavages=0;Mass=1166.7176;Sequence(s)=_AFAILGRPLPL_;PTMs=-;Paralogous=-
Chromosome	MaxQuant_1.5.0.30	exon	581178	581223	72.523	-	0	Amino_Acid_Before=K;Annotated=+;Charges=3;PEP=4.8567e-05;Missed_Cleavages=0;Mass=1594.8831;Sequence(s)=_AFALHPLVDSVTVAR_;PTMs=-;Paralogous=-
Chromosome	MaxQuant_1.5.0.30	exon	5230360	5230444	110.17	-	0	Amino_Acid_Before=R;Annotated=+;Charges=3;PEP=7.5636e-12;Missed_Cleavages=0;Mass=2922.524;Sequence(s)=_AFALSNNIALPVLGEEHYVLVSGEAGPR_;PTMs=-;Paralogous=-
Chromosome	MaxQuant_1.5.0.30	exon	4784987	4785020	95.618	-	0	Amino_Acid_Before=R;Annotated=+;Charges=2;PEP=1.6073e-06;Missed_Cleavages=0;Mass=1217.6768;Sequence(s)=_AFANLIEATLR_;PTMs=-;Paralogous=-
Chromosome	MaxQuant_1.5.0.30	exon	4815121	4815154	89.266	+	0	Amino_Acid_Before=K;Annotated=+;Charges=2;PEP=2.5075e-06;Missed_Cleavages=0;Mass=1241.6041;Sequence(s)=_AFANTFSESLR_;PTMs=-;Paralogous=-
Chromosome	MaxQuant_1.5.0.30	exon	4815121	4815211	36.3	+	0	Amino_Acid_Before=K;Annotated=+;Charges=3,4;PEP=0.011411;Missed_Cleavages=1;Mass=3094.6564;Sequence(s)=_AFANTFSESLRGELTGVGVHVTLLAPGPVR_;PTMs=-;Paralogous=-
Chromosome	MaxQuant_1.5.0.30	exon	3211922	3211958	67.997	+	0	Amino_Acid_Before=K;Annotated=+;Charges=2;PEP=9.7389e-05;Missed_Cleavages=0;Mass=1209.603;Sequence(s)=_AFAPTFAASAEK_;PTMs=-;Paralogous=-
Chromosome	MaxQuant_1.5.0.30	exon	5308488	5308542	62.94	+	0	Amino_Acid_Before=R;Annotated=+;Charges=3;PEP=0.00011776;Missed_Cleavages=1;Mass=2216.0651;Sequence(s)=_AFAPVQEHYYDEPPRIER_;PTMs=-;Paralogous=-
Chromosome	MaxQuant_1.5.0.30	exon	4799587	4799650	71.309	+	0	Amino_Acid_Before=K;Annotated=+;Charges=3;PEP=4.145e-06;Missed_Cleavages=1;Mass=2107.0368;Sequence(s)=_AFCAGADLAALGTATEDGLRK_;PTMs=-;Paralogous=-
Chromosome	MaxQuant_1.5.0.30	exon	1228013	1228049	156.36	-	0	Amino_Acid_Before=K;Annotated=+;Charges=2;PEP=6.0528e-13;Missed_Cleavages=0;Mass=1260.5622;Sequence(s)=_AFDAEDPQPSGK_;PTMs=-;Paralogous=-
Chromosome	MaxQuant_1.5.0.30	exon	351467	351524	220.34	-	0	Amino_Acid_Before=K;Annotated=+;Charges=2,3;PEP=1.9654e-44;Missed_Cleavages=0;Mass=2148.9236;Sequence(s)=_AFDANYDGEEDVNGLTTYR_;PTMs=-;Paralogous=-
Chromosome	MaxQuant_1.5.0.30	exon	5166073	5166145	65.197	+	0	Amino_Acid_Before=R;Annotated=+;Charges=3;PEP=2.3572e-06;Missed_Cleavages=1;Mass=2714.3035;Sequence(s)=_AFDDDRLADVLAELPEDEQADVLR_;PTMs=-;Paralogous=-
Chromosome	MaxQuant_1.5.0.30	exon	4115226	4115277	74.732	+	0	Amino_Acid_Before=R;Annotated=+;Charges=2;PEP=4.2487e-05;Missed_Cleavages=0;Mass=1818.9112;Sequence(s)=_AFDELSADGVVLQSNVR_;PTMs=-;Paralogous=-
Chromosome	MaxQuant_1.5.0.30	exon	4852018	4852117	127.95	-	0	Amino_Acid_Before=R;Annotated=+;Charges=4,5;PEP=7.3897e-17;Missed_Cleavages=1;Mass=3322.6834;Sequence(s)=_AFDGKPPVGVTVFVEGEEESGSPSLGALLAAHR_;PTMs=-;Paralogous=-
Chromosome	MaxQuant_1.5.0.30	exon	1139530	1139596	86.761	-	0	Amino_Acid_Before=R;Annotated=+;Charges=3;PEP=6.7209e-07;Missed_Cleavages=0;Mass=2291.0892;Sequence(s)=_AFDGLPALSADEAADWMITAAR_;PTMs=-;Paralogous=-
Chromosome	MaxQuant_1.5.0.30	exon	6647681	6647732	56.313	+	0	Amino_Acid_Before=K;Annotated=+;Charges=3;PEP=0.00068936;Missed_Cleavages=0;Mass=1959.9764;Sequence(s)=_AFDMVLAEALWSELHTK_;PTMs=-;Paralogous=-
Chromosome	MaxQuant_1.5.0.30	exon	1501554	1501590	196.7	+	0	Amino_Acid_Before=R;Annotated=+;Charges=2,3;PEP=2.3378e-21;Missed_Cleavages=0;Mass=1403.6317;Sequence(s)=_AFDQIDNAPEER_;PTMs=-;Paralogous=-
Chromosome	MaxQuant_1.5.0.30	exon	2843135	2843174	89.231	+	0	Amino_Acid_Before=R;Annotated=+;Charges=2,3;PEP=4.3496e-07;Missed_Cleavages=0;Mass=1517.7371;Sequence(s)=_AFDQLMMDVALHK_;PTMs=-;Paralogous=-
Chromosome	MaxQuant_1.5.0.30	exon	3330062	3330092	100.88	+	0	Amino_Acid_Before=K;Annotated=+;Charges=2;PEP=1.2751e-05;Missed_Cleavages=0;Mass=1106.488;Sequence(s)=_AFDTEGDPQK_;PTMs=-;Paralogous=-
Chromosome	MaxQuant_1.5.0.30	exon	6835408	6835453	94.487	-	0	Amino_Acid_Before=K;Annotated=+;Charges=2;PEP=1.5456e-06;Missed_Cleavages=0;Mass=1475.7369;Sequence(s)=_AFDTQAGPAITSAAR_;PTMs=-;Paralogous=-
Chromosome	MaxQuant_1.5.0.30	exon	3212750	3212777	43.308	+	0	Amino_Acid_Before=R;Annotated=+;Charges=2;PEP=0.062727;Missed_Cleavages=0;Mass=1036.5376;Sequence(s)=_AFEIMLTGR_;PTMs=-;Paralogous=-
Chromosome	MaxQuant_1.5.0.30	exon	2289227	2289248	64.757	+	0	Amino_Acid_Before=R;Annotated=+;Charges=2;PEP=0.0098272;Missed_Cleavages=0;Mass=804.44939;Sequence(s)=_AFELAVR_;PTMs=-;Paralogous=-
Chromosome	MaxQuant_1.5.0.30	exon	2842334	2842358	51.346	+	0	Amino_Acid_Before=K;Annotated=+;Charges=2,3;PEP=0.0090365;Missed_Cleavages=0;Mass=929.47191;Sequence(s)=_AFELTGHR_;PTMs=-;Paralogous=-
Chromosome	MaxQuant_1.5.0.30	exon	2900666	2900696	76.345	+	0	Amino_Acid_Before=K;Annotated=+;Charges=2;PEP=0.00021614;Missed_Cleavages=0;Mass=1197.5601;Sequence(s)=_AFEQCAGFLR_;PTMs=-;Paralogous=-
Chromosome	MaxQuant_1.5.0.30	exon	629450	629534	40.456	+	0	Amino_Acid_Before=R;Annotated=+;Charges=4;PEP=0.0045679;Missed_Cleavages=2;Mass=2868.4519;Sequence(s)=_AFERDHEVAGVGVTGKPVIAGSSDPAFR_;PTMs=-;Paralogous=-
Chromosome	MaxQuant_1.5.0.30	exon	3127465	3127543	52.144	+	0	Amino_Acid_Before=R;Annotated=+;Charges=3;PEP=0.00036567;Missed_Cleavages=0;Mass=2784.2627;Sequence(s)=_AFEVDHNDGWLLSADGTESALEHGSK_;PTMs=-;Paralogous=-
Chromosome	MaxQuant_1.5.0.30	exon	854888	854909	66.073	+	0	Amino_Acid_Before=R;Annotated=+;Charges=2;PEP=0.0096956;Missed_Cleavages=0;Mass=820.43307;Sequence(s)=_AFEVLDK_;PTMs=-;Paralogous=-
Chromosome	MaxQuant_1.5.0.30	exon	765388	765418	33.875	+	0	Amino_Acid_Before=R;Annotated=+;Charges=3;PEP=0.055944;Missed_Cleavages=1;Mass=1240.5989;Sequence(s)=_AFFDRFPDAR_;PTMs=-;Paralogous=-
Chromosome	MaxQuant_1.5.0.30	exon	6347560	6347590	90.15	+	0	Amino_Acid_Before=R;Annotated=+;Charges=2,3;PEP=2.8788e-05;Missed_Cleavages=0;Mass=1094.5985;Sequence(s)=_AFGAQHPVIR_;PTMs=-;Paralogous=-
Chromosome	MaxQuant_1.5.0.30	exon	1489741	1489780	92.19	+	0	Amino_Acid_Before=K;Annotated=+;Charges=2;PEP=3.6167e-07;Missed_Cleavages=0;Mass=1493.7701;Sequence(s)=_AFGAYLIDQPLMR_;PTMs=-;Paralogous=-
Chromosome	MaxQuant_1.5.0.30	exon	2732548	2732572	32.037	-	0	Amino_Acid_Before=R;Annotated=+;Charges=2,3;PEP=0.042871;Missed_Cleavages=0;Mass=901.42938;Sequence(s)=_AFGDHLDK_;PTMs=-;Paralogous=-
Chromosome	MaxQuant_1.5.0.30	exon	2732539	2732572	116.06	-	0	Amino_Acid_Before=R;Annotated=+;Charges=2,3,4;PEP=3.1529e-08;Missed_Cleavages=1;Mass=1315.6157;Sequence(s)=_AFGDHLDKEER_;PTMs=-;Paralogous=-
Chromosome	MaxQuant_1.5.0.30	exon	6951095	6951131	69.03	+	0	Amino_Acid_Before=R;Annotated=+;Charges=2;PEP=9.1625e-05;Missed_Cleavages=0;Mass=1364.6976;Sequence(s)=_AFGDVPLNLEYK_;PTMs=-;Paralogous=-
Chromosome	MaxQuant_1.5.0.30	exon	4363963	4363990	44.318	+	0	Amino_Acid_Before=K;Annotated=+;Charges=2;PEP=0.029131;Missed_Cleavages=0;Mass=906.48108;Sequence(s)=_AFGESVGLK_;PTMs=-;Paralogous=-
Chromosome	MaxQuant_1.5.0.30	exon	5770356	5770413	90.164	+	0	Amino_Acid_Before=K;Annotated=+;Charges=2,3;PEP=5.4962e-06;Missed_Cleavages=0;Mass=1941.0207;Sequence(s)=_AFGGTPVTIHLTVTDVDAK_;PTMs=-;Paralogous=-
Chromosome	MaxQuant_1.5.0.30	exon	2408722	2408764	139.7	+	0	Amino_Acid_Before=K;Annotated=+;Charges=2,3;PEP=1.2124e-13;Missed_Cleavages=0;Mass=1458.7831;Sequence(s)=_AFGQAIALEVIDGR_;PTMs=-;Paralogous=+
Chromosome	MaxQuant_1.5.0.30	exon	1115460	1115502	139.7	+	0	Amino_Acid_Before=K;Annotated=+;Charges=2,3;PEP=1.2124e-13;Missed_Cleavages=0;Mass=1458.7831;Sequence(s)=_AFGQAIALEVIDGR_;PTMs=-;Paralogous=+
Chromosome	MaxQuant_1.5.0.30	exon	5522208	5522250	186.62	-	0	Amino_Acid_Before=K;Annotated=+;Charges=2,3;PEP=1.2242e-21;Missed_Cleavages=0;Mass=1574.759;Sequence(s)=_AFGQNFVHDANTVR_;PTMs=-;Paralogous=-
Chromosome	MaxQuant_1.5.0.30	exon	5522205	5522250	58.079	-	0	Amino_Acid_Before=K;Annotated=+;Charges=3,4;PEP=0.00089585;Missed_Cleavages=1;Mass=1730.8601;Sequence(s)=_AFGQNFVHDANTVRR_;PTMs=-;Paralogous=-
Chromosome	MaxQuant_1.5.0.30	exon	5295290	5295329	119.25	-	0	Amino_Acid_Before=K;Annotated=+;Charges=2;PEP=3.7955e-10;Missed_Cleavages=0;Mass=1457.7164;Sequence(s)=_AFGQPIGSFQHNR_;PTMs=-;Paralogous=-
Chromosome	MaxQuant_1.5.0.30	exon	4928611	4928650	76.728	-	0	Amino_Acid_Before=K;Annotated=+;Charges=2;PEP=3.7692e-05;Missed_Cleavages=0;Mass=1366.6881;Sequence(s)=_AFGTPVASFQNTK_;PTMs=-;Paralogous=-
Chromosome	MaxQuant_1.5.0.30	exon	1566740	1566803	219.87	-	0	Amino_Acid_Before=R;Annotated=+;Charges=2,3;PEP=3.4002e-44;Missed_Cleavages=0;Mass=2228.1187;Sequence(s)=_AFGVDPSTFIANFTEGLALMK_;PTMs=-;Paralogous=-
Chromosome	MaxQuant_1.5.0.30	exon	6254277	6254301	64.734	-	0	Amino_Acid_Before=R;Annotated=+;Charges=2;PEP=0.0035199;Missed_Cleavages=0;Mass=959.48248;Sequence(s)=_AFINPENR_;PTMs=-;Paralogous=-
Chromosome	MaxQuant_1.5.0.30	exon	5890493	5890520	112.01	-	0	Amino_Acid_Before=R;Annotated=+;Charges=2;PEP=0.00016709;Missed_Cleavages=0;Mass=1141.5404;Sequence(s)=_AFITEQYDR_;PTMs=-;Paralogous=-
Chromosome	MaxQuant_1.5.0.30	exon	1886411	1886447	159.52	-	0	Amino_Acid_Before=R;Annotated=+;Charges=1,2,3;PEP=9.1371e-13;Missed_Cleavages=1;Mass=1360.7602;Sequence(s)=_AFKEDVLEILGK_;PTMs=-;Paralogous=-
Chromosome	MaxQuant_1.5.0.30	exon	1128413	1128440	70.496	-	0	Amino_Acid_Before=K;Annotated=+;Charges=2,3;PEP=0.00205;Missed_Cleavages=1;Mass=1037.4852;Sequence(s)=_AFKPDMSDK_;PTMs=-;Paralogous=-
Chromosome	MaxQuant_1.5.0.30	exon	1637480	1637510	70.363	+	0	Amino_Acid_Before=K;Annotated=+;Charges=2;PEP=0.00033778;Missed_Cleavages=0;Mass=1039.5451;Sequence(s)=_AFLAAAYASR_;PTMs=-;Paralogous=-
Chromosome	MaxQuant_1.5.0.30	exon	1669168	1669195	62.558	+	0	Amino_Acid_Before=R;Annotated=+;Charges=2;PEP=0.0098607;Missed_Cleavages=0;Mass=932.53312;Sequence(s)=_AFLAELAAK_;PTMs=-;Paralogous=-
Chromosome	MaxQuant_1.5.0.30	exon	1672416	1672488	285.38	+	0	Amino_Acid_Before=K;Annotated=+;Charges=2,3,4;PEP=2.3844e-84;Missed_Cleavages=0;Mass=2494.3795;Sequence(s)=_AFLDDLAIVTGGQVVNPDVGLLLR_;PTMs=-;Paralogous=-
Chromosome	MaxQuant_1.5.0.30	exon	4816078	4816111	160.72	-	0	Amino_Acid_Before=K;Annotated=+;Charges=2;PEP=1.0322e-12;Missed_Cleavages=0;Mass=1290.682;Sequence(s)=_AFLEQVEQTVK_;PTMs=-;Paralogous=-
Chromosome	MaxQuant_1.5.0.30	exon	1741336	1741378	216.34	+	0	Amino_Acid_Before=R;Annotated=+;Charges=2;PEP=1.0196e-32;Missed_Cleavages=0;Mass=1548.8035;Sequence(s)=_AFLLTNVVEAEESK_;PTMs=-;Paralogous=-
Chromosome	MaxQuant_1.5.0.30	exon	478200	478305	101.2	-	0	Amino_Acid_Before=R;Annotated=+;Charges=3;PEP=7.0509e-11;Missed_Cleavages=1;Mass=3473.8658;Sequence(s)=_AFLSELESELPAAATGAAAPATVPGKPPLVEQLTK_;PTMs=-;Paralogous=-
Chromosome	MaxQuant_1.5.0.30	exon	5804800	5804833	104.14	-	0	Amino_Acid_Before=K;Annotated=+;Charges=2;PEP=3.9892e-07;Missed_Cleavages=0;Mass=1237.6125;Sequence(s)=_AFMEVLSQGTR_;PTMs=-;Paralogous=-
Chromosome	MaxQuant_1.5.0.30	exon	428502	428541	61.11	+	0	Amino_Acid_Before=R;Annotated=+;Charges=2;PEP=0.0035295;Missed_Cleavages=0;Mass=1346.738;Sequence(s)=_AFMTPSIAALLGR_;PTMs=-;Paralogous=-
Chromosome	MaxQuant_1.5.0.30	exon	3934567	3934588	95.352	-	0	Amino_Acid_Before=K;Annotated=+;Charges=2;PEP=0.0056666;Missed_Cleavages=0;Mass=825.43849;Sequence(s)=_AFNLFSK_;PTMs=-;Paralogous=-
Chromosome	MaxQuant_1.5.0.30	exon	1042166	1042196	94.692	+	0	Amino_Acid_Before=R;Annotated=+;Charges=2;PEP=2.1999e-05;Missed_Cleavages=0;Mass=1004.5039;Sequence(s)=_AFNSVGGTPR_;PTMs=-;Paralogous=-
Chromosome	MaxQuant_1.5.0.30	exon	3093111	3093174	94.632	+	0	Amino_Acid_Before=R;Annotated=+;Charges=2,3;PEP=1.6774e-06;Missed_Cleavages=1;Mass=2168.2068;Sequence(s)=_AFPMGPGFLIDGKPVILTAPK_;PTMs=-;Paralogous=-
Chromosome	MaxQuant_1.5.0.30	exon	1565949	1565997	127.29	+	0	Amino_Acid_Before=K;Annotated=+;Charges=2,3;PEP=2.0307e-09;Missed_Cleavages=0;Mass=1586.8304;Sequence(s)=_AFPQGGTVGVDELVAK_;PTMs=-;Paralogous=-
Chromosome	MaxQuant_1.5.0.30	exon	5094119	5094155	81.918	+	0	Amino_Acid_Before=K;Annotated=+;Charges=2;PEP=1.9726e-05;Missed_Cleavages=0;Mass=1277.6364;Sequence(s)=_AFQIASLNGSDR_;PTMs=-;Paralogous=-
Chromosome	MaxQuant_1.5.0.30	exon	5860099	5860138	188.92	+	0	Amino_Acid_Before=R;Annotated=+;Charges=2,3;PEP=3.1413e-21;Missed_Cleavages=1;Mass=1389.7616;Sequence(s)=_AFRDEVIAAIGTK_;PTMs=-;Paralogous=-
Chromosome	MaxQuant_1.5.0.30	exon	6139440	6139497	142.26	-	0	Amino_Acid_Before=R;Annotated=+;Charges=2,3;PEP=5.8813e-17;Missed_Cleavages=0;Mass=1930.9789;Sequence(s)=_AFSAAYDALGVLPPSAEPR_;PTMs=-;Paralogous=-
Chromosome	MaxQuant_1.5.0.30	exon	4365611	4365665	39.905	-	0	Amino_Acid_Before=K;Annotated=+;Charges=2,3;PEP=0.02787;Missed_Cleavages=0;Mass=1737.872;Sequence(s)=_AFSDMLVSVTGAASGIGR_;PTMs=-;Paralogous=-
Chromosome	MaxQuant_1.5.0.30	exon	331922	331994	121.38	-	0	Amino_Acid_Before=R;Annotated=+;Charges=3;PEP=2.6709e-10;Missed_Cleavages=0;Mass=2418.1672;Sequence(s)=_AFSEVMDLAIAMGGTITGEHGVGR_;PTMs=-;Paralogous=-
Chromosome	MaxQuant_1.5.0.30	exon	2698518	2698560	33.265	+	0	Amino_Acid_Before=K;Annotated=+;Charges=2,3;PEP=0.043869;Missed_Cleavages=0;Mass=1609.7889;Sequence(s)=_AFSFGYAEHAELLR_;PTMs=-;Paralogous=-
Chromosome	MaxQuant_1.5.0.30	exon	5357204	5357246	76.01	-	0	Amino_Acid_Before=R;Annotated=+;Charges=2;PEP=4.6212e-05;Missed_Cleavages=0;Mass=1456.6439;Sequence(s)=_AFSSGMAATDCALR_;PTMs=-;Paralogous=-
Chromosome	MaxQuant_1.5.0.30	exon	4388189	4388213	41.448	-	0	Amino_Acid_Before=K;Annotated=+;Charges=2;PEP=0.082023;Missed_Cleavages=0;Mass=835.41882;Sequence(s)=_AFSTAPSR_;PTMs=-;Paralogous=-
Chromosome	MaxQuant_1.5.0.30	exon	3909296	3909338	100.11	-	0	Amino_Acid_Before=R;Annotated=+;Charges=2;PEP=5.013e-07;Missed_Cleavages=0;Mass=1571.8195;Sequence(s)=_AFSVPIDEVTPELR_;PTMs=-;Paralogous=-
Chromosome	MaxQuant_1.5.0.30	exon	3909293	3909338	38.376	-	0	Amino_Acid_Before=R;Annotated=+;Charges=3;PEP=0.013083;Missed_Cleavages=1;Mass=1727.9206;Sequence(s)=_AFSVPIDEVTPELRR_;PTMs=-;Paralogous=-
Chromosome	MaxQuant_1.5.0.30	exon	5008687	5008771	128.4	-	0	Amino_Acid_Before=R;Annotated=+;Charges=3,4;PEP=5.0938e-15;Missed_Cleavages=0;Mass=3025.4392;Sequence(s)=_AFTEIEGLPAPEVFHMNEGHAGFLGAER_;PTMs=-;Paralogous=-
Chromosome	MaxQuant_1.5.0.30	exon	2481633	2481663	98.048	+	0	Amino_Acid_Before=R;Annotated=+;Charges=2;PEP=1.6982e-05;Missed_Cleavages=0;Mass=1226.6084;Sequence(s)=_AFTFPFDQVR_;PTMs=-;Paralogous=-
Chromosome	MaxQuant_1.5.0.30	exon	854057	854096	38.199	+	0	Amino_Acid_Before=K;Annotated=+;Charges=2,3;PEP=0.081411;Missed_Cleavages=1;Mass=1561.7525;Sequence(s)=_AFTGDIDRYVYSR_;PTMs=-;Paralogous=-
Chromosome	MaxQuant_1.5.0.30	exon	3170218	3170269	74.141	+	0	Amino_Acid_Before=R;Annotated=+;Charges=4;PEP=2.3913e-05;Missed_Cleavages=0;Mass=1923.9955;Sequence(s)=_AFTHFALLANVAEDIHR_;PTMs=-;Paralogous=-
Chromosome	MaxQuant_1.5.0.30	exon	4815946	4815970	77.732	-	0	Amino_Acid_Before=R;Annotated=+;Charges=2;PEP=0.0025545;Missed_Cleavages=0;Mass=920.42396;Sequence(s)=_AFTPDDQK_;PTMs=-;Paralogous=-
Chromosome	MaxQuant_1.5.0.30	exon	1123225	1123252	78.516	+	0	Amino_Acid_Before=R;Annotated=+;Charges=2;PEP=0.000743;Missed_Cleavages=0;Mass=1151.6128;Sequence(s)=_AFTPWYLVR_;PTMs=-;Paralogous=+
Chromosome	MaxQuant_1.5.0.30	exon	2416487	2416514	78.516	+	0	Amino_Acid_Before=R;Annotated=+;Charges=2;PEP=0.000743;Missed_Cleavages=0;Mass=1151.6128;Sequence(s)=_AFTPWYLVR_;PTMs=-;Paralogous=+
Chromosome	MaxQuant_1.5.0.30	exon	2810789	2810831	70.373	+	0	Amino_Acid_Before=K;Annotated=+;Charges=2;PEP=7.3578e-05;Missed_Cleavages=0;Mass=1528.8137;Sequence(s)=_AFTTVPPELADQLK_;PTMs=-;Paralogous=-
Chromosome	MaxQuant_1.5.0.30	exon	528695	528725	41.109	+	0	Amino_Acid_Before=K;Annotated=+;Charges=2;PEP=0.012356;Missed_Cleavages=0;Mass=1183.5622;Sequence(s)=_AFTTWSQTSR_;PTMs=-;Paralogous=-
Chromosome	MaxQuant_1.5.0.30	exon	846067	846106	113.53	+	0	Amino_Acid_Before=K;Annotated=+;Charges=2;PEP=1.4864e-08;Missed_Cleavages=1;Mass=1404.6997;Sequence(s)=_AFVNAELRDGEGK_;PTMs=-;Paralogous=-
Chromosome	MaxQuant_1.5.0.30	exon	1746939	1746996	220.17	-	0	Amino_Acid_Before=K;Annotated=+;Charges=2,3,4;PEP=1.9865e-44;Missed_Cleavages=0;Mass=2033.0807;Sequence(s)=_AFVNALTLHSHVANIGDVR_;PTMs=-;Paralogous=-
Chromosome	MaxQuant_1.5.0.30	exon	2166246	2166318	138.54	+	0	Amino_Acid_Before=R;Annotated=+;Charges=2,3;PEP=1.9238e-13;Missed_Cleavages=0;Mass=2595.3544;Sequence(s)=_AFVNRPLVLIADEPTGNLDPETSK_;PTMs=-;Paralogous=-
Chromosome	MaxQuant_1.5.0.30	exon	2166246	2166342	67.799	+	0	Amino_Acid_Before=R;Annotated=+;Charges=3,4;PEP=1.1066e-06;Missed_Cleavages=1;Mass=3580.8447;Sequence(s)=_AFVNRPLVLIADEPTGNLDPETSKDIMDLLER_;PTMs=-;Paralogous=-
Chromosome	MaxQuant_1.5.0.30	exon	4854459	4854534	103.02	-	0	Amino_Acid_Before=R;Annotated=+;Charges=3,4;PEP=6.3334e-10;Missed_Cleavages=0;Mass=2898.3937;Sequence(s)=_AFVQFDPEHTVARPLPDSSDWEVTR_;PTMs=-;Paralogous=-
Chromosome	MaxQuant_1.5.0.30	exon	4854456	4854534	111.11	-	0	Amino_Acid_Before=R;Annotated=+;Charges=3,4,5;PEP=6.0404e-11;Missed_Cleavages=1;Mass=3026.4886;Sequence(s)=_AFVQFDPEHTVARPLPDSSDWEVTRK_;PTMs=-;Paralogous=-
Chromosome	MaxQuant_1.5.0.30	exon	985887	985926	64.104	-	0	Amino_Acid_Before=R;Annotated=+;Charges=2,3;PEP=6.5432e-05;Missed_Cleavages=0;Mass=1430.7194;Sequence(s)=_AFVTDGFHLPEAK_;PTMs=-;Paralogous=-
Chromosome	MaxQuant_1.5.0.30	exon	6140884	6140941	183.77	-	0	Amino_Acid_Before=K;Annotated=+;Charges=2,3;PEP=4.5617e-25;Missed_Cleavages=0;Mass=1951.0891;Sequence(s)=_AFVTLGGTPLLEHALSGLR_;PTMs=-;Paralogous=-
Chromosome	MaxQuant_1.5.0.30	exon	1116124	1116145	57.281	+	0	Amino_Acid_Before=R;Annotated=+;Charges=2;PEP=0.028945;Missed_Cleavages=0;Mass=908.42146;Sequence(s)=_AFWCTPK_;PTMs=-;Paralogous=+
Chromosome	MaxQuant_1.5.0.30	exon	2409386	2409407	57.281	+	0	Amino_Acid_Before=R;Annotated=+;Charges=2;PEP=0.028945;Missed_Cleavages=0;Mass=908.42146;Sequence(s)=_AFWCTPK_;PTMs=-;Paralogous=+
Chromosome	MaxQuant_1.5.0.30	exon	6496868	6496910	275.63	+	0	Amino_Acid_Before=K;Annotated=+;Charges=2,3;PEP=3.8811e-52;Missed_Cleavages=0;Mass=1761.8223;Sequence(s)=_AFWNVVNWDDVQNR_;PTMs=-;Paralogous=-
Chromosome	MaxQuant_1.5.0.30	exon	3911363	3911396	60.255	-	0	Amino_Acid_Before=R;Annotated=+;Charges=2;PEP=0.0011799;Missed_Cleavages=0;Mass=1269.6394;Sequence(s)=_AFYALPAENFK_;PTMs=-;Paralogous=-
Chromosome	MaxQuant_1.5.0.30	exon	6351106	6351133	64.485	-	0	Amino_Acid_Before=R;Annotated=+;Charges=2;PEP=0.0013217;Missed_Cleavages=0;Mass=1009.4981;Sequence(s)=_AFYAPAQSR_;PTMs=-;Paralogous=-
Chromosome	MaxQuant_1.5.0.30	exon	6579610	6579652	116.63	-	0	Amino_Acid_Before=R;Annotated=+;Charges=2;PEP=2.1634e-09;Missed_Cleavages=0;Mass=1512.6845;Sequence(s)=_AFYDSNADGIGDLR_;PTMs=-;Paralogous=-
Chromosome	MaxQuant_1.5.0.30	exon	5185310	5185352	86.944	-	0	Amino_Acid_Before=K;Annotated=+;Charges=2;PEP=1.4871e-06;Missed_Cleavages=0;Mass=1501.7817;Sequence(s)=_AFYIFTSGTTGLPK_;PTMs=-;Paralogous=-
Chromosome	MaxQuant_1.5.0.30	exon	1099487	1099517	83.862	+	0	Amino_Acid_Before=K;Annotated=+;Charges=2;PEP=6.3311e-05;Missed_Cleavages=0;Mass=897.50321;Sequence(s)=_AGAAALAPTR_;PTMs=-;Paralogous=+
Chromosome	MaxQuant_1.5.0.30	exon	2392749	2392779	83.862	+	0	Amino_Acid_Before=K;Annotated=+;Charges=2;PEP=6.3311e-05;Missed_Cleavages=0;Mass=897.50321;Sequence(s)=_AGAAALAPTR_;PTMs=-;Paralogous=+
Chromosome	MaxQuant_1.5.0.30	exon	1099487	1099520	98.048	+	0	Amino_Acid_Before=K;Annotated=+;Charges=2,3;PEP=1.4119e-06;Missed_Cleavages=1;Mass=1053.6043;Sequence(s)=_AGAAALAPTRR_;PTMs=-;Paralogous=+
Chromosome	MaxQuant_1.5.0.30	exon	2392749	2392782	98.048	+	0	Amino_Acid_Before=K;Annotated=+;Charges=2,3;PEP=1.4119e-06;Missed_Cleavages=1;Mass=1053.6043;Sequence(s)=_AGAAALAPTRR_;PTMs=-;Paralogous=+
Chromosome	MaxQuant_1.5.0.30	exon	2401367	2401415	81.346	-	0	Amino_Acid_Before=R;Annotated=+;Charges=2,3;PEP=2.1474e-05;Missed_Cleavages=0;Mass=1561.7372;Sequence(s)=_AGAADDLIAGFEDAAR_;PTMs=-;Paralogous=+
Chromosome	MaxQuant_1.5.0.30	exon	1108105	1108153	81.346	-	0	Amino_Acid_Before=R;Annotated=+;Charges=2,3;PEP=2.1474e-05;Missed_Cleavages=0;Mass=1561.7372;Sequence(s)=_AGAADDLIAGFEDAAR_;PTMs=-;Paralogous=+
Chromosome	MaxQuant_1.5.0.30	exon	2401364	2401415	85.362	-	0	Amino_Acid_Before=R;Annotated=+;Charges=2,3;PEP=4.3181e-07;Missed_Cleavages=1;Mass=1689.8322;Sequence(s)=_AGAADDLIAGFEDAARK_;PTMs=-;Paralogous=+
Chromosome	MaxQuant_1.5.0.30	exon	1108102	1108153	85.362	-	0	Amino_Acid_Before=R;Annotated=+;Charges=2,3;PEP=4.3181e-07;Missed_Cleavages=1;Mass=1689.8322;Sequence(s)=_AGAADDLIAGFEDAARK_;PTMs=-;Paralogous=+
Chromosome	MaxQuant_1.5.0.30	exon	2704219	2704255	74.78	+	0	Amino_Acid_Before=R;Annotated=+;Charges=2;PEP=5.9546e-05;Missed_Cleavages=0;Mass=1199.6146;Sequence(s)=_AGAAELVADLDR_;PTMs=-;Paralogous=-
Chromosome	MaxQuant_1.5.0.30	exon	2704219	2704285	184.3	+	0	Amino_Acid_Before=R;Annotated=+;Charges=3,4;PEP=5.753e-25;Missed_Cleavages=1;Mass=2381.1975;Sequence(s)=_AGAAELVADLDRLGHEVLFDDR_;PTMs=-;Paralogous=-
Chromosome	MaxQuant_1.5.0.30	exon	2704219	2704306	45.983	+	0	Amino_Acid_Before=R;Annotated=+;Charges=4;PEP=0.00065153;Missed_Cleavages=2;Mass=3048.5629;Sequence(s)=_AGAAELVADLDRLGHEVLFDDRQASPGVK_;PTMs=-;Paralogous=-
Chromosome	MaxQuant_1.5.0.30	exon	5597345	5597423	106.93	-	0	Amino_Acid_Before=R;Annotated=+;Charges=3;PEP=4.644e-14;Missed_Cleavages=0;Mass=2787.3365;Sequence(s)=_AGAAGELTGATRPWQFGDTEPWNVTR_;PTMs=-;Paralogous=-
Chromosome	MaxQuant_1.5.0.30	exon	1374713	1374782	124.19	-	0	Amino_Acid_Before=R;Annotated=+;Charges=2,3;PEP=1.645e-09;Missed_Cleavages=0;Mass=2266.1441;Sequence(s)=_AGAALENPVVADALVEETVDAGR_;PTMs=-;Paralogous=-
Chromosome	MaxQuant_1.5.0.30	exon	966667	966697	177.06	+	0	Amino_Acid_Before=K;Annotated=+;Charges=2;PEP=7.6847e-13;Missed_Cleavages=0;Mass=987.52368;Sequence(s)=_AGAATEVELK_;PTMs=-;Paralogous=-
Chromosome	MaxQuant_1.5.0.30	exon	49127	49181	115.56	-	0	Amino_Acid_Before=R;Annotated=+;Charges=2,3;PEP=4.8724e-08;Missed_Cleavages=0;Mass=1815.8938;Sequence(s)=_AGAATQDMPVPRPAGYSK_;PTMs=-;Paralogous=-
Chromosome	MaxQuant_1.5.0.30	exon	6517367	6517400	90.306	-	0	Amino_Acid_Before=R;Annotated=+;Charges=2;PEP=2.3601e-06;Missed_Cleavages=0;Mass=984.53524;Sequence(s)=_AGAAVAEIAGR_;PTMs=-;Paralogous=-
Chromosome	MaxQuant_1.5.0.30	exon	3450215	3450245	39.937	+	0	Amino_Acid_Before=R;Annotated=+;Charges=2;PEP=0.044319;Missed_Cleavages=0;Mass=897.5396;Sequence(s)=_AGAAVAILGR_;PTMs=-;Paralogous=-
Chromosome	MaxQuant_1.5.0.30	exon	449490	449538	51.03	+	0	Amino_Acid_Before=K;Annotated=+;Charges=2;PEP=0.0020912;Missed_Cleavages=0;Mass=1523.8096;Sequence(s)=_AGAAYVPVDPAVPAAR_;PTMs=-;Paralogous=-
Chromosome	MaxQuant_1.5.0.30	exon	963094	963163	78.976	+	0	Amino_Acid_Before=K;Annotated=+;Charges=2,3;PEP=1.112e-06;Missed_Cleavages=0;Mass=2365.2066;Sequence(s)=_AGADAVVATPPFYVAPHADEVIR_;PTMs=-;Paralogous=-
Chromosome	MaxQuant_1.5.0.30	exon	3839901	3839979	164.79	-	0	Amino_Acid_Before=K;Annotated=+;Charges=2,3;PEP=1.6877e-19;Missed_Cleavages=0;Mass=2693.1875;Sequence(s)=_AGADGADVLVTDTWTSMGQENDGLDR_;PTMs=-;Paralogous=-
Chromosome	MaxQuant_1.5.0.30	exon	3804689	3804728	98.253	-	0	Amino_Acid_Before=R;Annotated=+;Charges=2;PEP=2.1149e-07;Missed_Cleavages=0;Mass=1270.6405;Sequence(s)=_AGADLTDPAAIEK_;PTMs=-;Paralogous=-
Chromosome	MaxQuant_1.5.0.30	exon	3255746	3255779	75.474	+	0	Amino_Acid_Before=K;Annotated=+;Charges=2,3;PEP=0.0005991;Missed_Cleavages=0;Mass=1126.552;Sequence(s)=_AGAFDSLGHPR_;PTMs=-;Paralogous=-
Chromosome	MaxQuant_1.5.0.30	exon	5029914	5029992	106.93	-	0	Amino_Acid_Before=R;Annotated=+;Charges=4;PEP=4.1914e-14;Missed_Cleavages=0;Mass=2660.3558;Sequence(s)=_AGAGLVLAGLVADGETEVHDVFHIDR_;PTMs=-;Paralogous=-
Chromosome	MaxQuant_1.5.0.30	exon	4399603	4399651	59.728	+	0	Amino_Acid_Before=R;Annotated=+;Charges=2,3;PEP=0.00071011;Missed_Cleavages=0;Mass=1747.7802;Sequence(s)=_AGAHTPDVEDPYYGTR_;PTMs=-;Paralogous=-
Chromosome	MaxQuant_1.5.0.30	exon	4637183	4637225	63.16	+	0	Amino_Acid_Before=R;Annotated=-;Charges=2,3;PEP=0.00021088;Missed_Cleavages=0;Mass=1275.7048;Sequence(s)=_AGAHVIAAVGSPAR_;PTMs=-;Paralogous=-
Chromosome	MaxQuant_1.5.0.30	exon	5169506	5169533	70.056	+	0	Amino_Acid_Before=R;Annotated=+;Charges=2;PEP=0.0072229;Missed_Cleavages=0;Mass=899.51886;Sequence(s)=_AGAIALQTR_;PTMs=-;Paralogous=-
Chromosome	MaxQuant_1.5.0.30	exon	5319373	5319481	88.814	-	0	Amino_Acid_Before=K;Annotated=+;Charges=3,4;PEP=1.1497e-10;Missed_Cleavages=0;Mass=3675.8169;Sequence(s)=_AGAIFVDETDEVPEGAIVVFSAHGVAPTVHQSAAER_;PTMs=-;Paralogous=-
Chromosome	MaxQuant_1.5.0.30	exon	4566383	4566404	112.66	-	0	Amino_Acid_Before=R;Annotated=-;Charges=2;PEP=0.0024578;Missed_Cleavages=0;Mass=700.42317;Sequence(s)=_AGALITR_;PTMs=-;Paralogous=-
Chromosome	MaxQuant_1.5.0.30	exon	3847589	3847646	210.98	-	0	Amino_Acid_Before=R;Annotated=+;Charges=2,3;PEP=2.5058e-34;Missed_Cleavages=0;Mass=2173.0328;Sequence(s)=_AGAPDWDVTPEELEQTFIR_;PTMs=-;Paralogous=-
Chromosome	MaxQuant_1.5.0.30	exon	1061480	1061534	81.526	+	0	Amino_Acid_Before=R;Annotated=+;Charges=2;PEP=1.6585e-05;Missed_Cleavages=0;Mass=1688.7013;Sequence(s)=_AGAPESAAGDAEDTDIAE_;PTMs=-;Paralogous=-
Chromosome	MaxQuant_1.5.0.30	exon	6772432	6772489	95.954	-	0	Amino_Acid_Before=R;Annotated=+;Charges=3;PEP=2.5297e-06;Missed_Cleavages=0;Mass=1799.953;Sequence(s)=_AGAPGQALLSAADLAVGYR_;PTMs=-;Paralogous=-
Chromosome	MaxQuant_1.5.0.30	exon	3946870	3946921	76.378	+	0	Amino_Acid_Before=R;Annotated=+;Charges=2,3;PEP=3.2715e-05;Missed_Cleavages=0;Mass=1740.8795;Sequence(s)=_AGAPLGHDYAVISLSDR_;PTMs=-;Paralogous=-
Chromosome	MaxQuant_1.5.0.30	exon	6479372	6479414	93.237	-	0	Amino_Acid_Before=K;Annotated=+;Charges=2;PEP=1.0159e-06;Missed_Cleavages=0;Mass=1360.6657;Sequence(s)=_AGAQSADMAAELVK_;PTMs=-;Paralogous=-
Chromosome	MaxQuant_1.5.0.30	exon	47756	47783	50.834	+	0	Amino_Acid_Before=R;Annotated=+;Charges=2;PEP=0.0078302;Missed_Cleavages=0;Mass=828.5069;Sequence(s)=_AGASIALVK_;PTMs=-;Paralogous=-
Chromosome	MaxQuant_1.5.0.30	exon	5775685	5775739	118.23	+	0	Amino_Acid_Before=R;Annotated=+;Charges=2;PEP=3.8544e-08;Missed_Cleavages=0;Mass=1694.8951;Sequence(s)=_AGASVEQLAAAAGVPVER_;PTMs=-;Paralogous=-
Chromosome	MaxQuant_1.5.0.30	exon	3297586	3297619	101.3	+	0	Amino_Acid_Before=K;Annotated=+;Charges=2;PEP=8.0269e-07;Missed_Cleavages=0;Mass=1013.5618;Sequence(s)=_AGASVIGVNAR_;PTMs=-;Paralogous=-
Chromosome	MaxQuant_1.5.0.30	exon	2442359	2442404	73.296	-	0	Amino_Acid_Before=R;Annotated=+;Charges=2;PEP=6.505e-05;Missed_Cleavages=0;Mass=1463.7732;Sequence(s)=_AGATATTVNALFTAR_;PTMs=-;Paralogous=-
Chromosome	MaxQuant_1.5.0.30	exon	968283	968328	119.87	-	0	Amino_Acid_Before=R;Annotated=+;Charges=2;PEP=3.0402e-09;Missed_Cleavages=0;Mass=1477.7525;Sequence(s)=_AGATDDAPPQIVPAR_;PTMs=-;Paralogous=-
Chromosome	MaxQuant_1.5.0.30	exon	3704862	3704970	103.17	+	0	Amino_Acid_Before=K;Annotated=+;Charges=3,5;PEP=2.2996e-11;Missed_Cleavages=0;Mass=3761.8624;Sequence(s)=_AGATTAWVPSPTAATLHAMHYHQVDVFAVQSELAGK_;PTMs=-;Paralogous=-
Chromosome	MaxQuant_1.5.0.30	exon	5791790	5791838	58.658	+	0	Amino_Acid_Before=K;Annotated=+;Charges=2;PEP=0.00087991;Missed_Cleavages=0;Mass=1556.8886;Sequence(s)=_AGATTLILVTNTVAGR_;PTMs=-;Paralogous=-
Chromosome	MaxQuant_1.5.0.30	exon	3313532	3313565	55.806	-	0	Amino_Acid_Before=R;Annotated=+;Charges=3;PEP=0.0013852;Missed_Cleavages=0;Mass=1096.5811;Sequence(s)=_AGATVVMVGHR_;PTMs=-;Paralogous=-
Chromosome	MaxQuant_1.5.0.30	exon	5964385	5964472	265.07	-	0	Amino_Acid_Before=K;Annotated=+;Charges=2;PEP=3.5059e-72;Missed_Cleavages=0;Mass=2712.3818;Sequence(s)=_AGATVVVNDIAGALEGSDVLDEIAAAGSK_;PTMs=-;Paralogous=-
Chromosome	MaxQuant_1.5.0.30	exon	4670649	4670718	132.67	-	0	Amino_Acid_Before=R;Annotated=+;Charges=2;PEP=1.8352e-12;Missed_Cleavages=0;Mass=2257.1777;Sequence(s)=_AGAVVFATSGMDSLPSPLPTALR_;PTMs=-;Paralogous=-
Chromosome	MaxQuant_1.5.0.30	exon	417105	417201	243.92	+	0	Amino_Acid_Before=K;Annotated=+;Charges=2,3;PEP=2.3321e-59;Missed_Cleavages=0;Mass=3117.4673;Sequence(s)=_AGDATMTAGNSTPLTDGASVALLAGEDWAQAR_;PTMs=-;Paralogous=-
Chromosome	MaxQuant_1.5.0.30	exon	6252505	6252553	50.819	+	0	Amino_Acid_Before=R;Annotated=+;Charges=2;PEP=0.0021248;Missed_Cleavages=0;Mass=1822.7944;Sequence(s)=_AGDAWQQTPDFAETMR_;PTMs=-;Paralogous=-
Chromosome	MaxQuant_1.5.0.30	exon	861118	861175	141.79	+	0	Amino_Acid_Before=R;Annotated=+;Charges=2,3;PEP=6.9309e-12;Missed_Cleavages=1;Mass=2030.9255;Sequence(s)=_AGDGFICTSGKGEELYAEK_;PTMs=-;Paralogous=-
Chromosome	MaxQuant_1.5.0.30	exon	2596991	2597027	69.209	+	0	Amino_Acid_Before=R;Annotated=+;Charges=2,3;PEP=9.0628e-05;Missed_Cleavages=0;Mass=1205.6404;Sequence(s)=_AGDHAPLIDAVK_;PTMs=-;Paralogous=-
Chromosome	MaxQuant_1.5.0.30	exon	1747731	1747761	117.02	-	0	Amino_Acid_Before=K;Annotated=+;Charges=2,3;PEP=1.6151e-06;Missed_Cleavages=0;Mass=1037.5254;Sequence(s)=_AGDHIVSSPR_;PTMs=-;Paralogous=-
Chromosome	MaxQuant_1.5.0.30	exon	6284137	6284173	32.567	+	0	Amino_Acid_Before=R;Annotated=+;Charges=3;PEP=0.030672;Missed_Cleavages=0;Mass=1361.6364;Sequence(s)=_AGDHVDFLAFDR_;PTMs=-;Paralogous=-
Chromosome	MaxQuant_1.5.0.30	exon	2345632	2345683	234.36	+	0	Amino_Acid_Before=R;Annotated=+;Charges=2,3,4;PEP=5.4379e-40;Missed_Cleavages=0;Mass=1973.9847;Sequence(s)=_AGDITLDDLHRPETFFK_;PTMs=-;Paralogous=-
Chromosome	MaxQuant_1.5.0.30	exon	5072430	5072457	67.334	-	0	Amino_Acid_Before=R;Annotated=+;Charges=2;PEP=0.0012042;Missed_Cleavages=0;Mass=970.54475;Sequence(s)=_AGDLLLDVR_;PTMs=-;Paralogous=-
Chromosome	MaxQuant_1.5.0.30	exon	4322950	4322980	57.164	+	0	Amino_Acid_Before=R;Annotated=+;Charges=2;PEP=0.0029165;Missed_Cleavages=0;Mass=1041.5819;Sequence(s)=_AGDLVILEGR_;PTMs=-;Paralogous=-
Chromosome	MaxQuant_1.5.0.30	exon	5720640	5720664	70.816	-	0	Amino_Acid_Before=K;Annotated=+;Charges=2;PEP=0.0030955;Missed_Cleavages=0;Mass=877.38513;Sequence(s)=_AGDMIDEK_;PTMs=-;Paralogous=-
Chromosome	MaxQuant_1.5.0.30	exon	4366924	4366963	103.97	-	0	Amino_Acid_Before=R;Annotated=+;Charges=2;PEP=6.9754e-08;Missed_Cleavages=0;Mass=1434.6562;Sequence(s)=_AGDPAADLQYMQR_;PTMs=-;Paralogous=-
Chromosome	MaxQuant_1.5.0.30	exon	3704391	3704427	163.71	+	0	Amino_Acid_Before=K;Annotated=+;Charges=2;PEP=3.1017e-13;Missed_Cleavages=0;Mass=1228.5796;Sequence(s)=_AGDQNGPLTNSR_;PTMs=-;Paralogous=-
Chromosome	MaxQuant_1.5.0.30	exon	2573129	2573192	42.863	-	0	Amino_Acid_Before=K;Annotated=+;Charges=3,4;PEP=0.0013115;Missed_Cleavages=1;Mass=2367.1489;Sequence(s)=_AGDRELTDELLIAHMDDALNR_;PTMs=-;Paralogous=-
Chromosome	MaxQuant_1.5.0.30	exon	9262	9340	152.23	+	0	Amino_Acid_Before=R;Annotated=+;Charges=3;PEP=3.4301e-19;Missed_Cleavages=0;Mass=2359.0749;Sequence(s)=_AGDRPGATNGTGPGGDSGALSSNSTR_;PTMs=-;Paralogous=-
Chromosome	MaxQuant_1.5.0.30	exon	1030976	1031033	136.26	+	0	Amino_Acid_Before=R;Annotated=+;Charges=2,3;PEP=4.2992e-12;Missed_Cleavages=0;Mass=2016.9851;Sequence(s)=_AGDTELIAILSELDDADTR_;PTMs=-;Paralogous=-
Chromosome	MaxQuant_1.5.0.30	exon	6942791	6942848	204.05	-	0	Amino_Acid_Before=M;Annotated=+;Charges=2,3;PEP=7.361e-34;Missed_Cleavages=0;Mass=1942.0007;Sequence(s)=_AGDTTITVVGNLTADPELR_;PTMs=-;Paralogous=-
Chromosome	MaxQuant_1.5.0.30	exon	2444363	2444411	46.249	+	0	Amino_Acid_Before=K;Annotated=+;Charges=2,3;PEP=0.0028505;Missed_Cleavages=0;Mass=1647.9196;Sequence(s)=_AGDVIPEVLGPVVDLR_;PTMs=-;Paralogous=-
Chromosome	MaxQuant_1.5.0.30	exon	5336824	5336899	166.49	-	0	Amino_Acid_Before=R;Annotated=+;Charges=2,3;PEP=1.8374e-19;Missed_Cleavages=0;Mass=2517.1839;Sequence(s)=_AGDVTDPAALGALVDAGCSLLTCDR_;PTMs=-;Paralogous=-
Chromosome	MaxQuant_1.5.0.30	exon	6461236	6461344	60.649	-	0	Amino_Acid_Before=R;Annotated=+;Charges=3,4;PEP=3.3855e-05;Missed_Cleavages=0;Mass=3433.8093;Sequence(s)=_AGEADVAIVGGVNALVTPLVTVGFDEVGGVLAPDGR_;PTMs=-;Paralogous=-
Chromosome	MaxQuant_1.5.0.30	exon	3693091	3693196	180.4	+	0	Amino_Acid_Before=K;Annotated=+;Charges=3;PEP=3.0382e-33;Missed_Cleavages=0;Mass=3604.7091;Sequence(s)=_AGEATDAVIDELADAMEPGDIIIDGGNALYTDTIR_;PTMs=-;Paralogous=-
Chromosome	MaxQuant_1.5.0.30	exon	3501317	3501347	80.24	+	0	Amino_Acid_Before=R;Annotated=+;Charges=2;PEP=0.00013696;Missed_Cleavages=0;Mass=1063.4934;Sequence(s)=_AGEDLFGEAR_;PTMs=-;Paralogous=-
Chromosome	MaxQuant_1.5.0.30	exon	5016176	5016248	193.77	-	0	Amino_Acid_Before=R;Annotated=+;Charges=2,3,4;PEP=4.5435e-34;Missed_Cleavages=0;Mass=2480.237;Sequence(s)=_AGEFDVIVAGGQESMSQAPHLLPK_;PTMs=-;Paralogous=-
Chromosome	MaxQuant_1.5.0.30	exon	4275212	4275251	92.906	+	0	Amino_Acid_Before=R;Annotated=+;Charges=2;PEP=3.4392e-07;Missed_Cleavages=0;Mass=1258.6153;Sequence(s)=_AGEGATTIATDPR_;PTMs=-;Paralogous=-
Chromosome	MaxQuant_1.5.0.30	exon	5364928	5364979	156.86	+	0	Amino_Acid_Before=K;Annotated=+;Charges=2,3;PEP=1.3309e-17;Missed_Cleavages=0;Mass=1686.8325;Sequence(s)=_AGEGHAFISAGVETVSR_;PTMs=-;Paralogous=-
Chromosome	MaxQuant_1.5.0.30	exon	3245981	3246062	178.7	+	0	Amino_Acid_Before=K;Annotated=+;Charges=2,3;PEP=3.0901e-26;Missed_Cleavages=0;Mass=2727.3603;Sequence(s)=_AGEGVVNPDGTLTAGPVVLQPEEYTSK_;PTMs=-;Paralogous=-
Chromosome	MaxQuant_1.5.0.30	exon	4709251	4709272	91.906	-	0	Amino_Acid_Before=K;Annotated=+;Charges=2;PEP=0.0063847;Missed_Cleavages=0;Mass=756.44939;Sequence(s)=_AGEILVR_;PTMs=-;Paralogous=-
Chromosome	MaxQuant_1.5.0.30	exon	1836384	1836414	65.842	+	0	Amino_Acid_Before=R;Annotated=+;Charges=2,3;PEP=0.00048041;Missed_Cleavages=1;Mass=1058.572;Sequence(s)=_AGEISIADKR_;PTMs=-;Paralogous=-
Chromosome	MaxQuant_1.5.0.30	exon	912619	912661	89.624	-	0	Amino_Acid_Before=R;Annotated=+;Charges=2,3;PEP=1.2865e-06;Missed_Cleavages=0;Mass=1507.7341;Sequence(s)=_AGEITAEMAFIAER_;PTMs=-;Paralogous=-
Chromosome	MaxQuant_1.5.0.30	exon	5072576	5072630	98.942	-	0	Amino_Acid_Before=R;Annotated=+;Charges=2,3,4;PEP=2.7724e-06;Missed_Cleavages=0;Mass=2016.0065;Sequence(s)=_AGEITHFTGIDSPYQRPK_;PTMs=-;Paralogous=-
Chromosome	MaxQuant_1.5.0.30	exon	3666009	3666054	40.983	-	0	Amino_Acid_Before=R;Annotated=+;Charges=2;PEP=0.0082058;Missed_Cleavages=0;Mass=1338.7619;Sequence(s)=_AGEIVGLAGLVGAGR_;PTMs=-;Paralogous=-
Chromosome	MaxQuant_1.5.0.30	exon	3180939	3180981	131.06	-	0	Amino_Acid_Before=R;Annotated=+;Charges=2,3;PEP=2.2416e-13;Missed_Cleavages=0;Mass=1370.7405;Sequence(s)=_AGELINAIADGSIK_;PTMs=-;Paralogous=-
Chromosome	MaxQuant_1.5.0.30	exon	6196806	6196839	66.023	-	0	Amino_Acid_Before=K;Annotated=+;Charges=2;PEP=0.00014497;Missed_Cleavages=0;Mass=1226.7122;Sequence(s)=_AGELLEILELK_;PTMs=-;Paralogous=-
Chromosome	MaxQuant_1.5.0.30	exon	4732426	4732456	137.05	-	0	Amino_Acid_Before=K;Annotated=+;Charges=2;PEP=2.77e-07;Missed_Cleavages=0;Mass=1134.5458;Sequence(s)=_AGEPFQPYAR_;PTMs=-;Paralogous=-
Chromosome	MaxQuant_1.5.0.30	exon	4732405	4732456	87.088	-	0	Amino_Acid_Before=K;Annotated=+;Charges=2,3;PEP=9.7553e-06;Missed_Cleavages=1;Mass=1916.9381;Sequence(s)=_AGEPFQPYARDPETLAR_;PTMs=-;Paralogous=-
Chromosome	MaxQuant_1.5.0.30	exon	3311828	3311915	70.028	-	0	Amino_Acid_Before=R;Annotated=+;Charges=3;PEP=2.4833e-06;Missed_Cleavages=0;Mass=2930.3278;Sequence(s)=_AGEPGSDRPEPTESSGQPSDPGQTPPPTR_;PTMs=-;Paralogous=-
Chromosome	MaxQuant_1.5.0.30	exon	5936393	5936441	98.508	-	0	Amino_Acid_Before=K;Annotated=+;Charges=2;PEP=2.5845e-06;Missed_Cleavages=0;Mass=1715.9094;Sequence(s)=_AGEPVSLSPTEFTLLR_;PTMs=-;Paralogous=-
Chromosome	MaxQuant_1.5.0.30	exon	119046	119097	48.288	+	0	Amino_Acid_Before=R;Annotated=+;Charges=3,4;PEP=0.0028347;Missed_Cleavages=2;Mass=1918.9385;Sequence(s)=_AGETERDDALIRDPYAK_;PTMs=-;Paralogous=-
Chromosome	MaxQuant_1.5.0.30	exon	3122787	3122841	146.81	+	0	Amino_Acid_Before=K;Annotated=+;Charges=2,3;PEP=1.604e-12;Missed_Cleavages=0;Mass=1874.8945;Sequence(s)=_AGEVNMVINTPYGNSGPR_;PTMs=-;Paralogous=-
Chromosome	MaxQuant_1.5.0.30	exon	4664416	4664482	118.51	-	0	Amino_Acid_Before=R;Annotated=+;Charges=2,3;PEP=7.4362e-09;Missed_Cleavages=0;Mass=2334.1591;Sequence(s)=_AGEVSTSELAELLSPSLFAEER_;PTMs=-;Paralogous=-
Chromosome	MaxQuant_1.5.0.30	exon	4739033	4739066	55.258	+	0	Amino_Acid_Before=R;Annotated=+;Charges=2;PEP=0.0026835;Missed_Cleavages=0;Mass=1166.5568;Sequence(s)=_AGEVSYTDAVR_;PTMs=-;Paralogous=-
Chromosome	MaxQuant_1.5.0.30	exon	4009210	4009252	67.135	+	0	Amino_Acid_Before=R;Annotated=+;Charges=2;PEP=8.9294e-05;Missed_Cleavages=0;Mass=1293.6751;Sequence(s)=_AGFAGMLLGSVGSK_;PTMs=-;Paralogous=-
Chromosome	MaxQuant_1.5.0.30	exon	257644	257671	56.013	-	0	Amino_Acid_Before=K;Annotated=+;Charges=2;PEP=0.0037913;Missed_Cleavages=0;Mass=982.52362;Sequence(s)=_AGFEPLPPR_;PTMs=-;Paralogous=-
Chromosome	MaxQuant_1.5.0.30	exon	5804263	5804287	92.187	-	0	Amino_Acid_Before=R;Annotated=+;Charges=1,2;PEP=0.0016659;Missed_Cleavages=0;Mass=861.496;Sequence(s)=_AGFEVVLK_;PTMs=-;Paralogous=-
Chromosome	MaxQuant_1.5.0.30	exon	3105276	3105375	167.52	+	0	Amino_Acid_Before=K;Annotated=+;Charges=2,3,4;PEP=5.0652e-24;Missed_Cleavages=0;Mass=3429.8283;Sequence(s)=_AGFIADPVILDLIEADPEAAIDPTGSVLPELIR_;PTMs=-;Paralogous=-
Chromosome	MaxQuant_1.5.0.30	exon	4772769	4772823	50.722	-	0	Amino_Acid_Before=R;Annotated=+;Charges=2;PEP=0.0013409;Missed_Cleavages=0;Mass=1779.9632;Sequence(s)=_AGFIVVTGHGVDPTLAAR_;PTMs=-;Paralogous=-
Chromosome	MaxQuant_1.5.0.30	exon	4354568	4354589	117.6	-	0	Amino_Acid_Before=R;Annotated=+;Charges=2;PEP=0.0017622;Missed_Cleavages=0;Mass=720.39187;Sequence(s)=_AGFLTGR_;PTMs=-;Paralogous=-
Chromosome	MaxQuant_1.5.0.30	exon	3707072	3707171	121.79	+	0	Amino_Acid_Before=K;Annotated=+;Charges=3;PEP=1.8676e-15;Missed_Cleavages=1;Mass=3407.5753;Sequence(s)=_AGFRAEDATSPDSDVTDFGPIANPVSIADESTR_;PTMs=-;Paralogous=-
Chromosome	MaxQuant_1.5.0.30	exon	2015038	2015092	26.412	+	0	Amino_Acid_Before=K;Annotated=+;Charges=3;PEP=0.052546;Missed_Cleavages=0;Mass=1825.9475;Sequence(s)=_AGFSDAVHLQGGIVAWAK_;PTMs=-;Paralogous=-
Chromosome	MaxQuant_1.5.0.30	exon	5220275	5220329	113.88	-	0	Amino_Acid_Before=R;Annotated=+;Charges=2,3;PEP=5.5146e-08;Missed_Cleavages=0;Mass=1753.9727;Sequence(s)=_AGFVAGDPAVVAELLAVR_;PTMs=-;Paralogous=-
Chromosome	MaxQuant_1.5.0.30	exon	5220272	5220329	58.693	-	0	Amino_Acid_Before=R;Annotated=+;Charges=2,3;PEP=0.00033915;Missed_Cleavages=1;Mass=1882.0676;Sequence(s)=_AGFVAGDPAVVAELLAVRK_;PTMs=-;Paralogous=-
Chromosome	MaxQuant_1.5.0.30	exon	482298	482358	130.36	-	0	Amino_Acid_Before=R;Annotated=+;Charges=2;PEP=7.4086e-12;Missed_Cleavages=0;Mass=2105.9517;Sequence(s)=_AGFVDDVTGFDAPFFGMSAR_;PTMs=-;Paralogous=-
Chromosome	MaxQuant_1.5.0.30	exon	3685568	3685625	40.968	-	0	Amino_Acid_Before=R;Annotated=+;Charges=3;PEP=0.003766;Missed_Cleavages=0;Mass=1922.0163;Sequence(s)=_AGFWSGLLHADAAGAPLLR_;PTMs=-;Paralogous=-
Chromosome	MaxQuant_1.5.0.30	exon	3120894	3120957	108.71	+	0	Amino_Acid_Before=R;Annotated=+;Charges=2,3;PEP=2.2243e-08;Missed_Cleavages=0;Mass=2344.1699;Sequence(s)=_AGFWTAPDPDTTVEQLLTNLR_;PTMs=-;Paralogous=-
Chromosome	MaxQuant_1.5.0.30	exon	627487	627526	129.37	-	0	Amino_Acid_Before=R;Annotated=-;Charges=2;PEP=8.5569e-14;Missed_Cleavages=0;Mass=1058.5105;Sequence(s)=_AGGAGDAAGSAVR_;PTMs=-;Paralogous=-
Chromosome	MaxQuant_1.5.0.30	exon	2492052	2492103	38.777	+	0	Amino_Acid_Before=R;Annotated=+;Charges=2;PEP=0.038261;Missed_Cleavages=0;Mass=1745.7315;Sequence(s)=_AGGAGYCVADESTDAFR_;PTMs=-;Paralogous=-
Chromosome	MaxQuant_1.5.0.30	exon	2492052	2492106	77.221	+	0	Amino_Acid_Before=R;Annotated=+;Charges=2,3;PEP=1.7534e-05;Missed_Cleavages=1;Mass=1901.8326;Sequence(s)=_AGGAGYCVADESTDAFRR_;PTMs=-;Paralogous=-
Chromosome	MaxQuant_1.5.0.30	exon	4858602	4858644	161.21	-	0	Amino_Acid_Before=R;Annotated=+;Charges=2;PEP=3.0695e-18;Missed_Cleavages=0;Mass=1344.627;Sequence(s)=_AGGAISDNATDTPR_;PTMs=-;Paralogous=-
Chromosome	MaxQuant_1.5.0.30	exon	4858599	4858644	61.409	-	0	Amino_Acid_Before=R;Annotated=+;Charges=2,3;PEP=0.0004108;Missed_Cleavages=1;Mass=1500.7281;Sequence(s)=_AGGAISDNATDTPRR_;PTMs=-;Paralogous=-
Chromosome	MaxQuant_1.5.0.30	exon	5010290	5010347	96.096	+	0	Amino_Acid_Before=R;Annotated=+;Charges=2,3;PEP=2.497e-06;Missed_Cleavages=0;Mass=1982.0837;Sequence(s)=_AGGALSPEVADLLLQYPLR_;PTMs=-;Paralogous=-
Chromosome	MaxQuant_1.5.0.30	exon	3340478	3340511	36.679	+	0	Amino_Acid_Before=R;Annotated=+;Charges=3,4;PEP=0.039878;Missed_Cleavages=0;Mass=1266.5741;Sequence(s)=_AGGFDHELEHR_;PTMs=-;Paralogous=-
Chromosome	MaxQuant_1.5.0.30	exon	1494629	1494683	204.07	+	0	Amino_Acid_Before=R;Annotated=+;Charges=2,3;PEP=3.6782e-34;Missed_Cleavages=0;Mass=1736.8767;Sequence(s)=_AGGFSDALALAAMQSISK_;PTMs=-;Paralogous=-
Chromosome	MaxQuant_1.5.0.30	exon	5603762	5603789	131.62	-	0	Amino_Acid_Before=R;Annotated=+;Charges=2;PEP=0.00046121;Missed_Cleavages=0;Mass=920.47158;Sequence(s)=_AGGFTLAER_;PTMs=-;Paralogous=-
Chromosome	MaxQuant_1.5.0.30	exon	4860462	4860528	116.43	-	0	Amino_Acid_Before=R;Annotated=+;Charges=2,3,4;PEP=6.3367e-09;Missed_Cleavages=0;Mass=2497.1874;Sequence(s)=_AGGHHSWEDLDDLLLATYSELR_;PTMs=-;Paralogous=-
Chromosome	MaxQuant_1.5.0.30	exon	4815043	4815121	185.7	+	0	Amino_Acid_Before=R;Annotated=+;Charges=2,3;PEP=2.833e-26;Missed_Cleavages=0;Mass=2401.2238;Sequence(s)=_AGGILISGSAAGNSPIPNNATYAASK_;PTMs=-;Paralogous=-
Chromosome	MaxQuant_1.5.0.30	exon	3103671	3103716	184.17	+	0	Amino_Acid_Before=R;Annotated=+;Charges=2;PEP=6.9204e-27;Missed_Cleavages=0;Mass=1456.7093;Sequence(s)=_AGGLEGGMTNGQPLR_;PTMs=-;Paralogous=-
Chromosome	MaxQuant_1.5.0.30	exon	2913580	2913637	26.344	+	0	Amino_Acid_Before=K;Annotated=+;Charges=4;PEP=0.055517;Missed_Cleavages=0;Mass=1889.0159;Sequence(s)=_AGGLFEGSPLVLVHHTGAK_;PTMs=-;Paralogous=-
Chromosome	MaxQuant_1.5.0.30	exon	1687886	1687913	70.856	+	0	Amino_Acid_Before=R;Annotated=+;Charges=2;PEP=0.0010589;Missed_Cleavages=0;Mass=896.46506;Sequence(s)=_AGGMGVLHR_;PTMs=-;Paralogous=-
Chromosome	MaxQuant_1.5.0.30	exon	1663143	1663221	19.144	+	0	Amino_Acid_Before=R;Annotated=+;Charges=3;PEP=0.071364;Missed_Cleavages=0;Mass=2535.3657;Sequence(s)=_AGGQIVQTVNPATDLVIDGVVGISGR_;PTMs=-;Paralogous=-
Chromosome	MaxQuant_1.5.0.30	exon	1739776	1739806	36.252	-	0	Amino_Acid_Before=K;Annotated=+;Charges=2;PEP=0.088343;Missed_Cleavages=0;Mass=887.50763;Sequence(s)=_AGGTIAVTAK_;PTMs=-;Paralogous=-
Chromosome	MaxQuant_1.5.0.30	exon	2855234	2855312	42.885	+	0	Amino_Acid_Before=R;Annotated=+;Charges=4;PEP=0.00058354;Missed_Cleavages=0;Mass=2697.2275;Sequence(s)=_AGGVDGATLDDFDALCAHLATMHPSR_;PTMs=-;Paralogous=-
Chromosome	MaxQuant_1.5.0.30	exon	3307786	3307825	58.32	+	0	Amino_Acid_Before=R;Annotated=+;Charges=3;PEP=0.0014389;Missed_Cleavages=1;Mass=1545.7172;Sequence(s)=_AGHEVTVYERDDR_;PTMs=-;Paralogous=-
Chromosome	MaxQuant_1.5.0.30	exon	6072855	6072918	91.276	-	0	Amino_Acid_Before=R;Annotated=+;Charges=2,3;PEP=8.2394e-09;Missed_Cleavages=0;Mass=2226.0342;Sequence(s)=_AGHFDNEIVPVGDFGVDEGPR_;PTMs=-;Paralogous=-
Chromosome	MaxQuant_1.5.0.30	exon	6072837	6072918	138.36	-	0	Amino_Acid_Before=R;Annotated=+;Charges=3,4;PEP=1.7472e-14;Missed_Cleavages=1;Mass=2927.3937;Sequence(s)=_AGHFDNEIVPVGDFGVDEGPRETTLEK_;PTMs=-;Paralogous=-
Chromosome	MaxQuant_1.5.0.30	exon	3833325	3833358	40.475	-	0	Amino_Acid_Before=R;Annotated=+;Charges=2,3;PEP=0.022991;Missed_Cleavages=0;Mass=1070.5873;Sequence(s)=_AGHFGLVVGSK_;PTMs=-;Paralogous=-
Chromosome	MaxQuant_1.5.0.30	exon	4278108	4278174	111.65	-	0	Amino_Acid_Before=R;Annotated=+;Charges=2,3,4;PEP=9.795e-09;Missed_Cleavages=0;Mass=2163.0127;Sequence(s)=_AGHGSMVHDDNAVTAIAGAVDR_;PTMs=-;Paralogous=-
Chromosome	MaxQuant_1.5.0.30	exon	6111346	6111421	54.521	-	0	Amino_Acid_Before=R;Annotated=+;Charges=3,4;PEP=0.00025376;Missed_Cleavages=0;Mass=2618.418;Sequence(s)=_AGHLLHNPPGSGLPVIDVLETEVVR_;PTMs=-;Paralogous=-
Chromosome	MaxQuant_1.5.0.30	exon	6521614	6521644	61.56	-	0	Amino_Acid_Before=R;Annotated=+;Charges=3;PEP=0.0040195;Missed_Cleavages=0;Mass=1115.5724;Sequence(s)=_AGHTVTVFER_;PTMs=-;Paralogous=-
Chromosome	MaxQuant_1.5.0.30	exon	1764316	1764436	147.74	-	0	Amino_Acid_Before=R;Annotated=+;Charges=4;PEP=1.647e-24;Missed_Cleavages=0;Mass=4336.9906;Sequence(s)=_AGIAAAEYAQNHNFVDMPENPAEMVVGWVGDILSEHGNER_;PTMs=-;Paralogous=-
Chromosome	MaxQuant_1.5.0.30	exon	519397	519448	124.25	+	0	Amino_Acid_Before=R;Annotated=+;Charges=2;PEP=1.4172e-08;Missed_Cleavages=0;Mass=1708.8454;Sequence(s)=_AGIAADTPDPVMGEIPR_;PTMs=-;Paralogous=-
Chromosome	MaxQuant_1.5.0.30	exon	6064953	6065001	91.812	-	0	Amino_Acid_Before=K;Annotated=+;Charges=2,3;PEP=8.9334e-07;Missed_Cleavages=0;Mass=1513.8286;Sequence(s)=_AGIAALTLVAAAEMGR_;PTMs=-;Paralogous=-
Chromosome	MaxQuant_1.5.0.30	exon	1540964	1540994	133.75	+	0	Amino_Acid_Before=R;Annotated=+;Charges=2;PEP=3.4703e-07;Missed_Cleavages=0;Mass=1071.556;Sequence(s)=_AGIADVEIER_;PTMs=-;Paralogous=-
Chromosome	MaxQuant_1.5.0.30	exon	4852117	4852150	152.7	-	0	Amino_Acid_Before=K;Annotated=+;Charges=2,3;PEP=1.805e-12;Missed_Cleavages=0;Mass=1078.6247;Sequence(s)=_AGIATHLAAVR_;PTMs=-;Paralogous=-
Chromosome	MaxQuant_1.5.0.30	exon	1430428	1430464	34.501	-	0	Amino_Acid_Before=R;Annotated=+;Charges=2;PEP=0.035985;Missed_Cleavages=0;Mass=1106.5244;Sequence(s)=_AGIDGLAAEFGS_;PTMs=-;Paralogous=-
Chromosome	MaxQuant_1.5.0.30	exon	3834003	3834069	98.887	-	0	Amino_Acid_Before=R;Annotated=+;Charges=2,3;PEP=7.3729e-07;Missed_Cleavages=1;Mass=2416.1369;Sequence(s)=_AGIDPWVIDFGEPDKVEGGMER_;PTMs=-;Paralogous=-
Chromosome	MaxQuant_1.5.0.30	exon	5492441	5492507	61.345	-	0	Amino_Acid_Before=R;Annotated=+;Charges=2;PEP=0.00086186;Missed_Cleavages=0;Mass=2264.19;Sequence(s)=_AGIDQLVVSEHDILDGIALSIS_;PTMs=-;Paralogous=-
Chromosome	MaxQuant_1.5.0.30	exon	1567789	1567819	90.827	+	0	Amino_Acid_Before=K;Annotated=+;Charges=2;PEP=2.7777e-05;Missed_Cleavages=0;Mass=1074.5822;Sequence(s)=_AGIEAQFIAR_;PTMs=-;Paralogous=-
Chromosome	MaxQuant_1.5.0.30	exon	6256845	6256896	155.1	+	0	Amino_Acid_Before=R;Annotated=+;Charges=2,3;PEP=1.4916e-17;Missed_Cleavages=0;Mass=1671.9196;Sequence(s)=_AGIFQGVEPTAVAALTK_;PTMs=-;Paralogous=-
Chromosome	MaxQuant_1.5.0.30	exon	618719	618797	247.85	-	0	Amino_Acid_Before=R;Annotated=+;Charges=2,3;PEP=2.6842e-57;Missed_Cleavages=0;Mass=2670.4129;Sequence(s)=_AGIFQGVQPSAVAALAQQLEPVSFSR_;PTMs=-;Paralogous=-
Chromosome	MaxQuant_1.5.0.30	exon	3253202	3253256	66.152	+	0	Amino_Acid_Before=K;Annotated=+;Charges=3;PEP=4.2104e-05;Missed_Cleavages=1;Mass=1825.0462;Sequence(s)=_AGIKPIIGIEAYIAPGSR_;PTMs=-;Paralogous=-
Chromosome	MaxQuant_1.5.0.30	exon	1002894	1002933	35.657	+	0	Amino_Acid_Before=R;Annotated=+;Charges=2;PEP=0.030916;Missed_Cleavages=0;Mass=1382.7042;Sequence(s)=_AGILEPSEPSEVR_;PTMs=-;Paralogous=-
Chromosome	MaxQuant_1.5.0.30	exon	3216143	3216176	50.791	-	0	Amino_Acid_Before=K;Annotated=+;Charges=2;PEP=0.0040275;Missed_Cleavages=0;Mass=1022.6488;Sequence(s)=_AGIPLVVLGGK_;PTMs=-;Paralogous=-
Chromosome	MaxQuant_1.5.0.30	exon	4387148	4387217	51.431	+	0	Amino_Acid_Before=R;Annotated=+;Charges=3;PEP=0.00043047;Missed_Cleavages=0;Mass=2293.2331;Sequence(s)=_AGIPVVAHIGFTPQSVNGLGGFR_;PTMs=-;Paralogous=-
Chromosome	MaxQuant_1.5.0.30	exon	5964022	5964058	73.273	-	0	Amino_Acid_Before=K;Annotated=+;Charges=2;PEP=6.7954e-05;Missed_Cleavages=0;Mass=1143.6612;Sequence(s)=_AGITALTLSAAR_;PTMs=-;Paralogous=-
Chromosome	MaxQuant_1.5.0.30	exon	5053400	5053439	70.54	-	0	Amino_Acid_Before=R;Annotated=+;Charges=2;PEP=6.4846e-05;Missed_Cleavages=0;Mass=1326.733;Sequence(s)=_AGITCAVLIPQGK_;PTMs=-;Paralogous=-
Chromosome	MaxQuant_1.5.0.30	exon	6259881	6259950	226.51	+	0	Amino_Acid_Before=K;Annotated=+;Charges=2,3;PEP=8.2347e-45;Missed_Cleavages=0;Mass=2427.2394;Sequence(s)=_AGITLSDENFAGLLTEAIQHATR_;PTMs=-;Paralogous=-
Chromosome	MaxQuant_1.5.0.30	exon	3576513	3576555	65.565	-	0	Amino_Acid_Before=R;Annotated=+;Charges=2;PEP=9.692e-05;Missed_Cleavages=0;Mass=1385.7878;Sequence(s)=_AGIVITGTEVLTGR_;PTMs=-;Paralogous=-
Chromosome	MaxQuant_1.5.0.30	exon	3694917	3694950	77.541	+	0	Amino_Acid_Before=R;Annotated=+;Charges=2;PEP=5.9736e-05;Missed_Cleavages=0;Mass=1104.5815;Sequence(s)=_AGIYTPAVDAK_;PTMs=-;Paralogous=-
Chromosome	MaxQuant_1.5.0.30	exon	3000343	3000460	137.21	+	0	Amino_Acid_Before=R;Annotated=+;Charges=3;PEP=1.916e-23;Missed_Cleavages=1;Mass=3823.9715;Sequence(s)=_AGKLPVTLFTAGGIATPADAAMMMQLGAEGVFVGSGIFK_;PTMs=-;Paralogous=-
Chromosome	MaxQuant_1.5.0.30	exon	3569637	3569664	43.297	+	0	Amino_Acid_Before=R;Annotated=+;Charges=2;PEP=0.052365;Missed_Cleavages=0;Mass=956.5291;Sequence(s)=_AGLADLIER_;PTMs=-;Paralogous=-
Chromosome	MaxQuant_1.5.0.30	exon	3750356	3750392	71.176	+	0	Amino_Acid_Before=R;Annotated=+;Charges=2;PEP=7.9656e-05;Missed_Cleavages=0;Mass=1247.651;Sequence(s)=_AGLAGLLDEFSR_;PTMs=-;Paralogous=-
Chromosome	MaxQuant_1.5.0.30	exon	5492756	5492804	90.561	-	0	Amino_Acid_Before=R;Annotated=+;Charges=2;PEP=5.0341e-06;Missed_Cleavages=0;Mass=1635.8944;Sequence(s)=_AGLAQALEVVPVNEAR_;PTMs=-;Paralogous=-
Chromosome	MaxQuant_1.5.0.30	exon	3234689	3234722	46.159	+	0	Amino_Acid_Before=K;Annotated=+;Charges=2;PEP=0.032046;Missed_Cleavages=0;Mass=1086.5557;Sequence(s)=_AGLDAGLDIDK_;PTMs=-;Paralogous=-
Chromosome	MaxQuant_1.5.0.30	exon	4615659	4615707	73.833	+	0	Amino_Acid_Before=R;Annotated=+;Charges=2,3;PEP=3.5375e-05;Missed_Cleavages=0;Mass=1676.8635;Sequence(s)=_AGLDALGLPSTPSHWR_;PTMs=-;Paralogous=-
Chromosome	MaxQuant_1.5.0.30	exon	347689	347716	44.863	-	0	Amino_Acid_Before=K;Annotated=+;Charges=2;PEP=0.037972;Missed_Cleavages=0;Mass=936.43011;Sequence(s)=_AGLDDAGYR_;PTMs=-;Paralogous=-
Chromosome	MaxQuant_1.5.0.30	exon	1116145	1116226	239.47	+	0	Amino_Acid_Before=K;Annotated=+;Charges=2,3;PEP=2.8458e-57;Missed_Cleavages=0;Mass=2948.4192;Sequence(s)=_AGLDDFEAGNTFLLPPTWTQLDSLDGR_;PTMs=-;Paralogous=+
Chromosome	MaxQuant_1.5.0.30	exon	2409407	2409488	239.47	+	0	Amino_Acid_Before=K;Annotated=+;Charges=2,3;PEP=2.8458e-57;Missed_Cleavages=0;Mass=2948.4192;Sequence(s)=_AGLDDFEAGNTFLLPPTWTQLDSLDGR_;PTMs=-;Paralogous=+
Chromosome	MaxQuant_1.5.0.30	exon	6441754	6441799	147.1	+	0	Amino_Acid_Before=K;Annotated=+;Charges=2,3;PEP=6.9374e-14;Missed_Cleavages=0;Mass=1550.8093;Sequence(s)=_AGLDGFYLGLGEALR_;PTMs=-;Paralogous=-
Chromosome	MaxQuant_1.5.0.30	exon	1905152	1905182	66.429	-	0	Amino_Acid_Before=R;Annotated=+;Charges=1;PEP=0.01359;Missed_Cleavages=0;Mass=914.5073;Sequence(s)=_AGLDLAGVSL_;PTMs=-;Paralogous=-
Chromosome	MaxQuant_1.5.0.30	exon	4263137	4263209	145.25	-	0	Amino_Acid_Before=K;Annotated=+;Charges=2,3;PEP=7.8402e-14;Missed_Cleavages=0;Mass=2485.2523;Sequence(s)=_AGLDMGIVNAGALVPYDSIDPELR_;PTMs=-;Paralogous=-
Chromosome	MaxQuant_1.5.0.30	exon	3200126	3200195	177.29	+	0	Amino_Acid_Before=R;Annotated=+;Charges=2,3;PEP=5.82e-25;Missed_Cleavages=0;Mass=2525.2811;Sequence(s)=_AGLFLAMQYPVEVPGVSMSNFLR_;PTMs=-;Paralogous=-
Chromosome	MaxQuant_1.5.0.30	exon	3930163	3930214	74.89	-	0	Amino_Acid_Before=K;Annotated=+;Charges=2,3;PEP=2.7284e-05;Missed_Cleavages=1;Mass=1792.9373;Sequence(s)=_AGLGAAYLAGFDWGLRR_;PTMs=-;Paralogous=-
Chromosome	MaxQuant_1.5.0.30	exon	1788114	1788189	118.9	+	0	Amino_Acid_Before=R;Annotated=+;Charges=2,3,4;PEP=6.4661e-11;Missed_Cleavages=0;Mass=2505.3162;Sequence(s)=_AGLGMVDQAHALIPEAQVGFVGVAR_;PTMs=-;Paralogous=-
Chromosome	MaxQuant_1.5.0.30	exon	6438144	6438183	84.734	+	0	Amino_Acid_Before=K;Annotated=+;Charges=2,3,4;PEP=1.5771e-06;Missed_Cleavages=1;Mass=1541.795;Sequence(s)=_AGLHEFVTELDRR_;PTMs=-;Paralogous=-
Chromosome	MaxQuant_1.5.0.30	exon	5002428	5002464	72.29	+	0	Amino_Acid_Before=R;Annotated=+;Charges=2,3;PEP=5.5625e-05;Missed_Cleavages=0;Mass=1292.6877;Sequence(s)=_AGLHSLPWDGLK_;PTMs=-;Paralogous=-
Chromosome	MaxQuant_1.5.0.30	exon	2194196	2194250	71.592	+	0	Amino_Acid_Before=R;Annotated=+;Charges=3;PEP=2.2777e-05;Missed_Cleavages=0;Mass=1947.0578;Sequence(s)=_AGLIDGIHLEGPWLSTLR_;PTMs=-;Paralogous=-
Chromosome	MaxQuant_1.5.0.30	exon	3225841	3225865	72.875	+	0	Amino_Acid_Before=K;Annotated=+;Charges=2;PEP=0.0029345;Missed_Cleavages=0;Mass=787.43744;Sequence(s)=_AGLIGMAR_;PTMs=-;Paralogous=-
Chromosome	MaxQuant_1.5.0.30	exon	2470993	2471047	126.63	+	0	Amino_Acid_Before=K;Annotated=+;Charges=2,3;PEP=6.4343e-09;Missed_Cleavages=0;Mass=1940.0255;Sequence(s)=_AGLLAAEVAQDDVELLWK_;PTMs=-;Paralogous=-
Chromosome	MaxQuant_1.5.0.30	exon	263586	263640	220.59	-	0	Amino_Acid_Before=R;Annotated=+;Charges=2,3;PEP=8.466e-45;Missed_Cleavages=0;Mass=1971.9578;Sequence(s)=_AGLLTDDLVAEDFAFYGR_;PTMs=-;Paralogous=-
Chromosome	MaxQuant_1.5.0.30	exon	3837713	3837740	53.756	-	0	Amino_Acid_Before=R;Annotated=+;Charges=2;PEP=0.006874;Missed_Cleavages=0;Mass=1001.5142;Sequence(s)=_AGLLTDEQR_;PTMs=-;Paralogous=-
Chromosome	MaxQuant_1.5.0.30	exon	3837611	3837740	80.421	-	0	Amino_Acid_Before=R;Annotated=+;Charges=4;PEP=6.5222e-09;Missed_Cleavages=1;Mass=4450.1412;Sequence(s)=_AGLLTDEQRDGLLAGLDSLGSDVADGSFEPLPTDEDVHGALER_;PTMs=-;Paralogous=-
Chromosome	MaxQuant_1.5.0.30	exon	2378979	2379018	54.276	-	0	Amino_Acid_Before=R;Annotated=+;Charges=2;PEP=0.01112;Missed_Cleavages=0;Mass=1462.7048;Sequence(s)=_AGLMMVLLDEDEK_;PTMs=-;Paralogous=+
Chromosome	MaxQuant_1.5.0.30	exon	1085717	1085756	54.276	-	0	Amino_Acid_Before=R;Annotated=+;Charges=2;PEP=0.01112;Missed_Cleavages=0;Mass=1462.7048;Sequence(s)=_AGLMMVLLDEDEK_;PTMs=-;Paralogous=+
Chromosome	MaxQuant_1.5.0.30	exon	784099	784144	58.885	+	0	Amino_Acid_Before=R;Annotated=+;Charges=2;PEP=0.0010406;Missed_Cleavages=0;Mass=1491.8773;Sequence(s)=_AGLNVPVIPASSVLR_;PTMs=-;Paralogous=-
Chromosome	MaxQuant_1.5.0.30	exon	5767265	5767334	58.952	-	0	Amino_Acid_Before=K;Annotated=+;Charges=2,3;PEP=0.00016699;Missed_Cleavages=0;Mass=2281.1485;Sequence(s)=_AGLPDANAMVVGTVDADGRPVTR_;PTMs=-;Paralogous=-
Chromosome	MaxQuant_1.5.0.30	exon	2740300	2740336	60.157	+	0	Amino_Acid_Before=R;Annotated=+;Charges=2;PEP=0.0010703;Missed_Cleavages=0;Mass=1216.5724;Sequence(s)=_AGLPDGWTSADK_;PTMs=-;Paralogous=-
Chromosome	MaxQuant_1.5.0.30	exon	3147156	3147186	33.761	+	0	Amino_Acid_Before=R;Annotated=+;Charges=2;PEP=0.040807;Missed_Cleavages=0;Mass=973.47164;Sequence(s)=_AGLPGSTEDK_;PTMs=-;Paralogous=-
Chromosome	MaxQuant_1.5.0.30	exon	6804141	6804180	98.105	+	0	Amino_Acid_Before=K;Annotated=+;Charges=2;PEP=2.1515e-07;Missed_Cleavages=0;Mass=1248.6503;Sequence(s)=_AGLPPATYFAGGK_;PTMs=-;Paralogous=-
Chromosome	MaxQuant_1.5.0.30	exon	439135	439201	58.082	+	0	Amino_Acid_Before=R;Annotated=+;Charges=2,3;PEP=0.0002204;Missed_Cleavages=0;Mass=2296.2249;Sequence(s)=_AGLPTLVLSMDANQALWGAQIK_;PTMs=-;Paralogous=-
Chromosome	MaxQuant_1.5.0.30	exon	1140586	1140622	73.346	-	0	Amino_Acid_Before=K;Annotated=+;Charges=2;PEP=6.7546e-05;Missed_Cleavages=0;Mass=1233.6354;Sequence(s)=_AGLQYAAEINGK_;PTMs=-;Paralogous=-
Chromosome	MaxQuant_1.5.0.30	exon	4562477	4562567	102.72	-	0	Amino_Acid_Before=K;Annotated=+;Charges=3;PEP=1.4371e-10;Missed_Cleavages=0;Mass=3133.5873;Sequence(s)=_AGLQYPALAGPVFDTLTVESFTHPGYGAVR_;PTMs=-;Paralogous=-
Chromosome	MaxQuant_1.5.0.30	exon	4324472	4324496	115.49	+	0	Amino_Acid_Before=K;Annotated=+;Charges=2;PEP=1.7924e-06;Missed_Cleavages=0;Mass=815.45012;Sequence(s)=_AGLSELAR_;PTMs=-;Paralogous=-
Chromosome	MaxQuant_1.5.0.30	exon	476904	477015	65.624	-	0	Amino_Acid_Before=R;Annotated=+;Charges=3;PEP=1.6792e-07;Missed_Cleavages=0;Mass=3540.7121;Sequence(s)=_AGLSGADVDYLEAHGTGTPLGDPIEVQAAAAAYGAGR_;PTMs=-;Paralogous=-
Chromosome	MaxQuant_1.5.0.30	exon	3140568	3140625	83.423	+	0	Amino_Acid_Before=K;Annotated=+;Charges=2,3;PEP=9.2611e-06;Missed_Cleavages=1;Mass=2052.1619;Sequence(s)=_AGLSVKPGTPLEPYLEILR_;PTMs=-;Paralogous=-
Chromosome	MaxQuant_1.5.0.30	exon	1960197	1960239	47.774	+	0	Amino_Acid_Before=R;Annotated=+;Charges=2;PEP=0.015244;Missed_Cleavages=0;Mass=1551.8032;Sequence(s)=_AGLSYETLLETVEK_;PTMs=-;Paralogous=-
Chromosome	MaxQuant_1.5.0.30	exon	5805546	5805615	288.25	-	0	Amino_Acid_Before=R;Annotated=+;Charges=2,3;PEP=1.4435e-83;Missed_Cleavages=0;Mass=2478.2894;Sequence(s)=_AGLTVDDIDLFELNEAFASVVLK_;PTMs=-;Paralogous=-
Chromosome	MaxQuant_1.5.0.30	exon	1746145	1746175	54.066	-	0	Amino_Acid_Before=R;Annotated=+;Charges=2;PEP=0.0034169;Missed_Cleavages=0;Mass=925.5709;Sequence(s)=_AGLVLAVGAR_;PTMs=-;Paralogous=-
Chromosome	MaxQuant_1.5.0.30	exon	2722606	2722660	180.78	-	0	Amino_Acid_Before=R;Annotated=+;Charges=2,3;PEP=5.6943e-25;Missed_Cleavages=0;Mass=1849.9898;Sequence(s)=_AGLVTEVVAHDDLLTAAR_;PTMs=-;Paralogous=-
Chromosome	MaxQuant_1.5.0.30	exon	3216989	3217016	116.25	-	0	Amino_Acid_Before=K;Annotated=+;Charges=1,2;PEP=0.0012783;Missed_Cleavages=0;Mass=1075.5702;Sequence(s)=_AGLWPYLEK_;PTMs=-;Paralogous=-
Chromosome	MaxQuant_1.5.0.30	exon	6791384	6791441	157.98	-	0	Amino_Acid_Before=K;Annotated=+;Charges=2,3;PEP=1.7688e-17;Missed_Cleavages=0;Mass=1875.9877;Sequence(s)=_AGMGAIAFTALAQGLLTDR_;PTMs=-;Paralogous=-
Chromosome	MaxQuant_1.5.0.30	exon	3446931	3446964	105.98	+	0	Amino_Acid_Before=R;Annotated=+;Charges=2;PEP=1.3945e-07;Missed_Cleavages=0;Mass=1233.6904;Sequence(s)=_AGMGIQYLLLR_;PTMs=-;Paralogous=-
Chromosome	MaxQuant_1.5.0.30	exon	415143	415194	159.34	-	0	Amino_Acid_Before=K;Annotated=+;Charges=2,3;PEP=1.1037e-17;Missed_Cleavages=0;Mass=1638.9015;Sequence(s)=_AGMIGLAEALAPVLADK_;PTMs=-;Paralogous=-
Chromosome	MaxQuant_1.5.0.30	exon	5891531	5891606	163.72	-	0	Amino_Acid_Before=R;Annotated=+;Charges=2,3;PEP=2.8667e-19;Missed_Cleavages=0;Mass=2447.2155;Sequence(s)=_AGMLAGIGENAGVVDIGDGWAVTFK_;PTMs=-;Paralogous=-
Chromosome	MaxQuant_1.5.0.30	exon	5170410	5170443	145.72	-	0	Amino_Acid_Before=K;Annotated=+;Charges=1,2;PEP=2.532e-08;Missed_Cleavages=0;Mass=1173.6064;Sequence(s)=_AGMLENDVVVK_;PTMs=-;Paralogous=-
Chromosome	MaxQuant_1.5.0.30	exon	345989	346019	102.95	-	0	Amino_Acid_Before=R;Annotated=+;Charges=2;PEP=9.6471e-06;Missed_Cleavages=0;Mass=1108.5699;Sequence(s)=_AGMQLSLFSR_;PTMs=-;Paralogous=-
Chromosome	MaxQuant_1.5.0.30	exon	2469923	2469968	54.44	+	0	Amino_Acid_Before=R;Annotated=+;Charges=2;PEP=0.0019061;Missed_Cleavages=0;Mass=1654.7913;Sequence(s)=_AGMVAPDETTFEFLK_;PTMs=-;Paralogous=-
Chromosome	MaxQuant_1.5.0.30	exon	6322615	6322687	66.075	-	0	Amino_Acid_Before=K;Annotated=+;Charges=3;PEP=6.5697e-06;Missed_Cleavages=0;Mass=2445.2057;Sequence(s)=_AGNDVVVVVSAMGDTTDDLLDLAR_;PTMs=-;Paralogous=-
Chromosome	MaxQuant_1.5.0.30	exon	1043141	1043204	186.7	+	0	Amino_Acid_Before=R;Annotated=+;Charges=2,3;PEP=5.8675e-25;Missed_Cleavages=0;Mass=2208.0674;Sequence(s)=_AGNMLSVFFTDAPVHDFAAAK_;PTMs=-;Paralogous=-
Chromosome	MaxQuant_1.5.0.30	exon	3688720	3688804	93.505	-	0	Amino_Acid_Before=K;Annotated=+;Charges=3;PEP=7.8474e-10;Missed_Cleavages=0;Mass=2772.3865;Sequence(s)=_AGNPDIMSGVHPDLVVGPSTEIIAGNGR_;PTMs=-;Paralogous=-
Chromosome	MaxQuant_1.5.0.30	exon	1644402	1644465	26.719	+	0	Amino_Acid_Before=R;Annotated=+;Charges=3;PEP=0.057672;Missed_Cleavages=0;Mass=2088.1076;Sequence(s)=_AGNSLPTQQVLELAAAHAAAR_;PTMs=-;Paralogous=-
Chromosome	MaxQuant_1.5.0.30	exon	6109889	6109949	57.366	+	0	Amino_Acid_Before=M;Annotated=-;Charges=3,4;PEP=0.00043406;Missed_Cleavages=1;Mass=2053.9777;Sequence(s)=_AGNSQPTRPEPSSGSDSKPR_;PTMs=-;Paralogous=-
Chromosome	MaxQuant_1.5.0.30	exon	3123767	3123794	51.276	+	0	Amino_Acid_Before=R;Annotated=+;Charges=2;PEP=0.04167;Missed_Cleavages=0;Mass=898.45084;Sequence(s)=_AGPAVDDVR_;PTMs=-;Paralogous=-
Chromosome	MaxQuant_1.5.0.30	exon	5361451	5361499	83.54	-	0	Amino_Acid_Before=K;Annotated=+;Charges=2,3;PEP=1.3046e-05;Missed_Cleavages=0;Mass=1533.8515;Sequence(s)=_AGPDAVVVVLLPDGGR_;PTMs=-;Paralogous=-
Chromosome	MaxQuant_1.5.0.30	exon	1537686	1537710	122.52	+	0	Amino_Acid_Before=K;Annotated=+;Charges=2;PEP=0.00033998;Missed_Cleavages=0;Mass=812.45045;Sequence(s)=_AGPNVVTR_;PTMs=-;Paralogous=-
Chromosome	MaxQuant_1.5.0.30	exon	88170	88239	113.73	+	0	Amino_Acid_Before=R;Annotated=+;Charges=2,3;PEP=4.0881e-09;Missed_Cleavages=0;Mass=2172.0494;Sequence(s)=_AGQAVPAPAQPGPTSAASMGNHR_;PTMs=-;Paralogous=-
Chromosome	MaxQuant_1.5.0.30	exon	3185978	3186017	70.089	-	0	Amino_Acid_Before=R;Annotated=+;Charges=2;PEP=6.6826e-05;Missed_Cleavages=0;Mass=1225.6819;Sequence(s)=_AGQFALAPIPGGK_;PTMs=-;Paralogous=-
Chromosome	MaxQuant_1.5.0.30	exon	2605644	2605791	118.74	+	0	Amino_Acid_Before=R;Annotated=+;Charges=3,4;PEP=1.1975e-20;Missed_Cleavages=1;Mass=4583.0696;Sequence(s)=_AGQGSGEKPAEGAEPLAEWEQELLAGATAGAADASAEGAAAPESSTDAS_;PTMs=-;Paralogous=-
Chromosome	MaxQuant_1.5.0.30	exon	2026423	2026504	94.003	+	0	Amino_Acid_Before=R;Annotated=+;Charges=3;PEP=1.2154e-09;Missed_Cleavages=0;Mass=2898.426;Sequence(s)=_AGQIFDDTSAQLVATATALLNWHDNAR_;PTMs=-;Paralogous=-
Chromosome	MaxQuant_1.5.0.30	exon	2210204	2210273	125.11	+	0	Amino_Acid_Before=R;Annotated=+;Charges=3;PEP=8.9932e-10;Missed_Cleavages=0;Mass=2513.2551;Sequence(s)=_AGQPAQPEDLIDVAHVVTAYYTR_;PTMs=-;Paralogous=-
Chromosome	MaxQuant_1.5.0.30	exon	812027	812066	51.726	+	0	Amino_Acid_Before=R;Annotated=+;Charges=2;PEP=0.0033837;Missed_Cleavages=1;Mass=1432.7158;Sequence(s)=_AGQTSEESEVLRK_;PTMs=-;Paralogous=+
Chromosome	MaxQuant_1.5.0.30	exon	1816014	1816053	51.726	+	0	Amino_Acid_Before=R;Annotated=+;Charges=2;PEP=0.0033837;Missed_Cleavages=1;Mass=1432.7158;Sequence(s)=_AGQTSEESEVLRK_;PTMs=-;Paralogous=+
Chromosome	MaxQuant_1.5.0.30	exon	2754091	2754130	51.726	-	0	Amino_Acid_Before=R;Annotated=+;Charges=2;PEP=0.0033837;Missed_Cleavages=1;Mass=1432.7158;Sequence(s)=_AGQTSEESEVLRK_;PTMs=-;Paralogous=+
Chromosome	MaxQuant_1.5.0.30	exon	5958798	5958861	89.663	-	0	Amino_Acid_Before=R;Annotated=+;Charges=2,3;PEP=9.0953e-09;Missed_Cleavages=0;Mass=2214.1393;Sequence(s)=_AGQVNQLITDGNQLFAALDAR_;PTMs=-;Paralogous=-
Chromosome	MaxQuant_1.5.0.30	exon	148416	148506	197.01	-	0	Amino_Acid_Before=R;Annotated=+;Charges=3;PEP=8.2542e-37;Missed_Cleavages=1;Mass=3098.5554;Sequence(s)=_AGRLPVESLVSSTIALDDINAGMDELAEGR_;PTMs=-;Paralogous=-
Chromosome	MaxQuant_1.5.0.30	exon	2596373	2596409	55.261	+	0	Amino_Acid_Before=M;Annotated=+;Charges=2,3,4;PEP=4.5932e-05;Missed_Cleavages=0;Mass=1322.7571;Sequence(s)=_AGRPIHTFAVVR_;PTMs=-;Paralogous=-
Chromosome	MaxQuant_1.5.0.30	exon	3230240	3230306	130.83	+	0	Amino_Acid_Before=K;Annotated=+;Charges=2,3;PEP=2.6816e-12;Missed_Cleavages=0;Mass=2488.3148;Sequence(s)=_AGRPTPELLAYQYLQTLPQMAK_;PTMs=-;Paralogous=-
Chromosome	MaxQuant_1.5.0.30	exon	3125625	3125670	66.387	+	0	Amino_Acid_Before=R;Annotated=+;Charges=3;PEP=7.1162e-05;Missed_Cleavages=0;Mass=1535.8784;Sequence(s)=_AGRPVLIEVDLAGAR_;PTMs=-;Paralogous=-
Chromosome	MaxQuant_1.5.0.30	exon	6516857	6516953	167.61	-	0	Amino_Acid_Before=K;Annotated=+;Charges=2,3;PEP=3.2362e-23;Missed_Cleavages=0;Mass=3359.543;Sequence(s)=_AGSEEEAVQIANDTPFGLGSYVFTTDSEQAAR_;PTMs=-;Paralogous=-
Chromosome	MaxQuant_1.5.0.30	exon	3288030	3288087	28.748	+	0	Amino_Acid_Before=K;Annotated=+;Charges=3;PEP=0.052879;Missed_Cleavages=0;Mass=2010.8919;Sequence(s)=_AGSETDYGSAIEAAEAWQR_;PTMs=-;Paralogous=-
Chromosome	MaxQuant_1.5.0.30	exon	5896371	5896395	98.904	-	0	Amino_Acid_Before=R;Annotated=+;Charges=2;PEP=0.001343;Missed_Cleavages=0;Mass=858.47119;Sequence(s)=_AGSLVAWR_;PTMs=-;Paralogous=-
Chromosome	MaxQuant_1.5.0.30	exon	6493068	6493110	201.16	+	0	Amino_Acid_Before=R;Annotated=+;Charges=2,3;PEP=3.2925e-26;Missed_Cleavages=0;Mass=1574.7841;Sequence(s)=_AGSNLFHIEDFVAR_;PTMs=-;Paralogous=-
Chromosome	MaxQuant_1.5.0.30	exon	994620	994653	44.829	+	0	Amino_Acid_Before=K;Annotated=+;Charges=2;PEP=0.049395;Missed_Cleavages=1;Mass=1215.6208;Sequence(s)=_AGSREDALEIR_;PTMs=-;Paralogous=-
Chromosome	MaxQuant_1.5.0.30	exon	5274941	5274992	47.082	+	0	Amino_Acid_Before=R;Annotated=+;Charges=3;PEP=0.0015008;Missed_Cleavages=0;Mass=1933.9435;Sequence(s)=_AGSTNVYHLHGSLFEFR_;PTMs=-;Paralogous=-
Chromosome	MaxQuant_1.5.0.30	exon	529814	529874	54.857	+	0	Amino_Acid_Before=R;Annotated=+;Charges=2,3;PEP=0.0037955;Missed_Cleavages=0;Mass=2006.985;Sequence(s)=_AGSVAINHGFDLSAPFGGYK_;PTMs=-;Paralogous=-
Chromosome	MaxQuant_1.5.0.30	exon	3955182	3955266	68.461	+	0	Amino_Acid_Before=R;Annotated=+;Charges=3;PEP=4.4222e-06;Missed_Cleavages=1;Mass=2697.3974;Sequence(s)=_AGTAYAELALLRGDPSDGLPGVAGIGEK_;PTMs=-;Paralogous=-
Chromosome	MaxQuant_1.5.0.30	exon	1141	1201	213.97	+	0	Amino_Acid_Before=K;Annotated=+;Charges=2,3;PEP=5.9836e-35;Missed_Cleavages=0;Mass=1837.9282;Sequence(s)=_AGTDGNQVHLALGSGASVGK_;PTMs=-;Paralogous=-
Chromosome	MaxQuant_1.5.0.30	exon	2461284	2461314	93.843	+	0	Amino_Acid_Before=R;Annotated=+;Charges=2;PEP=2.3268e-05;Missed_Cleavages=0;Mass=917.48181;Sequence(s)=_AGTDVAASVK_;PTMs=-;Paralogous=-
Chromosome	MaxQuant_1.5.0.30	exon	3677472	3677505	65.234	-	0	Amino_Acid_Before=K;Annotated=+;Charges=2;PEP=0.00015082;Missed_Cleavages=0;Mass=1158.5153;Sequence(s)=_AGTDVDDVDRP_;PTMs=-;Paralogous=-
Chromosome	MaxQuant_1.5.0.30	exon	4854429	4854456	73.573	-	0	Amino_Acid_Before=K;Annotated=+;Charges=2,3;PEP=0.00097067;Missed_Cleavages=1;Mass=997.56688;Sequence(s)=_AGTEIRVPR_;PTMs=-;Paralogous=-
Chromosome	MaxQuant_1.5.0.30	exon	2850605	2850650	99.442	-	0	Amino_Acid_Before=R;Annotated=+;Charges=2,3;PEP=6.4977e-07;Missed_Cleavages=0;Mass=1671.774;Sequence(s)=_AGTERPFTGEYTDTK_;PTMs=-;Paralogous=-
Chromosome	MaxQuant_1.5.0.30	exon	1025496	1025553	24.029	+	0	Amino_Acid_Before=K;Annotated=+;Charges=3;PEP=0.041149;Missed_Cleavages=0;Mass=1964.9812;Sequence(s)=_AGTFNIGADGIIMMSQALR_;PTMs=-;Paralogous=-
Chromosome	MaxQuant_1.5.0.30	exon	2205647	2205695	88.427	-	0	Amino_Acid_Before=R;Annotated=+;Charges=2,3;PEP=1.885e-07;Missed_Cleavages=0;Mass=1608.8372;Sequence(s)=_AGTGLAAISWGLAHER_;PTMs=-;Paralogous=-
Chromosome	MaxQuant_1.5.0.30	exon	1905239	1905308	78.758	-	0	Amino_Acid_Before=R;Annotated=+;Charges=3,4;PEP=1.1377e-06;Missed_Cleavages=0;Mass=2401.2026;Sequence(s)=_AGTGLLDGWLVHEGDHAQIEGVK_;PTMs=-;Paralogous=-
Chromosome	MaxQuant_1.5.0.30	exon	3533585	3533642	77.08	-	0	Amino_Acid_Before=K;Annotated=+;Charges=2,3;PEP=1.577e-05;Missed_Cleavages=0;Mass=1976.048;Sequence(s)=_AGTIAVPLFAPELQGHAER_;PTMs=-;Paralogous=-
Chromosome	MaxQuant_1.5.0.30	exon	5552973	5553027	83.37	-	0	Amino_Acid_Before=R;Annotated=+;Charges=2;PEP=4.0674e-06;Missed_Cleavages=0;Mass=1662.9781;Sequence(s)=_AGTIIGPAQVGLLAAVGR_;PTMs=-;Paralogous=-
Chromosome	MaxQuant_1.5.0.30	exon	5235178	5235223	103.88	-	0	Amino_Acid_Before=R;Annotated=+;Charges=2,3;PEP=2.5916e-07;Missed_Cleavages=0;Mass=1603.8392;Sequence(s)=_AGTITPFAMIQLADR_;PTMs=-;Paralogous=-
Chromosome	MaxQuant_1.5.0.30	exon	2464528	2464591	56.017	+	0	Amino_Acid_Before=R;Annotated=+;Charges=2,3;PEP=0.00047411;Missed_Cleavages=0;Mass=1991.1051;Sequence(s)=_AGTLIAAVPLDPALSVAGAER_;PTMs=-;Paralogous=-
Chromosome	MaxQuant_1.5.0.30	exon	3768229	3768262	38.3	+	0	Amino_Acid_Before=R;Annotated=+;Charges=2;PEP=0.021237;Missed_Cleavages=0;Mass=1108.5587;Sequence(s)=_AGTPIMYAASK_;PTMs=-;Paralogous=-
Chromosome	MaxQuant_1.5.0.30	exon	2475659	2475716	128.38	-	0	Amino_Acid_Before=R;Annotated=+;Charges=2;PEP=9.6575e-12;Missed_Cleavages=0;Mass=1976.0513;Sequence(s)=_AGTPNIVVLQGDLPAMQPR_;PTMs=-;Paralogous=-
Chromosome	MaxQuant_1.5.0.30	exon	5614714	5614750	143.97	-	0	Amino_Acid_Before=K;Annotated=+;Charges=2;PEP=1.6756e-11;Missed_Cleavages=0;Mass=1141.6204;Sequence(s)=_AGTQIVGGVNAR_;PTMs=-;Paralogous=-
Chromosome	MaxQuant_1.5.0.30	exon	6270900	6270933	96.756	+	0	Amino_Acid_Before=R;Annotated=+;Charges=2;PEP=1.4461e-06;Missed_Cleavages=0;Mass=1018.5043;Sequence(s)=_AGTSSPSVSAR_;PTMs=-;Paralogous=-
Chromosome	MaxQuant_1.5.0.30	exon	1487088	1487133	54.281	-	0	Amino_Acid_Before=K;Annotated=+;Charges=2;PEP=0.0060272;Missed_Cleavages=1;Mass=1648.8784;Sequence(s)=_AGTSTVWTVTETLRK_;PTMs=-;Paralogous=-
Chromosome	MaxQuant_1.5.0.30	exon	1489348	1489408	74.325	+	0	Amino_Acid_Before=R;Annotated=+;Charges=2,3;PEP=1.5712e-05;Missed_Cleavages=0;Mass=1975.9235;Sequence(s)=_AGTTQATPNGDGSYTLTGHK_;PTMs=-;Paralogous=-
Chromosome	MaxQuant_1.5.0.30	exon	3343007	3343046	92.295	+	0	Amino_Acid_Before=R;Annotated=+;Charges=2;PEP=3.5905e-07;Missed_Cleavages=0;Mass=1213.6667;Sequence(s)=_AGTVLSSQAVGPK_;PTMs=-;Paralogous=-
Chromosome	MaxQuant_1.5.0.30	exon	5258975	5259029	86.573	-	0	Amino_Acid_Before=K;Annotated=+;Charges=2,3;PEP=1.0059e-05;Missed_Cleavages=0;Mass=1810.8771;Sequence(s)=_AGTYMSVADVVDAGSLQK_;PTMs=-;Paralogous=-
Chromosome	MaxQuant_1.5.0.30	exon	819408	819477	124.66	+	0	Amino_Acid_Before=R;Annotated=+;Charges=2,3;PEP=1.4609e-09;Missed_Cleavages=0;Mass=2275.1419;Sequence(s)=_AGVADPNRPTGSFMFLGPTGVGK_;PTMs=-;Paralogous=-
Chromosome	MaxQuant_1.5.0.30	exon	6974357	6974393	69.229	+	0	Amino_Acid_Before=R;Annotated=+;Charges=2,3;PEP=9.0517e-05;Missed_Cleavages=0;Mass=1221.6466;Sequence(s)=_AGVALSIDHPSR_;PTMs=-;Paralogous=-
Chromosome	MaxQuant_1.5.0.30	exon	3450614	3450662	141.0	+	0	Amino_Acid_Before=K;Annotated=+;Charges=2,3;PEP=1.5153e-12;Missed_Cleavages=0;Mass=1601.8447;Sequence(s)=_AGVASLIDSMAVELAR_;PTMs=-;Paralogous=-
Chromosome	MaxQuant_1.5.0.30	exon	5236132	5236219	154.77	-	0	Amino_Acid_Before=R;Annotated=+;Charges=2,3;PEP=5.2395e-22;Missed_Cleavages=0;Mass=2983.4485;Sequence(s)=_AGVASTVQPADGEVPEGDNLDPLFDVLMK_;PTMs=-;Paralogous=-
Chromosome	MaxQuant_1.5.0.30	exon	2515041	2515158	130.19	+	0	Amino_Acid_Before=R;Annotated=+;Charges=3,4,5;PEP=2.0423e-23;Missed_Cleavages=0;Mass=3517.759;Sequence(s)=_AGVAVFAPHPGTAPGAHETEGAGPGDPVAVAAAGLAEAK_;PTMs=-;Paralogous=-
Chromosome	MaxQuant_1.5.0.30	exon	5895882	5895987	192.24	-	0	Amino_Acid_Before=R;Annotated=+;Charges=3,4;PEP=1.8073e-34;Missed_Cleavages=0;Mass=3427.6718;Sequence(s)=_AGVDAADVLGFDLMTHDLAPSAVTGAAGEFVSAPR_;PTMs=-;Paralogous=-
Chromosome	MaxQuant_1.5.0.30	exon	5224187	5224250	57.142	+	0	Amino_Acid_Before=R;Annotated=+;Charges=3;PEP=0.00028484;Missed_Cleavages=0;Mass=2156.1226;Sequence(s)=_AGVDDLAAFDDVVLATGVRPR_;PTMs=-;Paralogous=-
Chromosome	MaxQuant_1.5.0.30	exon	996696	996753	65.022	+	0	Amino_Acid_Before=R;Annotated=+;Charges=2,3;PEP=2.0287e-05;Missed_Cleavages=0;Mass=1968.9793;Sequence(s)=_AGVDVLVYDTTDAFVTAGR_;PTMs=-;Paralogous=-
Chromosome	MaxQuant_1.5.0.30	exon	3805063	3805135	131.26	-	0	Amino_Acid_Before=K;Annotated=+;Charges=2,3;PEP=1.2737e-19;Missed_Cleavages=0;Mass=2422.1652;Sequence(s)=_AGVELDDGPAHVDDFAVVDTVPGK_;PTMs=-;Paralogous=-
Chromosome	MaxQuant_1.5.0.30	exon	3118824	3118878	82.877	+	0	Amino_Acid_Before=K;Annotated=+;Charges=3;PEP=1.0144e-05;Missed_Cleavages=0;Mass=1817.9159;Sequence(s)=_AGVFSGDALADVDALLER_;PTMs=-;Paralogous=-
Chromosome	MaxQuant_1.5.0.30	exon	3996762	3996798	77.597	-	0	Amino_Acid_Before=R;Annotated=+;Charges=2,3;PEP=4.3834e-05;Missed_Cleavages=0;Mass=1135.5734;Sequence(s)=_AGVGHGVSEAPR_;PTMs=-;Paralogous=-
Chromosome	MaxQuant_1.5.0.30	exon	2460627	2460675	143.88	+	0	Amino_Acid_Before=R;Annotated=+;Charges=2;PEP=1.4574e-12;Missed_Cleavages=0;Mass=1542.7638;Sequence(s)=_AGVGLDNVDVDAATAR_;PTMs=-;Paralogous=-
Chromosome	MaxQuant_1.5.0.30	exon	1773923	1774028	208.3	-	0	Amino_Acid_Before=R;Annotated=+;Charges=2,3,4;PEP=1.9027e-41;Missed_Cleavages=0;Mass=3406.7984;Sequence(s)=_AGVGVVATQNVTNPALGPLTLDSLEAGFDAPTALK_;PTMs=-;Paralogous=-
Chromosome	MaxQuant_1.5.0.30	exon	5102894	5102948	32.858	-	0	Amino_Acid_Before=R;Annotated=+;Charges=4;PEP=0.035197;Missed_Cleavages=0;Mass=1941.0697;Sequence(s)=_AGVHEVRPGVQIVAAPWR_;PTMs=-;Paralogous=-
Chromosome	MaxQuant_1.5.0.30	exon	4413800	4413866	150.94	+	0	Amino_Acid_Before=R;Annotated=+;Charges=2,3;PEP=1.8221e-17;Missed_Cleavages=0;Mass=2226.0851;Sequence(s)=_AGVITPVSACSSGSEAIAHAWR_;PTMs=-;Paralogous=-
Chromosome	MaxQuant_1.5.0.30	exon	5140248	5140284	51.286	+	0	Amino_Acid_Before=R;Annotated=+;Charges=2;PEP=0.018508;Missed_Cleavages=0;Mass=1313.7707;Sequence(s)=_AGVLVDLYPLVR_;PTMs=-;Paralogous=-
Chromosome	MaxQuant_1.5.0.30	exon	5034757	5034787	41.164	-	0	Amino_Acid_Before=R;Annotated=+;Charges=2;PEP=0.012145;Missed_Cleavages=0;Mass=1001.5506;Sequence(s)=_AGVLVVSSDR_;PTMs=-;Paralogous=-
Chromosome	MaxQuant_1.5.0.30	exon	3718097	3718130	64.064	-	0	Amino_Acid_Before=K;Annotated=+;Charges=2;PEP=0.00012408;Missed_Cleavages=0;Mass=1037.6233;Sequence(s)=_AGVPAVVLNAK_;PTMs=-;Paralogous=-
Chromosome	MaxQuant_1.5.0.30	exon	2449533	2449590	124.08	+	0	Amino_Acid_Before=R;Annotated=+;Charges=2,3;PEP=2.2694e-08;Missed_Cleavages=1;Mass=1890.0938;Sequence(s)=_AGVPLIEIVTKPIEGAGAR_;PTMs=-;Paralogous=-
Chromosome	MaxQuant_1.5.0.30	exon	441881	441947	56.882	-	0	Amino_Acid_Before=R;Annotated=+;Charges=2,3;PEP=0.00038004;Missed_Cleavages=0;Mass=2457.2692;Sequence(s)=_AGVPTLILWSTADQPYWGNQLK_;PTMs=-;Paralogous=-
Chromosome	MaxQuant_1.5.0.30	exon	4105642	4105726	110.01	+	0	Amino_Acid_Before=R;Annotated=+;Charges=3;PEP=7.6296e-12;Missed_Cleavages=0;Mass=3121.5145;Sequence(s)=_AGVPVEQPFWNAYLDVIHPEDIADAAER_;PTMs=-;Paralogous=-
Chromosome	MaxQuant_1.5.0.30	exon	4556954	4557011	91.547	+	0	Amino_Acid_Before=K;Annotated=+;Charges=2,3;PEP=3.5445e-06;Missed_Cleavages=0;Mass=1973.9959;Sequence(s)=_AGVQWGLFGGAIENLGTER_;PTMs=-;Paralogous=-
Chromosome	MaxQuant_1.5.0.30	exon	3225889	3225946	187.39	+	0	Amino_Acid_Before=K;Annotated=+;Charges=2,3;PEP=3.9392e-25;Missed_Cleavages=0;Mass=1963.9673;Sequence(s)=_AGVTANVVAPGYIDTEMTR_;PTMs=-;Paralogous=-
Chromosome	MaxQuant_1.5.0.30	exon	3335830	3335860	115.78	-	0	Amino_Acid_Before=R;Annotated=+;Charges=2;PEP=2.4995e-06;Missed_Cleavages=0;Mass=973.48287;Sequence(s)=_AGVTDSPATR_;PTMs=-;Paralogous=-
Chromosome	MaxQuant_1.5.0.30	exon	2900777	2900816	111.72	+	0	Amino_Acid_Before=R;Annotated=+;Charges=2;PEP=6.9517e-10;Missed_Cleavages=0;Mass=1314.7143;Sequence(s)=_AGVTLAELIGDTR_;PTMs=-;Paralogous=-
Chromosome	MaxQuant_1.5.0.30	exon	4303292	4303325	76.943	-	0	Amino_Acid_Before=R;Annotated=+;Charges=2,3;PEP=6.4158e-05;Missed_Cleavages=0;Mass=978.53591;Sequence(s)=_AGVVAAAHAGR_;PTMs=-;Paralogous=-
Chromosome	MaxQuant_1.5.0.30	exon	6190473	6190500	52.49	+	0	Amino_Acid_Before=K;Annotated=+;Charges=2;PEP=0.0069931;Missed_Cleavages=0;Mass=868.47667;Sequence(s)=_AGVVAAPER_;PTMs=-;Paralogous=-
Chromosome	MaxQuant_1.5.0.30	exon	4361490	4361529	96.745	-	0	Amino_Acid_Before=R;Annotated=+;Charges=2,3;PEP=2.4885e-07;Missed_Cleavages=0;Mass=1286.7347;Sequence(s)=_AGVVFDALVAAVR_;PTMs=-;Paralogous=-
Chromosome	MaxQuant_1.5.0.30	exon	5507276	5507300	77.748	-	0	Amino_Acid_Before=K;Annotated=+;Charges=1,2;PEP=0.052411;Missed_Cleavages=0;Mass=741.47487;Sequence(s)=_AGVVGVLK_;PTMs=-;Paralogous=-
Chromosome	MaxQuant_1.5.0.30	exon	1917761	1917809	95.236	+	0	Amino_Acid_Before=K;Annotated=+;Charges=2;PEP=3.593e-06;Missed_Cleavages=0;Mass=1694.7788;Sequence(s)=_AGVVPPAEDDDPAEWK_;PTMs=-;Paralogous=-
Chromosome	MaxQuant_1.5.0.30	exon	6772489	6772534	30.575	-	0	Amino_Acid_Before=R;Annotated=+;Charges=3;PEP=0.031813;Missed_Cleavages=0;Mass=1601.8678;Sequence(s)=_AGVWVPGAELPHITR_;PTMs=-;Paralogous=-
Chromosome	MaxQuant_1.5.0.30	exon	4162638	4162668	40.244	-	0	Amino_Acid_Before=R;Annotated=+;Charges=2;PEP=0.063933;Missed_Cleavages=0;Mass=1100.4999;Sequence(s)=_AGWAPQDSNR_;PTMs=-;Paralogous=-
Chromosome	MaxQuant_1.5.0.30	exon	1464426	1464477	199.05	+	0	Amino_Acid_Before=K;Annotated=+;Charges=2,3;PEP=1.0845e-32;Missed_Cleavages=0;Mass=1755.858;Sequence(s)=_AGWNIDVAAGVPDWASK_;PTMs=-;Paralogous=-
Chromosome	MaxQuant_1.5.0.30	exon	4733065	4733131	291.08	-	0	Amino_Acid_Before=K;Annotated=+;Charges=2,3;PEP=2.1267e-83;Missed_Cleavages=0;Mass=2392.0859;Sequence(s)=_AGWNYGETTEAFATTYEVSPAK_;PTMs=-;Paralogous=-
Chromosome	MaxQuant_1.5.0.30	exon	4733044	4733131	91.599	-	0	Amino_Acid_Before=K;Annotated=+;Charges=3;PEP=9.5475e-10;Missed_Cleavages=1;Mass=3178.4884;Sequence(s)=_AGWNYGETTEAFATTYEVSPAKLPAGEYR_;PTMs=-;Paralogous=-
Chromosome	MaxQuant_1.5.0.30	exon	6293598	6293640	63.062	-	0	Amino_Acid_Before=R;Annotated=+;Charges=2,3;PEP=0.00042151;Missed_Cleavages=0;Mass=1720.8322;Sequence(s)=_AGWVEHNPVEIWER_;PTMs=-;Paralogous=-
Chromosome	MaxQuant_1.5.0.30	exon	3975368	3975389	54.611	-	0	Amino_Acid_Before=K;Annotated=+;Charges=2;PEP=0.015347;Missed_Cleavages=0;Mass=812.3817;Sequence(s)=_AGYAFER_;PTMs=-;Paralogous=-
Chromosome	MaxQuant_1.5.0.30	exon	2150342	2150384	56.29	-	0	Amino_Acid_Before=K;Annotated=+;Charges=2;PEP=0.00172;Missed_Cleavages=0;Mass=1321.6626;Sequence(s)=_AGYASVAEAASGLR_;PTMs=-;Paralogous=-
Chromosome	MaxQuant_1.5.0.30	exon	2705784	2705838	65.924	+	0	Amino_Acid_Before=R;Annotated=+;Charges=2,3;PEP=4.1435e-05;Missed_Cleavages=0;Mass=1915.9752;Sequence(s)=_AGYEIDDVVVNAATRPAR_;PTMs=-;Paralogous=-
Chromosome	MaxQuant_1.5.0.30	exon	3041711	3041768	112.82	+	0	Amino_Acid_Before=R;Annotated=+;Charges=2;PEP=4.3454e-08;Missed_Cleavages=0;Mass=2097.0419;Sequence(s)=_AGYGDIELPIFEDTALFAR_;PTMs=-;Paralogous=-
Chromosome	MaxQuant_1.5.0.30	exon	4364023	4364056	64.73	+	0	Amino_Acid_Before=K;Annotated=+;Charges=2;PEP=0.00015455;Missed_Cleavages=0;Mass=990.54983;Sequence(s)=_AGYGGIIGVGK_;PTMs=-;Paralogous=-
Chromosome	MaxQuant_1.5.0.30	exon	4389332	4389380	89.923	-	0	Amino_Acid_Before=R;Annotated=+;Charges=2,3;PEP=5.2309e-06;Missed_Cleavages=0;Mass=1689.8111;Sequence(s)=_AGYIAAFSVPSEHGER_;PTMs=-;Paralogous=-
Chromosome	MaxQuant_1.5.0.30	exon	6717743	6717803	96.379	+	0	Amino_Acid_Before=R;Annotated=+;Charges=2;PEP=1.7979e-06;Missed_Cleavages=0;Mass=2008.9888;Sequence(s)=_AGYLTGTDILNDGGVVASMR_;PTMs=-;Paralogous=-
Chromosome	MaxQuant_1.5.0.30	exon	3813253	3813295	66.246	-	0	Amino_Acid_Before=K;Annotated=+;Charges=2,3;PEP=0.00010199;Missed_Cleavages=0;Mass=1470.7831;Sequence(s)=_AGYRPALIVGDPDK_;PTMs=-;Paralogous=-
Chromosome	MaxQuant_1.5.0.30	exon	1665278	1665323	139.58	+	0	Amino_Acid_Before=R;Annotated=+;Charges=2;PEP=6.4239e-18;Missed_Cleavages=0;Mass=1712.7974;Sequence(s)=_AGYTQVMQCLSQTAR_;PTMs=-;Paralogous=-
Chromosome	MaxQuant_1.5.0.30	exon	3175588	3175621	45.603	-	0	Amino_Acid_Before=R;Annotated=+;Charges=2;PEP=0.0055887;Missed_Cleavages=0;Mass=1112.5251;Sequence(s)=_AGYYDGIGAAR_;PTMs=-;Paralogous=-
Chromosome	MaxQuant_1.5.0.30	exon	4268530	4268584	225.11	-	0	Amino_Acid_Before=K;Annotated=+;Charges=2,3;PEP=5.9996e-45;Missed_Cleavages=0;Mass=1809.8857;Sequence(s)=_AHADTLGEDVATAVADVR_;PTMs=-;Paralogous=-
Chromosome	MaxQuant_1.5.0.30	exon	3305841	3305913	106.93	+	0	Amino_Acid_Before=K;Annotated=+;Charges=3;PEP=8.2282e-10;Missed_Cleavages=0;Mass=2286.1968;Sequence(s)=_AHADVVLISGHDGGTGAAPLTSLK_;PTMs=-;Paralogous=-
Chromosome	MaxQuant_1.5.0.30	exon	6523505	6523577	152.66	-	0	Amino_Acid_Before=K;Annotated=+;Charges=2,3;PEP=1.3096e-18;Missed_Cleavages=0;Mass=2302.1917;Sequence(s)=_AHADVVLISGHDGGTGASPLTSLK_;PTMs=-;Paralogous=-
Chromosome	MaxQuant_1.5.0.30	exon	6197844	6197877	24.599	-	0	Amino_Acid_Before=R;Annotated=+;Charges=2;PEP=0.074156;Missed_Cleavages=0;Mass=1106.5833;Sequence(s)=_AHAESGLPVAR_;PTMs=-;Paralogous=-
Chromosome	MaxQuant_1.5.0.30	exon	6065430	6065466	53.448	-	0	Amino_Acid_Before=R;Annotated=+;Charges=2;PEP=0.0155;Missed_Cleavages=0;Mass=1183.6098;Sequence(s)=_AHALAFAAEGAR_;PTMs=-;Paralogous=-
Chromosome	MaxQuant_1.5.0.30	exon	2008715	2008751	46.387	-	0	Amino_Acid_Before=R;Annotated=+;Charges=2,3;PEP=0.0092115;Missed_Cleavages=1;Mass=1336.7463;Sequence(s)=_AHALDKVELVSR_;PTMs=-;Paralogous=-
Chromosome	MaxQuant_1.5.0.30	exon	3951044	3951095	71.592	-	0	Amino_Acid_Before=R;Annotated=+;Charges=3;PEP=3.1497e-05;Missed_Cleavages=0;Mass=1892.9017;Sequence(s)=_AHALPDEQFSHDGQITK_;PTMs=-;Paralogous=-
Chromosome	MaxQuant_1.5.0.30	exon	3935661	3935706	59.68	-	0	Amino_Acid_Before=R;Annotated=+;Charges=3,4;PEP=0.00054562;Missed_Cleavages=1;Mass=1674.7822;Sequence(s)=_AHAQADLAEHGDERR_;PTMs=-;Paralogous=-
Chromosome	MaxQuant_1.5.0.30	exon	3936774	3936819	154.65	-	0	Amino_Acid_Before=R;Annotated=+;Charges=2,4;PEP=5.2056e-19;Missed_Cleavages=0;Mass=1640.8821;Sequence(s)=_AHATLVDHLIPPMAR_;PTMs=-;Paralogous=-
Chromosome	MaxQuant_1.5.0.30	exon	5230444	5230483	162.67	-	0	Amino_Acid_Before=R;Annotated=+;Charges=2,3;PEP=5.3551e-18;Missed_Cleavages=0;Mass=1335.6895;Sequence(s)=_AHATQITVAPDGR_;PTMs=-;Paralogous=-
Chromosome	MaxQuant_1.5.0.30	exon	6149563	6149623	183.22	+	0	Amino_Acid_Before=R;Annotated=+;Charges=2,3,4;PEP=6.3802e-25;Missed_Cleavages=0;Mass=2206.2011;Sequence(s)=_AHAVDNQPGFLGFQLLRPVK_;PTMs=-;Paralogous=-
Chromosome	MaxQuant_1.5.0.30	exon	6149563	6149635	153.56	+	0	Amino_Acid_Before=R;Annotated=+;Charges=2,3,4,5;PEP=1.2785e-18;Missed_Cleavages=1;Mass=2649.414;Sequence(s)=_AHAVDNQPGFLGFQLLRPVKGETR_;PTMs=-;Paralogous=-
Chromosome	MaxQuant_1.5.0.30	exon	1900620	1900662	147.55	+	0	Amino_Acid_Before=R;Annotated=+;Charges=2,3;PEP=2.7717e-14;Missed_Cleavages=0;Mass=1317.7153;Sequence(s)=_AHAVNAVGPGNLAK_;PTMs=-;Paralogous=-
Chromosome	MaxQuant_1.5.0.30	exon	1880820	1880862	91.076	+	0	Amino_Acid_Before=K;Annotated=+;Charges=2,3;PEP=1.1777e-06;Missed_Cleavages=0;Mass=1503.6226;Sequence(s)=_AHDAAAEEYGEGER_;PTMs=-;Paralogous=-
Chromosome	MaxQuant_1.5.0.30	exon	6197544	6197586	48.214	-	0	Amino_Acid_Before=K;Annotated=+;Charges=2,3;PEP=0.0071209;Missed_Cleavages=0;Mass=1445.7011;Sequence(s)=_AHDAHPGTSELVGR_;PTMs=-;Paralogous=-
Chromosome	MaxQuant_1.5.0.30	exon	1542479	1542518	229.48	+	0	Amino_Acid_Before=K;Annotated=+;Charges=2,3;PEP=7.1933e-33;Missed_Cleavages=0;Mass=1339.5753;Sequence(s)=_AHDENGEAGIGDR_;PTMs=-;Paralogous=-
Chromosome	MaxQuant_1.5.0.30	exon	1542479	1542557	92.463	+	0	Amino_Acid_Before=K;Annotated=+;Charges=3,4;PEP=1.9369e-09;Missed_Cleavages=1;Mass=2753.3403;Sequence(s)=_AHDENGEAGIGDRVSLMETRPLSATK_;PTMs=-;Paralogous=-
Chromosome	MaxQuant_1.5.0.30	exon	3178579	3178639	76.301	-	0	Amino_Acid_Before=K;Annotated=+;Charges=3,4;PEP=7.864e-06;Missed_Cleavages=2;Mass=2543.1466;Sequence(s)=_AHDEWQVSFDEWAEREPERK_;PTMs=-;Paralogous=-
Chromosome	MaxQuant_1.5.0.30	exon	2831334	2831403	108.25	+	0	Amino_Acid_Before=R;Annotated=+;Charges=3;PEP=5.6244e-09;Missed_Cleavages=0;Mass=2383.104;Sequence(s)=_AHDGDAGVDLYSAENVELAPGQR_;PTMs=-;Paralogous=-
Chromosome	MaxQuant_1.5.0.30	exon	1590010	1590049	157.5	-	0	Amino_Acid_Before=R;Annotated=+;Charges=2,3;PEP=8.5087e-18;Missed_Cleavages=0;Mass=1472.7147;Sequence(s)=_AHDYEEALSLPTK_;PTMs=-;Paralogous=-
Chromosome	MaxQuant_1.5.0.30	exon	5371988	5372030	41.621	-	0	Amino_Acid_Before=R;Annotated=+;Charges=2,3;PEP=0.024554;Missed_Cleavages=0;Mass=1475.7732;Sequence(s)=_AHEGEVPGALVIER_;PTMs=-;Paralogous=-
Chromosome	MaxQuant_1.5.0.30	exon	2807653	2807677	36.76	-	0	Amino_Acid_Before=R;Annotated=+;Charges=2,3;PEP=0.029248;Missed_Cleavages=0;Mass=917.5083;Sequence(s)=_AHEPPVIR_;PTMs=-;Paralogous=-
Chromosome	MaxQuant_1.5.0.30	exon	5493571	5493598	51.488	-	0	Amino_Acid_Before=R;Annotated=+;Charges=2;PEP=0.0074997;Missed_Cleavages=0;Mass=1074.5094;Sequence(s)=_AHESYLAER_;PTMs=-;Paralogous=-
Chromosome	MaxQuant_1.5.0.30	exon	465391	465442	103.67	+	0	Amino_Acid_Before=R;Annotated=+;Charges=2,3;PEP=1.0942e-06;Missed_Cleavages=0;Mass=1827.9519;Sequence(s)=_AHFDGLPVDFVAQAITK_;PTMs=-;Paralogous=-
Chromosome	MaxQuant_1.5.0.30	exon	3294835	3294871	90.614	+	0	Amino_Acid_Before=R;Annotated=+;Charges=2,3;PEP=1.0854e-06;Missed_Cleavages=0;Mass=1183.5945;Sequence(s)=_AHGAALAETTSR_;PTMs=-;Paralogous=-
Chromosome	MaxQuant_1.5.0.30	exon	121596	121632	88.596	+	0	Amino_Acid_Before=K;Annotated=+;Charges=2,3;PEP=1.2195e-06;Missed_Cleavages=0;Mass=1217.6451;Sequence(s)=_AHGAGVIAMVHR_;PTMs=-;Paralogous=-
Chromosome	MaxQuant_1.5.0.30	exon	2439895	2439934	44.193	+	0	Amino_Acid_Before=R;Annotated=+;Charges=2;PEP=0.022318;Missed_Cleavages=0;Mass=1338.6892;Sequence(s)=_AHGGITDTVAELR_;PTMs=-;Paralogous=-
Chromosome	MaxQuant_1.5.0.30	exon	990673	990709	94.402	+	0	Amino_Acid_Before=K;Annotated=+;Charges=2,3;PEP=8.3346e-07;Missed_Cleavages=0;Mass=1211.6299;Sequence(s)=_AHGLADPTGFVK_;PTMs=-;Paralogous=-
Chromosome	MaxQuant_1.5.0.30	exon	2737101	2737128	87.806	+	0	Amino_Acid_Before=R;Annotated=+;Charges=2,3;PEP=0.00010102;Missed_Cleavages=0;Mass=986.49338;Sequence(s)=_AHGSALFER_;PTMs=-;Paralogous=-
Chromosome	MaxQuant_1.5.0.30	exon	2737101	2737173	63.376	+	0	Amino_Acid_Before=R;Annotated=+;Charges=3,4;PEP=1.0129e-05;Missed_Cleavages=1;Mass=2586.3476;Sequence(s)=_AHGSALFERGETQILGVTTLDMIK_;PTMs=-;Paralogous=-
Chromosome	MaxQuant_1.5.0.30	exon	73389	73425	60.345	-	0	Amino_Acid_Before=R;Annotated=+;Charges=2;PEP=0.0010191;Missed_Cleavages=0;Mass=1392.631;Sequence(s)=_AHGSYWELTSDK_;PTMs=-;Paralogous=-
Chromosome	MaxQuant_1.5.0.30	exon	1436724	1436754	87.777	+	0	Amino_Acid_Before=R;Annotated=+;Charges=2,3;PEP=3.2336e-05;Missed_Cleavages=0;Mass=1053.5819;Sequence(s)=_AHGTDIIVTK_;PTMs=-;Paralogous=-
Chromosome	MaxQuant_1.5.0.30	exon	1665455	1665521	160.52	+	0	Amino_Acid_Before=R;Annotated=+;Charges=2,3;PEP=9.7032e-18;Missed_Cleavages=0;Mass=2424.1896;Sequence(s)=_AHGWQVPAYTMPEGAEDVVVLR_;PTMs=-;Paralogous=-
Chromosome	MaxQuant_1.5.0.30	exon	3937341	3937431	129.3	-	0	Amino_Acid_Before=R;Annotated=+;Charges=3,4;PEP=1.5261e-17;Missed_Cleavages=0;Mass=3030.5047;Sequence(s)=_AHGYDLGADDAIPGVISGDGDALIHALIER_;PTMs=-;Paralogous=-
Chromosome	MaxQuant_1.5.0.30	exon	2403922	2403955	150.46	+	0	Amino_Acid_Before=R;Annotated=-;Charges=2,3;PEP=1.4203e-12;Missed_Cleavages=0;Mass=1246.5942;Sequence(s)=_AHHPELETADK_;PTMs=-;Paralogous=+
Chromosome	MaxQuant_1.5.0.30	exon	1110660	1110693	150.46	+	0	Amino_Acid_Before=R;Annotated=-;Charges=2,3;PEP=1.4203e-12;Missed_Cleavages=0;Mass=1246.5942;Sequence(s)=_AHHPELETADK_;PTMs=-;Paralogous=+
Chromosome	MaxQuant_1.5.0.30	exon	1445418	1445487	33.79	-	0	Amino_Acid_Before=R;Annotated=+;Charges=4;PEP=0.027625;Missed_Cleavages=0;Mass=2295.1365;Sequence(s)=_AHIVGGSMGGMIAQVFASQHAAR_;PTMs=-;Paralogous=-
Chromosome	MaxQuant_1.5.0.30	exon	963325	963361	62.088	+	0	Amino_Acid_Before=R;Annotated=+;Charges=2,3;PEP=0.00054385;Missed_Cleavages=0;Mass=1208.6262;Sequence(s)=_AHLAANADTGLR_;PTMs=-;Paralogous=-
Chromosome	MaxQuant_1.5.0.30	exon	3708420	3708543	79.59	-	0	Amino_Acid_Before=R;Annotated=+;Charges=4,5;PEP=6.3648e-09;Missed_Cleavages=0;Mass=4445.2154;Sequence(s)=_AHLAPYLPGHPLADELSDDHTVSAAPYGSASILPITWMYIR_;PTMs=-;Paralogous=-
Chromosome	MaxQuant_1.5.0.30	exon	5014378	5014417	142.95	-	0	Amino_Acid_Before=R;Annotated=+;Charges=2,3;PEP=2.8902e-14;Missed_Cleavages=0;Mass=1456.6947;Sequence(s)=_AHLDQGNFDEALK_;PTMs=-;Paralogous=-
Chromosome	MaxQuant_1.5.0.30	exon	4851520	4851544	73.26	-	0	Amino_Acid_Before=R;Annotated=+;Charges=3;PEP=0.0020413;Missed_Cleavages=0;Mass=909.50321;Sequence(s)=_AHLEALTR_;PTMs=-;Paralogous=-
Chromosome	MaxQuant_1.5.0.30	exon	6532888	6532945	244.52	-	0	Amino_Acid_Before=R;Annotated=+;Charges=2,3,4;PEP=3.3492e-54;Missed_Cleavages=0;Mass=1978.9344;Sequence(s)=_AHLESAGGQLTHEGQSTEK_;PTMs=-;Paralogous=-
Chromosome	MaxQuant_1.5.0.30	exon	1881024	1881048	41.429	+	0	Amino_Acid_Before=K;Annotated=+;Charges=2,3;PEP=0.01913;Missed_Cleavages=0;Mass=920.55558;Sequence(s)=_AHLLQIAR_;PTMs=-;Paralogous=-
Chromosome	MaxQuant_1.5.0.30	exon	6420264	6420306	111.83	-	0	Amino_Acid_Before=R;Annotated=+;Charges=2,3;PEP=3.0532e-09;Missed_Cleavages=0;Mass=1425.7576;Sequence(s)=_AHLLTSLAEASSAR_;PTMs=-;Paralogous=-
Chromosome	MaxQuant_1.5.0.30	exon	1348875	1348920	132.84	-	0	Amino_Acid_Before=R;Annotated=+;Charges=2,3;PEP=4.2557e-13;Missed_Cleavages=0;Mass=1783.8642;Sequence(s)=_AHLQEWQEFTAPTAR_;PTMs=-;Paralogous=-
Chromosome	MaxQuant_1.5.0.30	exon	2449437	2449494	105.79	+	0	Amino_Acid_Before=R;Annotated=+;Charges=2,3,4;PEP=3.873e-07;Missed_Cleavages=1;Mass=2053.9487;Sequence(s)=_AHMEEDTGKLTHLGSDTGR_;PTMs=-;Paralogous=-
Chromosome	MaxQuant_1.5.0.30	exon	986259	986301	57.288	-	0	Amino_Acid_Before=R;Annotated=+;Charges=2,3;PEP=0.0015007;Missed_Cleavages=0;Mass=1478.7114;Sequence(s)=_AHNDPTLEALGGER_;PTMs=-;Paralogous=-
Chromosome	MaxQuant_1.5.0.30	exon	5045532	5045604	126.68	-	0	Amino_Acid_Before=K;Annotated=+;Charges=3;PEP=6.3088e-11;Missed_Cleavages=0;Mass=2494.201;Sequence(s)=_AHNLDQVLDGDMDALLDALAAADK_;PTMs=-;Paralogous=-
Chromosome	MaxQuant_1.5.0.30	exon	6157550	6157610	150.63	-	0	Amino_Acid_Before=R;Annotated=+;Charges=2,3;PEP=2.9729e-17;Missed_Cleavages=0;Mass=1934.981;Sequence(s)=_AHPDLAADTATGQIVGVSGR_;PTMs=-;Paralogous=-
Chromosome	MaxQuant_1.5.0.30	exon	5511169	5511202	78.903	+	0	Amino_Acid_Before=R;Annotated=+;Charges=2,3;PEP=4.9655e-05;Missed_Cleavages=0;Mass=1177.6091;Sequence(s)=_AHPELADQVAK_;PTMs=-;Paralogous=-
Chromosome	MaxQuant_1.5.0.30	exon	2853182	2853212	46.001	-	0	Amino_Acid_Before=K;Annotated=+;Charges=2,3;PEP=0.024304;Missed_Cleavages=1;Mass=1132.6465;Sequence(s)=_AHPIVAVDRR_;PTMs=-;Paralogous=-
Chromosome	MaxQuant_1.5.0.30	exon	4337076	4337118	63.31	+	0	Amino_Acid_Before=R;Annotated=+;Charges=2,3;PEP=0.00017796;Missed_Cleavages=0;Mass=1436.7446;Sequence(s)=_AHPLISQAMAVGDK_;PTMs=-;Paralogous=-
Chromosome	MaxQuant_1.5.0.30	exon	6960235	6960352	128.86	-	0	Amino_Acid_Before=R;Annotated=+;Charges=3,4;PEP=2.1807e-23;Missed_Cleavages=0;Mass=4179.0212;Sequence(s)=_AHPLPESALPVELPDVPDYSPVLFDPDDADSEPSPPLNK_;PTMs=-;Paralogous=-
Chromosome	MaxQuant_1.5.0.30	exon	2378913	2378979	20.03	-	0	Amino_Acid_Before=K;Annotated=+;Charges=3;PEP=0.077833;Missed_Cleavages=0;Mass=2269.1644;Sequence(s)=_AHQDAFIFGPPPLGPGAPPLDR_;PTMs=-;Paralogous=+
Chromosome	MaxQuant_1.5.0.30	exon	1085651	1085717	20.03	-	0	Amino_Acid_Before=K;Annotated=+;Charges=3;PEP=0.077833;Missed_Cleavages=0;Mass=2269.1644;Sequence(s)=_AHQDAFIFGPPPLGPGAPPLDR_;PTMs=-;Paralogous=+
Chromosome	MaxQuant_1.5.0.30	exon	6153579	6153630	270.95	-	0	Amino_Acid_Before=K;Annotated=+;Charges=2,3;PEP=2.2761e-57;Missed_Cleavages=0;Mass=1984.0014;Sequence(s)=_AHQEIYNSLLQVLEDGR_;PTMs=-;Paralogous=-
Chromosome	MaxQuant_1.5.0.30	exon	6153558	6153630	79.037	-	0	Amino_Acid_Before=K;Annotated=+;Charges=3,4;PEP=5.4476e-07;Missed_Cleavages=1;Mass=2711.3627;Sequence(s)=_AHQEIYNSLLQVLEDGRLTDGQGR_;PTMs=-;Paralogous=-
Chromosome	MaxQuant_1.5.0.30	exon	828293	828338	128.06	+	0	Amino_Acid_Before=R;Annotated=+;Charges=2,3,4;PEP=9.0898e-11;Missed_Cleavages=0;Mass=1782.8802;Sequence(s)=_AHQHLEVYSGLPNYR_;PTMs=-;Paralogous=-
Chromosome	MaxQuant_1.5.0.30	exon	1584305	1584329	41.025	+	0	Amino_Acid_Before=R;Annotated=+;Charges=3;PEP=0.016948;Missed_Cleavages=0;Mass=920.55558;Sequence(s)=_AHQILLAR_;PTMs=-;Paralogous=-
Chromosome	MaxQuant_1.5.0.30	exon	4032152	4032197	52.527	-	0	Amino_Acid_Before=K;Annotated=+;Charges=3;PEP=0.0023357;Missed_Cleavages=1;Mass=1606.7812;Sequence(s)=_AHSGVEAEGLRDNPR_;PTMs=-;Paralogous=-
Chromosome	MaxQuant_1.5.0.30	exon	4996619	4996658	93.649	-	0	Amino_Acid_Before=R;Annotated=+;Charges=2;PEP=3.2552e-07;Missed_Cleavages=0;Mass=1352.7048;Sequence(s)=_AHSLAIGDDLVSR_;PTMs=-;Paralogous=-
Chromosome	MaxQuant_1.5.0.30	exon	5037606	5037651	203.53	-	0	Amino_Acid_Before=R;Annotated=+;Charges=2,3;PEP=3.6871e-32;Missed_Cleavages=0;Mass=1564.7594;Sequence(s)=_AHVADPQAQSATVDR_;PTMs=-;Paralogous=-
Chromosome	MaxQuant_1.5.0.30	exon	5037540	5037651	147.31	-	0	Amino_Acid_Before=R;Annotated=+;Charges=3,4;PEP=5.7007e-23;Missed_Cleavages=1;Mass=3897.9167;Sequence(s)=_AHVADPQAQSATVDRFLSELEQMAPSSVVIDTAATSR_;PTMs=-;Paralogous=-
Chromosome	MaxQuant_1.5.0.30	exon	2757099	2757135	41.684	+	0	Amino_Acid_Before=R;Annotated=+;Charges=2,3;PEP=0.016737;Missed_Cleavages=0;Mass=1234.6782;Sequence(s)=_AHVAQALAGELR_;PTMs=-;Paralogous=-
Chromosome	MaxQuant_1.5.0.30	exon	5507366	5507429	107.39	-	0	Amino_Acid_Before=R;Annotated=+;Charges=2,3;PEP=2.3738e-08;Missed_Cleavages=0;Mass=2005.0494;Sequence(s)=_AHVATGGYAAVVTPGIGTAHR_;PTMs=-;Paralogous=-
Chromosome	MaxQuant_1.5.0.30	exon	5227047	5227155	153.39	-	0	Amino_Acid_Before=R;Annotated=+;Charges=3;PEP=3.7891e-27;Missed_Cleavages=0;Mass=3791.7551;Sequence(s)=_AHVDALADPDTGYALDVNPSGLPWQEPDEASESLGR_;PTMs=-;Paralogous=-
Chromosome	MaxQuant_1.5.0.30	exon	5054617	5054710	89.659	-	0	Amino_Acid_Before=K;Annotated=+;Charges=3,4;PEP=4.8329e-10;Missed_Cleavages=0;Mass=3249.751;Sequence(s)=_AHVDLYFEAAVAGAIPVIRPLTQSLAGDTVR_;PTMs=-;Paralogous=-
Chromosome	MaxQuant_1.5.0.30	exon	2531603	2531702	188.77	+	0	Amino_Acid_Before=R;Annotated=+;Charges=3,4;PEP=1.3813e-30;Missed_Cleavages=0;Mass=3646.6535;Sequence(s)=_AHVFHSWSAQEEISPMTVTAAQGSYLWDGDGNR_;PTMs=-;Paralogous=-
Chromosome	MaxQuant_1.5.0.30	exon	3968513	3968579	200.45	-	0	Amino_Acid_Before=K;Annotated=+;Charges=2,3;PEP=1.1088e-33;Missed_Cleavages=0;Mass=2279.1645;Sequence(s)=_AHVGALLDSVDSAVELVEQLTN_;PTMs=-;Paralogous=-
Chromosome	MaxQuant_1.5.0.30	exon	1098560	1098587	76.228	+	0	Amino_Acid_Before=R;Annotated=+;Charges=2,3;PEP=0.00083737;Missed_Cleavages=0;Mass=1169.5102;Sequence(s)=_AHWDDEELR_;PTMs=-;Paralogous=+
Chromosome	MaxQuant_1.5.0.30	exon	2391822	2391849	76.228	+	0	Amino_Acid_Before=R;Annotated=+;Charges=2,3;PEP=0.00083737;Missed_Cleavages=0;Mass=1169.5102;Sequence(s)=_AHWDDEELR_;PTMs=-;Paralogous=+
Chromosome	MaxQuant_1.5.0.30	exon	1098560	1098605	50.324	+	0	Amino_Acid_Before=R;Annotated=+;Charges=2,4;PEP=0.0019516;Missed_Cleavages=1;Mass=1967.9278;Sequence(s)=_AHWDDEELRWHVFTK_;PTMs=-;Paralogous=+
Chromosome	MaxQuant_1.5.0.30	exon	2391822	2391867	50.324	+	0	Amino_Acid_Before=R;Annotated=+;Charges=2,4;PEP=0.0019516;Missed_Cleavages=1;Mass=1967.9278;Sequence(s)=_AHWDDEELRWHVFTK_;PTMs=-;Paralogous=+
Chromosome	MaxQuant_1.5.0.30	exon	4160745	4160772	52.579	-	0	Amino_Acid_Before=R;Annotated=+;Charges=2,3;PEP=0.0069482;Missed_Cleavages=0;Mass=1134.5458;Sequence(s)=_AHYVFVDER_;PTMs=-;Paralogous=-
Chromosome	MaxQuant_1.5.0.30	exon	5781872	5781926	56.817	-	0	Amino_Acid_Before=K;Annotated=+;Charges=3;PEP=0.0017026;Missed_Cleavages=0;Mass=2066.0585;Sequence(s)=_AHYYVVHSDINPTQVVPK_;PTMs=-;Paralogous=-
Chromosome	MaxQuant_1.5.0.30	exon	5156904	5156934	83.869	-	0	Amino_Acid_Before=R;Annotated=+;Charges=2;PEP=6.3172e-05;Missed_Cleavages=0;Mass=943.53385;Sequence(s)=_AIAADATLAK_;PTMs=-;Paralogous=-
Chromosome	MaxQuant_1.5.0.30	exon	190882	190927	157.58	-	0	Amino_Acid_Before=K;Annotated=+;Charges=2;PEP=4.2982e-19;Missed_Cleavages=0;Mass=1639.7988;Sequence(s)=_AIAAHDVEQATDIMR_;PTMs=-;Paralogous=-
Chromosome	MaxQuant_1.5.0.30	exon	2434898	2434937	54.871	+	0	Amino_Acid_Before=K;Annotated=+;Charges=2,3;PEP=0.0088937;Missed_Cleavages=0;Mass=1322.7306;Sequence(s)=_AIAASGIDHTIVR_;PTMs=-;Paralogous=-
Chromosome	MaxQuant_1.5.0.30	exon	2489423	2489450	39.622	-	0	Amino_Acid_Before=R;Annotated=+;Charges=2;PEP=0.052754;Missed_Cleavages=0;Mass=854.4974;Sequence(s)=_AIAASGIPR_;PTMs=-;Paralogous=-
Chromosome	MaxQuant_1.5.0.30	exon	2489399	2489450	211.06	-	0	Amino_Acid_Before=R;Annotated=+;Charges=2,3;PEP=4.6602e-33;Missed_Cleavages=1;Mass=1803.9731;Sequence(s)=_AIAASGIPRDEIYVTTK_;PTMs=-;Paralogous=-
Chromosome	MaxQuant_1.5.0.30	exon	1690038	1690155	34.39	+	0	Amino_Acid_Before=K;Annotated=+;Charges=4;PEP=0.023353;Missed_Cleavages=0;Mass=3885.9625;Sequence(s)=_AIACGADAVVLGTPLATSAEALGNGWFWPAAAAHPSLPR_;PTMs=-;Paralogous=-
Chromosome	MaxQuant_1.5.0.30	exon	3168880	3168943	71.626	-	0	Amino_Acid_Before=R;Annotated=+;Charges=2;PEP=5.4501e-06;Missed_Cleavages=0;Mass=2160.9924;Sequence(s)=_AIADGDQYVATALNDPDAEGR_;PTMs=-;Paralogous=-
Chromosome	MaxQuant_1.5.0.30	exon	3145486	3145513	47.187	+	0	Amino_Acid_Before=R;Annotated=+;Charges=2;PEP=0.0096746;Missed_Cleavages=0;Mass=828.47052;Sequence(s)=_AIADIAAGK_;PTMs=-;Paralogous=-
Chromosome	MaxQuant_1.5.0.30	exon	4368623	4368647	113.41	+	0	Amino_Acid_Before=R;Annotated=+;Charges=2;PEP=0.00071168;Missed_Cleavages=0;Mass=799.4552;Sequence(s)=_AIADIAAR_;PTMs=-;Paralogous=-
Chromosome	MaxQuant_1.5.0.30	exon	6261176	6261215	68.121	+	0	Amino_Acid_Before=R;Annotated=+;Charges=2;PEP=0.00053157;Missed_Cleavages=0;Mass=1288.6511;Sequence(s)=_AIADQITGVTETA_;PTMs=-;Paralogous=-
Chromosome	MaxQuant_1.5.0.30	exon	4623539	4623560	48.561	+	0	Amino_Acid_Before=R;Annotated=+;Charges=2;PEP=0.026141;Missed_Cleavages=0;Mass=772.43307;Sequence(s)=_AIAEEIK_;PTMs=-;Paralogous=-
Chromosome	MaxQuant_1.5.0.30	exon	3838675	3838723	215.48	-	0	Amino_Acid_Before=K;Annotated=+;Charges=2,3;PEP=1.8482e-38;Missed_Cleavages=0;Mass=1699.9145;Sequence(s)=_AIAFAEENAIPINVTK_;PTMs=-;Paralogous=-
Chromosome	MaxQuant_1.5.0.30	exon	6506485	6506524	83.214	-	0	Amino_Acid_Before=K;Annotated=+;Charges=2,3;PEP=9.2297e-06;Missed_Cleavages=0;Mass=1438.7569;Sequence(s)=_AIAFSTAQYQLAR_;PTMs=-;Paralogous=-
Chromosome	MaxQuant_1.5.0.30	exon	4618446	4618500	185.99	-	0	Amino_Acid_Before=R;Annotated=+;Charges=2;PEP=3.2665e-25;Missed_Cleavages=0;Mass=1783.9064;Sequence(s)=_AIAGLDQPDSGTVTINGR_;PTMs=-;Paralogous=-
Chromosome	MaxQuant_1.5.0.30	exon	5055459	5055510	63.691	-	0	Amino_Acid_Before=R;Annotated=+;Charges=2,3;PEP=8.6668e-05;Missed_Cleavages=0;Mass=1688.9349;Sequence(s)=_AIAGPGTITLYEVGTVK_;PTMs=-;Paralogous=-
Chromosome	MaxQuant_1.5.0.30	exon	6460630	6460690	231.83	-	0	Amino_Acid_Before=K;Annotated=+;Charges=2,3;PEP=8.1893e-45;Missed_Cleavages=0;Mass=1916.9679;Sequence(s)=_AIAGVSGFGFGGANAHVVMR_;PTMs=-;Paralogous=-
Chromosome	MaxQuant_1.5.0.30	exon	2346656	2346701	220.6	+	0	Amino_Acid_Before=R;Annotated=+;Charges=2,3;PEP=2.355e-38;Missed_Cleavages=0;Mass=1850.9315;Sequence(s)=_AIAILEHWNDNWLEK_;PTMs=-;Paralogous=-
Chromosome	MaxQuant_1.5.0.30	exon	3635241	3635304	113.42	+	0	Amino_Acid_Before=R;Annotated=+;Charges=2,3;PEP=1.69e-08;Missed_Cleavages=0;Mass=2487.1529;Sequence(s)=_AIALDDNLPYDEPWGWMQPTR_;PTMs=-;Paralogous=-
Chromosome	MaxQuant_1.5.0.30	exon	2442997	2443033	48.568	-	0	Amino_Acid_Before=R;Annotated=+;Charges=2;PEP=0.0042303;Missed_Cleavages=0;Mass=1219.6601;Sequence(s)=_AIALGFPGAFEK_;PTMs=-;Paralogous=-
Chromosome	MaxQuant_1.5.0.30	exon	409083	409149	131.09	+	0	Amino_Acid_Before=R;Annotated=+;Charges=3;PEP=2.6452e-12;Missed_Cleavages=0;Mass=2434.2349;Sequence(s)=_AIALQMEQIISDIGQYGAMLNR_;PTMs=-;Paralogous=-
Chromosome	MaxQuant_1.5.0.30	exon	2490283	2490310	80.219	-	0	Amino_Acid_Before=R;Annotated=+;Charges=2;PEP=0.00067278;Missed_Cleavages=0;Mass=883.48756;Sequence(s)=_AIANSGVPR_;PTMs=-;Paralogous=-
Chromosome	MaxQuant_1.5.0.30	exon	2490259	2490310	160.09	-	0	Amino_Acid_Before=R;Annotated=+;Charges=2,3;PEP=1.978e-17;Missed_Cleavages=1;Mass=1829.0047;Sequence(s)=_AIANSGVPREDIFLVTK_;PTMs=-;Paralogous=-
Chromosome	MaxQuant_1.5.0.30	exon	4365701	4365761	25.496	-	0	Amino_Acid_Before=R;Annotated=+;Charges=3;PEP=0.063408;Missed_Cleavages=0;Mass=2065.0051;Sequence(s)=_AIAQAVGEFVDHMEGAPPAR_;PTMs=-;Paralogous=-
Chromosome	MaxQuant_1.5.0.30	exon	6348855	6348897	131.96	+	0	Amino_Acid_Before=K;Annotated=+;Charges=2,3;PEP=2.135e-13;Missed_Cleavages=0;Mass=1484.7835;Sequence(s)=_AIAQEGLTDLAEVR_;PTMs=-;Paralogous=-
Chromosome	MaxQuant_1.5.0.30	exon	3682318	3682339	133.99	+	0	Amino_Acid_Before=R;Annotated=+;Charges=2;PEP=0.00018604;Missed_Cleavages=0;Mass=761.41842;Sequence(s)=_AIAQGFR_;PTMs=-;Paralogous=-
Chromosome	MaxQuant_1.5.0.30	exon	1671987	1672020	127.83	+	0	Amino_Acid_Before=K;Annotated=+;Charges=2;PEP=7.869e-10;Missed_Cleavages=0;Mass=1101.6142;Sequence(s)=_AIAQVATVSSR_;PTMs=-;Paralogous=-
Chromosome	MaxQuant_1.5.0.30	exon	1671987	1672062	236.77	+	0	Amino_Acid_Before=K;Annotated=+;Charges=2,3,4;PEP=1.5752e-56;Missed_Cleavages=1;Mass=2588.3116;Sequence(s)=_AIAQVATVSSRDEQVGELVGEAMTK_;PTMs=-;Paralogous=-
Chromosome	MaxQuant_1.5.0.30	exon	3853938	3853974	44.543	-	0	Amino_Acid_Before=R;Annotated=+;Charges=2,3;PEP=0.01339;Missed_Cleavages=0;Mass=1294.7146;Sequence(s)=_AIASPHLVAFNR_;PTMs=-;Paralogous=-
Chromosome	MaxQuant_1.5.0.30	exon	469304	469355	139.49	-	0	Amino_Acid_Before=K;Annotated=+;Charges=2,3;PEP=4.6505e-12;Missed_Cleavages=0;Mass=1797.9513;Sequence(s)=_AIATLSTGYLNALEYAK_;PTMs=-;Paralogous=-
Chromosome	MaxQuant_1.5.0.30	exon	3288591	3288642	78.95	+	0	Amino_Acid_Before=R;Annotated=+;Charges=2;PEP=2.6213e-05;Missed_Cleavages=0;Mass=1554.8981;Sequence(s)=_AIATLTGVGVEGAIVGK_;PTMs=-;Paralogous=-
Chromosome	MaxQuant_1.5.0.30	exon	5095136	5095172	79.492	+	0	Amino_Acid_Before=K;Annotated=+;Charges=2;PEP=3.3263e-05;Missed_Cleavages=0;Mass=1273.6224;Sequence(s)=_AIATMGELDPEK_;PTMs=-;Paralogous=-
Chromosome	MaxQuant_1.5.0.30	exon	1699068	1699128	40.097	+	0	Amino_Acid_Before=R;Annotated=+;Charges=2,3;PEP=0.024225;Missed_Cleavages=0;Mass=1913.9993;Sequence(s)=_AICGLSGGVDSAVAAALVQR_;PTMs=-;Paralogous=-
Chromosome	MaxQuant_1.5.0.30	exon	5188051	5188084	60.641	+	0	Amino_Acid_Before=R;Annotated=+;Charges=2,3;PEP=0.0010637;Missed_Cleavages=0;Mass=1118.6196;Sequence(s)=_AIDAGHPGLLR_;PTMs=-;Paralogous=-
Chromosome	MaxQuant_1.5.0.30	exon	88239	88272	69.721	+	0	Amino_Acid_Before=R;Annotated=+;Charges=2,3;PEP=8.2663e-05;Missed_Cleavages=0;Mass=1108.6241;Sequence(s)=_AIDALSHVGVK_;PTMs=-;Paralogous=-
Chromosome	MaxQuant_1.5.0.30	exon	5498889	5498910	78.324	+	0	Amino_Acid_Before=R;Annotated=-;Charges=2;PEP=0.0097794;Missed_Cleavages=0;Mass=716.40685;Sequence(s)=_AIDALSK_;PTMs=-;Paralogous=-
Chromosome	MaxQuant_1.5.0.30	exon	5036177	5036207	142.43	-	0	Amino_Acid_Before=K;Annotated=+;Charges=2;PEP=1.6257e-07;Missed_Cleavages=0;Mass=1043.5434;Sequence(s)=_AIDAMTPIGR_;PTMs=-;Paralogous=-
Chromosome	MaxQuant_1.5.0.30	exon	5999169	5999238	156.36	-	0	Amino_Acid_Before=R;Annotated=+;Charges=2,3;PEP=7.3185e-18;Missed_Cleavages=0;Mass=2285.144;Sequence(s)=_AIDAPAGSDFVADFAGLGSVHLR_;PTMs=-;Paralogous=-
Chromosome	MaxQuant_1.5.0.30	exon	6578992	6579019	56.916	-	0	Amino_Acid_Before=K;Annotated=+;Charges=2;PEP=0.004755;Missed_Cleavages=0;Mass=1034.4669;Sequence(s)=_AIDDEYPGR_;PTMs=-;Paralogous=-
Chromosome	MaxQuant_1.5.0.30	exon	472539	472563	51.066	-	0	Amino_Acid_Before=R;Annotated=+;Charges=2;PEP=0.043523;Missed_Cleavages=0;Mass=945.47673;Sequence(s)=_AIDEITER_;PTMs=-;Paralogous=-
Chromosome	MaxQuant_1.5.0.30	exon	6568079	6568181	131.08	+	0	Amino_Acid_Before=K;Annotated=+;Charges=3;PEP=1.0722e-21;Missed_Cleavages=1;Mass=3815.6434;Sequence(s)=_AIDGQFDWGQPLFSYNFGDPDSRNDDDSAPNMPK_;PTMs=-;Paralogous=-
Chromosome	MaxQuant_1.5.0.30	exon	6191237	6191291	88.385	-	0	Amino_Acid_Before=R;Annotated=+;Charges=2;PEP=9.1637e-06;Missed_Cleavages=0;Mass=1996.0365;Sequence(s)=_AIDILLVEDDPGDELITR_;PTMs=-;Paralogous=-
Chromosome	MaxQuant_1.5.0.30	exon	3121707	3121731	59.35	+	0	Amino_Acid_Before=K;Annotated=+;Charges=2;PEP=0.0068655;Missed_Cleavages=0;Mass=901.45051;Sequence(s)=_AIDLAEDR_;PTMs=-;Paralogous=-
Chromosome	MaxQuant_1.5.0.30	exon	3121707	3121779	141.21	+	0	Amino_Acid_Before=K;Annotated=+;Charges=3,4;PEP=1.5068e-13;Missed_Cleavages=1;Mass=2447.2809;Sequence(s)=_AIDLAEDRGHFGEVLTAAGLPAPK_;PTMs=-;Paralogous=-
Chromosome	MaxQuant_1.5.0.30	exon	6154290	6154323	75.819	-	0	Amino_Acid_Before=K;Annotated=+;Charges=2;PEP=7.2473e-05;Missed_Cleavages=0;Mass=1142.5932;Sequence(s)=_AIDLIDEAGAR_;PTMs=-;Paralogous=-
Chromosome	MaxQuant_1.5.0.30	exon	5998780	5998840	140.75	-	0	Amino_Acid_Before=R;Annotated=+;Charges=2;PEP=3.4645e-12;Missed_Cleavages=0;Mass=1927.0891;Sequence(s)=_AIDLTPAAVGPGVVPPANLR_;PTMs=-;Paralogous=-
Chromosome	MaxQuant_1.5.0.30	exon	4476416	4476446	72.434	+	0	Amino_Acid_Before=R;Annotated=+;Charges=2;PEP=0.00029567;Missed_Cleavages=0;Mass=1119.5812;Sequence(s)=_AIDPSTFELK_;PTMs=-;Paralogous=-
Chromosome	MaxQuant_1.5.0.30	exon	479823	479877	131.31	-	0	Amino_Acid_Before=R;Annotated=+;Charges=3,4;PEP=9.9521e-12;Missed_Cleavages=1;Mass=1881.9293;Sequence(s)=_AIDRDTQTASAGSVTPHR_;PTMs=-;Paralogous=-
Chromosome	MaxQuant_1.5.0.30	exon	3974237	3974273	166.86	-	0	Amino_Acid_Before=R;Annotated=+;Charges=2;PEP=1.8378e-13;Missed_Cleavages=0;Mass=1322.6354;Sequence(s)=_AIDTESNLGQYL_;PTMs=-;Paralogous=-
Chromosome	MaxQuant_1.5.0.30	exon	2815484	2815508	49.715	-	0	Amino_Acid_Before=M;Annotated=+;Charges=2;PEP=0.014077;Missed_Cleavages=0;Mass=885.52837;Sequence(s)=_AIDVTVLR_;PTMs=-;Paralogous=-
Chromosome	MaxQuant_1.5.0.30	exon	1443025	1443046	90.986	-	0	Amino_Acid_Before=K;Annotated=+;Charges=1;PEP=0.025694;Missed_Cleavages=0;Mass=734.39629;Sequence(s)=_AIEAGFK_;PTMs=-;Paralogous=-
Chromosome	MaxQuant_1.5.0.30	exon	2681170	2681218	110.12	+	0	Amino_Acid_Before=R;Annotated=+;Charges=2,3;PEP=3.5871e-08;Missed_Cleavages=0;Mass=1639.8278;Sequence(s)=_AIEAGNLSVNSHSSVR_;PTMs=-;Paralogous=-
Chromosome	MaxQuant_1.5.0.30	exon	4763332	4763380	272.95	-	0	Amino_Acid_Before=K;Annotated=+;Charges=2,3;PEP=4.9761e-57;Missed_Cleavages=0;Mass=1778.9666;Sequence(s)=_AIEALLEQTEVPLPEK_;PTMs=-;Paralogous=-
Chromosome	MaxQuant_1.5.0.30	exon	2625969	2625990	72.138	+	0	Amino_Acid_Before=R;Annotated=+;Charges=2;PEP=0.009089;Missed_Cleavages=0;Mass=786.42357;Sequence(s)=_AIEDAIR_;PTMs=-;Paralogous=-
Chromosome	MaxQuant_1.5.0.30	exon	351581	351644	145.55	-	0	Amino_Acid_Before=R;Annotated=+;Charges=2,3,4;PEP=1.3233e-12;Missed_Cleavages=1;Mass=2363.2121;Sequence(s)=_AIEDEKPPTNIALPHEGLTYR_;PTMs=-;Paralogous=-
Chromosome	MaxQuant_1.5.0.30	exon	4415476	4415569	228.52	+	0	Amino_Acid_Before=R;Annotated=+;Charges=3,5;PEP=2.2918e-47;Missed_Cleavages=1;Mass=3142.5895;Sequence(s)=_AIELAGLKPTDIDHVNAHATGTNVGDVAESK_;PTMs=-;Paralogous=-
Chromosome	MaxQuant_1.5.0.30	exon	5206743	5206782	166.7	+	0	Amino_Acid_Before=K;Annotated=+;Charges=2,3;PEP=2.893e-18;Missed_Cleavages=0;Mass=1389.7616;Sequence(s)=_AIELSGASNLLFR_;PTMs=-;Paralogous=-
Chromosome	MaxQuant_1.5.0.30	exon	6629491	6629521	46.73	+	0	Amino_Acid_Before=R;Annotated=+;Charges=2;PEP=0.039319;Missed_Cleavages=0;Mass=1215.6248;Sequence(s)=_AIEQIWDSVR_;PTMs=-;Paralogous=-
Chromosome	MaxQuant_1.5.0.30	exon	4777936	4777969	73.435	-	0	Amino_Acid_Before=R;Annotated=+;Charges=2;PEP=9.012e-05;Missed_Cleavages=0;Mass=1162.6234;Sequence(s)=_AIEVVYGADVK_;PTMs=-;Paralogous=-
Chromosome	MaxQuant_1.5.0.30	exon	5553767	5553791	86.794	-	0	Amino_Acid_Before=R;Annotated=+;Charges=3;PEP=0.0010995;Missed_Cleavages=1;Mass=960.5505;Sequence(s)=_AIFDALRR_;PTMs=-;Paralogous=-
Chromosome	MaxQuant_1.5.0.30	exon	2115397	2115430	57.175	+	0	Amino_Acid_Before=R;Annotated=+;Charges=2;PEP=0.0021068;Missed_Cleavages=0;Mass=1292.6149;Sequence(s)=_AIFDAWQTGER_;PTMs=-;Paralogous=-
Chromosome	MaxQuant_1.5.0.30	exon	3571121	3571157	61.48	+	0	Amino_Acid_Before=R;Annotated=+;Charges=2,3;PEP=0.0004987;Missed_Cleavages=0;Mass=1324.704;Sequence(s)=_AIFWLHGTPGAR_;PTMs=-;Paralogous=-
Chromosome	MaxQuant_1.5.0.30	exon	1607649	1607697	119.47	-	0	Amino_Acid_Before=K;Annotated=+;Charges=2,3;PEP=1.7432e-08;Missed_Cleavages=0;Mass=1720.8996;Sequence(s)=_AIGEDDHLVGLVLENK_;PTMs=-;Paralogous=-
Chromosome	MaxQuant_1.5.0.30	exon	1607646	1607697	62.203	-	0	Amino_Acid_Before=K;Annotated=+;Charges=3,4;PEP=0.00015038;Missed_Cleavages=1;Mass=1877.0007;Sequence(s)=_AIGEDDHLVGLVLENKR_;PTMs=-;Paralogous=-
Chromosome	MaxQuant_1.5.0.30	exon	4619666	4619720	83.404	-	0	Amino_Acid_Before=R;Annotated=+;Charges=2;PEP=3.9939e-06;Missed_Cleavages=0;Mass=1669.9403;Sequence(s)=_AIGEFGSVVLIGGAVPGK_;PTMs=-;Paralogous=-
Chromosome	MaxQuant_1.5.0.30	exon	3128778	3128823	200.76	+	0	Amino_Acid_Before=K;Annotated=+;Charges=2,3;PEP=4.6136e-32;Missed_Cleavages=0;Mass=1625.9253;Sequence(s)=_AIGEVFDLRPAAIVR_;PTMs=-;Paralogous=-
Chromosome	MaxQuant_1.5.0.30	exon	6629596	6629650	122.49	+	0	Amino_Acid_Before=R;Annotated=+;Charges=2,3;PEP=2.2272e-08;Missed_Cleavages=0;Mass=1851.8024;Sequence(s)=_AIGHGWGNGPDDSPDTEK_;PTMs=-;Paralogous=-
Chromosome	MaxQuant_1.5.0.30	exon	2158891	2158924	64.654	-	0	Amino_Acid_Before=R;Annotated=+;Charges=2;PEP=0.00015511;Missed_Cleavages=0;Mass=1039.6277;Sequence(s)=_AIGIAEGVVVI_;PTMs=-;Paralogous=-
Chromosome	MaxQuant_1.5.0.30	exon	5044540	5044576	38.674	-	0	Amino_Acid_Before=R;Annotated=+;Charges=2;PEP=0.059345;Missed_Cleavages=0;Mass=1085.6445;Sequence(s)=_AIGIASAVSAVK_;PTMs=-;Paralogous=-
Chromosome	MaxQuant_1.5.0.30	exon	990388	990415	162.5	+	0	Amino_Acid_Before=K;Annotated=+;Charges=1,2;PEP=1.7177e-07;Missed_Cleavages=0;Mass=1052.4961;Sequence(s)=_AIGIDDYMR_;PTMs=-;Paralogous=-
Chromosome	MaxQuant_1.5.0.30	exon	412071	412143	72.935	+	0	Amino_Acid_Before=R;Annotated=+;Charges=3,4;PEP=1.2645e-06;Missed_Cleavages=2;Mass=2774.3983;Sequence(s)=_AIGIPERDLMYVAELMELKPDESR_;PTMs=-;Paralogous=-
Chromosome	MaxQuant_1.5.0.30	exon	3157940	3157970	93.096	+	0	Amino_Acid_Before=K;Annotated=+;Charges=2;PEP=2.4385e-05;Missed_Cleavages=0;Mass=1051.6641;Sequence(s)=_AIGLVLPELK_;PTMs=-;Paralogous=-
Chromosome	MaxQuant_1.5.0.30	exon	5067964	5068003	61.11	-	0	Amino_Acid_Before=R;Annotated=+;Charges=2;PEP=0.00053435;Missed_Cleavages=0;Mass=1270.6704;Sequence(s)=_AIGPGTVAEIMGR_;PTMs=-;Paralogous=-
Chromosome	MaxQuant_1.5.0.30	exon	3689938	3689986	145.46	-	0	Amino_Acid_Before=R;Annotated=+;Charges=2,3;PEP=1.0732e-12;Missed_Cleavages=0;Mass=1565.8526;Sequence(s)=_AIGSGTVTAVSTPIHR_;PTMs=-;Paralogous=-
Chromosome	MaxQuant_1.5.0.30	exon	5057426	5057462	98.407	-	0	Amino_Acid_Before=R;Annotated=+;Charges=2,3;PEP=5.6718e-07;Missed_Cleavages=0;Mass=1343.7271;Sequence(s)=_AIGVDLMFTHIK_;PTMs=-;Paralogous=-
Chromosome	MaxQuant_1.5.0.30	exon	4546129	4546183	99.273	-	0	Amino_Acid_Before=R;Annotated=+;Charges=2;PEP=3.7812e-06;Missed_Cleavages=0;Mass=1831.8628;Sequence(s)=_AIGYEAAYAGTSFATPDK_;PTMs=-;Paralogous=-
Chromosome	MaxQuant_1.5.0.30	exon	269312	269357	84.759	-	0	Amino_Acid_Before=R;Annotated=+;Charges=2,3,4;PEP=3.5102e-06;Missed_Cleavages=0;Mass=1490.7702;Sequence(s)=_AIHAGQRPDAATGAR_;PTMs=-;Paralogous=-
Chromosome	MaxQuant_1.5.0.30	exon	5357336	5357438	230.32	-	0	Amino_Acid_Before=K;Annotated=+;Charges=2,3;PEP=4.628e-51;Missed_Cleavages=0;Mass=3401.664;Sequence(s)=_AIHAGYQPDPATGAVNTPIYASSTFAQDGVGGLR_;PTMs=-;Paralogous=-
Chromosome	MaxQuant_1.5.0.30	exon	1905620	1905650	86.898	-	0	Amino_Acid_Before=R;Annotated=+;Charges=3;PEP=2.3651e-05;Missed_Cleavages=0;Mass=1370.6884;Sequence(s)=_AIHFQEWWVR_;PTMs=-;Paralogous=-
Chromosome	MaxQuant_1.5.0.30	exon	1542010	1542034	94.114	+	0	Amino_Acid_Before=R;Annotated=+;Charges=2,3;PEP=0.0019453;Missed_Cleavages=1;Mass=918.60147;Sequence(s)=_AIHKLPIK_;PTMs=-;Paralogous=-
Chromosome	MaxQuant_1.5.0.30	exon	344103	344133	59.931	-	0	Amino_Acid_Before=R;Annotated=+;Charges=2,3;PEP=0.0013162;Missed_Cleavages=0;Mass=1017.572;Sequence(s)=_AIHSPVPAAR_;PTMs=-;Paralogous=-
Chromosome	MaxQuant_1.5.0.30	exon	4996658	4996751	60.641	-	0	Amino_Acid_Before=R;Annotated=+;Charges=3;PEP=6.3347e-05;Missed_Cleavages=0;Mass=3338.7034;Sequence(s)=_AIIDQLPDEDIVYVGDTGNGPYGPLTIPQIR_;PTMs=-;Paralogous=-
Chromosome	MaxQuant_1.5.0.30	exon	316982	317015	32.127	-	0	Amino_Acid_Before=R;Annotated=+;Charges=2;PEP=0.04508;Missed_Cleavages=0;Mass=1102.6135;Sequence(s)=_AIIGAGDALFR_;PTMs=-;Paralogous=-
Chromosome	MaxQuant_1.5.0.30	exon	2025668	2025728	18.699	+	0	Amino_Acid_Before=K;Annotated=+;Charges=2,3;PEP=0.075529;Missed_Cleavages=0;Mass=2014.0946;Sequence(s)=_AIIVATDDDASAVLVTLTAR_;PTMs=-;Paralogous=-
Chromosome	MaxQuant_1.5.0.30	exon	5998513	5998558	68.044	-	0	Amino_Acid_Before=K;Annotated=+;Charges=2;PEP=9.2562e-05;Missed_Cleavages=0;Mass=1663.9154;Sequence(s)=_AIIVLNPAEPPMIMR_;PTMs=-;Paralogous=-
Chromosome	MaxQuant_1.5.0.30	exon	6463131	6463206	141.38	-	0	Amino_Acid_Before=K;Annotated=+;Charges=2,3;PEP=6.3209e-14;Missed_Cleavages=1;Mass=2606.3479;Sequence(s)=_AIKPSYGLAEATLFVSTTPSAEEPK_;PTMs=-;Paralogous=-
Chromosome	MaxQuant_1.5.0.30	exon	5804482	5804539	121.44	-	0	Amino_Acid_Before=R;Annotated=+;Charges=2,3;PEP=1.9289e-08;Missed_Cleavages=0;Mass=1917.9796;Sequence(s)=_AILAAAVEGAQVDFDTATR_;PTMs=-;Paralogous=-
Chromosome	MaxQuant_1.5.0.30	exon	4257544	4257568	46.129	-	0	Amino_Acid_Before=K;Annotated=+;Charges=2;PEP=0.060621;Missed_Cleavages=0;Mass=857.49707;Sequence(s)=_AILASDIR_;PTMs=-;Paralogous=-
Chromosome	MaxQuant_1.5.0.30	exon	1036881	1036917	45.28	+	0	Amino_Acid_Before=R;Annotated=+;Charges=2;PEP=0.026866;Missed_Cleavages=0;Mass=1345.7242;Sequence(s)=_AILDAALVEFER_;PTMs=-;Paralogous=-
Chromosome	MaxQuant_1.5.0.30	exon	3773253	3773295	41.996	+	0	Amino_Acid_Before=R;Annotated=+;Charges=3;PEP=0.0036179;Missed_Cleavages=0;Mass=1416.8201;Sequence(s)=_AILEALAPPGGRPR_;PTMs=-;Paralogous=-
Chromosome	MaxQuant_1.5.0.30	exon	5366860	5366896	39.394	+	0	Amino_Acid_Before=R;Annotated=+;Charges=2;PEP=0.016617;Missed_Cleavages=0;Mass=1267.75;Sequence(s)=_AILGLPVDTTLR_;PTMs=-;Paralogous=-
Chromosome	MaxQuant_1.5.0.30	exon	4582960	4583014	57.525	-	0	Amino_Acid_Before=R;Annotated=+;Charges=3;PEP=0.00049236;Missed_Cleavages=1;Mass=2044.0953;Sequence(s)=_AILNFLESGVDLDDVLRR_;PTMs=-;Paralogous=-
Chromosome	MaxQuant_1.5.0.30	exon	6642725	6642782	27.271	-	0	Amino_Acid_Before=R;Annotated=+;Charges=3;PEP=0.058183;Missed_Cleavages=0;Mass=1972.0742;Sequence(s)=_AILPHLDPGTGSLLDAVQR_;PTMs=-;Paralogous=-
Chromosome	MaxQuant_1.5.0.30	exon	5054779	5054809	101.97	-	0	Amino_Acid_Before=K;Annotated=+;Charges=2;PEP=1.1113e-05;Missed_Cleavages=0;Mass=1028.5866;Sequence(s)=_AILSALEQGK_;PTMs=-;Paralogous=-
Chromosome	MaxQuant_1.5.0.30	exon	6542597	6542636	56.569	+	0	Amino_Acid_Before=R;Annotated=+;Charges=2;PEP=0.0019403;Missed_Cleavages=0;Mass=1353.7001;Sequence(s)=_AILTASSAEHQAR_;PTMs=-;Paralogous=-
Chromosome	MaxQuant_1.5.0.30	exon	2157974	2158016	87.447	-	0	Amino_Acid_Before=R;Annotated=+;Charges=2;PEP=3.9394e-06;Missed_Cleavages=0;Mass=1493.7613;Sequence(s)=_AILTDAGVEISYDK_;PTMs=-;Paralogous=-
Chromosome	MaxQuant_1.5.0.30	exon	2157932	2158016	116.24	-	0	Amino_Acid_Before=R;Annotated=+;Charges=3,4;PEP=7.3446e-12;Missed_Cleavages=1;Mass=2914.4825;Sequence(s)=_AILTDAGVEISYDKPAHAQSAAAAEFLR_;PTMs=-;Paralogous=-
Chromosome	MaxQuant_1.5.0.30	exon	4759810	4759876	104.18	-	0	Amino_Acid_Before=R;Annotated=+;Charges=2,3;PEP=2.6209e-07;Missed_Cleavages=1;Mass=2503.2702;Sequence(s)=_AIMEEVLLPVMYDIPSRDDVAK_;PTMs=-;Paralogous=-
Chromosome	MaxQuant_1.5.0.30	exon	3843354	3843384	58.592	-	0	Amino_Acid_Before=R;Annotated=+;Charges=2;PEP=0.0021876;Missed_Cleavages=0;Mass=1075.5583;Sequence(s)=_AIMTTDTVPK_;PTMs=-;Paralogous=-
Chromosome	MaxQuant_1.5.0.30	exon	2858564	2858600	76.073	+	0	Amino_Acid_Before=R;Annotated=+;Charges=2;PEP=5.2337e-05;Missed_Cleavages=0;Mass=1298.6466;Sequence(s)=_AINAQSNPEEVK_;PTMs=-;Paralogous=-
Chromosome	MaxQuant_1.5.0.30	exon	3216860	3216911	278.24	-	0	Amino_Acid_Before=K;Annotated=+;Charges=2,3;PEP=2.7303e-58;Missed_Cleavages=0;Mass=1741.8959;Sequence(s)=_AINDNDLAVTAVLSGNR_;PTMs=-;Paralogous=-
Chromosome	MaxQuant_1.5.0.30	exon	2276274	2276337	44.848	-	0	Amino_Acid_Before=K;Annotated=+;Charges=3;PEP=0.00085709;Missed_Cleavages=0;Mass=2245.1491;Sequence(s)=_AINDYLGHTAGDAFISILAQR_;PTMs=-;Paralogous=-
Chromosome	MaxQuant_1.5.0.30	exon	4415569	4415620	193.97	+	0	Amino_Acid_Before=K;Annotated=+;Charges=2,3,4;PEP=2.7497e-32;Missed_Cleavages=1;Mass=1737.8985;Sequence(s)=_AINNAMGGHKPAVYAPK_;PTMs=-;Paralogous=-
Chromosome	MaxQuant_1.5.0.30	exon	3929788	3929842	145.71	-	0	Amino_Acid_Before=R;Annotated=+;Charges=2,3;PEP=2.1782e-12;Missed_Cleavages=0;Mass=1992.0316;Sequence(s)=_AINNGFSVVEVPITFTER_;PTMs=-;Paralogous=-
Chromosome	MaxQuant_1.5.0.30	exon	5368286	5368331	126.91	+	0	Amino_Acid_Before=K;Annotated=+;Charges=2,3;PEP=5.04e-10;Missed_Cleavages=0;Mass=1545.8072;Sequence(s)=_AINSLTEAMVAEIGK_;PTMs=-;Paralogous=-
Chromosome	MaxQuant_1.5.0.30	exon	4369833	4369860	34.563	+	0	Amino_Acid_Before=R;Annotated=+;Charges=2;PEP=0.062963;Missed_Cleavages=0;Mass=924.56442;Sequence(s)=_AIPAALEIK_;PTMs=-;Paralogous=-
Chromosome	MaxQuant_1.5.0.30	exon	6427957	6427990	37.327	-	0	Amino_Acid_Before=K;Annotated=+;Charges=2;PEP=0.024995;Missed_Cleavages=0;Mass=1224.7078;Sequence(s)=_AIPITVDEIVR_;PTMs=-;Paralogous=-
Chromosome	MaxQuant_1.5.0.30	exon	3178015	3178078	180.63	-	0	Amino_Acid_Before=R;Annotated=+;Charges=2,3;PEP=1.153e-24;Missed_Cleavages=0;Mass=2297.1804;Sequence(s)=_AIPNLSVVRPGDPNETAYAWK_;PTMs=-;Paralogous=-
Chromosome	MaxQuant_1.5.0.30	exon	531977	532019	79.614	-	0	Amino_Acid_Before=R;Annotated=+;Charges=2,3;PEP=5.4821e-05;Missed_Cleavages=1;Mass=1471.7783;Sequence(s)=_AIPSAYDGLKPGQR_;PTMs=-;Paralogous=-
Chromosome	MaxQuant_1.5.0.30	exon	806772	806901	53.419	-	0	Amino_Acid_Before=R;Annotated=+;Charges=3,4;PEP=0.00010471;Missed_Cleavages=1;Mass=4392.0683;Sequence(s)=_AIPTGDTSPWAGGTETLGETFLDHGFDQVADGSVFAVSGGNRR_;PTMs=-;Paralogous=-
Chromosome	MaxQuant_1.5.0.30	exon	3172231	3172267	71.176	+	0	Amino_Acid_Before=R;Annotated=+;Charges=2,3;PEP=5.5987e-05;Missed_Cleavages=0;Mass=1412.7565;Sequence(s)=_AIPWVLAWSQSR_;PTMs=-;Paralogous=-
Chromosome	MaxQuant_1.5.0.30	exon	3047097	3047148	161.75	-	0	Amino_Acid_Before=K;Annotated=+;Charges=2;PEP=8.8404e-18;Missed_Cleavages=0;Mass=1732.7904;Sequence(s)=_AIQDNADGVSFDAPEGK_;PTMs=-;Paralogous=-
Chromosome	MaxQuant_1.5.0.30	exon	4860774	4860819	191.01	-	0	Amino_Acid_Before=R;Annotated=+;Charges=2;PEP=1.552e-27;Missed_Cleavages=0;Mass=1867.9873;Sequence(s)=_AIQFNTLFLDPYLWK_;PTMs=-;Paralogous=-
Chromosome	MaxQuant_1.5.0.30	exon	5080213	5080288	91.655	-	0	Amino_Acid_Before=R;Annotated=+;Charges=3;PEP=3.7521e-09;Missed_Cleavages=1;Mass=2790.3348;Sequence(s)=_AIQGETGIKPEWAAESFTDLEEDVR_;PTMs=-;Paralogous=-
Chromosome	MaxQuant_1.5.0.30	exon	678214	678283	45.878	+	0	Amino_Acid_Before=R;Annotated=+;Charges=3;PEP=0.00062498;Missed_Cleavages=0;Mass=2470.2778;Sequence(s)=_AIQIASDSAIVIPEEMIHYGVSK_;PTMs=-;Paralogous=-
Chromosome	MaxQuant_1.5.0.30	exon	6252565	6252613	42.095	+	0	Amino_Acid_Before=R;Annotated=+;Charges=2,3;PEP=0.036902;Missed_Cleavages=0;Mass=1723.9006;Sequence(s)=_AIQIPGAAHSALEYQR_;PTMs=-;Paralogous=-
Chromosome	MaxQuant_1.5.0.30	exon	2028652	2028682	81.017	+	0	Amino_Acid_Before=R;Annotated=+;Charges=2;PEP=0.00012116;Missed_Cleavages=0;Mass=1100.5826;Sequence(s)=_AIQLEAEATR_;PTMs=-;Paralogous=-
Chromosome	MaxQuant_1.5.0.30	exon	1466763	1466871	95.784	+	0	Amino_Acid_Before=K;Annotated=+;Charges=4;PEP=6.2338e-11;Missed_Cleavages=0;Mass=3933.8778;Sequence(s)=_AIQLHPLVCEAFNADFDGDQMAVHLPLSAEAQAEAR_;PTMs=-;Paralogous=-
Chromosome	MaxQuant_1.5.0.30	exon	2501579	2501600	120.86	-	0	Amino_Acid_Before=K;Annotated=+;Charges=1,2;PEP=0.023676;Missed_Cleavages=0;Mass=812.51199;Sequence(s)=_AIQQLLK_;PTMs=-;Paralogous=-
Chromosome	MaxQuant_1.5.0.30	exon	1541225	1541246	58.981	+	0	Amino_Acid_Before=K;Annotated=+;Charges=2;PEP=0.014942;Missed_Cleavages=0;Mass=775.40106;Sequence(s)=_AIQSAMR_;PTMs=-;Paralogous=-
Chromosome	MaxQuant_1.5.0.30	exon	6974315	6974357	100.11	+	0	Amino_Acid_Before=R;Annotated=+;Charges=2,3;PEP=5.013e-07;Missed_Cleavages=0;Mass=1378.7317;Sequence(s)=_AIQSLAAAAEAAHR_;PTMs=-;Paralogous=-
Chromosome	MaxQuant_1.5.0.30	exon	124762	124816	166.6	-	0	Amino_Acid_Before=R;Annotated=+;Charges=2,3;PEP=5.7724e-18;Missed_Cleavages=0;Mass=1792.922;Sequence(s)=_AIQVHGAAGVGDDFPLAR_;PTMs=-;Paralogous=-
Chromosome	MaxQuant_1.5.0.30	exon	3160114	3160171	166.28	+	0	Amino_Acid_Before=K;Annotated=+;Charges=2,3;PEP=1.2949e-17;Missed_Cleavages=1;Mass=1913.033;Sequence(s)=_AIRGELANLSSSEIAAGVR_;PTMs=-;Paralogous=-
Chromosome	MaxQuant_1.5.0.30	exon	1314846	1314879	100.69	+	0	Amino_Acid_Before=K;Annotated=+;Charges=2;PEP=8.8893e-07;Missed_Cleavages=0;Mass=1028.5615;Sequence(s)=_AISAAAELGAR_;PTMs=-;Paralogous=-
Chromosome	MaxQuant_1.5.0.30	exon	6307591	6307642	165.16	-	0	Amino_Acid_Before=R;Annotated=+;Charges=2,3;PEP=5.7317e-18;Missed_Cleavages=0;Mass=1994.8905;Sequence(s)=_AISEHIQDDWCTPGNPR_;PTMs=-;Paralogous=-
Chromosome	MaxQuant_1.5.0.30	exon	5035802	5035823	143.37	-	0	Amino_Acid_Before=R;Annotated=+;Charges=2;PEP=7.6659e-05;Missed_Cleavages=0;Mass=784.51707;Sequence(s)=_AISLLLR_;PTMs=-;Paralogous=-
Chromosome	MaxQuant_1.5.0.30	exon	6475612	6475657	98.943	-	0	Amino_Acid_Before=K;Annotated=+;Charges=2,3;PEP=6.937e-07;Missed_Cleavages=0;Mass=1675.9661;Sequence(s)=_AISLVGRPLYEAFIK_;PTMs=-;Paralogous=-
Chromosome	MaxQuant_1.5.0.30	exon	3846815	3846920	25.59	-	0	Amino_Acid_Before=R;Annotated=+;Charges=5;PEP=0.043425;Missed_Cleavages=0;Mass=3796.8342;Sequence(s)=_AISPAVDVTNYVMLEFGHPMHAHDSSLITGAFDVR_;PTMs=-;Paralogous=-
Chromosome	MaxQuant_1.5.0.30	exon	6629698	6629737	58.32	+	0	Amino_Acid_Before=K;Annotated=+;Charges=3;PEP=0.0031819;Missed_Cleavages=0;Mass=1440.7759;Sequence(s)=_AISSTVVHMLVER_;PTMs=-;Paralogous=-
Chromosome	MaxQuant_1.5.0.30	exon	4367213	4367273	141.78	+	0	Amino_Acid_Before=M;Annotated=+;Charges=2;PEP=3.0708e-12;Missed_Cleavages=0;Mass=2045.0463;Sequence(s)=_AISVQMPALGESVTEGTVTR_;PTMs=-;Paralogous=-
Chromosome	MaxQuant_1.5.0.30	exon	1520079	1520118	57.434	-	0	Amino_Acid_Before=R;Annotated=+;Charges=2;PEP=0.0076121;Missed_Cleavages=0;Mass=1184.6149;Sequence(s)=_AITAGGGTPGEVR_;PTMs=-;Paralogous=-
Chromosome	MaxQuant_1.5.0.30	exon	5399714	5399735	75.269	-	0	Amino_Acid_Before=R;Annotated=+;Charges=2;PEP=0.008776;Missed_Cleavages=0;Mass=742.47012;Sequence(s)=_AITAIVR_;PTMs=-;Paralogous=-
Chromosome	MaxQuant_1.5.0.30	exon	6526577	6526610	118.77	-	0	Amino_Acid_Before=K;Annotated=+;Charges=2;PEP=1.7012e-06;Missed_Cleavages=0;Mass=1235.6986;Sequence(s)=_AITALVNLEHR_;PTMs=-;Paralogous=-
Chromosome	MaxQuant_1.5.0.30	exon	4670346	4670397	56.906	-	0	Amino_Acid_Before=R;Annotated=+;Charges=3,4;PEP=0.00063727;Missed_Cleavages=0;Mass=1928.0156;Sequence(s)=_AITAWAEEHHVPLVDLK_;PTMs=-;Paralogous=-
Chromosome	MaxQuant_1.5.0.30	exon	3278956	3279013	107.65	+	0	Amino_Acid_Before=K;Annotated=+;Charges=2,3;PEP=5.7923e-08;Missed_Cleavages=0;Mass=1916.948;Sequence(s)=_AITDLVADGALFDESAPGR_;PTMs=-;Paralogous=-
Chromosome	MaxQuant_1.5.0.30	exon	3934867	3934894	51.528	-	0	Amino_Acid_Before=M;Annotated=+;Charges=2;PEP=0.0074796;Missed_Cleavages=0;Mass=934.51238;Sequence(s)=_AITFADVAK_;PTMs=-;Paralogous=-
Chromosome	MaxQuant_1.5.0.30	exon	4336341	4336371	89.047	+	0	Amino_Acid_Before=R;Annotated=+;Charges=2;PEP=3.0437e-05;Missed_Cleavages=0;Mass=1004.5655;Sequence(s)=_AITIGAFANK_;PTMs=-;Paralogous=-
Chromosome	MaxQuant_1.5.0.30	exon	1015789	1015831	103.79	+	0	Amino_Acid_Before=R;Annotated=+;Charges=2,3;PEP=2.2585e-07;Missed_Cleavages=0;Mass=1437.7576;Sequence(s)=_AITTAHLALDAADR_;PTMs=-;Paralogous=-
Chromosome	MaxQuant_1.5.0.30	exon	1015789	1015852	80.412	+	0	Amino_Acid_Before=R;Annotated=+;Charges=3,4,5;PEP=2.1054e-06;Missed_Cleavages=1;Mass=2339.2862;Sequence(s)=_AITTAHLALDAADRLWIPVHR_;PTMs=-;Paralogous=-
Chromosome	MaxQuant_1.5.0.30	exon	3683252	3683282	79.07	+	0	Amino_Acid_Before=K;Annotated=+;Charges=2;PEP=0.00016074;Missed_Cleavages=0;Mass=1073.6081;Sequence(s)=_AITTLDVVSR_;PTMs=-;Paralogous=-
Chromosome	MaxQuant_1.5.0.30	exon	3149259	3149298	77.185	-	0	Amino_Acid_Before=R;Annotated=+;Charges=2;PEP=3.5689e-05;Missed_Cleavages=0;Mass=1158.5993;Sequence(s)=_AIVAAAADTSGGR_;PTMs=-;Paralogous=-
Chromosome	MaxQuant_1.5.0.30	exon	6002385	6002424	85.909	+	0	Amino_Acid_Before=K;Annotated=+;Charges=2;PEP=5.1724e-07;Missed_Cleavages=0;Mass=1385.7151;Sequence(s)=_AIVDNLLDGDVSR_;PTMs=-;Paralogous=-
Chromosome	MaxQuant_1.5.0.30	exon	4201385	4201418	78.903	-	0	Amino_Acid_Before=K;Annotated=+;Charges=2,3;PEP=4.9655e-05;Missed_Cleavages=0;Mass=1300.7139;Sequence(s)=_AIVEHLTYLSR_;PTMs=-;Paralogous=-
Chromosome	MaxQuant_1.5.0.30	exon	1765042	1765075	69.721	-	0	Amino_Acid_Before=K;Annotated=+;Charges=2;PEP=9.4239e-05;Missed_Cleavages=0;Mass=1034.5509;Sequence(s)=_AIVFATGGSGR_;PTMs=-;Paralogous=-
Chromosome	MaxQuant_1.5.0.30	exon	1853602	1853641	41.996	-	0	Amino_Acid_Before=R;Annotated=+;Charges=2;PEP=0.034407;Missed_Cleavages=0;Mass=1247.6622;Sequence(s)=_AIVFSAAGTAGQR_;PTMs=-;Paralogous=-
Chromosome	MaxQuant_1.5.0.30	exon	3127342	3127405	100.28	+	0	Amino_Acid_Before=R;Annotated=+;Charges=3;PEP=3.3774e-07;Missed_Cleavages=0;Mass=2130.0494;Sequence(s)=_AIVGFAAETGDANGDVLFHAR_;PTMs=-;Paralogous=-
Chromosome	MaxQuant_1.5.0.30	exon	5187400	5187430	60.019	+	0	Amino_Acid_Before=R;Annotated=+;Charges=3;PEP=0.0013758;Missed_Cleavages=1;Mass=994.6036;Sequence(s)=_AIVGGPGLRR_;PTMs=-;Paralogous=-
Chromosome	MaxQuant_1.5.0.30	exon	4739305	4739341	49.632	+	0	Amino_Acid_Before=K;Annotated=+;Charges=3;PEP=0.00999;Missed_Cleavages=0;Mass=1233.6466;Sequence(s)=_AIVGPAEDLGHR_;PTMs=-;Paralogous=-
Chromosome	MaxQuant_1.5.0.30	exon	5602769	5602799	74.841	-	0	Amino_Acid_Before=K;Annotated=+;Charges=2,3;PEP=0.00017341;Missed_Cleavages=0;Mass=991.55631;Sequence(s)=_AIVHPGGSVR_;PTMs=-;Paralogous=-
Chromosome	MaxQuant_1.5.0.30	exon	3116415	3116448	45.158	+	0	Amino_Acid_Before=R;Annotated=+;Charges=3;PEP=0.004022;Missed_Cleavages=0;Mass=1188.6801;Sequence(s)=_AIVLHPGPMVR_;PTMs=-;Paralogous=-
Chromosome	MaxQuant_1.5.0.30	exon	5726440	5726527	119.64	-	0	Amino_Acid_Before=R;Annotated=+;Charges=2,3;PEP=7.4868e-15;Missed_Cleavages=0;Mass=2806.4025;Sequence(s)=_AIVLTGQGSVFSAGADLSGDAFAAELPDK_;PTMs=-;Paralogous=-
Chromosome	MaxQuant_1.5.0.30	exon	6412368	6412395	68.456	+	0	Amino_Acid_Before=R;Annotated=+;Charges=2;PEP=0.0011579;Missed_Cleavages=0;Mass=844.50182;Sequence(s)=_AIVLTGSGK_;PTMs=-;Paralogous=-
Chromosome	MaxQuant_1.5.0.30	exon	4815391	4815427	85.813	+	0	Amino_Acid_Before=R;Annotated=+;Charges=2;PEP=1.4046e-06;Missed_Cleavages=0;Mass=1229.7384;Sequence(s)=_AIVTPIVGAVYK_;PTMs=-;Paralogous=-
Chromosome	MaxQuant_1.5.0.30	exon	4815391	4815430	53.034	+	0	Amino_Acid_Before=R;Annotated=+;Charges=2,3;PEP=0.0030238;Missed_Cleavages=1;Mass=1357.8333;Sequence(s)=_AIVTPIVGAVYKK_;PTMs=-;Paralogous=-
Chromosome	MaxQuant_1.5.0.30	exon	772241	772292	137.61	-	0	Amino_Acid_Before=K;Annotated=+;Charges=2;PEP=5.4917e-12;Missed_Cleavages=0;Mass=1783.9581;Sequence(s)=_AIVVINPNNPTGAVYSR_;PTMs=-;Paralogous=-
Chromosome	MaxQuant_1.5.0.30	exon	4636721	4636760	46.069	+	0	Amino_Acid_Before=R;Annotated=-;Charges=2;PEP=0.020234;Missed_Cleavages=0;Mass=1411.7823;Sequence(s)=_AIVYDPLAPANLR_;PTMs=-;Paralogous=-
Chromosome	MaxQuant_1.5.0.30	exon	1058952	1058973	70.912	-	0	Amino_Acid_Before=R;Annotated=+;Charges=2;PEP=0.0092116;Missed_Cleavages=0;Mass=872.48684;Sequence(s)=_AIWNTIR_;PTMs=-;Paralogous=-
Chromosome	MaxQuant_1.5.0.30	exon	6686511	6686553	232.6	-	0	Amino_Acid_Before=K;Annotated=+;Charges=2,3;PEP=1.8094e-33;Missed_Cleavages=0;Mass=1725.8951;Sequence(s)=_AIWNVVNWQDVQVR_;PTMs=-;Paralogous=-
Chromosome	MaxQuant_1.5.0.30	exon	4991113	4991143	45.829	+	0	Amino_Acid_Before=R;Annotated=+;Charges=3;PEP=0.0050559;Missed_Cleavages=0;Mass=1196.5938;Sequence(s)=_AIYGDRPSYR_;PTMs=-;Paralogous=-
Chromosome	MaxQuant_1.5.0.30	exon	995459	995567	223.71	+	0	Amino_Acid_Before=K;Annotated=+;Charges=3,4;PEP=5.7112e-51;Missed_Cleavages=0;Mass=3872.9122;Sequence(s)=_AIYLSGWQVAGDANLSGHTYPDQSLYPANSVPQVVR_;PTMs=-;Paralogous=-
Chromosome	MaxQuant_1.5.0.30	exon	469094	469178	147.17	-	0	Amino_Acid_Before=R;Annotated=+;Charges=2,3;PEP=6.4053e-16;Missed_Cleavages=0;Mass=2964.4618;Sequence(s)=_AIYLYTATFQDAEVAQAVHGVDGDLAAR_;PTMs=-;Paralogous=-
Chromosome	MaxQuant_1.5.0.30	exon	2833745	2833778	122.55	+	0	Amino_Acid_Before=K;Annotated=+;Charges=2;PEP=7.8475e-09;Missed_Cleavages=0;Mass=1374.6932;Sequence(s)=_AIYNPHYEIQK_;PTMs=-;Paralogous=-
Chromosome	MaxQuant_1.5.0.30	exon	5015663	5015771	226.6	-	0	Amino_Acid_Before=K;Annotated=+;Charges=3,4;PEP=6.3853e-51;Missed_Cleavages=1;Mass=3641.9053;Sequence(s)=_AKAEELGLTWLAEIGAHGVVAGPDSTLQSQPANAIK_;PTMs=-;Paralogous=-
Chromosome	MaxQuant_1.5.0.30	exon	5015660	5015771	133.29	-	0	Amino_Acid_Before=K;Annotated=+;Charges=3,4;PEP=5.1406e-22;Missed_Cleavages=2;Mass=3770.0003;Sequence(s)=_AKAEELGLTWLAEIGAHGVVAGPDSTLQSQPANAIKK_;PTMs=-;Paralogous=-
Chromosome	MaxQuant_1.5.0.30	exon	5094788	5094845	30.336	+	0	Amino_Acid_Before=K;Annotated=+;Charges=4;PEP=0.056487;Missed_Cleavages=2;Mass=2071.1215;Sequence(s)=_AKAELDALGWTLKPGAQFR_;PTMs=-;Paralogous=-
Chromosome	MaxQuant_1.5.0.30	exon	532644	532674	49.025	-	0	Amino_Acid_Before=R;Annotated=+;Charges=2;PEP=0.011431;Missed_Cleavages=1;Mass=1192.5724;Sequence(s)=_AKDEFDAIER_;PTMs=-;Paralogous=-
Chromosome	MaxQuant_1.5.0.30	exon	797486	797591	209.42	+	0	Amino_Acid_Before=K;Annotated=+;Charges=3,4;PEP=3.1697e-41;Missed_Cleavages=2;Mass=3906.0262;Sequence(s)=_AKIELSSSQSTSINLPYITVDADKNPLFLDEQLTR_;PTMs=-;Paralogous=-
Chromosome	MaxQuant_1.5.0.30	exon	2849232	2849271	93.301	+	0	Amino_Acid_Before=M;Annotated=+;Charges=2,3;PEP=6.3792e-07;Missed_Cleavages=1;Mass=1462.778;Sequence(s)=_AKLDFDALNSTIR_;PTMs=-;Paralogous=-
Chromosome	MaxQuant_1.5.0.30	exon	1459616	1459655	235.11	+	0	Amino_Acid_Before=K;Annotated=+;Charges=2,3;PEP=2.0782e-33;Missed_Cleavages=1;Mass=1243.7136;Sequence(s)=_AKLEAAGASVTVK_;PTMs=-;Paralogous=-
Chromosome	MaxQuant_1.5.0.30	exon	1459268	1459307	55.724	+	0	Amino_Acid_Before=M;Annotated=+;Charges=3;PEP=0.0020939;Missed_Cleavages=1;Mass=1463.7872;Sequence(s)=_AKLSTEELLDAFK_;PTMs=-;Paralogous=-
Chromosome	MaxQuant_1.5.0.30	exon	2765434	2765479	45.438	-	0	Amino_Acid_Before=K;Annotated=+;Charges=2;PEP=0.0318;Missed_Cleavages=2;Mass=1717.8305;Sequence(s)=_AKPESVDAVREECTK_;PTMs=-;Paralogous=-
Chromosome	MaxQuant_1.5.0.30	exon	2745966	2746041	70.761	+	0	Amino_Acid_Before=K;Annotated=+;Charges=3,4;PEP=1.7949e-06;Missed_Cleavages=1;Mass=2509.3879;Sequence(s)=_AKPGASVLIAPNFAIGAVLSMHFAK_;PTMs=-;Paralogous=-
Chromosome	MaxQuant_1.5.0.30	exon	5149835	5149883	87.411	+	0	Amino_Acid_Before=R;Annotated=+;Charges=2;PEP=1.1464e-05;Missed_Cleavages=1;Mass=1746.802;Sequence(s)=_AKQDLLDTGEEGSDNR_;PTMs=-;Paralogous=-
Chromosome	MaxQuant_1.5.0.30	exon	3155291	3155354	104.95	+	0	Amino_Acid_Before=K;Annotated=+;Charges=2;PEP=2.8938e-07;Missed_Cleavages=1;Mass=2184.0434;Sequence(s)=_AKQEGIPDTESAVTPDLLDDA_;PTMs=-;Paralogous=-
Chromosome	MaxQuant_1.5.0.30	exon	3848575	3848623	50.966	-	0	Amino_Acid_Before=R;Annotated=+;Charges=4;PEP=0.00185;Missed_Cleavages=2;Mass=1717.9588;Sequence(s)=_AKTEHLGDRAPIALAR_;PTMs=-;Paralogous=-
Chromosome	MaxQuant_1.5.0.30	exon	1951043	1951094	111.4	+	0	Amino_Acid_Before=R;Annotated=+;Charges=2,3,4;PEP=4.1513e-07;Missed_Cleavages=2;Mass=1921.0633;Sequence(s)=_AKVEKDPENPQVVLTVR_;PTMs=-;Paralogous=-
Chromosome	MaxQuant_1.5.0.30	exon	6373411	6373468	87.062	+	0	Amino_Acid_Before=K;Annotated=+;Charges=3;PEP=6.6763e-06;Missed_Cleavages=1;Mass=2082.0633;Sequence(s)=_AKYDLSEPYSVGEGVIVTR_;PTMs=-;Paralogous=-
Chromosome	MaxQuant_1.5.0.30	exon	3345464	3345521	47.082	-	0	Amino_Acid_Before=R;Annotated=+;Charges=2;PEP=0.0014471;Missed_Cleavages=0;Mass=1779.0254;Sequence(s)=_ALAAAGLLPGDVLLVSSGR_;PTMs=-;Paralogous=-
Chromosome	MaxQuant_1.5.0.30	exon	6176109	6176172	112.55	-	0	Amino_Acid_Before=K;Annotated=+;Charges=2,3;PEP=1.7887e-08;Missed_Cleavages=0;Mass=2099.0755;Sequence(s)=_ALAAALGVEPESVTLMPSGMR_;PTMs=-;Paralogous=-
Chromosome	MaxQuant_1.5.0.30	exon	3949675	3949741	70.121	-	0	Amino_Acid_Before=R;Annotated=+;Charges=3;PEP=3.1231e-06;Missed_Cleavages=0;Mass=2255.2638;Sequence(s)=_ALAAALHPLQPEIEVISSLAGR_;PTMs=-;Paralogous=-
Chromosome	MaxQuant_1.5.0.30	exon	2989505	2989574	132.72	-	0	Amino_Acid_Before=R;Annotated=+;Charges=2,3;PEP=1.8296e-12;Missed_Cleavages=0;Mass=2407.2457;Sequence(s)=_ALAADPPVLLMDEPFGAVDPITR_;PTMs=-;Paralogous=-
Chromosome	MaxQuant_1.5.0.30	exon	4861917	4861953	134.99	-	0	Amino_Acid_Before=R;Annotated=+;Charges=2;PEP=4.0959e-11;Missed_Cleavages=0;Mass=1225.619;Sequence(s)=_ALAAEEPVPSDK_;PTMs=-;Paralogous=-
Chromosome	MaxQuant_1.5.0.30	exon	139300	139369	283.01	+	0	Amino_Acid_Before=R;Annotated=+;Charges=2,3;PEP=2.0459e-83;Missed_Cleavages=0;Mass=2457.3155;Sequence(s)=_ALAAETPLFLLDEPFAALDALTR_;PTMs=-;Paralogous=-
Chromosome	MaxQuant_1.5.0.30	exon	1688744	1688837	320.75	+	0	Amino_Acid_Before=K;Annotated=+;Charges=2,3,4;PEP=2.9288e-103;Missed_Cleavages=0;Mass=2916.5267;Sequence(s)=_ALAAGASTAMLGSLLAGTAESPGELIFVNGK_;PTMs=-;Paralogous=-
Chromosome	MaxQuant_1.5.0.30	exon	5236363	5236405	112.64	-	0	Amino_Acid_Before=K;Annotated=+;Charges=2,3;PEP=5.6318e-09;Missed_Cleavages=0;Mass=1456.913;Sequence(s)=_ALAAHLPVILVVNK_;PTMs=-;Paralogous=-
Chromosome	MaxQuant_1.5.0.30	exon	5513696	5513756	93.381	+	0	Amino_Acid_Before=R;Annotated=+;Charges=2,3,4;PEP=2.306e-06;Missed_Cleavages=0;Mass=2020.9827;Sequence(s)=_ALAAHPGYSATNLQGHSGNR_;PTMs=-;Paralogous=-
Chromosome	MaxQuant_1.5.0.30	exon	3158725	3158803	203.4	+	0	Amino_Acid_Before=K;Annotated=+;Charges=2,3;PEP=7.605e-35;Missed_Cleavages=0;Mass=2552.3023;Sequence(s)=_ALAALVEGPDGSPGVFVSDGFGVVHR_;PTMs=-;Paralogous=-
Chromosome	MaxQuant_1.5.0.30	exon	3158725	3158806	169.08	+	0	Amino_Acid_Before=K;Annotated=+;Charges=2,3,4,5;PEP=2.0438e-20;Missed_Cleavages=1;Mass=2680.3973;Sequence(s)=_ALAALVEGPDGSPGVFVSDGFGVVHRK_;PTMs=-;Paralogous=-
Chromosome	MaxQuant_1.5.0.30	exon	5446830	5446896	103.94	+	0	Amino_Acid_Before=R;Annotated=+;Charges=2;PEP=1.486e-07;Missed_Cleavages=0;Mass=2214.1168;Sequence(s)=_ALAANDNSVEVADAFVPVIDGK_;PTMs=-;Paralogous=-
Chromosome	MaxQuant_1.5.0.30	exon	1434835	1434868	59.198	+	0	Amino_Acid_Before=R;Annotated=+;Charges=2;PEP=0.009663;Missed_Cleavages=0;Mass=1062.6073;Sequence(s)=_ALAASIATFAK_;PTMs=-;Paralogous=-
Chromosome	MaxQuant_1.5.0.30	exon	1584644	1584677	36.32	+	0	Amino_Acid_Before=R;Annotated=+;Charges=3;PEP=0.041057;Missed_Cleavages=1;Mass=1199.6986;Sequence(s)=_ALAASIETLRR_;PTMs=-;Paralogous=-
Chromosome	MaxQuant_1.5.0.30	exon	5315919	5315979	125.03	-	0	Amino_Acid_Before=K;Annotated=+;Charges=3;PEP=4.2455e-09;Missed_Cleavages=0;Mass=2015.1085;Sequence(s)=_ALAASSQIVATMGLELLTAR_;PTMs=-;Paralogous=-
Chromosome	MaxQuant_1.5.0.30	exon	6192951	6193014	40.137	-	0	Amino_Acid_Before=R;Annotated=+;Charges=3;PEP=0.015151;Missed_Cleavages=1;Mass=2217.139;Sequence(s)=_ALAATPGRDFVTSLINEAESR_;PTMs=-;Paralogous=-
Chromosome	MaxQuant_1.5.0.30	exon	4160070	4160121	83.758	-	0	Amino_Acid_Before=R;Annotated=+;Charges=2;PEP=1.4058e-05;Missed_Cleavages=0;Mass=1632.7665;Sequence(s)=_ALADAAETVMADGVGDK_;PTMs=-;Paralogous=-
Chromosome	MaxQuant_1.5.0.30	exon	5184344	5184404	139.88	-	0	Amino_Acid_Before=K;Annotated=+;Charges=2,3;PEP=2.6654e-12;Missed_Cleavages=0;Mass=2190.1626;Sequence(s)=_ALADAFYGHLPAYAVPLFVR_;PTMs=-;Paralogous=-
Chromosome	MaxQuant_1.5.0.30	exon	6257403	6257427	108.46	+	0	Amino_Acid_Before=K;Annotated=+;Charges=2,3;PEP=0.00064226;Missed_Cleavages=0;Mass=899.46135;Sequence(s)=_ALADFAHR_;PTMs=-;Paralogous=-
Chromosome	MaxQuant_1.5.0.30	exon	4817618	4817648	80.737	+	0	Amino_Acid_Before=R;Annotated=+;Charges=2,3;PEP=0.00012684;Missed_Cleavages=0;Mass=1123.5986;Sequence(s)=_ALADIHESIR_;PTMs=-;Paralogous=-
Chromosome	MaxQuant_1.5.0.30	exon	1727594	1727615	97.602	+	0	Amino_Acid_Before=K;Annotated=+;Charges=2;PEP=0.0051978;Missed_Cleavages=0;Mass=820.4443;Sequence(s)=_ALADIYR_;PTMs=-;Paralogous=-
Chromosome	MaxQuant_1.5.0.30	exon	1574630	1574672	58.972	-	0	Amino_Acid_Before=K;Annotated=+;Charges=2,3;PEP=0.00084588;Missed_Cleavages=1;Mass=1468.7998;Sequence(s)=_ALADLGALPTTDRR_;PTMs=-;Paralogous=-
Chromosome	MaxQuant_1.5.0.30	exon	5147520	5147550	78.342	+	0	Amino_Acid_Before=R;Annotated=+;Charges=2;PEP=0.00017555;Missed_Cleavages=0;Mass=985.55564;Sequence(s)=_ALADLLGTGR_;PTMs=-;Paralogous=-
Chromosome	MaxQuant_1.5.0.30	exon	49526	49610	63.932	-	0	Amino_Acid_Before=R;Annotated=+;Charges=3;PEP=3.8522e-06;Missed_Cleavages=0;Mass=2832.4254;Sequence(s)=_ALADTGNSVTQTAAVIGTAQYLSPEQAR_;PTMs=-;Paralogous=-
Chromosome	MaxQuant_1.5.0.30	exon	3710376	3710457	136.3	-	0	Amino_Acid_Before=R;Annotated=+;Charges=2,3;PEP=2.1116e-15;Missed_Cleavages=0;Mass=2823.4477;Sequence(s)=_ALADTNTVAVSMIGQGYFDTLTPAVLR_;PTMs=-;Paralogous=-
Chromosome	MaxQuant_1.5.0.30	exon	3710373	3710457	116.38	-	0	Amino_Acid_Before=R;Annotated=+;Charges=3;PEP=5.2976e-12;Missed_Cleavages=1;Mass=2979.5488;Sequence(s)=_ALADTNTVAVSMIGQGYFDTLTPAVLRR_;PTMs=-;Paralogous=-
Chromosome	MaxQuant_1.5.0.30	exon	5125758	5125821	136.96	-	0	Amino_Acid_Before=R;Annotated=+;Charges=2,3;PEP=3.852e-12;Missed_Cleavages=0;Mass=2312.1107;Sequence(s)=_ALAEEFDVDEVMINPVASAHR_;PTMs=-;Paralogous=-
Chromosome	MaxQuant_1.5.0.30	exon	4011601	4011652	29.092	-	0	Amino_Acid_Before=R;Annotated=+;Charges=2,3;PEP=0.046098;Missed_Cleavages=0;Mass=1756.9207;Sequence(s)=_ALAEELGAVVISTDDVR_;PTMs=-;Paralogous=-
Chromosome	MaxQuant_1.5.0.30	exon	4011598	4011652	68.41	-	0	Amino_Acid_Before=R;Annotated=+;Charges=3;PEP=2.8031e-05;Missed_Cleavages=1;Mass=1913.0218;Sequence(s)=_ALAEELGAVVISTDDVRR_;PTMs=-;Paralogous=-
Chromosome	MaxQuant_1.5.0.30	exon	819492	819525	91.961	+	0	Amino_Acid_Before=K;Annotated=+;Charges=2;PEP=2.1256e-06;Missed_Cleavages=0;Mass=1324.6299;Sequence(s)=_ALAEFLFDDER_;PTMs=-;Paralogous=-
Chromosome	MaxQuant_1.5.0.30	exon	5307279	5307315	91.202	+	0	Amino_Acid_Before=R;Annotated=+;Charges=2,3;PEP=3.5184e-05;Missed_Cleavages=0;Mass=1311.6571;Sequence(s)=_ALAEFSHPGLDR_;PTMs=-;Paralogous=-
Chromosome	MaxQuant_1.5.0.30	exon	1883942	1883996	259.53	-	0	Amino_Acid_Before=R;Annotated=+;Charges=2,3,4;PEP=1.8997e-63;Missed_Cleavages=0;Mass=1970.0625;Sequence(s)=_ALAEFTVEGLATVIPFHR_;PTMs=-;Paralogous=-
Chromosome	MaxQuant_1.5.0.30	exon	4333621	4333651	46.73	-	0	Amino_Acid_Before=K;Annotated=+;Charges=2;PEP=0.039319;Missed_Cleavages=0;Mass=1055.5975;Sequence(s)=_ALAELLEAAR_;PTMs=-;Paralogous=-
Chromosome	MaxQuant_1.5.0.30	exon	488127	488193	145.81	+	0	Amino_Acid_Before=R;Annotated=+;Charges=2,3;PEP=8.1441e-13;Missed_Cleavages=0;Mass=2355.1396;Sequence(s)=_ALAENPHAWSSAPNFAFDLAAR_;PTMs=-;Paralogous=-
Chromosome	MaxQuant_1.5.0.30	exon	1750619	1750676	286.7	+	0	Amino_Acid_Before=K;Annotated=+;Charges=2,3;PEP=4.9075e-75;Missed_Cleavages=0;Mass=2014.0219;Sequence(s)=_ALAEQEEAIVSELNSVQGK_;PTMs=-;Paralogous=-
Chromosome	MaxQuant_1.5.0.30	exon	1374050	1374083	117.79	-	0	Amino_Acid_Before=R;Annotated=+;Charges=2;PEP=1.4201e-08;Missed_Cleavages=0;Mass=1312.7139;Sequence(s)=_ALAEQWLLVDR_;PTMs=-;Paralogous=-
Chromosome	MaxQuant_1.5.0.30	exon	3392040	3392073	42.843	-	0	Amino_Acid_Before=R;Annotated=+;Charges=2;PEP=0.037737;Missed_Cleavages=0;Mass=1086.6033;Sequence(s)=_ALAEVATSLGR_;PTMs=-;Paralogous=-
Chromosome	MaxQuant_1.5.0.30	exon	6441025	6441061	87.719	+	0	Amino_Acid_Before=R;Annotated=+;Charges=2;PEP=1.2778e-06;Missed_Cleavages=0;Mass=1309.6038;Sequence(s)=_ALAEVYAEDDSK_;PTMs=-;Paralogous=-
Chromosome	MaxQuant_1.5.0.30	exon	1028154	1028178	62.107	-	0	Amino_Acid_Before=K;Annotated=+;Charges=2;PEP=0.0048013;Missed_Cleavages=0;Mass=875.4865;Sequence(s)=_ALAFIEGR_;PTMs=-;Paralogous=-
Chromosome	MaxQuant_1.5.0.30	exon	5185244	5185277	89.029	-	0	Amino_Acid_Before=R;Annotated=+;Charges=2;PEP=2.5411e-06;Missed_Cleavages=0;Mass=1030.5924;Sequence(s)=_ALAGFGGLGLR_;PTMs=-;Paralogous=-
Chromosome	MaxQuant_1.5.0.30	exon	4566715	4566814	98.657	+	0	Amino_Acid_Before=R;Annotated=+;Charges=3,4;PEP=1.1563e-10;Missed_Cleavages=0;Mass=3285.6729;Sequence(s)=_ALAGLPAAVADIEAGIEQANDLLAQPDTPQADK_;PTMs=-;Paralogous=-
Chromosome	MaxQuant_1.5.0.30	exon	2362942	2363011	100.76	+	0	Amino_Acid_Before=R;Annotated=+;Charges=2;PEP=1.5606e-07;Missed_Cleavages=0;Mass=2317.2206;Sequence(s)=_ALAIAPSLFATGLTEGIPDDFAK_;PTMs=-;Paralogous=-
Chromosome	MaxQuant_1.5.0.30	exon	5865300	5865324	95.741	-	0	Amino_Acid_Before=R;Annotated=+;Charges=2;PEP=0.0014878;Missed_Cleavages=0;Mass=827.52289;Sequence(s)=_ALAILTAR_;PTMs=-;Paralogous=-
Chromosome	MaxQuant_1.5.0.30	exon	3131338	3131362	91.626	+	0	Amino_Acid_Before=R;Annotated=+;Charges=1,2;PEP=0.0027648;Missed_Cleavages=0;Mass=785.50109;Sequence(s)=_ALALLASK_;PTMs=-;Paralogous=-
Chromosome	MaxQuant_1.5.0.30	exon	1732951	1732999	50.376	+	0	Amino_Acid_Before=K;Annotated=+;Charges=2,3;PEP=0.0015428;Missed_Cleavages=0;Mass=1713.9778;Sequence(s)=_ALALPEHIPVITVDAR_;PTMs=-;Paralogous=-
Chromosome	MaxQuant_1.5.0.30	exon	4298398	4298485	193.23	+	0	Amino_Acid_Before=R;Annotated=+;Charges=3,4;PEP=1.3405e-36;Missed_Cleavages=1;Mass=3192.6091;Sequence(s)=_ALALQFHPEVDVDLLEGWLADDREGISGK_;PTMs=-;Paralogous=-
Chromosome	MaxQuant_1.5.0.30	exon	4031783	4031858	67.217	-	0	Amino_Acid_Before=K;Annotated=+;Charges=3;PEP=1.7777e-06;Missed_Cleavages=0;Mass=2331.2158;Sequence(s)=_ALAMGASAVGIGRPYAWGAALGGSK_;PTMs=-;Paralogous=-
Chromosome	MaxQuant_1.5.0.30	exon	5365543	5365633	277.73	+	0	Amino_Acid_Before=K;Annotated=+;Charges=2,3,4;PEP=2.7722e-73;Missed_Cleavages=0;Mass=3178.5969;Sequence(s)=_ALANANMTIGDIDLYEINEAFAVQVLGSAR_;PTMs=-;Paralogous=-
Chromosome	MaxQuant_1.5.0.30	exon	3145789	3145855	104.38	+	0	Amino_Acid_Before=R;Annotated=+;Charges=2,3,4;PEP=1.3105e-07;Missed_Cleavages=1;Mass=2260.1964;Sequence(s)=_ALANPGSVADDFTKPGHVVPLR_;PTMs=-;Paralogous=-
Chromosome	MaxQuant_1.5.0.30	exon	2162426	2162468	115.56	-	0	Amino_Acid_Before=K;Annotated=-;Charges=2;PEP=2.3631e-09;Missed_Cleavages=0;Mass=1466.7365;Sequence(s)=_ALANTDIADHALDK_;PTMs=-;Paralogous=-
Chromosome	MaxQuant_1.5.0.30	exon	5937298	5937328	60.398	+	0	Amino_Acid_Before=R;Annotated=+;Charges=2;PEP=0.0016964;Missed_Cleavages=0;Mass=1008.5352;Sequence(s)=_ALAPDGPVNR_;PTMs=-;Paralogous=-
Chromosome	MaxQuant_1.5.0.30	exon	4571077	4571107	90.05	-	0	Amino_Acid_Before=R;Annotated=+;Charges=2;PEP=2.8938e-05;Missed_Cleavages=0;Mass=1000.5189;Sequence(s)=_ALAQEAVDGK_;PTMs=-;Paralogous=-
Chromosome	MaxQuant_1.5.0.30	exon	4391715	4391787	114.39	+	0	Amino_Acid_Before=R;Annotated=+;Charges=2,3;PEP=5.3598e-10;Missed_Cleavages=0;Mass=2369.1612;Sequence(s)=_ALASAPGAPSDTPEPAQPTDALHR_;PTMs=-;Paralogous=-
Chromosome	MaxQuant_1.5.0.30	exon	5337457	5337487	140.16	-	0	Amino_Acid_Before=R;Annotated=+;Charges=2;PEP=2.1069e-07;Missed_Cleavages=0;Mass=1013.5869;Sequence(s)=_ALATAEVAIR_;PTMs=-;Paralogous=-
Chromosome	MaxQuant_1.5.0.30	exon	2444825	2444930	93.125	+	0	Amino_Acid_Before=R;Annotated=+;Charges=3,4;PEP=1.1859e-10;Missed_Cleavages=0;Mass=3413.7454;Sequence(s)=_ALATEFGSLEAIEAASEEELAAVEGVGPTIAAAVK_;PTMs=-;Paralogous=-
Chromosome	MaxQuant_1.5.0.30	exon	5064771	5064807	50.46	-	0	Amino_Acid_Before=K;Annotated=+;Charges=2;PEP=0.0037145;Missed_Cleavages=0;Mass=1147.5656;Sequence(s)=_ALATGDMLSGGR_;PTMs=-;Paralogous=-
Chromosome	MaxQuant_1.5.0.30	exon	5523571	5523640	150.48	-	0	Amino_Acid_Before=R;Annotated=+;Charges=2,3,4;PEP=7.1527e-18;Missed_Cleavages=0;Mass=2382.2391;Sequence(s)=_ALATLLDRPAEEIAAETAATAER_;PTMs=-;Paralogous=-
Chromosome	MaxQuant_1.5.0.30	exon	1574951	1575014	111.4	-	0	Amino_Acid_Before=R;Annotated=+;Charges=2,3;PEP=3.7151e-13;Missed_Cleavages=0;Mass=2166.0957;Sequence(s)=_ALATNADEPAIDDPFAAPLVR_;PTMs=-;Paralogous=-
Chromosome	MaxQuant_1.5.0.30	exon	3103755	3103812	228.26	+	0	Amino_Acid_Before=R;Annotated=+;Charges=2,3;PEP=9.7801e-45;Missed_Cleavages=0;Mass=1997.984;Sequence(s)=_ALATVDMTSGEEAVAIHQR_;PTMs=-;Paralogous=-
Chromosome	MaxQuant_1.5.0.30	exon	2821805	2821829	116.54	-	0	Amino_Acid_Before=R;Annotated=+;Charges=2;PEP=0.00058387;Missed_Cleavages=0;Mass=829.48439;Sequence(s)=_ALAVAVMR_;PTMs=-;Paralogous=-
Chromosome	MaxQuant_1.5.0.30	exon	4618140	4618203	137.72	-	0	Amino_Acid_Before=R;Annotated=+;Charges=2,3;PEP=3.6279e-12;Missed_Cleavages=0;Mass=2194.1885;Sequence(s)=_ALAVDPQVLLLDEPFGALDAK_;PTMs=-;Paralogous=-
Chromosome	MaxQuant_1.5.0.30	exon	4446906	4446930	46.334	+	0	Amino_Acid_Before=R;Annotated=+;Charges=2;PEP=0.013071;Missed_Cleavages=0;Mass=877.49092;Sequence(s)=_ALAVEFTK_;PTMs=-;Paralogous=-
Chromosome	MaxQuant_1.5.0.30	exon	1494323	1494371	156.17	+	0	Amino_Acid_Before=K;Annotated=+;Charges=2,3;PEP=7.4136e-18;Missed_Cleavages=0;Mass=1548.8148;Sequence(s)=_ALAVLSANGGDIASYK_;PTMs=-;Paralogous=-
Chromosome	MaxQuant_1.5.0.30	exon	4313331	4313352	88.734	-	0	Amino_Acid_Before=K;Annotated=+;Charges=2;PEP=0.0070457;Missed_Cleavages=0;Mass=817.42688;Sequence(s)=_ALAWMAR_;PTMs=-;Paralogous=-
Chromosome	MaxQuant_1.5.0.30	exon	2470199	2470241	99.161	+	0	Amino_Acid_Before=K;Annotated=+;Charges=2,3;PEP=5.7249e-07;Missed_Cleavages=0;Mass=1590.8011;Sequence(s)=_ALAYMDLRPGTPMR_;PTMs=-;Paralogous=-
Chromosome	MaxQuant_1.5.0.30	exon	2736732	2736768	140.63	+	0	Amino_Acid_Before=K;Annotated=+;Charges=2;PEP=2.577e-11;Missed_Cleavages=0;Mass=1344.6456;Sequence(s)=_ALCAAQQELADR_;PTMs=-;Paralogous=-
Chromosome	MaxQuant_1.5.0.30	exon	7839	7878	184.1	+	0	Amino_Acid_Before=K;Annotated=+;Charges=2;PEP=1.9108e-32;Missed_Cleavages=0;Mass=1410.8082;Sequence(s)=_ALDALDEVIALIR_;PTMs=-;Paralogous=-
Chromosome	MaxQuant_1.5.0.30	exon	1485490	1485565	166.91	+	0	Amino_Acid_Before=K;Annotated=+;Charges=2,3;PEP=1.1796e-19;Missed_Cleavages=0;Mass=2614.2333;Sequence(s)=_ALDALDTDVPVYLENTAGGDHAMAR_;PTMs=-;Paralogous=-
Chromosome	MaxQuant_1.5.0.30	exon	3186158	3186188	70.412	-	0	Amino_Acid_Before=R;Annotated=+;Charges=2;PEP=0.00072578;Missed_Cleavages=0;Mass=1213.5979;Sequence(s)=_ALDAYIETYR_;PTMs=-;Paralogous=-
Chromosome	MaxQuant_1.5.0.30	exon	1681709	1681745	82.069	+	0	Amino_Acid_Before=K;Annotated=+;Charges=2;PEP=1.8888e-05;Missed_Cleavages=0;Mass=1319.6279;Sequence(s)=_ALDDEIEAMVSK_;PTMs=-;Paralogous=-
Chromosome	MaxQuant_1.5.0.30	exon	3936141	3936192	77.13	-	0	Amino_Acid_Before=R;Annotated=+;Charges=2;PEP=3.0815e-05;Missed_Cleavages=0;Mass=1626.8366;Sequence(s)=_ALDGGFIPSGPSGSPLR_;PTMs=-;Paralogous=-
Chromosome	MaxQuant_1.5.0.30	exon	4706560	4706587	64.711	-	0	Amino_Acid_Before=R;Annotated=+;Charges=3;PEP=0.0028258;Missed_Cleavages=0;Mass=938.49338;Sequence(s)=_ALDGHTVAR_;PTMs=-;Paralogous=-
Chromosome	MaxQuant_1.5.0.30	exon	2828237	2828303	138.77	-	0	Amino_Acid_Before=K;Annotated=+;Charges=2,3;PEP=1.8984e-19;Missed_Cleavages=0;Mass=2256.087;Sequence(s)=_ALDGQEVTVLNDADAAGLAEER_;PTMs=-;Paralogous=-
Chromosome	MaxQuant_1.5.0.30	exon	5186716	5186752	69.352	+	0	Amino_Acid_Before=R;Annotated=+;Charges=2,3;PEP=0.00093401;Missed_Cleavages=0;Mass=1265.6364;Sequence(s)=_ALDGVEAGLHER_;PTMs=-;Paralogous=-
Chromosome	MaxQuant_1.5.0.30	exon	3933191	3933242	28.635	-	0	Amino_Acid_Before=R;Annotated=+;Charges=3;PEP=0.033472;Missed_Cleavages=0;Mass=1777.9111;Sequence(s)=_ALDHGVDVIGLWGEAAR_;PTMs=-;Paralogous=-
Chromosome	MaxQuant_1.5.0.30	exon	2374039	2374072	68.536	+	0	Amino_Acid_Before=R;Annotated=+;Charges=2;PEP=0.00012638;Missed_Cleavages=0;Mass=1293.6201;Sequence(s)=_ALDISDYDQVR_;PTMs=-;Paralogous=+
Chromosome	MaxQuant_1.5.0.30	exon	1080777	1080810	68.536	+	0	Amino_Acid_Before=R;Annotated=+;Charges=2;PEP=0.00012638;Missed_Cleavages=0;Mass=1293.6201;Sequence(s)=_ALDISDYDQVR_;PTMs=-;Paralogous=+
Chromosome	MaxQuant_1.5.0.30	exon	2374039	2374084	115.38	+	0	Amino_Acid_Before=R;Annotated=+;Charges=2,3;PEP=8.8838e-09;Missed_Cleavages=1;Mass=1768.8632;Sequence(s)=_ALDISDYDQVREFAK_;PTMs=-;Paralogous=+
Chromosome	MaxQuant_1.5.0.30	exon	1080777	1080822	115.38	+	0	Amino_Acid_Before=R;Annotated=+;Charges=2,3;PEP=8.8838e-09;Missed_Cleavages=1;Mass=1768.8632;Sequence(s)=_ALDISDYDQVREFAK_;PTMs=-;Paralogous=+
Chromosome	MaxQuant_1.5.0.30	exon	3065455	3065494	86.262	-	0	Amino_Acid_Before=R;Annotated=+;Charges=2;PEP=6.975e-06;Missed_Cleavages=0;Mass=1350.7871;Sequence(s)=_ALDLGGLPLDVLR_;PTMs=-;Paralogous=-
Chromosome	MaxQuant_1.5.0.30	exon	5763944	5764010	76.889	-	0	Amino_Acid_Before=R;Annotated=+;Charges=3,4;PEP=2.0459e-06;Missed_Cleavages=0;Mass=2523.221;Sequence(s)=_ALDMLLILHADHEQNCSTSTVR_;PTMs=-;Paralogous=-
Chromosome	MaxQuant_1.5.0.30	exon	1498868	1498904	96.866	+	0	Amino_Acid_Before=R;Annotated=+;Charges=2,3;PEP=1.2785e-06;Missed_Cleavages=1;Mass=1323.751;Sequence(s)=_ALDNVKPALEVR_;PTMs=-;Paralogous=-
Chromosome	MaxQuant_1.5.0.30	exon	6522953	6522986	176.62	-	0	Amino_Acid_Before=K;Annotated=+;Charges=2;PEP=6.6663e-16;Missed_Cleavages=0;Mass=1269.7041;Sequence(s)=_ALDQQLIVQSR_;PTMs=-;Paralogous=-
Chromosome	MaxQuant_1.5.0.30	exon	6138633	6138687	133.24	-	0	Amino_Acid_Before=R;Annotated=+;Charges=2,3;PEP=8.6983e-12;Missed_Cleavages=0;Mass=1914.8854;Sequence(s)=_ALDSGDHQTAMQQASSIR_;PTMs=-;Paralogous=-
Chromosome	MaxQuant_1.5.0.30	exon	4881228	4881267	101.72	-	0	Amino_Acid_Before=R;Annotated=+;Charges=2;PEP=1.2563e-07;Missed_Cleavages=0;Mass=1551.8198;Sequence(s)=_ALDSPQPLWALWR_;PTMs=-;Paralogous=-
Chromosome	MaxQuant_1.5.0.30	exon	4671418	4671451	69.815	-	0	Amino_Acid_Before=R;Annotated=+;Charges=2;PEP=0.0014297;Missed_Cleavages=0;Mass=1146.5881;Sequence(s)=_ALDTAETLGTR_;PTMs=-;Paralogous=-
Chromosome	MaxQuant_1.5.0.30	exon	6315179	6315227	119.54	-	0	Amino_Acid_Before=K;Annotated=+;Charges=2;PEP=1.7296e-08;Missed_Cleavages=0;Mass=1773.8421;Sequence(s)=_ALDTLDTLPEDDPGFR_;PTMs=-;Paralogous=-
Chromosome	MaxQuant_1.5.0.30	exon	3728450	3728483	44.57	-	0	Amino_Acid_Before=R;Annotated=+;Charges=2;PEP=0.0058993;Missed_Cleavages=0;Mass=1107.5448;Sequence(s)=_ALDTLGLGFDS_;PTMs=-;Paralogous=-
Chromosome	MaxQuant_1.5.0.30	exon	1006539	1006605	205.84	-	0	Amino_Acid_Before=R;Annotated=+;Charges=2;PEP=6.847e-34;Missed_Cleavages=0;Mass=2281.1114;Sequence(s)=_ALDTTGYIAAVDQAYPGDEIAK_;PTMs=-;Paralogous=-
Chromosome	MaxQuant_1.5.0.30	exon	6456955	6457018	174.01	-	0	Amino_Acid_Before=R;Annotated=+;Charges=2,3,4;PEP=1.8151e-24;Missed_Cleavages=1;Mass=2392.1733;Sequence(s)=_ALDTVDIKPYDGHVTLYMADR_;PTMs=-;Paralogous=-
Chromosome	MaxQuant_1.5.0.30	exon	4714495	4714525	74.841	-	0	Amino_Acid_Before=R;Annotated=-;Charges=2;PEP=0.00024672;Missed_Cleavages=0;Mass=1103.5645;Sequence(s)=_ALDVESLAMR_;PTMs=-;Paralogous=-
Chromosome	MaxQuant_1.5.0.30	exon	5514401	5514425	69.825	+	0	Amino_Acid_Before=K;Annotated=+;Charges=2,3;PEP=0.003173;Missed_Cleavages=0;Mass=919.52395;Sequence(s)=_ALDVHPIR_;PTMs=-;Paralogous=-
Chromosome	MaxQuant_1.5.0.30	exon	5514401	5514428	101.54	+	0	Amino_Acid_Before=K;Annotated=+;Charges=2,3;PEP=0.00020574;Missed_Cleavages=1;Mass=1075.6251;Sequence(s)=_ALDVHPIRR_;PTMs=-;Paralogous=-
Chromosome	MaxQuant_1.5.0.30	exon	138549	138591	123.42	+	0	Amino_Acid_Before=R;Annotated=+;Charges=2,3;PEP=1.7324e-09;Missed_Cleavages=1;Mass=1440.746;Sequence(s)=_ALDVIKDDPDAAAK_;PTMs=-;Paralogous=-
Chromosome	MaxQuant_1.5.0.30	exon	2449641	2449665	53.493	+	0	Amino_Acid_Before=R;Annotated=+;Charges=2;PEP=0.011249;Missed_Cleavages=0;Mass=873.4556;Sequence(s)=_ALDVSDVR_;PTMs=-;Paralogous=-
Chromosome	MaxQuant_1.5.0.30	exon	3335695	3335755	109.65	-	0	Amino_Acid_Before=R;Annotated=+;Charges=2,3;PEP=2.4119e-08;Missed_Cleavages=0;Mass=2332.2038;Sequence(s)=_ALDWPDEPVAMLWHAVTLLR_;PTMs=-;Paralogous=-
Chromosome	MaxQuant_1.5.0.30	exon	5609469	5609499	77.674	+	0	Amino_Acid_Before=R;Annotated=+;Charges=2,3;PEP=0.00036105;Missed_Cleavages=1;Mass=1148.5714;Sequence(s)=_ALDYKPDAEK_;PTMs=-;Paralogous=-
Chromosome	MaxQuant_1.5.0.30	exon	5075182	5075215	81.017	-	0	Amino_Acid_Before=R;Annotated=+;Charges=3;PEP=2.3905e-05;Missed_Cleavages=0;Mass=1234.7034;Sequence(s)=_ALEAEAIHIIR_;PTMs=-;Paralogous=-
Chromosome	MaxQuant_1.5.0.30	exon	1854979	1855003	91.853	+	0	Amino_Acid_Before=R;Annotated=+;Charges=2;PEP=0.0016659;Missed_Cleavages=0;Mass=956.5291;Sequence(s)=_ALEDLLQR_;PTMs=-;Paralogous=-
Chromosome	MaxQuant_1.5.0.30	exon	1467561	1467612	101.05	+	0	Amino_Acid_Before=K;Annotated=+;Charges=2,3;PEP=2.8112e-06;Missed_Cleavages=0;Mass=1932.0244;Sequence(s)=_ALEEFYPADNPIITIVK_;PTMs=-;Paralogous=-
Chromosome	MaxQuant_1.5.0.30	exon	5035931	5036006	106.93	-	0	Amino_Acid_Before=R;Annotated=+;Charges=2,3;PEP=1.4677e-10;Missed_Cleavages=0;Mass=2469.1734;Sequence(s)=_ALEEGGAMEYTTIVAAPASDAAGFK_;PTMs=-;Paralogous=-
Chromosome	MaxQuant_1.5.0.30	exon	6227559	6227613	123.34	-	0	Amino_Acid_Before=K;Annotated=+;Charges=2,3;PEP=1.9007e-08;Missed_Cleavages=0;Mass=1933.052;Sequence(s)=_ALEELGIGRPSTYSSIIK_;PTMs=-;Paralogous=-
Chromosome	MaxQuant_1.5.0.30	exon	3921143	3921167	55.872	-	0	Amino_Acid_Before=R;Annotated=+;Charges=2;PEP=0.048197;Missed_Cleavages=0;Mass=956.5291;Sequence(s)=_ALEELINR_;PTMs=-;Paralogous=-
Chromosome	MaxQuant_1.5.0.30	exon	5623971	5623995	87.181	-	0	Amino_Acid_Before=R;Annotated=+;Charges=2;PEP=0.0018799;Missed_Cleavages=0;Mass=975.53893;Sequence(s)=_ALEEVFIR_;PTMs=-;Paralogous=-
Chromosome	MaxQuant_1.5.0.30	exon	4014772	4014805	147.2	-	0	Amino_Acid_Before=K;Annotated=+;Charges=1,2;PEP=6.3987e-11;Missed_Cleavages=0;Mass=1196.5826;Sequence(s)=_ALEFAFDAASR_;PTMs=-;Paralogous=-
Chromosome	MaxQuant_1.5.0.30	exon	4014769	4014805	98.407	-	0	Amino_Acid_Before=K;Annotated=+;Charges=2,3;PEP=4.2425e-07;Missed_Cleavages=1;Mass=1352.6837;Sequence(s)=_ALEFAFDAASRR_;PTMs=-;Paralogous=-
Chromosome	MaxQuant_1.5.0.30	exon	415848	415869	85.813	-	0	Amino_Acid_Before=R;Annotated=+;Charges=1,2;PEP=0.0062242;Missed_Cleavages=0;Mass=792.413;Sequence(s)=_ALEGFTR_;PTMs=-;Paralogous=-
Chromosome	MaxQuant_1.5.0.30	exon	77303	77339	96.059	+	0	Amino_Acid_Before=R;Annotated=+;Charges=2;PEP=7.2331e-07;Missed_Cleavages=0;Mass=1301.7231;Sequence(s)=_ALEGLVEFLPSK_;PTMs=-;Paralogous=-
Chromosome	MaxQuant_1.5.0.30	exon	3229219	3229255	43.761	+	0	Amino_Acid_Before=K;Annotated=+;Charges=3;PEP=0.0038945;Missed_Cleavages=0;Mass=1308.7514;Sequence(s)=_ALEGRPALVLDR_;PTMs=-;Paralogous=-
Chromosome	MaxQuant_1.5.0.30	exon	798434	798467	105.46	+	0	Amino_Acid_Before=K;Annotated=+;Charges=2;PEP=2.1239e-07;Missed_Cleavages=0;Mass=1116.6027;Sequence(s)=_ALEGTDISAIK_;PTMs=-;Paralogous=-
Chromosome	MaxQuant_1.5.0.30	exon	918714	918786	16.466	-	0	Amino_Acid_Before=R;Annotated=+;Charges=3;PEP=0.068645;Missed_Cleavages=0;Mass=2665.319;Sequence(s)=_ALEHAAALAWPGTEQQWLGGWFAR_;PTMs=-;Paralogous=-
Chromosome	MaxQuant_1.5.0.30	exon	2357045	2357066	56.547	+	0	Amino_Acid_Before=R;Annotated=+;Charges=2;PEP=0.017558;Missed_Cleavages=0;Mass=742.43374;Sequence(s)=_ALEIAAR_;PTMs=-;Paralogous=-
Chromosome	MaxQuant_1.5.0.30	exon	1020210	1020255	98.943	+	0	Amino_Acid_Before=R;Annotated=+;Charges=2;PEP=9.8697e-07;Missed_Cleavages=0;Mass=1770.8975;Sequence(s)=_ALEIESVDICPWALR_;PTMs=-;Paralogous=-
Chromosome	MaxQuant_1.5.0.30	exon	3155117	3155171	191.93	+	0	Amino_Acid_Before=R;Annotated=+;Charges=2,3;PEP=4.9575e-26;Missed_Cleavages=0;Mass=1775.9418;Sequence(s)=_ALEILGDSVPDHLAAAGK_;PTMs=-;Paralogous=-
Chromosome	MaxQuant_1.5.0.30	exon	2792393	2792426	80.69	+	0	Amino_Acid_Before=K;Annotated=+;Charges=2;PEP=3.6427e-05;Missed_Cleavages=0;Mass=1201.6377;Sequence(s)=_ALELAMAQIDK_;PTMs=-;Paralogous=-
Chromosome	MaxQuant_1.5.0.30	exon	2502683	2502734	24.367	+	0	Amino_Acid_Before=R;Annotated=+;Charges=2,3;PEP=0.071419;Missed_Cleavages=0;Mass=1772.9169;Sequence(s)=_ALELGLTGFASNRPDGR_;PTMs=-;Paralogous=-
Chromosome	MaxQuant_1.5.0.30	exon	5036243	5036279	161.93	-	0	Amino_Acid_Before=R;Annotated=+;Charges=2,3;PEP=3.8182e-13;Missed_Cleavages=0;Mass=1309.7354;Sequence(s)=_ALELQAPSVVQR_;PTMs=-;Paralogous=-
Chromosome	MaxQuant_1.5.0.30	exon	2857313	2857334	69.998	-	0	Amino_Acid_Before=K;Annotated=+;Charges=2;PEP=0.0093031;Missed_Cleavages=0;Mass=848.4756;Sequence(s)=_ALELTFR_;PTMs=-;Paralogous=-
Chromosome	MaxQuant_1.5.0.30	exon	844751	844808	253.34	+	0	Amino_Acid_Before=K;Annotated=+;Charges=3;PEP=1.1023e-54;Missed_Cleavages=0;Mass=2099.0787;Sequence(s)=_ALEPAEVLENLLEQAEGFK_;PTMs=-;Paralogous=-
Chromosome	MaxQuant_1.5.0.30	exon	3910469	3910526	150.69	-	0	Amino_Acid_Before=R;Annotated=+;Charges=2,3;PEP=2.7282e-17;Missed_Cleavages=0;Mass=2022.0171;Sequence(s)=_ALEPGELAAWLSEHSLGSR_;PTMs=-;Paralogous=-
Chromosome	MaxQuant_1.5.0.30	exon	4354062	4354101	71.806	+	0	Amino_Acid_Before=R;Annotated=+;Charges=2,3;PEP=5.9292e-05;Missed_Cleavages=0;Mass=1427.8249;Sequence(s)=_ALEPIVPAHVLNR_;PTMs=-;Paralogous=-
Chromosome	MaxQuant_1.5.0.30	exon	2481528	2481579	158.98	+	0	Amino_Acid_Before=R;Annotated=+;Charges=2,3;PEP=1.1374e-17;Missed_Cleavages=0;Mass=1872.9404;Sequence(s)=_ALEPVADQVAQMGEFLR_;PTMs=-;Paralogous=-
Chromosome	MaxQuant_1.5.0.30	exon	2763712	2763736	43.448	+	0	Amino_Acid_Before=K;Annotated=+;Charges=2;PEP=0.018768;Missed_Cleavages=0;Mass=854.48617;Sequence(s)=_ALEPVAQK_;PTMs=-;Paralogous=-
Chromosome	MaxQuant_1.5.0.30	exon	2763712	2763745	72.34	+	0	Amino_Acid_Before=K;Annotated=+;Charges=2;PEP=0.00018753;Missed_Cleavages=1;Mass=1238.6983;Sequence(s)=_ALEPVAQKVER_;PTMs=-;Paralogous=-
Chromosome	MaxQuant_1.5.0.30	exon	3838165	3838219	43.326	-	0	Amino_Acid_Before=R;Annotated=+;Charges=3;PEP=0.0050023;Missed_Cleavages=0;Mass=2008.9967;Sequence(s)=_ALESFVAHTQEHVSGEIR_;PTMs=-;Paralogous=-
Chromosome	MaxQuant_1.5.0.30	exon	1638179	1638236	276.18	+	0	Amino_Acid_Before=K;Annotated=+;Charges=2,3;PEP=2.5e-64;Missed_Cleavages=0;Mass=2002.0735;Sequence(s)=_ALESTGFADIAENLLAVLR_;PTMs=-;Paralogous=-
Chromosome	MaxQuant_1.5.0.30	exon	1893278	1893377	63.657	-	0	Amino_Acid_Before=K;Annotated=+;Charges=3;PEP=3.8347e-06;Missed_Cleavages=0;Mass=3429.6246;Sequence(s)=_ALESTLTGGGLAEALEDEYEVSHGPDSVVTPMR_;PTMs=-;Paralogous=-
Chromosome	MaxQuant_1.5.0.30	exon	4566505	4566544	116.51	+	0	Amino_Acid_Before=R;Annotated=+;Charges=2;PEP=4.9442e-10;Missed_Cleavages=0;Mass=1301.6575;Sequence(s)=_ALESVAGNVDTAR_;PTMs=-;Paralogous=-
Chromosome	MaxQuant_1.5.0.30	exon	5804719	5804785	249.32	-	0	Amino_Acid_Before=K;Annotated=+;Charges=2,3;PEP=4.9948e-57;Missed_Cleavages=0;Mass=2251.2311;Sequence(s)=_ALEVGLVDQLVSSVDELVPAAK_;PTMs=-;Paralogous=-
Chromosome	MaxQuant_1.5.0.30	exon	152770	152800	76.228	+	0	Amino_Acid_Before=K;Annotated=+;Charges=2;PEP=0.00045048;Missed_Cleavages=0;Mass=1081.6132;Sequence(s)=_ALEVVDALPR_;PTMs=-;Paralogous=-
Chromosome	MaxQuant_1.5.0.30	exon	1746175	1746214	75.764	-	0	Amino_Acid_Before=R;Annotated=+;Charges=2,3;PEP=4.1923e-05;Missed_Cleavages=0;Mass=1549.7889;Sequence(s)=_ALEWLVTHPDDVR_;PTMs=-;Paralogous=-
Chromosome	MaxQuant_1.5.0.30	exon	3117092	3117152	172.3	+	0	Amino_Acid_Before=R;Annotated=+;Charges=2,3;PEP=1.922e-24;Missed_Cleavages=0;Mass=2137.1168;Sequence(s)=_ALEYATGLGVLIAQHAEEPR_;PTMs=-;Paralogous=-
Chromosome	MaxQuant_1.5.0.30	exon	3634059	3634134	179.33	+	0	Amino_Acid_Before=R;Annotated=+;Charges=2,3;PEP=7.754e-26;Missed_Cleavages=0;Mass=2676.2973;Sequence(s)=_ALEYDPGLAAAHWGIAYSVGPNYNK_;PTMs=-;Paralogous=-
Chromosome	MaxQuant_1.5.0.30	exon	2532134	2532155	91.626	+	0	Amino_Acid_Before=R;Annotated=+;Charges=1,2;PEP=0.0079275;Missed_Cleavages=0;Mass=864.45928;Sequence(s)=_ALEYLEK_;PTMs=-;Paralogous=-
Chromosome	MaxQuant_1.5.0.30	exon	2096606	2096642	57.583	+	0	Amino_Acid_Before=R;Annotated=+;Charges=2;PEP=0.0097442;Missed_Cleavages=0;Mass=1237.6455;Sequence(s)=_ALFADAVATFGR_;PTMs=-;Paralogous=-
Chromosome	MaxQuant_1.5.0.30	exon	6078762	6078804	62.287	+	0	Amino_Acid_Before=K;Annotated=+;Charges=2;PEP=0.00059546;Missed_Cleavages=0;Mass=1486.8184;Sequence(s)=_ALFDAGLSVIAWPK_;PTMs=-;Paralogous=-
Chromosome	MaxQuant_1.5.0.30	exon	469994	470021	93.938	-	0	Amino_Acid_Before=R;Annotated=+;Charges=1,2;PEP=0.00077533;Missed_Cleavages=0;Mass=1007.4712;Sequence(s)=_ALFDGGWDK_;PTMs=-;Paralogous=-
Chromosome	MaxQuant_1.5.0.30	exon	6482603	6482675	137.52	+	0	Amino_Acid_Before=R;Annotated=+;Charges=2,3;PEP=2.0969e-13;Missed_Cleavages=0;Mass=2765.3404;Sequence(s)=_ALFEPIMTQTDQICDGIGYPVELR_;PTMs=-;Paralogous=-
Chromosome	MaxQuant_1.5.0.30	exon	2189778	2189850	129.27	+	0	Amino_Acid_Before=R;Annotated=+;Charges=3;PEP=1.0021e-19;Missed_Cleavages=1;Mass=2667.2963;Sequence(s)=_ALFEQLLGVHPTSNMPNTPEETRS_;PTMs=-;Paralogous=-
Chromosome	MaxQuant_1.5.0.30	exon	5482567	5482624	226.65	+	0	Amino_Acid_Before=R;Annotated=+;Charges=2,3;PEP=1.1794e-44;Missed_Cleavages=0;Mass=2039.984;Sequence(s)=_ALFESSITDPATFWADAAK_;PTMs=-;Paralogous=-
Chromosome	MaxQuant_1.5.0.30	exon	2994798	2994822	99.442	+	0	Amino_Acid_Before=R;Annotated=+;Charges=2;PEP=0.0013184;Missed_Cleavages=0;Mass=891.48142;Sequence(s)=_ALFGSIER_;PTMs=-;Paralogous=-
Chromosome	MaxQuant_1.5.0.30	exon	5491663	5491726	159.67	+	0	Amino_Acid_Before=R;Annotated=+;Charges=2,3;PEP=1.543e-17;Missed_Cleavages=0;Mass=2181.143;Sequence(s)=_ALFQVATPQGVNPSTIPQGEK_;PTMs=-;Paralogous=-
Chromosome	MaxQuant_1.5.0.30	exon	4397875	4398004	79.67	-	0	Amino_Acid_Before=R;Annotated=+;Charges=4;PEP=7.5479e-09;Missed_Cleavages=1;Mass=4316.1925;Sequence(s)=_ALFTAHTNADSANPGVSDALAETLGLRVEDVLSPVAAGPNLDK_;PTMs=-;Paralogous=-
Chromosome	MaxQuant_1.5.0.30	exon	5483536	5483566	86.898	+	0	Amino_Acid_Before=K;Annotated=+;Charges=2;PEP=3.365e-05;Missed_Cleavages=0;Mass=1045.592;Sequence(s)=_ALFTAPTAVR_;PTMs=-;Paralogous=-
Chromosome	MaxQuant_1.5.0.30	exon	2156943	2156973	78.098	-	0	Amino_Acid_Before=R;Annotated=+;Charges=2;PEP=0.00018051;Missed_Cleavages=0;Mass=955.54508;Sequence(s)=_ALGAAEVIGR_;PTMs=-;Paralogous=-
Chromosome	MaxQuant_1.5.0.30	exon	2156919	2156973	47.68	-	0	Amino_Acid_Before=R;Annotated=+;Charges=3;PEP=0.0016875;Missed_Cleavages=1;Mass=1762.9577;Sequence(s)=_ALGAAEVIGRLPADPDAK_;PTMs=-;Paralogous=-
Chromosome	MaxQuant_1.5.0.30	exon	2156901	2156973	67.76	-	0	Amino_Acid_Before=R;Annotated=+;Charges=3,4,5;PEP=1.7726e-06;Missed_Cleavages=2;Mass=2453.3867;Sequence(s)=_ALGAAEVIGRLPADPDAKPRPLAR_;PTMs=-;Paralogous=-
Chromosome	MaxQuant_1.5.0.30	exon	2190876	2190954	38.279	-	0	Amino_Acid_Before=R;Annotated=+;Charges=3;PEP=0.0077443;Missed_Cleavages=0;Mass=2501.3126;Sequence(s)=_ALGAAGVLEVGNSVQAVFGTNSEALK_;PTMs=-;Paralogous=-
Chromosome	MaxQuant_1.5.0.30	exon	2374009	2374039	82.261	+	0	Amino_Acid_Before=R;Annotated=+;Charges=2,3;PEP=9.5865e-05;Missed_Cleavages=0;Mass=1019.5512;Sequence(s)=_ALGAEVPAHR_;PTMs=-;Paralogous=+
Chromosome	MaxQuant_1.5.0.30	exon	1080747	1080777	82.261	+	0	Amino_Acid_Before=R;Annotated=+;Charges=2,3;PEP=9.5865e-05;Missed_Cleavages=0;Mass=1019.5512;Sequence(s)=_ALGAEVPAHR_;PTMs=-;Paralogous=+
Chromosome	MaxQuant_1.5.0.30	exon	4805824	4805884	114.9	-	0	Amino_Acid_Before=K;Annotated=+;Charges=2;PEP=2.4658e-08;Missed_Cleavages=0;Mass=1749.8533;Sequence(s)=_ALGAFGLTEAGGGSDAGATK_;PTMs=-;Paralogous=-
Chromosome	MaxQuant_1.5.0.30	exon	3313595	3313670	111.65	-	0	Amino_Acid_Before=R;Annotated=+;Charges=3;PEP=8.0396e-11;Missed_Cleavages=0;Mass=2571.318;Sequence(s)=_ALGAPADVLLLDEPTAHLDGALEDR_;PTMs=-;Paralogous=-
Chromosome	MaxQuant_1.5.0.30	exon	4363507	4363546	110.38	+	0	Amino_Acid_Before=R;Annotated=+;Charges=2,3;PEP=7.5121e-10;Missed_Cleavages=0;Mass=1253.6113;Sequence(s)=_ALGATGGEGQTHR_;PTMs=-;Paralogous=-
Chromosome	MaxQuant_1.5.0.30	exon	6241843	6241876	86.114	+	0	Amino_Acid_Before=R;Annotated=+;Charges=2,3;PEP=2.9542e-06;Missed_Cleavages=0;Mass=1098.5604;Sequence(s)=_ALGATHAMATR_;PTMs=-;Paralogous=-
Chromosome	MaxQuant_1.5.0.30	exon	4816387	4816432	102.5	-	0	Amino_Acid_Before=K;Annotated=+;Charges=2;PEP=5.4048e-07;Missed_Cleavages=0;Mass=1428.83;Sequence(s)=_ALGAVSTTTAGVILR_;PTMs=-;Paralogous=-
Chromosome	MaxQuant_1.5.0.30	exon	2443958	2444003	103.14	+	0	Amino_Acid_Before=R;Annotated=+;Charges=2,3;PEP=4.6128e-07;Missed_Cleavages=0;Mass=1565.8202;Sequence(s)=_ALGAWGLPVSEHTTK_;PTMs=-;Paralogous=-
Chromosome	MaxQuant_1.5.0.30	exon	5768956	5768992	45.115	+	0	Amino_Acid_Before=R;Annotated=+;Charges=2;PEP=0.0079774;Missed_Cleavages=0;Mass=1227.5731;Sequence(s)=_ALGDDPAAEVDR_;PTMs=-;Paralogous=-
Chromosome	MaxQuant_1.5.0.30	exon	441038	441077	96.604	+	0	Amino_Acid_Before=R;Annotated=+;Charges=2,3;PEP=1.7735e-07;Missed_Cleavages=0;Mass=1745.7699;Sequence(s)=_ALGDNDWYQWHWR_;PTMs=-;Paralogous=-
Chromosome	MaxQuant_1.5.0.30	exon	5623236	5623272	50.088	-	0	Amino_Acid_Before=R;Annotated=+;Charges=2;PEP=0.0038159;Missed_Cleavages=0;Mass=1328.6208;Sequence(s)=_ALGDPNELSEER_;PTMs=-;Paralogous=-
Chromosome	MaxQuant_1.5.0.30	exon	5623233	5623272	42.125	-	0	Amino_Acid_Before=R;Annotated=+;Charges=3;PEP=0.0040314;Missed_Cleavages=1;Mass=1484.7219;Sequence(s)=_ALGDPNELSEERR_;PTMs=-;Paralogous=-
Chromosome	MaxQuant_1.5.0.30	exon	1458791	1458827	104.24	+	0	Amino_Acid_Before=R;Annotated=+;Charges=2;PEP=1.7908e-07;Missed_Cleavages=0;Mass=1195.6085;Sequence(s)=_ALGDSATYTVAK_;PTMs=-;Paralogous=-
Chromosome	MaxQuant_1.5.0.30	exon	1035537	1035567	66.19	+	0	Amino_Acid_Before=R;Annotated=+;Charges=2;PEP=0.00013847;Missed_Cleavages=0;Mass=1011.5713;Sequence(s)=_ALGELTGVPR_;PTMs=-;Paralogous=-
Chromosome	MaxQuant_1.5.0.30	exon	2433510	2433546	60.509	+	0	Amino_Acid_Before=R;Annotated=+;Charges=2;PEP=0.00097428;Missed_Cleavages=0;Mass=1125.6394;Sequence(s)=_ALGEPSAVVVGK_;PTMs=-;Paralogous=-
Chromosome	MaxQuant_1.5.0.30	exon	2433510	2433582	244.67	+	0	Amino_Acid_Before=R;Annotated=+;Charges=2,3,4;PEP=1.2645e-56;Missed_Cleavages=1;Mass=2207.2161;Sequence(s)=_ALGEPSAVVVGKPGTAAGLTDGLK_;PTMs=-;Paralogous=-
Chromosome	MaxQuant_1.5.0.30	exon	3344628	3344712	74.876	-	0	Amino_Acid_Before=R;Annotated=+;Charges=3;PEP=1.8701e-06;Missed_Cleavages=0;Mass=2905.4458;Sequence(s)=_ALGEQFGTDVHTVAIDLAEPDAPAELAR_;PTMs=-;Paralogous=-
Chromosome	MaxQuant_1.5.0.30	exon	1563159	1563180	71.949	+	0	Amino_Acid_Before=R;Annotated=+;Charges=2;PEP=0.009108;Missed_Cleavages=0;Mass=778.43776;Sequence(s)=_ALGFPFK_;PTMs=-;Paralogous=-
Chromosome	MaxQuant_1.5.0.30	exon	4487913	4487964	125.86	-	0	Amino_Acid_Before=K;Annotated=+;Charges=2,3;PEP=8.5627e-09;Missed_Cleavages=0;Mass=1704.9563;Sequence(s)=_ALGFPPNNVASIPPLAK_;PTMs=-;Paralogous=-
Chromosome	MaxQuant_1.5.0.30	exon	4409149	4409176	79.148	+	0	Amino_Acid_Before=R;Annotated=+;Charges=2;PEP=0.00071693;Missed_Cleavages=0;Mass=902.4974;Sequence(s)=_ALGGFVPSR_;PTMs=-;Paralogous=-
Chromosome	MaxQuant_1.5.0.30	exon	4409149	4409179	89.827	+	0	Amino_Acid_Before=R;Annotated=+;Charges=2,3;PEP=2.1896e-05;Missed_Cleavages=1;Mass=1058.5985;Sequence(s)=_ALGGFVPSRR_;PTMs=-;Paralogous=-
Chromosome	MaxQuant_1.5.0.30	exon	79085	79139	108.96	+	0	Amino_Acid_Before=R;Annotated=+;Charges=2,3;PEP=5.1983e-08;Missed_Cleavages=0;Mass=1993.052;Sequence(s)=_ALGGVLFIDEAYTLVQER_;PTMs=-;Paralogous=-
Chromosome	MaxQuant_1.5.0.30	exon	6689314	6689377	105.96	-	0	Amino_Acid_Before=R;Annotated=+;Charges=2,3;PEP=5.3701e-13;Missed_Cleavages=0;Mass=2118.2929;Sequence(s)=_ALGIPARPVVVGPITFLALSK_;PTMs=-;Paralogous=-
Chromosome	MaxQuant_1.5.0.30	exon	2001230	2001299	187.07	-	0	Amino_Acid_Before=R;Annotated=+;Charges=3;PEP=1.5436e-25;Missed_Cleavages=0;Mass=2499.2857;Sequence(s)=_ALGISPDPIEATNQLVDLLSDYR_;PTMs=-;Paralogous=-
Chromosome	MaxQuant_1.5.0.30	exon	1030769	1030805	94.767	+	0	Amino_Acid_Before=R;Annotated=+;Charges=3;PEP=5.6875e-07;Missed_Cleavages=0;Mass=1306.8085;Sequence(s)=_ALGLGLEIRPLR_;PTMs=-;Paralogous=-
Chromosome	MaxQuant_1.5.0.30	exon	5481676	5481718	34.92	-	0	Amino_Acid_Before=K;Annotated=+;Charges=2;PEP=0.078146;Missed_Cleavages=0;Mass=1482.848;Sequence(s)=_ALGLINTVLPDMVK_;PTMs=-;Paralogous=-
Chromosome	MaxQuant_1.5.0.30	exon	2194880	2194922	46.88	+	0	Amino_Acid_Before=R;Annotated=+;Charges=2;PEP=0.0043263;Missed_Cleavages=0;Mass=1207.7037;Sequence(s)=_ALGLPAAGLAAGAR_;PTMs=-;Paralogous=-
Chromosome	MaxQuant_1.5.0.30	exon	5809728	5809758	36.671	+	0	Amino_Acid_Before=R;Annotated=+;Charges=2;PEP=0.0924;Missed_Cleavages=0;Mass=986.55089;Sequence(s)=_ALGLQSSGVR_;PTMs=-;Paralogous=-
Chromosome	MaxQuant_1.5.0.30	exon	6695691	6695781	19.486	-	0	Amino_Acid_Before=R;Annotated=+;Charges=3;PEP=0.066046;Missed_Cleavages=0;Mass=3311.7725;Sequence(s)=_ALGLSTSYINQLENDQRPVTVPVLLSLSER_;PTMs=-;Paralogous=-
Chromosome	MaxQuant_1.5.0.30	exon	3101527	3101560	69.721	+	0	Amino_Acid_Before=R;Annotated=+;Charges=2;PEP=0.0014379;Missed_Cleavages=0;Mass=1323.6459;Sequence(s)=_ALGLTDWTYER_;PTMs=-;Paralogous=-
Chromosome	MaxQuant_1.5.0.30	exon	3718988	3719045	34.182	-	0	Amino_Acid_Before=K;Annotated=+;Charges=2,3;PEP=0.032872;Missed_Cleavages=1;Mass=2031.0385;Sequence(s)=_ALGLTVGWITADSTADERR_;PTMs=-;Paralogous=-
Chromosome	MaxQuant_1.5.0.30	exon	5365633	5365657	69.825	+	0	Amino_Acid_Before=R;Annotated=+;Charges=2;PEP=0.0021952;Missed_Cleavages=0;Mass=877.38513;Sequence(s)=_ALGMDEDK_;PTMs=-;Paralogous=-
Chromosome	MaxQuant_1.5.0.30	exon	991658	991691	68.626	-	0	Amino_Acid_Before=R;Annotated=+;Charges=2;PEP=0.0015322;Missed_Cleavages=0;Mass=1123.6502;Sequence(s)=_ALGPIGWIAAR_;PTMs=-;Paralogous=-
Chromosome	MaxQuant_1.5.0.30	exon	3295450	3295513	96.379	+	0	Amino_Acid_Before=K;Annotated=+;Charges=3,4;PEP=4.7086e-07;Missed_Cleavages=0;Mass=2191.1498;Sequence(s)=_ALGQPLTSAVATFSRPAPDHR_;PTMs=-;Paralogous=-
Chromosome	MaxQuant_1.5.0.30	exon	417444	417465	94.662	+	0	Amino_Acid_Before=K;Annotated=+;Charges=2;PEP=0.0058104;Missed_Cleavages=0;Mass=730.39735;Sequence(s)=_ALGSIDR_;PTMs=-;Paralogous=-
Chromosome	MaxQuant_1.5.0.30	exon	4001647	4001680	61.344	+	0	Amino_Acid_Before=R;Annotated=+;Charges=2;PEP=0.00085237;Missed_Cleavages=0;Mass=1098.6397;Sequence(s)=_ALGTDVVVAVR_;PTMs=-;Paralogous=-
Chromosome	MaxQuant_1.5.0.30	exon	676611	676686	101.45	+	0	Amino_Acid_Before=R;Annotated=+;Charges=3;PEP=7.8989e-14;Missed_Cleavages=1;Mass=2599.2613;Sequence(s)=_ALGTNPDKEEPSGSTDETLAEVIAR_;PTMs=-;Paralogous=-
Chromosome	MaxQuant_1.5.0.30	exon	890886	890943	94.281	+	0	Amino_Acid_Before=R;Annotated=+;Charges=2,3;PEP=4.1472e-06;Missed_Cleavages=0;Mass=1952.9844;Sequence(s)=_ALGTPGYDASVDYVVSALR_;PTMs=-;Paralogous=-
Chromosome	MaxQuant_1.5.0.30	exon	1525713	1525743	94.262	+	0	Amino_Acid_Before=R;Annotated=+;Charges=1;PEP=0.0077304;Missed_Cleavages=0;Mass=854.44978;Sequence(s)=_ALGVPPASGS_;PTMs=-;Paralogous=-
Chromosome	MaxQuant_1.5.0.30	exon	3816568	3816610	100.11	-	0	Amino_Acid_Before=R;Annotated=+;Charges=2;PEP=5.013e-07;Missed_Cleavages=0;Mass=1524.7784;Sequence(s)=_ALGVQIDVVDPDER_;PTMs=-;Paralogous=-
Chromosome	MaxQuant_1.5.0.30	exon	4701729	4701765	100.38	-	0	Amino_Acid_Before=R;Annotated=+;Charges=2;PEP=4.3626e-07;Missed_Cleavages=0;Mass=1333.7129;Sequence(s)=_ALGVTFEEIDIK_;PTMs=-;Paralogous=-
Chromosome	MaxQuant_1.5.0.30	exon	6348807	6348831	114.5	+	0	Amino_Acid_Before=K;Annotated=+;Charges=2;PEP=0.00066734;Missed_Cleavages=0;Mass=815.4865;Sequence(s)=_ALGVTLSR_;PTMs=-;Paralogous=-
Chromosome	MaxQuant_1.5.0.30	exon	1462320	1462356	177.1	+	0	Amino_Acid_Before=K;Annotated=+;Charges=2;PEP=2.6964e-16;Missed_Cleavages=0;Mass=1414.7205;Sequence(s)=_ALGWTNEQIVER_;PTMs=-;Paralogous=-
Chromosome	MaxQuant_1.5.0.30	exon	5034625	5034649	116.73	-	0	Amino_Acid_Before=K;Annotated=+;Charges=2;PEP=0.00057639;Missed_Cleavages=0;Mass=959.4865;Sequence(s)=_ALGYFSFR_;PTMs=-;Paralogous=-
Chromosome	MaxQuant_1.5.0.30	exon	4676219	4676303	197.35	-	0	Amino_Acid_Before=R;Annotated=+;Charges=2,3,4;PEP=2.2137e-35;Missed_Cleavages=0;Mass=2674.3675;Sequence(s)=_ALHAAADSVLANVDAVLAANAADVDAAR_;PTMs=-;Paralogous=-
Chromosome	MaxQuant_1.5.0.30	exon	910775	910799	94.262	-	0	Amino_Acid_Before=K;Annotated=+;Charges=2;PEP=0.0021682;Missed_Cleavages=0;Mass=805.48102;Sequence(s)=_ALHALGPK_;PTMs=-;Paralogous=-
Chromosome	MaxQuant_1.5.0.30	exon	4707100	4707160	27.224	-	0	Amino_Acid_Before=R;Annotated=+;Charges=3;PEP=0.057278;Missed_Cleavages=0;Mass=2149.1127;Sequence(s)=_ALHAVAIVNENDTVATNEIR_;PTMs=-;Paralogous=-
Chromosome	MaxQuant_1.5.0.30	exon	4416237	4416279	95.498	+	0	Amino_Acid_Before=K;Annotated=+;Charges=2,3;PEP=5.951e-07;Missed_Cleavages=0;Mass=1557.816;Sequence(s)=_ALHAVGLMFEAMIR_;PTMs=-;Paralogous=-
Chromosome	MaxQuant_1.5.0.30	exon	5368331	5368397	38.205	+	0	Amino_Acid_Before=K;Annotated=+;Charges=3,4;PEP=0.015286;Missed_Cleavages=0;Mass=2390.1615;Sequence(s)=_ALHAWENDDSVHTVLLTGAGER_;PTMs=-;Paralogous=-
Chromosome	MaxQuant_1.5.0.30	exon	2548421	2548484	50.172	+	0	Amino_Acid_Before=R;Annotated=+;Charges=3;PEP=0.0025403;Missed_Cleavages=0;Mass=2313.1641;Sequence(s)=_ALHDVLAEYPEALVFGEDVAR_;PTMs=-;Paralogous=-
Chromosome	MaxQuant_1.5.0.30	exon	288341	288383	169.58	+	0	Amino_Acid_Before=K;Annotated=+;Charges=2,3;PEP=5.5942e-19;Missed_Cleavages=0;Mass=1416.7725;Sequence(s)=_ALHSIGAPLEPGQK_;PTMs=-;Paralogous=-
Chromosome	MaxQuant_1.5.0.30	exon	5510240	5510288	165.45	+	0	Amino_Acid_Before=R;Annotated=+;Charges=2,3;PEP=2.9047e-18;Missed_Cleavages=0;Mass=1680.8431;Sequence(s)=_ALHVDDSALVTGVNDR_;PTMs=-;Paralogous=-
Chromosome	MaxQuant_1.5.0.30	exon	6475681	6475720	123.28	-	0	Amino_Acid_Before=R;Annotated=+;Charges=2;PEP=2.1111e-10;Missed_Cleavages=0;Mass=1387.7195;Sequence(s)=_ALIAEQASEIDTK_;PTMs=-;Paralogous=-
Chromosome	MaxQuant_1.5.0.30	exon	1749239	1749284	225.32	+	0	Amino_Acid_Before=K;Annotated=+;Charges=2,3;PEP=1.638e-38;Missed_Cleavages=0;Mass=1801.8774;Sequence(s)=_ALIAFYEEQIEDAYK_;PTMs=-;Paralogous=-
Chromosome	MaxQuant_1.5.0.30	exon	5599809	5599851	137.8	-	0	Amino_Acid_Before=R;Annotated=+;Charges=3,4;PEP=1.0116e-13;Missed_Cleavages=0;Mass=1461.8304;Sequence(s)=_ALIAGHDVVLLGER_;PTMs=-;Paralogous=-
Chromosome	MaxQuant_1.5.0.30	exon	6000638	6000659	75.311	+	0	Amino_Acid_Before=R;Annotated=+;Charges=2;PEP=0.0087718;Missed_Cleavages=0;Mass=752.49086;Sequence(s)=_ALIAPLR_;PTMs=-;Paralogous=-
Chromosome	MaxQuant_1.5.0.30	exon	5856590	5856653	148.38	-	0	Amino_Acid_Before=R;Annotated=+;Charges=2,3;PEP=4.4564e-13;Missed_Cleavages=0;Mass=2118.1069;Sequence(s)=_ALIDAATTHDGVAPVGDQVLR_;PTMs=-;Paralogous=-
Chromosome	MaxQuant_1.5.0.30	exon	4105726	4105804	105.24	+	0	Amino_Acid_Before=R;Annotated=+;Charges=3;PEP=2.6342e-10;Missed_Cleavages=0;Mass=2830.4865;Sequence(s)=_ALIDDDLEGLVLPLGGPEVLSFHQQR_;PTMs=-;Paralogous=-
Chromosome	MaxQuant_1.5.0.30	exon	6221345	6221375	89.913	-	0	Amino_Acid_Before=R;Annotated=+;Charges=2;PEP=2.9144e-05;Missed_Cleavages=0;Mass=1181.6445;Sequence(s)=_ALIDLATYFR_;PTMs=-;Paralogous=-
Chromosome	MaxQuant_1.5.0.30	exon	262902	262938	222.72	-	0	Amino_Acid_Before=K;Annotated=+;Charges=2,3;PEP=2.2e-28;Missed_Cleavages=0;Mass=1493.7514;Sequence(s)=_ALIEQYEQFTPR_;PTMs=-;Paralogous=-
Chromosome	MaxQuant_1.5.0.30	exon	4401925	4401961	120.57	+	0	Amino_Acid_Before=R;Annotated=+;Charges=2;PEP=4.4039e-09;Missed_Cleavages=0;Mass=1267.6772;Sequence(s)=_ALIGADPVLDER_;PTMs=-;Paralogous=-
Chromosome	MaxQuant_1.5.0.30	exon	246954	246990	86.463	+	0	Amino_Acid_Before=R;Annotated=+;Charges=2;PEP=1.3614e-06;Missed_Cleavages=0;Mass=1269.6863;Sequence(s)=_ALIGLGQSMPQR_;PTMs=-;Paralogous=-
Chromosome	MaxQuant_1.5.0.30	exon	5958109	5958145	37.968	-	0	Amino_Acid_Before=K;Annotated=+;Charges=2;PEP=0.028784;Missed_Cleavages=0;Mass=1220.7605;Sequence(s)=_ALIIAPNLVAAR_;PTMs=-;Paralogous=-
Chromosome	MaxQuant_1.5.0.30	exon	6538353	6538395	22.991	-	0	Amino_Acid_Before=R;Annotated=+;Charges=3;PEP=0.053826;Missed_Cleavages=0;Mass=1438.7892;Sequence(s)=_ALILAAESGRPGER_;PTMs=-;Paralogous=-
Chromosome	MaxQuant_1.5.0.30	exon	1970285	1970348	128.38	-	0	Amino_Acid_Before=R;Annotated=+;Charges=2,3;PEP=6.4132e-12;Missed_Cleavages=0;Mass=2014.1423;Sequence(s)=_ALILAALATSQGTSTISGALR_;PTMs=-;Paralogous=-
Chromosome	MaxQuant_1.5.0.30	exon	4552159	4552210	75.548	-	0	Amino_Acid_Before=R;Annotated=+;Charges=2;PEP=3.4812e-05;Missed_Cleavages=0;Mass=1694.9203;Sequence(s)=_ALILDEPLAGLDAASAR_;PTMs=-;Paralogous=-
Chromosome	MaxQuant_1.5.0.30	exon	5808623	5808686	131.56	+	0	Amino_Acid_Before=K;Annotated=+;Charges=2,3;PEP=3.841e-12;Missed_Cleavages=0;Mass=2145.1178;Sequence(s)=_ALILNSPHNPTGAVASDAELR_;PTMs=-;Paralogous=-
Chromosome	MaxQuant_1.5.0.30	exon	4756575	4756602	55.908	+	0	Amino_Acid_Before=K;Annotated=+;Charges=2;PEP=0.0011679;Missed_Cleavages=0;Mass=952.60695;Sequence(s)=_ALILPTLGR_;PTMs=-;Paralogous=-
Chromosome	MaxQuant_1.5.0.30	exon	1647051	1647093	159.52	+	0	Amino_Acid_Before=R;Annotated=+;Charges=2,3;PEP=3.5751e-18;Missed_Cleavages=0;Mass=1561.9192;Sequence(s)=_ALILVQPEDRPALK_;PTMs=-;Paralogous=-
Chromosome	MaxQuant_1.5.0.30	exon	1647051	1647096	121.13	+	0	Amino_Acid_Before=R;Annotated=+;Charges=2,3,4;PEP=2.8927e-09;Missed_Cleavages=1;Mass=1690.0141;Sequence(s)=_ALILVQPEDRPALKK_;PTMs=-;Paralogous=-
Chromosome	MaxQuant_1.5.0.30	exon	5184074	5184101	40.882	-	0	Amino_Acid_Before=R;Annotated=+;Charges=2;PEP=0.047976;Missed_Cleavages=0;Mass=999.58992;Sequence(s)=_ALIMAIVNR_;PTMs=-;Paralogous=-
Chromosome	MaxQuant_1.5.0.30	exon	807884	807926	42.947	-	0	Amino_Acid_Before=R;Annotated=+;Charges=2,3;PEP=0.019735;Missed_Cleavages=0;Mass=1610.7909;Sequence(s)=_ALIMDMTLHAENPR_;PTMs=-;Paralogous=-
Chromosome	MaxQuant_1.5.0.30	exon	637152	637215	88.09	+	0	Amino_Acid_Before=M;Annotated=+;Charges=3;PEP=9.4152e-07;Missed_Cleavages=0;Mass=2230.178;Sequence(s)=_ALIPMPHVDVADEQVAAVLSR_;PTMs=-;Paralogous=-
Chromosome	MaxQuant_1.5.0.30	exon	5007862	5007886	71.296	-	0	Amino_Acid_Before=K;Annotated=+;Charges=2;PEP=0.003058;Missed_Cleavages=0;Mass=925.5709;Sequence(s)=_ALIQQVVR_;PTMs=-;Paralogous=-
Chromosome	MaxQuant_1.5.0.30	exon	1903131	1903182	86.8	+	0	Amino_Acid_Before=R;Annotated=-;Charges=2,3;PEP=9.897e-06;Missed_Cleavages=1;Mass=1667.8955;Sequence(s)=_ALIRDGVIGDGADIGAR_;PTMs=-;Paralogous=-
Chromosome	MaxQuant_1.5.0.30	exon	3312081	3312153	130.3	-	0	Amino_Acid_Before=R;Annotated=-;Charges=2,3;PEP=3.3223e-13;Missed_Cleavages=0;Mass=2525.3013;Sequence(s)=_ALISAFPVVLLDEPTENLDAGDAR_;PTMs=-;Paralogous=-
Chromosome	MaxQuant_1.5.0.30	exon	3293653	3293674	40.103	-	0	Amino_Acid_Before=R;Annotated=+;Charges=2;PEP=0.064399;Missed_Cleavages=0;Mass=770.42865;Sequence(s)=_ALISDPR_;PTMs=-;Paralogous=-
Chromosome	MaxQuant_1.5.0.30	exon	5604224	5604248	101.54	-	0	Amino_Acid_Before=R;Annotated=+;Charges=2;PEP=0.0012222;Missed_Cleavages=0;Mass=907.50148;Sequence(s)=_ALISVYDK_;PTMs=-;Paralogous=-
Chromosome	MaxQuant_1.5.0.30	exon	988016	988055	108.01	+	0	Amino_Acid_Before=R;Annotated=+;Charges=2;PEP=8.5053e-10;Missed_Cleavages=0;Mass=1268.7452;Sequence(s)=_ALITAAAADLLAR_;PTMs=-;Paralogous=-
Chromosome	MaxQuant_1.5.0.30	exon	5050168	5050192	63.419	-	0	Amino_Acid_Before=R;Annotated=+;Charges=2;PEP=0.0038197;Missed_Cleavages=0;Mass=823.51674;Sequence(s)=_ALIVSPPK_;PTMs=-;Paralogous=-
Chromosome	MaxQuant_1.5.0.30	exon	1665560	1665617	193.27	+	0	Amino_Acid_Before=R;Annotated=+;Charges=2,3,4;PEP=2.1315e-33;Missed_Cleavages=2;Mass=2078.2099;Sequence(s)=_ALKDDIITVLGQLDALKPR_;PTMs=-;Paralogous=-
Chromosome	MaxQuant_1.5.0.30	exon	3174198	3174270	152.48	-	0	Amino_Acid_Before=R;Annotated=+;Charges=2,3;PEP=1.8806e-18;Missed_Cleavages=0;Mass=2397.2791;Sequence(s)=_ALLAAAVDQEPFEPVSSAVVSGLK_;PTMs=-;Paralogous=-
Chromosome	MaxQuant_1.5.0.30	exon	1739359	1739392	52.247	-	0	Amino_Acid_Before=R;Annotated=+;Charges=2;PEP=0.016121;Missed_Cleavages=0;Mass=1223.6874;Sequence(s)=_ALLAEPDLINR_;PTMs=-;Paralogous=-
Chromosome	MaxQuant_1.5.0.30	exon	6980892	6980946	140.46	-	0	Amino_Acid_Before=R;Annotated=+;Charges=2;PEP=4.9212e-12;Missed_Cleavages=0;Mass=1836.9581;Sequence(s)=_ALLALEGGPEAQEELAAR_;PTMs=-;Paralogous=-
Chromosome	MaxQuant_1.5.0.30	exon	4491530	4491587	171.85	-	0	Amino_Acid_Before=R;Annotated=+;Charges=2,3;PEP=1.4881e-24;Missed_Cleavages=0;Mass=2026.0735;Sequence(s)=_ALLAPADDAALQVIVEDFR_;PTMs=-;Paralogous=-
Chromosome	MaxQuant_1.5.0.30	exon	258202	258256	44.238	-	0	Amino_Acid_Before=R;Annotated=+;Charges=2;PEP=0.0099556;Missed_Cleavages=0;Mass=1843.9713;Sequence(s)=_ALLDAGLLNGECLTVTGK_;PTMs=-;Paralogous=-
Chromosome	MaxQuant_1.5.0.30	exon	6340334	6340385	133.86	+	0	Amino_Acid_Before=K;Annotated=+;Charges=2;PEP=7.1718e-12;Missed_Cleavages=0;Mass=1790.9302;Sequence(s)=_ALLDAGTITAEEFEALK_;PTMs=-;Paralogous=-
Chromosome	MaxQuant_1.5.0.30	exon	2606571	2606607	158.42	+	0	Amino_Acid_Before=K;Annotated=+;Charges=2,3;PEP=5.228e-13;Missed_Cleavages=0;Mass=1243.6772;Sequence(s)=_ALLDEAGVTVTR_;PTMs=-;Paralogous=-
Chromosome	MaxQuant_1.5.0.30	exon	6573823	6573856	97.633	+	0	Amino_Acid_Before=R;Annotated=+;Charges=2;PEP=1.3217e-06;Missed_Cleavages=0;Mass=1157.6041;Sequence(s)=_ALLDEVASGQR_;PTMs=-;Paralogous=-
Chromosome	MaxQuant_1.5.0.30	exon	872708	872738	55.314	-	0	Amino_Acid_Before=R;Annotated=+;Charges=2;PEP=0.0036145;Missed_Cleavages=0;Mass=1013.5757;Sequence(s)=_ALLDLGDVAK_;PTMs=-;Paralogous=-
Chromosome	MaxQuant_1.5.0.30	exon	4356494	4356536	187.97	-	0	Amino_Acid_Before=K;Annotated=+;Charges=2,3;PEP=1.8422e-21;Missed_Cleavages=1;Mass=1583.8267;Sequence(s)=_ALLDQEGRDDLALR_;PTMs=-;Paralogous=-
Chromosome	MaxQuant_1.5.0.30	exon	2722537	2722561	89.296	-	0	Amino_Acid_Before=R;Annotated=+;Charges=2,3;PEP=0.0012532;Missed_Cleavages=0;Mass=973.49813;Sequence(s)=_ALLDSYHR_;PTMs=-;Paralogous=-
Chromosome	MaxQuant_1.5.0.30	exon	6333511	6333559	76.82	+	0	Amino_Acid_Before=R;Annotated=+;Charges=2;PEP=3.8859e-05;Missed_Cleavages=0;Mass=1724.9097;Sequence(s)=_ALLDVLAWPEDSVAAR_;PTMs=-;Paralogous=-
Chromosome	MaxQuant_1.5.0.30	exon	2900633	2900654	77.741	+	0	Amino_Acid_Before=K;Annotated=+;Charges=2;PEP=0.0085288;Missed_Cleavages=0;Mass=782.46504;Sequence(s)=_ALLDVPR_;PTMs=-;Paralogous=-
Chromosome	MaxQuant_1.5.0.30	exon	4779687	4779741	89.484	+	0	Amino_Acid_Before=R;Annotated=+;Charges=2,3;PEP=8.6201e-06;Missed_Cleavages=0;Mass=1958.9118;Sequence(s)=_ALLDYLQMAADSMVNSAF_;PTMs=-;Paralogous=-
Chromosome	MaxQuant_1.5.0.30	exon	431538	431592	51.798	+	0	Amino_Acid_Before=R;Annotated=+;Charges=2;PEP=0.0012329;Missed_Cleavages=0;Mass=1549.7849;Sequence(s)=_ALLEGPSGAASPGGPGGR_;PTMs=-;Paralogous=-
Chromosome	MaxQuant_1.5.0.30	exon	1446416	1446452	89.805	-	0	Amino_Acid_Before=K;Annotated=+;Charges=2;PEP=1.1392e-06;Missed_Cleavages=0;Mass=1307.7238;Sequence(s)=_ALLFSVFEGGLR_;PTMs=-;Paralogous=-
Chromosome	MaxQuant_1.5.0.30	exon	3577048	3577078	82.417	-	0	Amino_Acid_Before=R;Annotated=+;Charges=2;PEP=9.2693e-05;Missed_Cleavages=0;Mass=1097.6445;Sequence(s)=_ALLGLDLIDR_;PTMs=-;Paralogous=-
Chromosome	MaxQuant_1.5.0.30	exon	4378127	4378196	45.992	-	0	Amino_Acid_Before=R;Annotated=+;Charges=3;PEP=0.000621;Missed_Cleavages=0;Mass=2360.2336;Sequence(s)=_ALLGTPSADPPLEVDTGLRPEGR_;PTMs=-;Paralogous=-
Chromosome	MaxQuant_1.5.0.30	exon	6308692	6308740	188.47	-	0	Amino_Acid_Before=R;Annotated=+;Charges=2,3;PEP=6.8275e-26;Missed_Cleavages=0;Mass=1561.8828;Sequence(s)=_ALLGVGAHDIIGVEAK_;PTMs=-;Paralogous=-
Chromosome	MaxQuant_1.5.0.30	exon	2527406	2527445	42.317	-	0	Amino_Acid_Before=R;Annotated=+;Charges=3;PEP=0.0037549;Missed_Cleavages=0;Mass=1392.7725;Sequence(s)=_ALLLGELTDVHGR_;PTMs=-;Paralogous=-
Chromosome	MaxQuant_1.5.0.30	exon	513544	513574	37.696	-	0	Amino_Acid_Before=K;Annotated=+;Charges=2;PEP=0.084229;Missed_Cleavages=0;Mass=1075.639;Sequence(s)=_ALLLGGTLYR_;PTMs=-;Paralogous=-
Chromosome	MaxQuant_1.5.0.30	exon	6470936	6470990	36.029	-	0	Amino_Acid_Before=R;Annotated=+;Charges=3;PEP=0.043495;Missed_Cleavages=0;Mass=1818.1131;Sequence(s)=_ALLLPAGALVYIAIPPAR_;PTMs=-;Paralogous=-
Chromosome	MaxQuant_1.5.0.30	exon	1772170	1772212	80.746	-	0	Amino_Acid_Before=R;Annotated=+;Charges=2;PEP=2.3217e-05;Missed_Cleavages=0;Mass=1514.8279;Sequence(s)=_ALLNFPISGMPISR_;PTMs=-;Paralogous=-
Chromosome	MaxQuant_1.5.0.30	exon	5631934	5631964	48.998	+	0	Amino_Acid_Before=K;Annotated=+;Charges=2;PEP=0.0059977;Missed_Cleavages=0;Mass=1025.6121;Sequence(s)=_ALLPVLTGDK_;PTMs=-;Paralogous=-
Chromosome	MaxQuant_1.5.0.30	exon	6547607	6547640	93.839	-	0	Amino_Acid_Before=R;Annotated=+;Charges=3;PEP=1.9061e-06;Missed_Cleavages=1;Mass=1395.7775;Sequence(s)=_ALLRDPAWIWR_;PTMs=-;Paralogous=-
Chromosome	MaxQuant_1.5.0.30	exon	1771135	1771192	104.84	-	0	Amino_Acid_Before=R;Annotated=+;Charges=3;PEP=4.8404e-07;Missed_Cleavages=0;Mass=1947.0902;Sequence(s)=_ALLSSINHLAAAVNVLGER_;PTMs=-;Paralogous=-
Chromosome	MaxQuant_1.5.0.30	exon	1656550	1656595	159.22	-	0	Amino_Acid_Before=R;Annotated=+;Charges=2;PEP=3.7893e-19;Missed_Cleavages=0;Mass=1502.8708;Sequence(s)=_ALLTGFLLATLAGDK_;PTMs=-;Paralogous=-
Chromosome	MaxQuant_1.5.0.30	exon	4988122	4988194	254.96	-	0	Amino_Acid_Before=M;Annotated=+;Charges=2,3;PEP=1.3811e-57;Missed_Cleavages=0;Mass=2521.2952;Sequence(s)=_ALLTIGDQFPEYDLTAVVGGDLSK_;PTMs=-;Paralogous=-
Chromosome	MaxQuant_1.5.0.30	exon	3677796	3677859	49.188	-	0	Amino_Acid_Before=R;Annotated=+;Charges=2;PEP=0.0009056;Missed_Cleavages=0;Mass=2014.1575;Sequence(s)=_ALLVVNVGGPAPAPETLGALR_;PTMs=-;Paralogous=-
Chromosome	MaxQuant_1.5.0.30	exon	3839697	3839724	79.128	-	0	Amino_Acid_Before=K;Annotated=+;Charges=2;PEP=0.00071778;Missed_Cleavages=0;Mass=1083.6692;Sequence(s)=_ALLVWLLEK_;PTMs=-;Paralogous=-
Chromosome	MaxQuant_1.5.0.30	exon	1908905	1908968	27.542	+	0	Amino_Acid_Before=K;Annotated=+;Charges=3,4;PEP=0.054808;Missed_Cleavages=0;Mass=2357.0899;Sequence(s)=_ALMAETSAIFGGEHSAHYYFR_;PTMs=-;Paralogous=-
Chromosome	MaxQuant_1.5.0.30	exon	3099167	3099200	121.73	+	0	Amino_Acid_Before=R;Annotated=+;Charges=1,2;PEP=6.4224e-05;Missed_Cleavages=0;Mass=1060.5951;Sequence(s)=_ALMAGLASSLK_;PTMs=-;Paralogous=-
Chromosome	MaxQuant_1.5.0.30	exon	5054710	5054758	147.7	-	0	Amino_Acid_Before=K;Annotated=+;Charges=2,3;PEP=5.2934e-13;Missed_Cleavages=0;Mass=1620.7851;Sequence(s)=_ALMAMSTGELAQAAEK_;PTMs=-;Paralogous=-
Chromosome	MaxQuant_1.5.0.30	exon	1463415	1463442	93.429	+	0	Amino_Acid_Before=R;Annotated=+;Charges=2;PEP=0.00037059;Missed_Cleavages=0;Mass=990.47391;Sequence(s)=_ALMGANMQR_;PTMs=-;Paralogous=-
Chromosome	MaxQuant_1.5.0.30	exon	2394610	2394649	186.76	+	0	Amino_Acid_Before=K;Annotated=+;Charges=2,3;PEP=2.5165e-21;Missed_Cleavages=0;Mass=1493.7701;Sequence(s)=_ALMNLGYEALFPR_;PTMs=-;Paralogous=+
Chromosome	MaxQuant_1.5.0.30	exon	1101348	1101387	186.76	+	0	Amino_Acid_Before=K;Annotated=+;Charges=2,3;PEP=2.5165e-21;Missed_Cleavages=0;Mass=1493.7701;Sequence(s)=_ALMNLGYEALFPR_;PTMs=-;Paralogous=+
Chromosome	MaxQuant_1.5.0.30	exon	680889	680937	64.52	-	0	Amino_Acid_Before=R;Annotated=+;Charges=3;PEP=6.8975e-05;Missed_Cleavages=0;Mass=1617.876;Sequence(s)=_ALMSTLLSAESIGVAR_;PTMs=-;Paralogous=-
Chromosome	MaxQuant_1.5.0.30	exon	2344686	2344734	135.89	+	0	Amino_Acid_Before=K;Annotated=+;Charges=2,3;PEP=3.3988e-12;Missed_Cleavages=0;Mass=1548.8875;Sequence(s)=_ALNAADTPIPALAALK_;PTMs=-;Paralogous=-
Chromosome	MaxQuant_1.5.0.30	exon	6374703	6374769	157.53	+	0	Amino_Acid_Before=R;Annotated=+;Charges=2;PEP=1.2366e-17;Missed_Cleavages=0;Mass=2166.0917;Sequence(s)=_ALNALDVPDSGVIQVGGDDGVR_;PTMs=-;Paralogous=-
Chromosome	MaxQuant_1.5.0.30	exon	5369332	5369398	81.48	+	0	Amino_Acid_Before=K;Annotated=+;Charges=2,3;PEP=1.3152e-06;Missed_Cleavages=0;Mass=2259.1417;Sequence(s)=_ALNALNSQVMTEVTAAAAELDK_;PTMs=-;Paralogous=-
Chromosome	MaxQuant_1.5.0.30	exon	5369332	5369440	251.68	+	0	Amino_Acid_Before=K;Annotated=+;Charges=3,4;PEP=1.4342e-62;Missed_Cleavages=1;Mass=3609.856;Sequence(s)=_ALNALNSQVMTEVTAAAAELDKDPGVGAIIVTGNEK_;PTMs=-;Paralogous=-
Chromosome	MaxQuant_1.5.0.30	exon	1139440	1139485	59.864	-	0	Amino_Acid_Before=R;Annotated=+;Charges=3;PEP=0.00059742;Missed_Cleavages=0;Mass=1452.8123;Sequence(s)=_ALNAVAPGVVNAVMK_;PTMs=-;Paralogous=-
Chromosome	MaxQuant_1.5.0.30	exon	6536285	6536357	179.33	-	0	Amino_Acid_Before=K;Annotated=+;Charges=2,3;PEP=1.4739e-25;Missed_Cleavages=0;Mass=2339.1856;Sequence(s)=_ALNEAVDEVIAVADAEGIDAGAVK_;PTMs=-;Paralogous=-
Chromosome	MaxQuant_1.5.0.30	exon	5155147	5155201	58.693	-	0	Amino_Acid_Before=R;Annotated=+;Charges=3;PEP=0.0003803;Missed_Cleavages=0;Mass=1844.9302;Sequence(s)=_ALNEIAGVLDTGSLADMR_;PTMs=-;Paralogous=-
Chromosome	MaxQuant_1.5.0.30	exon	5975333	5975387	67.645	-	0	Amino_Acid_Before=M;Annotated=+;Charges=3;PEP=1.8061e-05;Missed_Cleavages=0;Mass=1902.9799;Sequence(s)=_ALNIADLAEHAIDAVPDR_;PTMs=-;Paralogous=-
Chromosome	MaxQuant_1.5.0.30	exon	2162564	2162651	42.468	-	0	Amino_Acid_Before=R;Annotated=-;Charges=4;PEP=0.0018577;Missed_Cleavages=0;Mass=3162.5676;Sequence(s)=_ALNIPGEELPGSVAAVDFVGWYNAHPHFR_;PTMs=-;Paralogous=-
Chromosome	MaxQuant_1.5.0.30	exon	2008229	2008343	117.8	-	0	Amino_Acid_Before=K;Annotated=+;Charges=3,4;PEP=3.9527e-16;Missed_Cleavages=1;Mass=3953.9171;Sequence(s)=_ALNLGNPDPAETYSSSPHLYEDLDIPTDATGTVGKPAK_;PTMs=-;Paralogous=-
Chromosome	MaxQuant_1.5.0.30	exon	2353529	2353565	65.408	-	0	Amino_Acid_Before=R;Annotated=+;Charges=2;PEP=0.00059594;Missed_Cleavages=0;Mass=1160.586;Sequence(s)=_ALNLMSSPGSGK_;PTMs=-;Paralogous=-
Chromosome	MaxQuant_1.5.0.30	exon	3388908	3388941	134.49	+	0	Amino_Acid_Before=K;Annotated=+;Charges=2,3;PEP=1.0144e-10;Missed_Cleavages=0;Mass=1185.6506;Sequence(s)=_ALNTGAHIYVK_;PTMs=-;Paralogous=-
Chromosome	MaxQuant_1.5.0.30	exon	4003864	4003885	64.776	-	0	Amino_Acid_Before=K;Annotated=+;Charges=2;PEP=0.038404;Missed_Cleavages=0;Mass=799.43744;Sequence(s)=_ALNVMPR_;PTMs=-;Paralogous=-
Chromosome	MaxQuant_1.5.0.30	exon	6802456	6802489	69.721	-	0	Amino_Acid_Before=R;Annotated=+;Charges=2;PEP=0.00011761;Missed_Cleavages=0;Mass=1170.6146;Sequence(s)=_ALNWADALAAR_;PTMs=-;Paralogous=-
Chromosome	MaxQuant_1.5.0.30	exon	766	811	119.45	+	0	Amino_Acid_Before=K;Annotated=+;Charges=2,3;PEP=6.0931e-09;Missed_Cleavages=1;Mass=1551.8621;Sequence(s)=_ALPAKPVEVSVEGTR_;PTMs=-;Paralogous=-
Chromosome	MaxQuant_1.5.0.30	exon	1180031	1180103	140.88	+	0	Amino_Acid_Before=K;Annotated=+;Charges=2,3,4;PEP=1.5268e-13;Missed_Cleavages=0;Mass=2523.2679;Sequence(s)=_ALPAMATAVSSNPEAYVYLAESIR_;PTMs=-;Paralogous=-
Chromosome	MaxQuant_1.5.0.30	exon	450696	450732	44.922	+	0	Amino_Acid_Before=R;Annotated=+;Charges=2;PEP=0.0052244;Missed_Cleavages=0;Mass=1272.635;Sequence(s)=_ALPAPEYANAEK_;PTMs=-;Paralogous=-
Chromosome	MaxQuant_1.5.0.30	exon	455231	455273	68.044	+	0	Amino_Acid_Before=R;Annotated=+;Charges=2;PEP=8.4881e-05;Missed_Cleavages=0;Mass=1635.7529;Sequence(s)=_ALPAPEYQDADQYR_;PTMs=-;Paralogous=-
Chromosome	MaxQuant_1.5.0.30	exon	464221	464257	92.112	+	0	Amino_Acid_Before=R;Annotated=+;Charges=2;PEP=9.8575e-07;Missed_Cleavages=0;Mass=1329.6677;Sequence(s)=_ALPAPEYQSAQR_;PTMs=-;Paralogous=-
Chromosome	MaxQuant_1.5.0.30	exon	2507419	2507482	79.426	+	0	Amino_Acid_Before=R;Annotated=+;Charges=2,3,4;PEP=6.1178e-06;Missed_Cleavages=1;Mass=2071.179;Sequence(s)=_ALPHADKPSVLLVVGVNGTGK_;PTMs=-;Paralogous=-
Chromosome	MaxQuant_1.5.0.30	exon	1747884	1747983	152.02	-	0	Amino_Acid_Before=R;Annotated=+;Charges=3,4;PEP=1.7653e-23;Missed_Cleavages=0;Mass=3631.7835;Sequence(s)=_ALPIYQTTSYTFDDTSHAAALFGLEVPGNIYTR_;PTMs=-;Paralogous=-
Chromosome	MaxQuant_1.5.0.30	exon	990136	990169	99.752	+	0	Amino_Acid_Before=R;Annotated=+;Charges=2;PEP=1.0214e-06;Missed_Cleavages=0;Mass=1171.5721;Sequence(s)=_ALPNEDAEVSK_;PTMs=-;Paralogous=-
Chromosome	MaxQuant_1.5.0.30	exon	990136	990181	74.141	+	0	Amino_Acid_Before=R;Annotated=+;Charges=2,3;PEP=0.00011574;Missed_Cleavages=1;Mass=1670.8363;Sequence(s)=_ALPNEDAEVSKEIEK_;PTMs=-;Paralogous=-
Chromosome	MaxQuant_1.5.0.30	exon	4774724	4774745	81.297	+	0	Amino_Acid_Before=M;Annotated=+;Charges=2;PEP=0.0081731;Missed_Cleavages=0;Mass=783.46029;Sequence(s)=_ALPNLTR_;PTMs=-;Paralogous=-
Chromosome	MaxQuant_1.5.0.30	exon	2430491	2430515	46.426	-	0	Amino_Acid_Before=R;Annotated=+;Charges=2;PEP=0.028639;Missed_Cleavages=0;Mass=810.47119;Sequence(s)=_ALPQAGVR_;PTMs=-;Paralogous=-
Chromosome	MaxQuant_1.5.0.30	exon	3855389	3855449	40.137	+	0	Amino_Acid_Before=K;Annotated=+;Charges=3;PEP=0.0052536;Missed_Cleavages=0;Mass=2156.1226;Sequence(s)=_ALPSEADGLSVQEFLATRPR_;PTMs=-;Paralogous=-
Chromosome	MaxQuant_1.5.0.30	exon	5768737	5768785	80.508	+	0	Amino_Acid_Before=R;Annotated=+;Charges=2;PEP=2.4691e-05;Missed_Cleavages=0;Mass=1742.8628;Sequence(s)=_ALPTFEGPGLGDWDLR_;PTMs=-;Paralogous=-
Chromosome	MaxQuant_1.5.0.30	exon	3710520	3710565	129.01	-	0	Amino_Acid_Before=K;Annotated=+;Charges=2,3;PEP=5.2128e-13;Missed_Cleavages=0;Mass=1452.7936;Sequence(s)=_ALPTGILDALDAAGR_;PTMs=-;Paralogous=-
Chromosome	MaxQuant_1.5.0.30	exon	3710457	3710565	173.85	-	0	Amino_Acid_Before=K;Annotated=+;Charges=3,4;PEP=4.9462e-33;Missed_Cleavages=1;Mass=3581.8941;Sequence(s)=_ALPTGILDALDAAGRAPGLAELPPAATEEEALAELR_;PTMs=-;Paralogous=-
Chromosome	MaxQuant_1.5.0.30	exon	2883950	2884004	71.872	+	0	Amino_Acid_Before=K;Annotated=+;Charges=2;PEP=3.1961e-05;Missed_Cleavages=0;Mass=1877.9523;Sequence(s)=_ALPTYVPADDYLAGVSAR_;PTMs=-;Paralogous=-
Chromosome	MaxQuant_1.5.0.30	exon	714720	714747	40.067	-	0	Amino_Acid_Before=R;Annotated=+;Charges=2;PEP=0.020166;Missed_Cleavages=0;Mass=1008.612;Sequence(s)=_ALPVFRPLP_;PTMs=-;Paralogous=-
Chromosome	MaxQuant_1.5.0.30	exon	1525428	1525494	222.39	+	0	Amino_Acid_Before=R;Annotated=+;Charges=2,3;PEP=2.2598e-44;Missed_Cleavages=0;Mass=2233.2318;Sequence(s)=_ALPVIAEAVGDQVEVLLDGGIR_;PTMs=-;Paralogous=-
Chromosome	MaxQuant_1.5.0.30	exon	1525428	1525497	172.57	+	0	Amino_Acid_Before=R;Annotated=+;Charges=2,3,4;PEP=4.6621e-25;Missed_Cleavages=1;Mass=2389.3329;Sequence(s)=_ALPVIAEAVGDQVEVLLDGGIRR_;PTMs=-;Paralogous=-
Chromosome	MaxQuant_1.5.0.30	exon	3707309	3707366	128.74	+	0	Amino_Acid_Before=K;Annotated=+;Charges=2,3;PEP=9.4952e-12;Missed_Cleavages=0;Mass=2034.0058;Sequence(s)=_ALPVTSEVGLWTFDGTEGR_;PTMs=-;Paralogous=-
Chromosome	MaxQuant_1.5.0.30	exon	6136059	6136101	37.177	+	0	Amino_Acid_Before=R;Annotated=+;Charges=2;PEP=0.060099;Missed_Cleavages=0;Mass=1549.7446;Sequence(s)=_ALPYVADDLDATMR_;PTMs=-;Paralogous=-
Chromosome	MaxQuant_1.5.0.30	exon	5284303	5284369	133.68	-	0	Amino_Acid_Before=R;Annotated=+;Charges=3,4;PEP=2.2798e-12;Missed_Cleavages=0;Mass=2319.2084;Sequence(s)=_ALQAGHDINYISLNGTLHAVGR_;PTMs=-;Paralogous=-
Chromosome	MaxQuant_1.5.0.30	exon	2353316	2353343	69.275	-	0	Amino_Acid_Before=R;Annotated=+;Charges=2;PEP=0.0013952;Missed_Cleavages=0;Mass=985.55564;Sequence(s)=_ALQGLDLTR_;PTMs=-;Paralogous=-
Chromosome	MaxQuant_1.5.0.30	exon	1280024	1280048	60.436	-	0	Amino_Acid_Before=R;Annotated=+;Charges=2;PEP=0.0060522;Missed_Cleavages=0;Mass=870.51747;Sequence(s)=_ALQIGLEK_;PTMs=-;Paralogous=-
Chromosome	MaxQuant_1.5.0.30	exon	1389412	1389445	44.639	+	0	Amino_Acid_Before=K;Annotated=+;Charges=3;PEP=0.0041317;Missed_Cleavages=0;Mass=1272.6649;Sequence(s)=_ALQQTLFHMGK_;PTMs=-;Paralogous=-
Chromosome	MaxQuant_1.5.0.30	exon	880489	880531	94.673	+	0	Amino_Acid_Before=K;Annotated=+;Charges=2,3;PEP=6.3852e-07;Missed_Cleavages=0;Mass=1439.8096;Sequence(s)=_ALQQVAASLVEVGR_;PTMs=-;Paralogous=-
Chromosome	MaxQuant_1.5.0.30	exon	4222611	4222671	92.034	-	0	Amino_Acid_Before=R;Annotated=+;Charges=2,3;PEP=1.6425e-08;Missed_Cleavages=0;Mass=2215.1637;Sequence(s)=_ALQSATLEYSALLFDHPLAR_;PTMs=-;Paralogous=-
Chromosome	MaxQuant_1.5.0.30	exon	4487493	4487544	209.31	-	0	Amino_Acid_Before=K;Annotated=+;Charges=2,3;PEP=3.666e-33;Missed_Cleavages=0;Mass=1771.9832;Sequence(s)=_ALQTAFVGTDLPGTLIR_;PTMs=-;Paralogous=-
Chromosome	MaxQuant_1.5.0.30	exon	4195671	4195704	88.338	-	0	Amino_Acid_Before=R;Annotated=+;Charges=2;PEP=2.6391e-06;Missed_Cleavages=0;Mass=1229.6252;Sequence(s)=_ALQTGEELVDR_;PTMs=-;Paralogous=-
Chromosome	MaxQuant_1.5.0.30	exon	2210774	2210858	15.074	+	0	Amino_Acid_Before=R;Annotated=+;Charges=5;PEP=0.070764;Missed_Cleavages=1;Mass=3238.6887;Sequence(s)=_ALQTVHRYDYLDAYVADLPNVVNLHAIR_;PTMs=-;Paralogous=-
Chromosome	MaxQuant_1.5.0.30	exon	50929	50968	143.94	-	0	Amino_Acid_Before=R;Annotated=+;Charges=2,3;PEP=2.4771e-14;Missed_Cleavages=0;Mass=1371.7735;Sequence(s)=_ALQVAHTAGLVHR_;PTMs=-;Paralogous=-
Chromosome	MaxQuant_1.5.0.30	exon	6795437	6795464	78.149	-	0	Amino_Acid_Before=R;Annotated=+;Charges=2,3;PEP=0.00015485;Missed_Cleavages=0;Mass=1075.6212;Sequence(s)=_ALQVMFVLR_;PTMs=-;Paralogous=-
Chromosome	MaxQuant_1.5.0.30	exon	1246474	1246513	21.814	+	0	Amino_Acid_Before=K;Annotated=+;Charges=3;PEP=0.088093;Missed_Cleavages=1;Mass=1359.7007;Sequence(s)=_ALRDHVAGPGPDR_;PTMs=-;Paralogous=-
Chromosome	MaxQuant_1.5.0.30	exon	1129586	1129679	53.094	-	0	Amino_Acid_Before=K;Annotated=+;Charges=3;PEP=0.0003177;Missed_Cleavages=1;Mass=3034.558;Sequence(s)=_ALRDPAATTALAELDAVLIGGGPMPAGMAER_;PTMs=-;Paralogous=-
Chromosome	MaxQuant_1.5.0.30	exon	4161547	4161574	34.773	-	0	Amino_Acid_Before=K;Annotated=+;Charges=3;PEP=0.042026;Missed_Cleavages=1;Mass=1043.5611;Sequence(s)=_ALREELDAK_;PTMs=-;Paralogous=-
Chromosome	MaxQuant_1.5.0.30	exon	6157292	6157322	86.898	-	0	Amino_Acid_Before=K;Annotated=+;Charges=2,3;PEP=2.3651e-05;Missed_Cleavages=0;Mass=1100.6818;Sequence(s)=_ALRPLPVAHK_;PTMs=-;Paralogous=-
Chromosome	MaxQuant_1.5.0.30	exon	1614974	1614998	110.22	+	0	Amino_Acid_Before=R;Annotated=+;Charges=2,3;PEP=0.00077353;Missed_Cleavages=0;Mass=946.52362;Sequence(s)=_ALRPYAEK_;PTMs=-;Paralogous=-
Chromosome	MaxQuant_1.5.0.30	exon	2737068	2737101	113.69	+	0	Amino_Acid_Before=R;Annotated=+;Charges=2,3;PEP=1.9688e-08;Missed_Cleavages=0;Mass=1124.6554;Sequence(s)=_ALSAEVAVIPR_;PTMs=-;Paralogous=-
Chromosome	MaxQuant_1.5.0.30	exon	1577286	1577307	137.83	+	0	Amino_Acid_Before=R;Annotated=+;Charges=1;PEP=0.00046707;Missed_Cleavages=0;Mass=658.36499;Sequence(s)=_ALSALGQ_;PTMs=-;Paralogous=-
Chromosome	MaxQuant_1.5.0.30	exon	3014008	3014080	286.92	+	0	Amino_Acid_Before=K;Annotated=+;Charges=2,3;PEP=2.1455e-84;Missed_Cleavages=0;Mass=2473.2159;Sequence(s)=_ALSAPETAAVMDDVANFTDIAPVR_;PTMs=-;Paralogous=-
Chromosome	MaxQuant_1.5.0.30	exon	3966710	3966746	116.24	-	0	Amino_Acid_Before=K;Annotated=+;Charges=2;PEP=6.8377e-09;Missed_Cleavages=0;Mass=1157.5677;Sequence(s)=_ALSASAEGAEPR_;PTMs=-;Paralogous=-
Chromosome	MaxQuant_1.5.0.30	exon	618215	618239	57.722	-	0	Amino_Acid_Before=K;Annotated=+;Charges=2;PEP=0.0073677;Missed_Cleavages=0;Mass=906.45593;Sequence(s)=_ALSDFAQR_;PTMs=-;Paralogous=-
Chromosome	MaxQuant_1.5.0.30	exon	6401251	6401332	83.236	-	0	Amino_Acid_Before=K;Annotated=+;Charges=3,4;PEP=3.128e-07;Missed_Cleavages=1;Mass=2874.4188;Sequence(s)=_ALSDLHAVDPYAVGLGDFGKPDGYLER_;PTMs=-;Paralogous=-
Chromosome	MaxQuant_1.5.0.30	exon	6793055	6793094	103.76	+	0	Amino_Acid_Before=K;Annotated=+;Charges=2;PEP=7.5047e-08;Missed_Cleavages=0;Mass=1328.73;Sequence(s)=_ALSDVVALITDGR_;PTMs=-;Paralogous=-
Chromosome	MaxQuant_1.5.0.30	exon	5951270	5951297	51.445	+	0	Amino_Acid_Before=R;Annotated=+;Charges=2;PEP=0.021311;Missed_Cleavages=0;Mass=1030.5546;Sequence(s)=_ALSELLEEK_;PTMs=-;Paralogous=-
Chromosome	MaxQuant_1.5.0.30	exon	5343804	5343825	71.852	-	0	Amino_Acid_Before=R;Annotated=+;Charges=2;PEP=0.0091177;Missed_Cleavages=0;Mass=720.39187;Sequence(s)=_ALSFAGR_;PTMs=-;Paralogous=-
Chromosome	MaxQuant_1.5.0.30	exon	3693727	3693754	66.568	+	0	Amino_Acid_Before=R;Annotated=+;Charges=2;PEP=0.0012358;Missed_Cleavages=0;Mass=913.49813;Sequence(s)=_ALSGSVPQR_;PTMs=-;Paralogous=-
Chromosome	MaxQuant_1.5.0.30	exon	3693727	3693757	64.82	+	0	Amino_Acid_Before=R;Annotated=+;Charges=2,3;PEP=0.0032168;Missed_Cleavages=1;Mass=1041.5931;Sequence(s)=_ALSGSVPQRK_;PTMs=-;Paralogous=-
Chromosome	MaxQuant_1.5.0.30	exon	6472776	6472854	40.533	-	0	Amino_Acid_Before=R;Annotated=+;Charges=4;PEP=0.0038883;Missed_Cleavages=0;Mass=2530.3081;Sequence(s)=_ALSHFGEHSAGWVALAAAGALAQPAK_;PTMs=-;Paralogous=-
Chromosome	MaxQuant_1.5.0.30	exon	5156934	5156979	111.07	-	0	Amino_Acid_Before=R;Annotated=+;Charges=2,3;PEP=6.2047e-09;Missed_Cleavages=0;Mass=1531.8358;Sequence(s)=_ALSIAYTPGVAQVSR_;PTMs=-;Paralogous=-
Chromosome	MaxQuant_1.5.0.30	exon	3544944	3544968	163.34	+	0	Amino_Acid_Before=R;Annotated=+;Charges=1,2;PEP=6.999e-07;Missed_Cleavages=0;Mass=771.48544;Sequence(s)=_ALSIVAAK_;PTMs=-;Paralogous=-
Chromosome	MaxQuant_1.5.0.30	exon	5819182	5819233	119.46	+	0	Amino_Acid_Before=R;Annotated=+;Charges=3;PEP=2.1702e-08;Missed_Cleavages=0;Mass=1855.9792;Sequence(s)=_ALSLFTEAATQLIGEHR_;PTMs=-;Paralogous=-
Chromosome	MaxQuant_1.5.0.30	exon	2432798	2432822	54.722	+	0	Amino_Acid_Before=K;Annotated=+;Charges=2;PEP=0.052315;Missed_Cleavages=0;Mass=791.38474;Sequence(s)=_ALSMGADK_;PTMs=-;Paralogous=-
Chromosome	MaxQuant_1.5.0.30	exon	2059378	2059432	55.267	+	0	Amino_Acid_Before=K;Annotated=+;Charges=2,3;PEP=0.00090705;Missed_Cleavages=1;Mass=1934.0837;Sequence(s)=_ALSPAELIVVDRNPEALK_;PTMs=-;Paralogous=-
Chromosome	MaxQuant_1.5.0.30	exon	5860718	5860793	288.73	+	0	Amino_Acid_Before=R;Annotated=+;Charges=2,3;PEP=2.0755e-85;Missed_Cleavages=0;Mass=2363.2081;Sequence(s)=_ALSSAGNGNVTVAPTGAGIHEVDVK_;PTMs=-;Paralogous=-
Chromosome	MaxQuant_1.5.0.30	exon	4201742	4201826	101.73	-	0	Amino_Acid_Before=R;Annotated=+;Charges=3;PEP=3.0307e-10;Missed_Cleavages=0;Mass=2861.4481;Sequence(s)=_ALSSVMTEAVDNLLALGGIGFDEVADVR_;PTMs=-;Paralogous=-
Chromosome	MaxQuant_1.5.0.30	exon	1459007	1459034	76.282	+	0	Amino_Acid_Before=K;Annotated=+;Charges=2;PEP=0.00016945;Missed_Cleavages=0;Mass=930.50221;Sequence(s)=_ALSVADVEK_;PTMs=-;Paralogous=-
Chromosome	MaxQuant_1.5.0.30	exon	5991620	5991689	30.554	-	0	Amino_Acid_Before=R;Annotated=+;Charges=3;PEP=0.023389;Missed_Cleavages=0;Mass=2428.1792;Sequence(s)=_ALSVGTDITDDAQVAHLVDETMK_;PTMs=-;Paralogous=-
Chromosome	MaxQuant_1.5.0.30	exon	2669432	2669453	71.715	+	0	Amino_Acid_Before=R;Annotated=+;Charges=2;PEP=0.0091314;Missed_Cleavages=0;Mass=700.42317;Sequence(s)=_ALSVVGR_;PTMs=-;Paralogous=-
Chromosome	MaxQuant_1.5.0.30	exon	1010693	1010768	146.39	+	0	Amino_Acid_Before=R;Annotated=+;Charges=2,3;PEP=1.3593e-14;Missed_Cleavages=0;Mass=2623.2918;Sequence(s)=_ALSVVTEPPVEGSWAWLPDEAAGSR_;PTMs=-;Paralogous=-
Chromosome	MaxQuant_1.5.0.30	exon	3094466	3094508	119.87	+	0	Amino_Acid_Before=R;Annotated=+;Charges=2;PEP=3.8376e-12;Missed_Cleavages=0;Mass=1425.7464;Sequence(s)=_ALTALEVAAEPGER_;PTMs=-;Paralogous=-
Chromosome	MaxQuant_1.5.0.30	exon	2705263	2705290	78.556	-	0	Amino_Acid_Before=R;Annotated=+;Charges=2;PEP=0.00074133;Missed_Cleavages=0;Mass=943.50869;Sequence(s)=_ALTAVANER_;PTMs=-;Paralogous=-
Chromosome	MaxQuant_1.5.0.30	exon	2382409	2382529	279.78	+	0	Amino_Acid_Before=R;Annotated=+;Charges=3,4,5,6;PEP=3.8908e-94;Missed_Cleavages=0;Mass=4215.0767;Sequence(s)=_ALTAVSDQTHITSVPSIEQGNNDSHAIGLGQMNLHGYLAR_;PTMs=-;Paralogous=+
Chromosome	MaxQuant_1.5.0.30	exon	1089147	1089267	279.78	+	0	Amino_Acid_Before=R;Annotated=+;Charges=3,4,5,6;PEP=3.8908e-94;Missed_Cleavages=0;Mass=4215.0767;Sequence(s)=_ALTAVSDQTHITSVPSIEQGNNDSHAIGLGQMNLHGYLAR_;PTMs=-;Paralogous=+
Chromosome	MaxQuant_1.5.0.30	exon	341193	341223	63.864	-	0	Amino_Acid_Before=R;Annotated=+;Charges=2;PEP=0.00046992;Missed_Cleavages=0;Mass=1056.5451;Sequence(s)=_ALTDNPALDK_;PTMs=-;Paralogous=-
Chromosome	MaxQuant_1.5.0.30	exon	4675565	4675592	64.711	-	0	Amino_Acid_Before=R;Annotated=+;Charges=2;PEP=0.0013123;Missed_Cleavages=0;Mass=956.5291;Sequence(s)=_ALTDTALPR_;PTMs=-;Paralogous=-
Chromosome	MaxQuant_1.5.0.30	exon	570876	570927	107.5	-	0	Amino_Acid_Before=R;Annotated=+;Charges=2;PEP=1.7398e-10;Missed_Cleavages=0;Mass=1852.0306;Sequence(s)=_ALTDTVVTQPTPELLVR_;PTMs=-;Paralogous=-
Chromosome	MaxQuant_1.5.0.30	exon	3570884	3570983	165.17	+	0	Amino_Acid_Before=R;Annotated=+;Charges=2,3;PEP=5.6966e-24;Missed_Cleavages=0;Mass=3416.5743;Sequence(s)=_ALTEGLSAQQSDEEFNSTLDASIQSIYDASVAG_;PTMs=-;Paralogous=-
Chromosome	MaxQuant_1.5.0.30	exon	5159174	5159195	97.033	-	0	Amino_Acid_Before=R;Annotated=+;Charges=2;PEP=0.0055748;Missed_Cleavages=0;Mass=792.44939;Sequence(s)=_ALTFSVR_;PTMs=-;Paralogous=-
Chromosome	MaxQuant_1.5.0.30	exon	55278	55320	118.51	-	0	Amino_Acid_Before=R;Annotated=+;Charges=2,3;PEP=1.8166e-09;Missed_Cleavages=0;Mass=1565.8236;Sequence(s)=_ALTGHEVEPTLIMR_;PTMs=-;Paralogous=-
Chromosome	MaxQuant_1.5.0.30	exon	611981	612005	148.04	-	0	Amino_Acid_Before=R;Annotated=+;Charges=2;PEP=9.2853e-06;Missed_Cleavages=0;Mass=813.50724;Sequence(s)=_ALTGLAIR_;PTMs=-;Paralogous=-
Chromosome	MaxQuant_1.5.0.30	exon	5599686	5599782	190.23	-	0	Amino_Acid_Before=R;Annotated=+;Charges=2,3,4;PEP=5.9287e-30;Missed_Cleavages=0;Mass=3447.7562;Sequence(s)=_ALTGLLDEWTPVIAGSELGEHPYSPITPESIR_;PTMs=-;Paralogous=-
Chromosome	MaxQuant_1.5.0.30	exon	5599683	5599782	44.893	-	0	Amino_Acid_Before=R;Annotated=+;Charges=4;PEP=0.00020129;Missed_Cleavages=1;Mass=3603.8573;Sequence(s)=_ALTGLLDEWTPVIAGSELGEHPYSPITPESIRR_;PTMs=-;Paralogous=-
Chromosome	MaxQuant_1.5.0.30	exon	5036994	5037066	209.41	-	0	Amino_Acid_Before=K;Annotated=+;Charges=3,4;PEP=7.9022e-35;Missed_Cleavages=0;Mass=2406.3707;Sequence(s)=_ALTGRPGVNQTAAALLSQTVGLLR_;PTMs=-;Paralogous=-
Chromosome	MaxQuant_1.5.0.30	exon	5036985	5037066	127.53	-	0	Amino_Acid_Before=K;Annotated=+;Charges=4;PEP=1.4853e-12;Missed_Cleavages=1;Mass=2748.5359;Sequence(s)=_ALTGRPGVNQTAAALLSQTVGLLRGER_;PTMs=-;Paralogous=-
Chromosome	MaxQuant_1.5.0.30	exon	3118291	3118324	66.267	+	0	Amino_Acid_Before=K;Annotated=+;Charges=2,3;PEP=0.00010063;Missed_Cleavages=0;Mass=1206.7085;Sequence(s)=_ALTHDGILVIR_;PTMs=-;Paralogous=-
Chromosome	MaxQuant_1.5.0.30	exon	5034166	5034190	85.813	-	0	Amino_Acid_Before=K;Annotated=+;Charges=2;PEP=0.0019425;Missed_Cleavages=0;Mass=828.48175;Sequence(s)=_ALTLAANR_;PTMs=-;Paralogous=-
Chromosome	MaxQuant_1.5.0.30	exon	4993754	4993784	115.71	-	0	Amino_Acid_Before=R;Annotated=+;Charges=2;PEP=2.5104e-06;Missed_Cleavages=0;Mass=1065.691;Sequence(s)=_ALTLLVPALR_;PTMs=-;Paralogous=-
Chromosome	MaxQuant_1.5.0.30	exon	125029	125053	70.256	-	0	Amino_Acid_Before=R;Annotated=+;Charges=2;PEP=0.0031393;Missed_Cleavages=0;Mass=917.50044;Sequence(s)=_ALTLMVDR_;PTMs=-;Paralogous=-
Chromosome	MaxQuant_1.5.0.30	exon	6140668	6140698	59.908	-	0	Amino_Acid_Before=R;Annotated=+;Charges=2;PEP=0.0018814;Missed_Cleavages=0;Mass=1021.6284;Sequence(s)=_ALTPPALIAR_;PTMs=-;Paralogous=-
Chromosome	MaxQuant_1.5.0.30	exon	2430275	2430317	211.75	-	0	Amino_Acid_Before=K;Annotated=+;Charges=2,3;PEP=6.8776e-27;Missed_Cleavages=0;Mass=1436.7736;Sequence(s)=_ALTQHATVGSPVTR_;PTMs=-;Paralogous=-
Chromosome	MaxQuant_1.5.0.30	exon	2477374	2477434	48.354	+	0	Amino_Acid_Before=R;Annotated=+;Charges=2,3;PEP=0.0010415;Missed_Cleavages=0;Mass=2176.1641;Sequence(s)=_ALTRPGTTLVVPADGYYQVR_;PTMs=-;Paralogous=-
Chromosome	MaxQuant_1.5.0.30	exon	4328656	4328710	210.98	-	0	Amino_Acid_Before=R;Annotated=+;Charges=2,3,4;PEP=1.2541e-34;Missed_Cleavages=0;Mass=1990.0385;Sequence(s)=_ALTSSGLASLHLVHEWNR_;PTMs=-;Paralogous=-
Chromosome	MaxQuant_1.5.0.30	exon	281935	281983	112.34	-	0	Amino_Acid_Before=K;Annotated=+;Charges=2;PEP=3.1503e-08;Missed_Cleavages=0;Mass=1704.7843;Sequence(s)=_ALTVSGFTDPDNDPEK_;PTMs=-;Paralogous=-
Chromosome	MaxQuant_1.5.0.30	exon	4408804	4408849	220.97	+	0	Amino_Acid_Before=K;Annotated=+;Charges=2;PEP=2.2988e-38;Missed_Cleavages=0;Mass=1731.8502;Sequence(s)=_ALVADMSDQEIWNLK_;PTMs=-;Paralogous=-
Chromosome	MaxQuant_1.5.0.30	exon	1344637	1344694	71.376	+	0	Amino_Acid_Before=R;Annotated=+;Charges=3;PEP=1.5475e-05;Missed_Cleavages=0;Mass=2081.0178;Sequence(s)=_ALVAEGPNDLFIAEDSHQR_;PTMs=-;Paralogous=-
Chromosome	MaxQuant_1.5.0.30	exon	3309907	3309946	143.42	+	0	Amino_Acid_Before=K;Annotated=+;Charges=2;PEP=2.692e-14;Missed_Cleavages=0;Mass=1363.7096;Sequence(s)=_ALVAFTQSGDTVR_;PTMs=-;Paralogous=-
Chromosome	MaxQuant_1.5.0.30	exon	3309907	3309949	181.77	+	0	Amino_Acid_Before=K;Annotated=+;Charges=2,3;PEP=2.411e-21;Missed_Cleavages=1;Mass=1519.8107;Sequence(s)=_ALVAFTQSGDTVRR_;PTMs=-;Paralogous=-
Chromosome	MaxQuant_1.5.0.30	exon	3152058	3152091	48.044	+	0	Amino_Acid_Before=K;Annotated=+;Charges=2,3;PEP=0.004854;Missed_Cleavages=0;Mass=1126.6247;Sequence(s)=_ALVAHFGSVAR_;PTMs=-;Paralogous=-
Chromosome	MaxQuant_1.5.0.30	exon	3102831	3102906	191.4	+	0	Amino_Acid_Before=R;Annotated=+;Charges=2,3;PEP=9.0163e-27;Missed_Cleavages=0;Mass=2526.3437;Sequence(s)=_ALVAMLEGMVAGVPITSEEIGAQLK_;PTMs=-;Paralogous=-
Chromosome	MaxQuant_1.5.0.30	exon	1029734	1029827	29.187	+	0	Amino_Acid_Before=R;Annotated=+;Charges=4;PEP=0.034688;Missed_Cleavages=0;Mass=3191.7303;Sequence(s)=_ALVDADVVLSSTGAVRPVVSLADVHYALAQR_;PTMs=-;Paralogous=-
Chromosome	MaxQuant_1.5.0.30	exon	3285672	3285705	48.115	+	0	Amino_Acid_Before=K;Annotated=+;Charges=2;PEP=0.0048328;Missed_Cleavages=0;Mass=1114.5982;Sequence(s)=_ALVDDVAASVR_;PTMs=-;Paralogous=-
Chromosome	MaxQuant_1.5.0.30	exon	3308869	3308902	107.06	+	0	Amino_Acid_Before=R;Annotated=+;Charges=2;PEP=2.8549e-08;Missed_Cleavages=0;Mass=1130.5754;Sequence(s)=_ALVEAGMDVAR_;PTMs=-;Paralogous=-
Chromosome	MaxQuant_1.5.0.30	exon	344427	344472	102.64	-	0	Amino_Acid_Before=K;Annotated=+;Charges=2;PEP=5.2398e-07;Missed_Cleavages=0;Mass=1578.9345;Sequence(s)=_ALVEGGLPVIELTLR_;PTMs=-;Paralogous=-
Chromosome	MaxQuant_1.5.0.30	exon	531239	531302	81.878	-	0	Amino_Acid_Before=R;Annotated=+;Charges=2,3;PEP=1.869e-06;Missed_Cleavages=1;Mass=2238.0256;Sequence(s)=_ALVESGEMSGVADMSDLTDRR_;PTMs=-;Paralogous=-
Chromosome	MaxQuant_1.5.0.30	exon	5802935	5802989	74.732	+	0	Amino_Acid_Before=R;Annotated=+;Charges=2,3;PEP=2.7406e-05;Missed_Cleavages=0;Mass=1791.0982;Sequence(s)=_ALVGVGQLISVLPVGLTR_;PTMs=-;Paralogous=-
Chromosome	MaxQuant_1.5.0.30	exon	975652	975691	47.774	+	0	Amino_Acid_Before=R;Annotated=+;Charges=4;PEP=0.0024925;Missed_Cleavages=0;Mass=1546.8368;Sequence(s)=_ALVHPQIYNHSIR_;PTMs=-;Paralogous=-
Chromosome	MaxQuant_1.5.0.30	exon	1098263	1098320	93.371	+	0	Amino_Acid_Before=R;Annotated=+;Charges=2,3;PEP=4.4455e-06;Missed_Cleavages=0;Mass=1932.0503;Sequence(s)=_ALVIGTGFSGLGMAIELQR_;PTMs=-;Paralogous=+
Chromosome	MaxQuant_1.5.0.30	exon	2391525	2391582	93.371	+	0	Amino_Acid_Before=R;Annotated=+;Charges=2,3;PEP=4.4455e-06;Missed_Cleavages=0;Mass=1932.0503;Sequence(s)=_ALVIGTGFSGLGMAIELQR_;PTMs=-;Paralogous=+
Chromosome	MaxQuant_1.5.0.30	exon	5566357	5566384	71.451	-	0	Amino_Acid_Before=R;Annotated=+;Charges=2;PEP=0.0010344;Missed_Cleavages=0;Mass=998.57605;Sequence(s)=_ALVIVVDDR_;PTMs=-;Paralogous=-
Chromosome	MaxQuant_1.5.0.30	exon	3803175	3803226	68.481	-	0	Amino_Acid_Before=R;Annotated=+;Charges=3;PEP=7.525e-05;Missed_Cleavages=2;Mass=2059.0851;Sequence(s)=_ALVLAFNKWDLVDEDRR_;PTMs=-;Paralogous=-
Chromosome	MaxQuant_1.5.0.30	exon	1767857	1767878	55.676	+	0	Amino_Acid_Before=R;Annotated=+;Charges=2;PEP=0.018494;Missed_Cleavages=0;Mass=756.47454;Sequence(s)=_ALVLDVK_;PTMs=-;Paralogous=-
Chromosome	MaxQuant_1.5.0.30	exon	5147478	5147517	83.243	+	0	Amino_Acid_Before=R;Annotated=+;Charges=2;PEP=9.1014e-06;Missed_Cleavages=0;Mass=1328.7551;Sequence(s)=_ALVLSVLVGEDSK_;PTMs=-;Paralogous=-
Chromosome	MaxQuant_1.5.0.30	exon	5147478	5147520	111.12	+	0	Amino_Acid_Before=R;Annotated=+;Charges=2,3;PEP=3.5616e-09;Missed_Cleavages=1;Mass=1484.8562;Sequence(s)=_ALVLSVLVGEDSKR_;PTMs=-;Paralogous=-
Chromosome	MaxQuant_1.5.0.30	exon	4816321	4816387	237.18	-	0	Amino_Acid_Before=R;Annotated=+;Charges=2,3;PEP=1.2261e-56;Missed_Cleavages=0;Mass=2375.1533;Sequence(s)=_ALVNLEAEGADTFFGEPELEPK_;PTMs=-;Paralogous=-
Chromosome	MaxQuant_1.5.0.30	exon	3363172	3363235	109.61	-	0	Amino_Acid_Before=R;Annotated=+;Charges=2,3;PEP=2.1224e-08;Missed_Cleavages=0;Mass=2224.2355;Sequence(s)=_ALVNYPSALLLDEPLGALDLK_;PTMs=-;Paralogous=-
Chromosome	MaxQuant_1.5.0.30	exon	2737320	2737371	145.52	+	0	Amino_Acid_Before=R;Annotated=+;Charges=2,3;PEP=1.3705e-12;Missed_Cleavages=0;Mass=1913.0662;Sequence(s)=_ALVPVLPSIEEFPYAIR_;PTMs=-;Paralogous=-
Chromosome	MaxQuant_1.5.0.30	exon	6303431	6303464	62.466	-	0	Amino_Acid_Before=R;Annotated=-;Charges=2;PEP=0.00051465;Missed_Cleavages=0;Mass=1122.6397;Sequence(s)=_ALVQTVNGPPK_;PTMs=-;Paralogous=-
Chromosome	MaxQuant_1.5.0.30	exon	2831403	2831469	112.74	+	0	Amino_Acid_Before=R;Annotated=+;Charges=2,3,4;PEP=1.181e-08;Missed_Cleavages=0;Mass=2194.2409;Sequence(s)=_ALVSTGIAVAIPHGMVGLVHPR_;PTMs=-;Paralogous=-
Chromosome	MaxQuant_1.5.0.30	exon	3126934	3126982	43.592	+	0	Amino_Acid_Before=K;Annotated=+;Charges=2,3;PEP=0.0033545;Missed_Cleavages=1;Mass=1650.9053;Sequence(s)=_ALVTAGGTREPLDPVR_;PTMs=-;Paralogous=-
Chromosome	MaxQuant_1.5.0.30	exon	4929199	4929226	52.49	-	0	Amino_Acid_Before=R;Annotated=+;Charges=2;PEP=0.0069931;Missed_Cleavages=0;Mass=958.58113;Sequence(s)=_ALVTLSTVR_;PTMs=-;Paralogous=-
Chromosome	MaxQuant_1.5.0.30	exon	1397342	1397375	78.342	-	0	Amino_Acid_Before=K;Annotated=+;Charges=2;PEP=0.00069537;Missed_Cleavages=0;Mass=1169.6768;Sequence(s)=_ALVTLVNDAVR_;PTMs=-;Paralogous=-
Chromosome	MaxQuant_1.5.0.30	exon	3975512	3975545	143.0	-	0	Amino_Acid_Before=R;Annotated=+;Charges=2,3;PEP=4.6499e-11;Missed_Cleavages=0;Mass=1194.5993;Sequence(s)=_ALVVGHADEER_;PTMs=-;Paralogous=-
Chromosome	MaxQuant_1.5.0.30	exon	2009198	2009222	61.962	-	0	Amino_Acid_Before=R;Annotated=+;Charges=2;PEP=0.0049099;Missed_Cleavages=0;Mass=853.53854;Sequence(s)=_ALVVVPTR_;PTMs=-;Paralogous=-
Chromosome	MaxQuant_1.5.0.30	exon	3255323	3255371	156.24	+	0	Amino_Acid_Before=K;Annotated=+;Charges=2;PEP=7.3799e-18;Missed_Cleavages=0;Mass=1825.9403;Sequence(s)=_ALWDTILPFAGYAFNK_;PTMs=-;Paralogous=-
Chromosome	MaxQuant_1.5.0.30	exon	6680391	6680412	57.281	+	0	Amino_Acid_Before=R;Annotated=+;Charges=2;PEP=0.028436;Missed_Cleavages=0;Mass=923.45012;Sequence(s)=_ALWEYSR_;PTMs=-;Paralogous=-
Chromosome	MaxQuant_1.5.0.30	exon	1547910	1547937	42.336	+	0	Amino_Acid_Before=K;Annotated=+;Charges=2;PEP=0.012128;Missed_Cleavages=0;Mass=1065.5131;Sequence(s)=_ALWFSEADK_;PTMs=-;Paralogous=-
Chromosome	MaxQuant_1.5.0.30	exon	2077978	2078017	111.31	+	0	Amino_Acid_Before=K;Annotated=+;Charges=2,3;PEP=7.121e-10;Missed_Cleavages=0;Mass=1528.731;Sequence(s)=_ALWTQEPAEYHGK_;PTMs=-;Paralogous=-
Chromosome	MaxQuant_1.5.0.30	exon	6543334	6543358	52.716	+	0	Amino_Acid_Before=R;Annotated=+;Charges=2;PEP=0.011127;Missed_Cleavages=0;Mass=877.46577;Sequence(s)=_ALYDAAVR_;PTMs=-;Paralogous=-
Chromosome	MaxQuant_1.5.0.30	exon	4674854	4674881	52.255	-	0	Amino_Acid_Before=R;Annotated=+;Charges=2,3;PEP=0.018762;Missed_Cleavages=0;Mass=1130.5509;Sequence(s)=_ALYEWNHAK_;PTMs=-;Paralogous=-
Chromosome	MaxQuant_1.5.0.30	exon	1032421	1032454	96.171	+	0	Amino_Acid_Before=R;Annotated=+;Charges=2;PEP=1.5289e-06;Missed_Cleavages=0;Mass=1273.7183;Sequence(s)=_ALYGWTVLVPR_;PTMs=-;Paralogous=-
Chromosome	MaxQuant_1.5.0.30	exon	2374603	2374624	88.029	+	0	Amino_Acid_Before=R;Annotated=+;Charges=3;PEP=0.00086848;Missed_Cleavages=1;Mass=897.50724;Sequence(s)=_ALYTFKR_;PTMs=-;Paralogous=+
Chromosome	MaxQuant_1.5.0.30	exon	1081341	1081362	88.029	+	0	Amino_Acid_Before=R;Annotated=+;Charges=3;PEP=0.00086848;Missed_Cleavages=1;Mass=897.50724;Sequence(s)=_ALYTFKR_;PTMs=-;Paralogous=+
Chromosome	MaxQuant_1.5.0.30	exon	3658482	3658503	81.613	+	0	Amino_Acid_Before=R;Annotated=+;Charges=2;PEP=0.0010543;Missed_Cleavages=0;Mass=834.49634;Sequence(s)=_ALYTVLR_;PTMs=-;Paralogous=-
Chromosome	MaxQuant_1.5.0.30	exon	3092003	3092033	63.32	+	0	Amino_Acid_Before=K;Annotated=+;Charges=2;PEP=0.00059375;Missed_Cleavages=0;Mass=993.4702;Sequence(s)=_AMAAFAGAER_;PTMs=-;Paralogous=-
Chromosome	MaxQuant_1.5.0.30	exon	3670273	3670306	92.866	+	0	Amino_Acid_Before=K;Annotated=+;Charges=2;PEP=1.9973e-06;Missed_Cleavages=0;Mass=1243.6958;Sequence(s)=_AMAELLQSILR_;PTMs=-;Paralogous=-
Chromosome	MaxQuant_1.5.0.30	exon	3368208	3368256	110.97	-	0	Amino_Acid_Before=R;Annotated=+;Charges=2,3;PEP=3.4196e-08;Missed_Cleavages=0;Mass=1733.8559;Sequence(s)=_AMAEPGALTAALNWYR_;PTMs=-;Paralogous=-
Chromosome	MaxQuant_1.5.0.30	exon	2035282	2035366	192.75	-	0	Amino_Acid_Before=K;Annotated=+;Charges=2,3;PEP=8.6801e-29;Missed_Cleavages=0;Mass=2753.3195;Sequence(s)=_AMAGPLLAMMSQMGGMAFGSQLGQALGK_;PTMs=-;Paralogous=-
Chromosome	MaxQuant_1.5.0.30	exon	2617049	2617088	75.088	-	0	Amino_Acid_Before=R;Annotated=+;Charges=3;PEP=3.1552e-05;Missed_Cleavages=0;Mass=1426.7391;Sequence(s)=_AMAHLESLGVPFR_;PTMs=-;Paralogous=-
Chromosome	MaxQuant_1.5.0.30	exon	3366348	3366396	76.378	-	0	Amino_Acid_Before=K;Annotated=+;Charges=2;PEP=4.0557e-05;Missed_Cleavages=0;Mass=1522.7311;Sequence(s)=_AMAQASHGAAPDIAGR_;PTMs=-;Paralogous=-
Chromosome	MaxQuant_1.5.0.30	exon	2699831	2699873	72.315	+	0	Amino_Acid_Before=R;Annotated=+;Charges=3;PEP=4.5086e-05;Missed_Cleavages=0;Mass=1527.8079;Sequence(s)=_AMAQEAINAVLIER_;PTMs=-;Paralogous=-
Chromosome	MaxQuant_1.5.0.30	exon	3754064	3754097	126.19	-	0	Amino_Acid_Before=R;Annotated=+;Charges=2;PEP=2.9744e-09;Missed_Cleavages=0;Mass=1094.5026;Sequence(s)=_AMASDSISSAR_;PTMs=-;Paralogous=-
Chromosome	MaxQuant_1.5.0.30	exon	5755682	5755724	64.52	+	0	Amino_Acid_Before=R;Annotated=+;Charges=2;PEP=0.00010199;Missed_Cleavages=0;Mass=1545.7279;Sequence(s)=_AMDNDVPVCVLSAR_;PTMs=-;Paralogous=-
Chromosome	MaxQuant_1.5.0.30	exon	2382361	2382409	267.5	+	0	Amino_Acid_Before=K;Annotated=+;Charges=2,3;PEP=9.2904e-57;Missed_Cleavages=0;Mass=1762.856;Sequence(s)=_AMDSPDFAQTIEVAIR_;PTMs=-;Paralogous=+
Chromosome	MaxQuant_1.5.0.30	exon	1089099	1089147	267.5	+	0	Amino_Acid_Before=K;Annotated=+;Charges=2,3;PEP=9.2904e-57;Missed_Cleavages=0;Mass=1762.856;Sequence(s)=_AMDSPDFAQTIEVAIR_;PTMs=-;Paralogous=+
Chromosome	MaxQuant_1.5.0.30	exon	6473402	6473474	135.3	-	0	Amino_Acid_Before=K;Annotated=+;Charges=2,3;PEP=1.7385e-13;Missed_Cleavages=0;Mass=2651.2611;Sequence(s)=_AMEDFLAGPENLFSILESAMPDVR_;PTMs=-;Paralogous=-
Chromosome	MaxQuant_1.5.0.30	exon	6473399	6473474	149.07	-	0	Amino_Acid_Before=K;Annotated=+;Charges=2,3;PEP=2.351e-15;Missed_Cleavages=1;Mass=2779.3561;Sequence(s)=_AMEDFLAGPENLFSILESAMPDVRK_;PTMs=-;Paralogous=-
Chromosome	MaxQuant_1.5.0.30	exon	2626143	2626164	113.7	+	0	Amino_Acid_Before=K;Annotated=+;Charges=2;PEP=0.0023122;Missed_Cleavages=0;Mass=834.39055;Sequence(s)=_AMEELSR_;PTMs=-;Paralogous=-
Chromosome	MaxQuant_1.5.0.30	exon	4491257	4491293	201.09	-	0	Amino_Acid_Before=R;Annotated=+;Charges=2,3;PEP=1.7619e-21;Missed_Cleavages=0;Mass=1328.6143;Sequence(s)=_AMEHSGVQDISR_;PTMs=-;Paralogous=-
Chromosome	MaxQuant_1.5.0.30	exon	3296098	3296128	55.314	+	0	Amino_Acid_Before=R;Annotated=+;Charges=2;PEP=0.021406;Missed_Cleavages=0;Mass=1189.59;Sequence(s)=_AMELIEEVEK_;PTMs=-;Paralogous=-
Chromosome	MaxQuant_1.5.0.30	exon	4414196	4414226	71.03	+	0	Amino_Acid_Before=R;Annotated=+;Charges=1,2;PEP=0.00032421;Missed_Cleavages=0;Mass=1031.4957;Sequence(s)=_AMETAGLDPK_;PTMs=-;Paralogous=-
Chromosome	MaxQuant_1.5.0.30	exon	3733009	3733075	211.17	-	0	Amino_Acid_Before=R;Annotated=+;Charges=2,3;PEP=2.6568e-34;Missed_Cleavages=0;Mass=2387.1679;Sequence(s)=_AMFEGIASEQPGLALPTEEEIR_;PTMs=-;Paralogous=-
Chromosome	MaxQuant_1.5.0.30	exon	3571634	3571673	29.912	+	0	Amino_Acid_Before=K;Annotated=+;Charges=3;PEP=0.059217;Missed_Cleavages=1;Mass=1478.7551;Sequence(s)=_AMFLDDLLNGSRK_;PTMs=-;Paralogous=-
Chromosome	MaxQuant_1.5.0.30	exon	1106589	1106631	206.32	-	0	Amino_Acid_Before=K;Annotated=+;Charges=2;PEP=3.5218e-30;Missed_Cleavages=0;Mass=1418.7439;Sequence(s)=_AMGADVTVLSQSLK_;PTMs=-;Paralogous=+
Chromosome	MaxQuant_1.5.0.30	exon	2399851	2399893	206.32	-	0	Amino_Acid_Before=K;Annotated=+;Charges=2;PEP=3.5218e-30;Missed_Cleavages=0;Mass=1418.7439;Sequence(s)=_AMGADVTVLSQSLK_;PTMs=-;Paralogous=+
Chromosome	MaxQuant_1.5.0.30	exon	1106586	1106631	114.33	-	0	Amino_Acid_Before=K;Annotated=+;Charges=2,3;PEP=5.6271e-09;Missed_Cleavages=1;Mass=1546.8389;Sequence(s)=_AMGADVTVLSQSLKK_;PTMs=-;Paralogous=+
Chromosome	MaxQuant_1.5.0.30	exon	2399848	2399893	114.33	-	0	Amino_Acid_Before=K;Annotated=+;Charges=2,3;PEP=5.6271e-09;Missed_Cleavages=1;Mass=1546.8389;Sequence(s)=_AMGADVTVLSQSLKK_;PTMs=-;Paralogous=+
Chromosome	MaxQuant_1.5.0.30	exon	3098942	3098975	85.813	+	0	Amino_Acid_Before=K;Annotated=+;Charges=2;PEP=2.997e-06;Missed_Cleavages=0;Mass=1170.4984;Sequence(s)=_AMGAMAMFGER_;PTMs=-;Paralogous=-
Chromosome	MaxQuant_1.5.0.30	exon	3098942	3098993	72.797	+	0	Amino_Acid_Before=K;Annotated=+;Charges=3;PEP=4.2817e-05;Missed_Cleavages=1;Mass=1928.8695;Sequence(s)=_AMGAMAMFGERYPDQVR_;PTMs=-;Paralogous=-
Chromosome	MaxQuant_1.5.0.30	exon	5763527	5763548	91.626	-	0	Amino_Acid_Before=R;Annotated=+;Charges=2;PEP=0.0078784;Missed_Cleavages=0;Mass=778.37959;Sequence(s)=_AMGFPTR_;PTMs=-;Paralogous=-
Chromosome	MaxQuant_1.5.0.30	exon	2519263	2519302	86.738	+	0	Amino_Acid_Before=R;Annotated=+;Charges=2,3;PEP=4.967e-07;Missed_Cleavages=0;Mass=1372.6445;Sequence(s)=_AMGGIDGHYPEVK_;PTMs=-;Paralogous=-
Chromosome	MaxQuant_1.5.0.30	exon	6581620	6581707	200.48	+	0	Amino_Acid_Before=K;Annotated=+;Charges=2,3;PEP=8.6288e-37;Missed_Cleavages=0;Mass=2831.3656;Sequence(s)=_AMGIEYDAVGGLTMGADPLAHGVAMVTGK_;PTMs=-;Paralogous=-
Chromosome	MaxQuant_1.5.0.30	exon	1494923	1494959	51.612	+	0	Amino_Acid_Before=R;Annotated=+;Charges=2;PEP=0.018055;Missed_Cleavages=0;Mass=1129.5914;Sequence(s)=_AMGIVGAAVADR_;PTMs=-;Paralogous=-
Chromosome	MaxQuant_1.5.0.30	exon	1494923	1494995	266.09	+	0	Amino_Acid_Before=R;Annotated=+;Charges=2,3,4;PEP=1.0065e-70;Missed_Cleavages=1;Mass=2443.2377;Sequence(s)=_AMGIVGAAVADRDAASELVTELER_;PTMs=-;Paralogous=-
Chromosome	MaxQuant_1.5.0.30	exon	1196089	1196140	125.45	+	0	Amino_Acid_Before=R;Annotated=+;Charges=2,3;PEP=9.9918e-09;Missed_Cleavages=0;Mass=1952.9778;Sequence(s)=_AMHAQPITEVQAPEIYR_;PTMs=-;Paralogous=-
Chromosome	MaxQuant_1.5.0.30	exon	995708	995768	275.68	+	0	Amino_Acid_Before=K;Annotated=+;Charges=2,3;PEP=1.0461e-64;Missed_Cleavages=0;Mass=2069.984;Sequence(s)=_AMIAAGVAGSHWEDQLASEK_;PTMs=-;Paralogous=-
Chromosome	MaxQuant_1.5.0.30	exon	995708	995771	174.0	+	0	Amino_Acid_Before=K;Annotated=+;Charges=2,3,4;PEP=1.9802e-24;Missed_Cleavages=1;Mass=2198.079;Sequence(s)=_AMIAAGVAGSHWEDQLASEKK_;PTMs=-;Paralogous=-
Chromosome	MaxQuant_1.5.0.30	exon	4649060	4649096	105.03	-	0	Amino_Acid_Before=R;Annotated=+;Charges=2;PEP=1.2671e-07;Missed_Cleavages=0;Mass=1491.7068;Sequence(s)=_AMIFDSVYDIYR_;PTMs=-;Paralogous=-
Chromosome	MaxQuant_1.5.0.30	exon	4384308	4384368	146.15	-	0	Amino_Acid_Before=R;Annotated=+;Charges=2;PEP=1.415e-12;Missed_Cleavages=0;Mass=2125.0361;Sequence(s)=_AMILDGAIDPNADPVEESIR_;PTMs=-;Paralogous=-
Chromosome	MaxQuant_1.5.0.30	exon	3230012	3230042	75.387	+	0	Amino_Acid_Before=R;Annotated=+;Charges=2;PEP=0.00023562;Missed_Cleavages=0;Mass=1047.5383;Sequence(s)=_AMILTAEGSR_;PTMs=-;Paralogous=-
Chromosome	MaxQuant_1.5.0.30	exon	6367144	6367168	62.546	+	0	Amino_Acid_Before=R;Annotated=+;Charges=3;PEP=0.0031438;Missed_Cleavages=0;Mass=911.46472;Sequence(s)=_AMLDHIGR_;PTMs=-;Paralogous=-
Chromosome	MaxQuant_1.5.0.30	exon	3757505	3757526	67.032	+	0	Amino_Acid_Before=R;Annotated=+;Charges=2;PEP=0.0095997;Missed_Cleavages=0;Mass=864.45276;Sequence(s)=_AMLIDFR_;PTMs=-;Paralogous=-
Chromosome	MaxQuant_1.5.0.30	exon	966385	966484	331.94	+	0	Amino_Acid_Before=K;Annotated=+;Charges=2,3,4;PEP=1.2651e-120;Missed_Cleavages=0;Mass=3387.7517;Sequence(s)=_AMLQDM(ox)AILTGGQVISEEVGLSLETADVSLLGK_,_AMLQDMAILTGGQVISEEVGLSLETADVSLLGK_,_AM(ox)LQDMAILTGGQVISEEVGLSLETADVSLLGK_;PTMs=+;Paralogous=-
Chromosome	MaxQuant_1.5.0.30	exon	3082881	3082935	32.202	+	0	Amino_Acid_Before=M;Annotated=+;Charges=3;PEP=0.03502;Missed_Cleavages=1;Mass=1912.9578;Sequence(s)=_AMLQGALADRDAWSPVGR_;PTMs=-;Paralogous=-
Chromosome	MaxQuant_1.5.0.30	exon	6569861	6569891	67.207	+	0	Amino_Acid_Before=R;Annotated=+;Charges=2;PEP=0.0017835;Missed_Cleavages=0;Mass=1133.5652;Sequence(s)=_AMLVLQAHHD_;PTMs=-;Paralogous=-
Chromosome	MaxQuant_1.5.0.30	exon	6104929	6104986	125.03	-	0	Amino_Acid_Before=K;Annotated=+;Charges=2;PEP=9.2088e-09;Missed_Cleavages=0;Mass=1900.8625;Sequence(s)=_AMNDGTAGGYATNTAPVYK_;PTMs=-;Paralogous=-
Chromosome	MaxQuant_1.5.0.30	exon	218910	218937	54.539	-	0	Amino_Acid_Before=R;Annotated=+;Charges=2;PEP=0.0087275;Missed_Cleavages=0;Mass=1033.5015;Sequence(s)=_AMNFLGEPR_;PTMs=-;Paralogous=-
Chromosome	MaxQuant_1.5.0.30	exon	258061	258142	210.79	-	0	Amino_Acid_Before=R;Annotated=+;Charges=2,3,4;PEP=1.4306e-35;Missed_Cleavages=0;Mass=2693.4323;Sequence(s)=_AMNNPIHPTGGITILHGSLAPEGAVVK_;PTMs=-;Paralogous=-
Chromosome	MaxQuant_1.5.0.30	exon	5936876	5936915	57.095	-	0	Amino_Acid_Before=M;Annotated=+;Charges=2;PEP=0.0024992;Missed_Cleavages=0;Mass=1393.7024;Sequence(s)=_(ac)AMPALPENVPEAR_,_AMPALPENVPEAR_;PTMs=+;Paralogous=-
Chromosome	MaxQuant_1.5.0.30	exon	3226620	3226656	114.71	+	0	Amino_Acid_Before=R;Annotated=+;Charges=2;PEP=7.6953e-09;Missed_Cleavages=0;Mass=1381.6523;Sequence(s)=_AMPAYNWMTVAK_;PTMs=-;Paralogous=-
Chromosome	MaxQuant_1.5.0.30	exon	1964384	1964450	178.22	+	0	Amino_Acid_Before=K;Annotated=+;Charges=2,3;PEP=9.5333e-25;Missed_Cleavages=0;Mass=2266.178;Sequence(s)=_AMPEGFLSTHLVGGLEPGTVVR_;PTMs=-;Paralogous=-
Chromosome	MaxQuant_1.5.0.30	exon	5568179	5568233	71.402	-	0	Amino_Acid_Before=R;Annotated=+;Charges=2,3;PEP=3.271e-05;Missed_Cleavages=0;Mass=1780.0281;Sequence(s)=_AMPGSGLGLAIVQQVVLK_;PTMs=-;Paralogous=-
Chromosome	MaxQuant_1.5.0.30	exon	2126	2219	101.34	+	0	Amino_Acid_Before=R;Annotated=+;Charges=3,4,5;PEP=1.5306e-10;Missed_Cleavages=0;Mass=3132.5604;Sequence(s)=_AMPIFDALRPPGDVADGFVHAGPVGAGHYAK_;PTMs=-;Paralogous=-
Chromosome	MaxQuant_1.5.0.30	exon	3022813	3022888	203.33	+	0	Amino_Acid_Before=K;Annotated=+;Charges=2,3,4;PEP=1.1166e-34;Missed_Cleavages=0;Mass=2691.365;Sequence(s)=_AMQATIDLHNSLQIGDQIHTTSGLK_;PTMs=-;Paralogous=-
Chromosome	MaxQuant_1.5.0.30	exon	5999658	5999745	143.92	-	0	Amino_Acid_Before=K;Annotated=+;Charges=3;PEP=5.9018e-18;Missed_Cleavages=0;Mass=3382.4502;Sequence(s)=_AMQEMMGVDEPDYGHLLDDMQVYEDQPVK_;PTMs=-;Paralogous=-
Chromosome	MaxQuant_1.5.0.30	exon	2146940	2146976	36.944	-	0	Amino_Acid_Before=R;Annotated=+;Charges=3;PEP=0.018495;Missed_Cleavages=0;Mass=1274.619;Sequence(s)=_AMQVHGGIGYSR_;PTMs=-;Paralogous=-
Chromosome	MaxQuant_1.5.0.30	exon	5045748	5045772	84.568	-	0	Amino_Acid_Before=R;Annotated=+;Charges=2;PEP=0.010396;Missed_Cleavages=0;Mass=858.47456;Sequence(s)=_AMQVLAAR_;PTMs=-;Paralogous=-
Chromosome	MaxQuant_1.5.0.30	exon	6110387	6110435	72.315	+	0	Amino_Acid_Before=R;Annotated=+;Charges=2,3;PEP=9.4278e-05;Missed_Cleavages=0;Mass=1818.7843;Sequence(s)=_AMSDGEPTEDQYHIAR_;PTMs=-;Paralogous=-
Chromosome	MaxQuant_1.5.0.30	exon	1774312	1774363	170.09	-	0	Amino_Acid_Before=K;Annotated=+;Charges=2,3;PEP=8.6354e-19;Missed_Cleavages=0;Mass=1791.8859;Sequence(s)=_AMSNIAMLLEEAGSSLR_;PTMs=-;Paralogous=-
Chromosome	MaxQuant_1.5.0.30	exon	3909224	3909284	120.11	-	0	Amino_Acid_Before=K;Annotated=+;Charges=2,3;PEP=1.5096e-08;Missed_Cleavages=0;Mass=2104.0663;Sequence(s)=_AMSYGLAYGLSAYGLAQQLK_;PTMs=-;Paralogous=-
Chromosome	MaxQuant_1.5.0.30	exon	3154376	3154412	116.24	+	0	Amino_Acid_Before=M;Annotated=-;Charges=2,3;PEP=1.7127e-08;Missed_Cleavages=1;Mass=1348.6657;Sequence(s)=_AMTAEVKDELSR_;PTMs=-;Paralogous=-
Chromosome	MaxQuant_1.5.0.30	exon	6464983	6465007	50.805	-	0	Amino_Acid_Before=K;Annotated=+;Charges=2;PEP=0.013262;Missed_Cleavages=0;Mass=952.37425;Sequence(s)=_AMTDMNDR_;PTMs=-;Paralogous=-
Chromosome	MaxQuant_1.5.0.30	exon	3658997	3659039	42.242	+	0	Amino_Acid_Before=R;Annotated=+;Charges=2;PEP=0.020391;Missed_Cleavages=0;Mass=1465.6871;Sequence(s)=_AMTDVLAAFDDAAR_;PTMs=-;Paralogous=-
Chromosome	MaxQuant_1.5.0.30	exon	1688393	1688459	160.67	+	0	Amino_Acid_Before=R;Annotated=+;Charges=3,4;PEP=5.9661e-18;Missed_Cleavages=0;Mass=2317.1849;Sequence(s)=_AMTLVDAGVDVLIVDTAHAHNR_;PTMs=-;Paralogous=-
Chromosome	MaxQuant_1.5.0.30	exon	5972552	5972573	73.039	+	0	Amino_Acid_Before=K;Annotated=+;Charges=2;PEP=0.0030572;Missed_Cleavages=0;Mass=818.41427;Sequence(s)=_AMTPMIR_;PTMs=-;Paralogous=-
Chromosome	MaxQuant_1.5.0.30	exon	4689451	4689508	27.924	-	0	Amino_Acid_Before=K;Annotated=+;Charges=3;PEP=0.055838;Missed_Cleavages=0;Mass=2025.9724;Sequence(s)=_AMTQAADQAVTLMGQTPHR_;PTMs=-;Paralogous=-
Chromosome	MaxQuant_1.5.0.30	exon	92419	92461	186.56	+	0	Amino_Acid_Before=K;Annotated=-;Charges=2,3;PEP=1.2348e-21;Missed_Cleavages=0;Mass=1471.7341;Sequence(s)=_AMTTAADHTEALIK_;PTMs=-;Paralogous=-
Chromosome	MaxQuant_1.5.0.30	exon	909350	909389	64.827	-	0	Amino_Acid_Before=R;Annotated=+;Charges=2;PEP=8.992e-05;Missed_Cleavages=0;Mass=1536.7395;Sequence(s)=_AMVLYPTADSWQR_;PTMs=-;Paralogous=-
Chromosome	MaxQuant_1.5.0.30	exon	1519299	1519383	143.27	+	0	Amino_Acid_Before=R;Annotated=+;Charges=2,3;PEP=2.229e-15;Missed_Cleavages=0;Mass=3069.5158;Sequence(s)=_AMVPALLGQEASAVVSVPYFWSDQYDVK_;PTMs=-;Paralogous=-
Chromosome	MaxQuant_1.5.0.30	exon	5070325	5070370	91.076	-	0	Amino_Acid_Before=R;Annotated=+;Charges=2;PEP=1.8248e-07;Missed_Cleavages=0;Mass=1573.8385;Sequence(s)=_AMVQLATVSDGELLK_;PTMs=-;Paralogous=-
Chromosome	MaxQuant_1.5.0.30	exon	2900267	2900324	125.51	+	0	Amino_Acid_Before=K;Annotated=+;Charges=2,3;PEP=7.8568e-09;Missed_Cleavages=0;Mass=1860.8676;Sequence(s)=_AMVSEAGASVYSASAYAAR_;PTMs=-;Paralogous=-
Chromosome	MaxQuant_1.5.0.30	exon	6167196	6167229	79.86	-	0	Amino_Acid_Before=R;Annotated=+;Charges=2;PEP=4.2568e-05;Missed_Cleavages=0;Mass=1202.5311;Sequence(s)=_AMVTEYGMSSK_;PTMs=-;Paralogous=-
Chromosome	MaxQuant_1.5.0.30	exon	4783517	4783553	35.45	-	0	Amino_Acid_Before=R;Annotated=+;Charges=3;PEP=0.022653;Missed_Cleavages=0;Mass=1208.6626;Sequence(s)=_ANAASLLSVHAR_;PTMs=-;Paralogous=-
Chromosome	MaxQuant_1.5.0.30	exon	6447596	6447629	80.245	+	0	Amino_Acid_Before=R;Annotated=+;Charges=2;PEP=3.9723e-05;Missed_Cleavages=0;Mass=1223.6299;Sequence(s)=_ANADVVYVAFR_;PTMs=-;Paralogous=-
Chromosome	MaxQuant_1.5.0.30	exon	2457618	2457654	190.57	+	0	Amino_Acid_Before=K;Annotated=+;Charges=2,3;PEP=4.1057e-17;Missed_Cleavages=0;Mass=1264.6412;Sequence(s)=_ANAEHPIEVTGK_;PTMs=-;Paralogous=-
Chromosome	MaxQuant_1.5.0.30	exon	2457618	2457657	182.02	+	0	Amino_Acid_Before=K;Annotated=+;Charges=2,3,4;PEP=4.9547e-21;Missed_Cleavages=1;Mass=1392.7361;Sequence(s)=_ANAEHPIEVTGKK_;PTMs=-;Paralogous=-
Chromosome	MaxQuant_1.5.0.30	exon	2280463	2280496	62.694	+	0	Amino_Acid_Before=K;Annotated=+;Charges=2;PEP=0.00044613;Missed_Cleavages=0;Mass=1110.5782;Sequence(s)=_ANALPAQDVGR_;PTMs=-;Paralogous=-
Chromosome	MaxQuant_1.5.0.30	exon	1430980	1431067	183.64	-	0	Amino_Acid_Before=K;Annotated=+;Charges=2,3,4;PEP=1.058e-28;Missed_Cleavages=0;Mass=2827.3658;Sequence(s)=_ANALSPDMQAAINDALDQASLAAGSGEVK_;PTMs=-;Paralogous=-
Chromosome	MaxQuant_1.5.0.30	exon	2473537	2473582	72.523	-	0	Amino_Acid_Before=K;Annotated=+;Charges=2,3;PEP=6.2982e-05;Missed_Cleavages=0;Mass=1688.8733;Sequence(s)=_ANALVDEQVIDALYR_;PTMs=-;Paralogous=-
Chromosome	MaxQuant_1.5.0.30	exon	4616603	4616651	153.23	+	0	Amino_Acid_Before=R;Annotated=+;Charges=2,3;PEP=8.842e-18;Missed_Cleavages=0;Mass=1714.9043;Sequence(s)=_ANAPLISWDNAFGLVK_;PTMs=-;Paralogous=-
Chromosome	MaxQuant_1.5.0.30	exon	1965911	1965938	49.418	+	0	Amino_Acid_Before=K;Annotated=+;Charges=2;PEP=0.0085463;Missed_Cleavages=0;Mass=940.54541;Sequence(s)=_ANAVANIIR_;PTMs=-;Paralogous=-
Chromosome	MaxQuant_1.5.0.30	exon	680970	681000	43.68	-	0	Amino_Acid_Before=R;Annotated=+;Charges=2;PEP=0.0080043;Missed_Cleavages=0;Mass=1072.5149;Sequence(s)=_ANAVEVADER_;PTMs=-;Paralogous=-
Chromosome	MaxQuant_1.5.0.30	exon	4776959	4777016	142.26	+	0	Amino_Acid_Before=K;Annotated=+;Charges=2,3;PEP=2.4053e-12;Missed_Cleavages=0;Mass=2174.0426;Sequence(s)=_ANAWQQVVEDDTLANIMTR_;PTMs=-;Paralogous=-
Chromosome	MaxQuant_1.5.0.30	exon	2606109	2606133	122.52	+	0	Amino_Acid_Before=K;Annotated=+;Charges=2;PEP=0.00033998;Missed_Cleavages=0;Mass=902.47091;Sequence(s)=_ANDIETLK_;PTMs=-;Paralogous=-
Chromosome	MaxQuant_1.5.0.30	exon	3861206	3861230	170.3	-	0	Amino_Acid_Before=R;Annotated=+;Charges=1,2;PEP=2.977e-08;Missed_Cleavages=0;Mass=965.45666;Sequence(s)=_ANDITYNR_;PTMs=-;Paralogous=-
Chromosome	MaxQuant_1.5.0.30	exon	2156146	2156194	136.57	+	0	Amino_Acid_Before=K;Annotated=+;Charges=2;PEP=3.2346e-12;Missed_Cleavages=0;Mass=1817.7679;Sequence(s)=_ANDMWGPTEDPNSAWK_;PTMs=-;Paralogous=-
Chromosome	MaxQuant_1.5.0.30	exon	2304413	2304509	89.7	-	0	Amino_Acid_Before=R;Annotated=+;Charges=3;PEP=3.6096e-10;Missed_Cleavages=0;Mass=3423.5889;Sequence(s)=_ANDNAPGDFEEAMVIDPETTPLLAQVTSEGHR_;PTMs=-;Paralogous=-
Chromosome	MaxQuant_1.5.0.30	exon	6467339	6467390	260.75	-	0	Amino_Acid_Before=K;Annotated=+;Charges=2,3;PEP=5.0781e-57;Missed_Cleavages=0;Mass=1756.834;Sequence(s)=_ANDPTENVATIANNGTR_;PTMs=-;Paralogous=-
Chromosome	MaxQuant_1.5.0.30	exon	2450163	2450232	202.66	+	0	Amino_Acid_Before=K;Annotated=+;Charges=2,3;PEP=5.9024e-34;Missed_Cleavages=0;Mass=2319.2322;Sequence(s)=_ANEAGVELDELPISPAQVAAVVK_;PTMs=-;Paralogous=-
Chromosome	MaxQuant_1.5.0.30	exon	1635070	1635142	191.71	+	0	Amino_Acid_Before=K;Annotated=+;Charges=2,3;PEP=1.3799e-26;Missed_Cleavages=0;Mass=2493.2434;Sequence(s)=_ANEIGQPMNIAVVDDGGHLVAFAR_;PTMs=-;Paralogous=-
Chromosome	MaxQuant_1.5.0.30	exon	1603000	1603030	77.662	-	0	Amino_Acid_Before=R;Annotated=+;Charges=3;PEP=0.00013309;Missed_Cleavages=0;Mass=1285.6568;Sequence(s)=_ANESWWRPLK_;PTMs=-;Paralogous=-
Chromosome	MaxQuant_1.5.0.30	exon	441344	441365	93.883	+	0	Amino_Acid_Before=R;Annotated=+;Charges=1,2;PEP=0.0070648;Missed_Cleavages=0;Mass=863.42899;Sequence(s)=_ANFAQWK_;PTMs=-;Paralogous=-
Chromosome	MaxQuant_1.5.0.30	exon	4476332	4476416	57.347	+	0	Amino_Acid_Before=K;Annotated=+;Charges=4;PEP=0.00018397;Missed_Cleavages=0;Mass=3172.4738;Sequence(s)=_ANFEHILDPATESATDAGYLRPYYESSR_;PTMs=-;Paralogous=-
Chromosome	MaxQuant_1.5.0.30	exon	6473879	6473936	170.28	-	0	Amino_Acid_Before=R;Annotated=+;Charges=2,3;PEP=2.1472e-24;Missed_Cleavages=0;Mass=2197.9527;Sequence(s)=_ANFMWTAAPNAEYDHDFAK_;PTMs=-;Paralogous=-
Chromosome	MaxQuant_1.5.0.30	exon	4756935	4756986	109.72	+	0	Amino_Acid_Before=K;Annotated=+;Charges=2;PEP=6.4831e-08;Missed_Cleavages=0;Mass=1958.989;Sequence(s)=_ANFSVYPLEWVPVPEGR_;PTMs=-;Paralogous=-
Chromosome	MaxQuant_1.5.0.30	exon	6496484	6496523	286.88	+	0	Amino_Acid_Before=R;Annotated=+;Charges=2,3;PEP=2.5203e-63;Missed_Cleavages=0;Mass=1398.6892;Sequence(s)=_ANGDHAAIFLNEK_;PTMs=-;Paralogous=-
Chromosome	MaxQuant_1.5.0.30	exon	6686898	6686937	162.08	-	0	Amino_Acid_Before=R;Annotated=+;Charges=2,3,4;PEP=5.7153e-18;Missed_Cleavages=0;Mass=1407.6895;Sequence(s)=_ANGDHGAIFLHEK_;PTMs=-;Paralogous=-
Chromosome	MaxQuant_1.5.0.30	exon	5309145	5309196	141.1	+	0	Amino_Acid_Before=R;Annotated=+;Charges=2;PEP=3.9295e-12;Missed_Cleavages=0;Mass=1724.8118;Sequence(s)=_ANGGYAVADEVQVGYGR_;PTMs=-;Paralogous=-
Chromosome	MaxQuant_1.5.0.30	exon	5775249	5775285	161.33	+	0	Amino_Acid_Before=R;Annotated=+;Charges=2,3;PEP=4.5369e-13;Missed_Cleavages=1;Mass=1361.6939;Sequence(s)=_ANGIVDTEPYRK_;PTMs=-;Paralogous=-
[truncated: 20,346 more rows]
