# Supplementary material for: Proteogenomic Analysis of Mycobacterium smegmatis Using High Resolution Mass Spectrometry
Source: Front Microbiol. 2016 Apr 5;7:427. doi: 10.3389/fmicb.2016.00427 (PMC4821088; doi:10.3389/fmicb.2016.00427)
Supplement: Data Sheet 3 — GeneMarkS database peptide identifications (GFF format). [file DataSheet3.ZIP]

Archive with 1 entries (1 files):
- Supplementary S3. GeneMarkS database peptides GFF.gff
