# Supplementary material for: Proteogenomic Analysis of Mycobacterium smegmatis Using High Resolution Mass Spectrometry
Source: Front Microbiol. 2016 Apr 5;7:427. doi: 10.3389/fmicb.2016.00427 (PMC4821088; doi:10.3389/fmicb.2016.00427)
Supplement: Data Sheet 4 — Reference proteome peptide identifications (GFF format). [file DataSheet4.ZIP › Supplementary S4. Reference proteome peptides GFF.gff]

Chromosome	MaxQuant_1.5.0.30	exon	3066421	3066487	34.217	-	0	Amino_Acid_Before=R;Annotated=+;Charges=3;PEP=0.037061;Missed_Cleavages=1;Mass=2291.191;Sequence(s)=_AAAAADAYLYLGTVLRDDVAPR_;PTMs=-;Paralogous=-
Chromosome	MaxQuant_1.5.0.30	exon	4804455	4804524	58.964	-	0	Amino_Acid_Before=K;Annotated=+;Charges=3;PEP=8.3734e-05;Missed_Cleavages=1;Mass=2208.1386;Sequence(s)=_AAAAADVVILDLEDGAGDKPAAR_;PTMs=-;Paralogous=-
Chromosome	MaxQuant_1.5.0.30	exon	1951605	1951665	44.238	+	0	Amino_Acid_Before=R;Annotated=+;Charges=3;PEP=0.00044596;Missed_Cleavages=1;Mass=1994.0949;Sequence(s)=_AAAAAGPVAQIPEALRDFVK_;PTMs=-;Paralogous=-
Chromosome	MaxQuant_1.5.0.30	exon	5057039	5057114	223.89	-	0	Amino_Acid_Before=K;Annotated=+;Charges=2,3;PEP=1.6735e-48;Missed_Cleavages=0;Mass=2537.3159;Sequence(s)=_AAAAALGDDPDTVEVLIGQMVNLVR_;PTMs=-;Paralogous=-
Chromosome	MaxQuant_1.5.0.30	exon	1996484	1996514	72.607	-	0	Amino_Acid_Before=K;Annotated=+;Charges=2;PEP=8.5742e-05;Missed_Cleavages=0;Mass=869.5083;Sequence(s)=_AAAAALGVAR_;PTMs=-;Paralogous=-
Chromosome	MaxQuant_1.5.0.30	exon	1688540	1688585	128.73	+	0	Amino_Acid_Before=R;Annotated=+;Charges=2,3;PEP=7.1795e-09;Missed_Cleavages=0;Mass=1326.7143;Sequence(s)=_AAAAALVEAGADAVK_;PTMs=-;Paralogous=-
Chromosome	MaxQuant_1.5.0.30	exon	2832377	2832479	122.89	+	0	Amino_Acid_Before=R;Annotated=+;Charges=3,4;PEP=8.3435e-21;Missed_Cleavages=0;Mass=3475.6829;Sequence(s)=_AAAAAQAAAQQNPAAQQPQQQEGEQPQPPEPVAR_;PTMs=-;Paralogous=-
Chromosome	MaxQuant_1.5.0.30	exon	1043360	1043393	102.07	+	0	Amino_Acid_Before=R;Annotated=+;Charges=2;PEP=4.8628e-07;Missed_Cleavages=0;Mass=929.44543;Sequence(s)=_AAAAATPEGTA_;PTMs=-;Paralogous=-
Chromosome	MaxQuant_1.5.0.30	exon	2507563	2507602	141.88	+	0	Amino_Acid_Before=R;Annotated=+;Charges=2;PEP=8.9062e-13;Missed_Cleavages=0;Mass=1373.6688;Sequence(s)=_AAAADQLQTWGSR_;PTMs=-;Paralogous=-
Chromosome	MaxQuant_1.5.0.30	exon	3724764	3724839	74.905	-	0	Amino_Acid_Before=R;Annotated=+;Charges=3;PEP=5.7841e-08;Missed_Cleavages=0;Mass=2278.0913;Sequence(s)=_AAAAGGTSAMAGGHFYLGGGTAVQR_;PTMs=-;Paralogous=-
Chromosome	MaxQuant_1.5.0.30	exon	3279847	3279886	115.12	+	0	Amino_Acid_Before=R;Annotated=+;Charges=2,3;PEP=1.018e-08;Missed_Cleavages=0;Mass=1237.6163;Sequence(s)=_AAAAHAEQAGSVR_;PTMs=-;Paralogous=-
Chromosome	MaxQuant_1.5.0.30	exon	2198576	2198618	69.92	-	0	Amino_Acid_Before=R;Annotated=+;Charges=2,3;PEP=2.6102e-05;Missed_Cleavages=0;Mass=1305.7153;Sequence(s)=_AAAALGADHAGLIR_;PTMs=-;Paralogous=-
Chromosome	MaxQuant_1.5.0.30	exon	2767429	2767474	79.875	+	0	Amino_Acid_Before=K;Annotated=+;Charges=2,3;PEP=1.2548e-05;Missed_Cleavages=0;Mass=1672.8243;Sequence(s)=_AAAALGWLVEEMEQR_;PTMs=-;Paralogous=-
Chromosome	MaxQuant_1.5.0.30	exon	1577446	1577488	37.77	+	0	Amino_Acid_Before=K;Annotated=+;Charges=2;PEP=0.039639;Missed_Cleavages=0;Mass=1369.7201;Sequence(s)=_AAAAPGVSTLELDR_;PTMs=-;Paralogous=-
Chromosome	MaxQuant_1.5.0.30	exon	5297508	5297562	145.88	-	0	Amino_Acid_Before=K;Annotated=+;Charges=2,3;PEP=5.2973e-13;Missed_Cleavages=0;Mass=1747.8741;Sequence(s)=_AAAAQDSGAFSDQIVGIK_;PTMs=-;Paralogous=-
Chromosome	MaxQuant_1.5.0.30	exon	6599300	6599342	37.177	-	0	Amino_Acid_Before=R;Annotated=+;Charges=2;PEP=0.043227;Missed_Cleavages=0;Mass=1340.7412;Sequence(s)=_AAAAQLADGLALTR_;PTMs=-;Paralogous=-
Chromosome	MaxQuant_1.5.0.30	exon	6458824	6458857	131.83	-	0	Amino_Acid_Before=K;Annotated=+;Charges=1,2;PEP=9.4082e-11;Missed_Cleavages=0;Mass=1053.5819;Sequence(s)=_AAAAQVLPDAK_;PTMs=-;Paralogous=-
Chromosome	MaxQuant_1.5.0.30	exon	3235436	3235514	231.41	+	0	Amino_Acid_Before=R;Annotated=+;Charges=2,3;PEP=6.3963e-49;Missed_Cleavages=0;Mass=2378.219;Sequence(s)=_AAAASGPAGEDGLGNNLLALAIDAAR_;PTMs=-;Paralogous=-
Chromosome	MaxQuant_1.5.0.30	exon	4477415	4477454	141.13	+	0	Amino_Acid_Before=R;Annotated=+;Charges=2;PEP=9.5015e-13;Missed_Cleavages=0;Mass=1333.611;Sequence(s)=_AAAATTDTAEQER_;PTMs=-;Paralogous=-
Chromosome	MaxQuant_1.5.0.30	exon	3869822	3869852	76.228	-	0	Amino_Acid_Before=R;Annotated=+;Charges=2;PEP=6.7516e-05;Missed_Cleavages=0;Mass=1090.6175;Sequence(s)=_AAAAWFTLLK_;PTMs=-;Paralogous=-
Chromosome	MaxQuant_1.5.0.30	exon	5015936	5016002	61.963	-	0	Amino_Acid_Before=K;Annotated=+;Charges=3;PEP=5.4738e-05;Missed_Cleavages=1;Mass=2325.2117;Sequence(s)=_AAAAWKDGVFADEVVPVSIPQR_;PTMs=-;Paralogous=-
Chromosome	MaxQuant_1.5.0.30	exon	5015933	5016002	36.079	-	0	Amino_Acid_Before=K;Annotated=+;Charges=4;PEP=0.013034;Missed_Cleavages=2;Mass=2453.3067;Sequence(s)=_AAAAWKDGVFADEVVPVSIPQRK_;PTMs=-;Paralogous=-
Chromosome	MaxQuant_1.5.0.30	exon	5805987	5806023	117.79	-	0	Amino_Acid_Before=R;Annotated=+;Charges=1,2;PEP=7.7809e-09;Missed_Cleavages=0;Mass=1214.572;Sequence(s)=_AAAAWSGGYFSK_;PTMs=-;Paralogous=-
Chromosome	MaxQuant_1.5.0.30	exon	497433	497478	64.407	+	0	Amino_Acid_Before=R;Annotated=+;Charges=2,3;PEP=0.00024068;Missed_Cleavages=0;Mass=1433.7739;Sequence(s)=_AAADAAGVHVVINAR_;PTMs=-;Paralogous=-
Chromosome	MaxQuant_1.5.0.30	exon	1609633	1609663	68.657	-	0	Amino_Acid_Before=K;Annotated=+;Charges=3;PEP=9.9473e-05;Missed_Cleavages=1;Mass=1070.5833;Sequence(s)=_AAADALRVER_;PTMs=-;Paralogous=-
Chromosome	MaxQuant_1.5.0.30	exon	1033519	1033591	74.222	+	0	Amino_Acid_Before=R;Annotated=+;Charges=2,3;PEP=1.1218e-07;Missed_Cleavages=0;Mass=2286.1566;Sequence(s)=_AAADAVAAGVGGLMLFGVPLDEDK_;PTMs=-;Paralogous=-
Chromosome	MaxQuant_1.5.0.30	exon	6395358	6395433	58.952	+	0	Amino_Acid_Before=R;Annotated=+;Charges=3;PEP=4.7891e-05;Missed_Cleavages=0;Mass=2527.4019;Sequence(s)=_AAADDALIVLAVPMPALGLMLGHIR_;PTMs=-;Paralogous=-
Chromosome	MaxQuant_1.5.0.30	exon	2681505	2681607	165.53	+	0	Amino_Acid_Before=K;Annotated=+;Charges=3,4;PEP=5.595e-35;Missed_Cleavages=0;Mass=3582.7002;Sequence(s)=_AAADELEGLFVPVDVSEQEAVDNLFDTAASTFGR_;PTMs=-;Paralogous=-
Chromosome	MaxQuant_1.5.0.30	exon	404758	404794	50.354	+	0	Amino_Acid_Before=K;Annotated=+;Charges=2;PEP=0.0068823;Missed_Cleavages=0;Mass=1167.552;Sequence(s)=_AAADEVAAHADK_;PTMs=-;Paralogous=-
Chromosome	MaxQuant_1.5.0.30	exon	6479087	6479150	122.3	-	0	Amino_Acid_Before=K;Annotated=+;Charges=2,3;PEP=5.466e-12;Missed_Cleavages=0;Mass=2132.0233;Sequence(s)=_AAADEVTTTNAEDGVATVLER_;PTMs=-;Paralogous=-
Chromosome	MaxQuant_1.5.0.30	exon	5368967	5368994	76.282	+	0	Amino_Acid_Before=R;Annotated=+;Charges=2;PEP=0.00038373;Missed_Cleavages=0;Mass=900.50288;Sequence(s)=_AAADLIATR_;PTMs=-;Paralogous=-
Chromosome	MaxQuant_1.5.0.30	exon	3152851	3152905	125.45	+	0	Amino_Acid_Before=R;Annotated=+;Charges=2,3;PEP=1.498e-09;Missed_Cleavages=0;Mass=1822.02;Sequence(s)=_AAADLVIDTSTLPVPALR_;PTMs=-;Paralogous=-
Chromosome	MaxQuant_1.5.0.30	exon	851739	851853	83.293	+	0	Amino_Acid_Before=R;Annotated=+;Charges=4;PEP=1.5986e-09;Missed_Cleavages=0;Mass=3853.8541;Sequence(s)=_AAADQETDTDPEPQPVVGPDAADHRPTVMLLGGGALSR_;PTMs=-;Paralogous=-
Chromosome	MaxQuant_1.5.0.30	exon	2252416	2252494	51.966	+	0	Amino_Acid_Before=R;Annotated=+;Charges=3,4;PEP=8.9064e-05;Missed_Cleavages=1;Mass=3062.3828;Sequence(s)=_AAADREWTYGHVVVDEAQELSEMDWR_;PTMs=-;Paralogous=-
Chromosome	MaxQuant_1.5.0.30	exon	3704601	3704649	103.13	+	0	Amino_Acid_Before=K;Annotated=+;Charges=3;PEP=1.3431e-06;Missed_Cleavages=1;Mass=1763.9319;Sequence(s)=_AAADRVVFINTGFLDR_;PTMs=-;Paralogous=-
Chromosome	MaxQuant_1.5.0.30	exon	1853842	1853881	50.897	-	0	Amino_Acid_Before=R;Annotated=+;Charges=2;PEP=0.0052155;Missed_Cleavages=0;Mass=1154.6044;Sequence(s)=_AAADVGAPAAVSR_;PTMs=-;Paralogous=-
Chromosome	MaxQuant_1.5.0.30	exon	5950772	5950832	68.088	+	0	Amino_Acid_Before=R;Annotated=+;Charges=2;PEP=4.304e-06;Missed_Cleavages=0;Mass=2200.1528;Sequence(s)=_AAAEGATVWIQDYQLQLVPK_;PTMs=-;Paralogous=-
Chromosome	MaxQuant_1.5.0.30	exon	2866291	2866318	42.718	-	0	Amino_Acid_Before=R;Annotated=+;Charges=2;PEP=0.0067303;Missed_Cleavages=0;Mass=928.52295;Sequence(s)=_AAAELVVEK_;PTMs=-;Paralogous=-
Chromosome	MaxQuant_1.5.0.30	exon	5495473	5495509	143.0	-	0	Amino_Acid_Before=K;Annotated=+;Charges=2;PEP=1.9307e-11;Missed_Cleavages=0;Mass=1201.6455;Sequence(s)=_AAAESAGLPLFR_;PTMs=-;Paralogous=-
Chromosome	MaxQuant_1.5.0.30	exon	3227364	3227400	42.464	+	0	Amino_Acid_Before=R;Annotated=+;Charges=2;PEP=0.015829;Missed_Cleavages=0;Mass=1151.6186;Sequence(s)=_AAAGPEAPELVK_;PTMs=-;Paralogous=-
Chromosome	MaxQuant_1.5.0.30	exon	2725070	2725106	24.352	-	0	Amino_Acid_Before=K;Annotated=+;Charges=2;PEP=0.051352;Missed_Cleavages=0;Mass=1037.5618;Sequence(s)=_AAAGVPVGPSGR_;PTMs=-;Paralogous=-
Chromosome	MaxQuant_1.5.0.30	exon	5787934	5787961	61.161	-	0	Amino_Acid_Before=R;Annotated=+;Charges=2;PEP=0.001306;Missed_Cleavages=0;Mass=936.43011;Sequence(s)=_AAAGVYDDR_;PTMs=-;Paralogous=-
Chromosome	MaxQuant_1.5.0.30	exon	3745717	3745762	77.746	+	0	Amino_Acid_Before=R;Annotated=+;Charges=2;PEP=6.9478e-06;Missed_Cleavages=0;Mass=1626.8366;Sequence(s)=_AAAIDVAADQLDLWR_;PTMs=-;Paralogous=-
Chromosome	MaxQuant_1.5.0.30	exon	5598690	5598735	132.31	-	0	Amino_Acid_Before=R;Annotated=+;Charges=2,3;PEP=6.1918e-12;Missed_Cleavages=0;Mass=1558.897;Sequence(s)=_AAAIELALEALYLAK_;PTMs=-;Paralogous=-
Chromosome	MaxQuant_1.5.0.30	exon	6270006	6270069	97.57	+	0	Amino_Acid_Before=K;Annotated=+;Charges=2,3;PEP=1.2239e-09;Missed_Cleavages=0;Mass=1989.0895;Sequence(s)=_AAAITAGSLVAGVGYASLIER_;PTMs=-;Paralogous=-
Chromosome	MaxQuant_1.5.0.30	exon	5507840	5507915	76.889	-	0	Amino_Acid_Before=R;Annotated=+;Charges=3;PEP=4.8631e-08;Missed_Cleavages=0;Mass=2504.2581;Sequence(s)=_AAALAAEHPTTENTVPGTVPDMLAK_;PTMs=-;Paralogous=-
Chromosome	MaxQuant_1.5.0.30	exon	4396084	4396138	137.45	-	0	Amino_Acid_Before=R;Annotated=+;Charges=2,3;PEP=1.1475e-12;Missed_Cleavages=0;Mass=1972.9795;Sequence(s)=_AAALAAGFDHVDYTWIPR_;PTMs=-;Paralogous=-
Chromosome	MaxQuant_1.5.0.30	exon	5115097	5115154	57.173	-	0	Amino_Acid_Before=R;Annotated=+;Charges=2;PEP=0.001362;Missed_Cleavages=0;Mass=1810.9676;Sequence(s)=_AAALAAVLEPGASELETAK_;PTMs=-;Paralogous=-
Chromosome	MaxQuant_1.5.0.30	exon	1117783	1117843	162.65	+	0	Amino_Acid_Before=R;Annotated=+;Charges=2,3;PEP=9.2152e-19;Missed_Cleavages=0;Mass=2152.08;Sequence(s)=_AAALEAVVDLHTFDPADLER_;PTMs=-;Paralogous=+
Chromosome	MaxQuant_1.5.0.30	exon	2411045	2411105	162.65	+	0	Amino_Acid_Before=R;Annotated=+;Charges=2,3;PEP=9.2152e-19;Missed_Cleavages=0;Mass=2152.08;Sequence(s)=_AAALEAVVDLHTFDPADLER_;PTMs=-;Paralogous=+
Chromosome	MaxQuant_1.5.0.30	exon	479157	479232	125.39	-	0	Amino_Acid_Before=R;Annotated=+;Charges=3;PEP=9.1848e-16;Missed_Cleavages=0;Mass=2645.3238;Sequence(s)=_AAALELPHIWGGLADLSGADTEWPR_;PTMs=-;Paralogous=-
Chromosome	MaxQuant_1.5.0.30	exon	2159323	2159380	242.26	-	0	Amino_Acid_Before=R;Annotated=+;Charges=2,3;PEP=4.9876e-55;Missed_Cleavages=0;Mass=1937.0582;Sequence(s)=_AAALGQIELDNVTVPLSAR_;PTMs=-;Paralogous=-
Chromosome	MaxQuant_1.5.0.30	exon	6306622	6306682	147.64	-	0	Amino_Acid_Before=R;Annotated=+;Charges=2,3;PEP=9.1363e-14;Missed_Cleavages=0;Mass=2004.1619;Sequence(s)=_AAALLGTEASHPLLLSTLVK_;PTMs=-;Paralogous=-
Chromosome	MaxQuant_1.5.0.30	exon	3157895	3157940	124.62	+	0	Amino_Acid_Before=R;Annotated=+;Charges=2,3;PEP=1.9144e-08;Missed_Cleavages=0;Mass=1383.7722;Sequence(s)=_AAALNIVPTSTGAAK_;PTMs=-;Paralogous=-
Chromosome	MaxQuant_1.5.0.30	exon	3816861	3816945	107.75	-	0	Amino_Acid_Before=K;Annotated=+;Charges=3;PEP=4.3593e-13;Missed_Cleavages=0;Mass=2965.5086;Sequence(s)=_AAALQWHAVDVTASPLPGPSGNVEYFLR_;PTMs=-;Paralogous=-
Chromosome	MaxQuant_1.5.0.30	exon	246990	247035	66.387	+	0	Amino_Acid_Before=R;Annotated=+;Charges=2,3;PEP=3.2432e-05;Missed_Cleavages=0;Mass=1474.8508;Sequence(s)=_AAALTAPLLVVHGDK_;PTMs=-;Paralogous=-
Chromosome	MaxQuant_1.5.0.30	exon	3101902	3101932	51.436	+	0	Amino_Acid_Before=K;Annotated=+;Charges=2;PEP=0.0061142;Missed_Cleavages=0;Mass=955.54508;Sequence(s)=_AAALVDLAGR_;PTMs=-;Paralogous=-
Chromosome	MaxQuant_1.5.0.30	exon	1909450	1909480	63.816	+	0	Amino_Acid_Before=R;Annotated=+;Charges=2;PEP=0.00031515;Missed_Cleavages=0;Mass=944.48618;Sequence(s)=_AAAMAGAQVR_;PTMs=-;Paralogous=-
Chromosome	MaxQuant_1.5.0.30	exon	3168169	3168220	60.489	-	0	Amino_Acid_Before=R;Annotated=+;Charges=3;PEP=0.00012971;Missed_Cleavages=0;Mass=1747.9443;Sequence(s)=_AAAMLDPAAIALHGLWK_;PTMs=-;Paralogous=-
Chromosome	MaxQuant_1.5.0.30	exon	5051884	5051929	84.753	-	0	Amino_Acid_Before=R;Annotated=+;Charges=2;PEP=1.1129e-05;Missed_Cleavages=0;Mass=1546.8177;Sequence(s)=_AAAMPASAEYLAILR_;PTMs=-;Paralogous=-
Chromosome	MaxQuant_1.5.0.30	exon	5051881	5051929	24.918	-	0	Amino_Acid_Before=R;Annotated=+;Charges=3;PEP=0.034782;Missed_Cleavages=1;Mass=1702.9189;Sequence(s)=_AAAMPASAEYLAILRR_;PTMs=-;Paralogous=-
Chromosome	MaxQuant_1.5.0.30	exon	4584681	4584714	60.509	-	0	Amino_Acid_Before=R;Annotated=+;Charges=2;PEP=0.0004481;Missed_Cleavages=0;Mass=1143.5884;Sequence(s)=_AAANELISAER_;PTMs=-;Paralogous=-
Chromosome	MaxQuant_1.5.0.30	exon	6573146	6573191	153.09	+	0	Amino_Acid_Before=R;Annotated=+;Charges=2;PEP=8.1618e-15;Missed_Cleavages=0;Mass=1512.8049;Sequence(s)=_AAANGLLNDPLFAAR_;PTMs=-;Paralogous=-
Chromosome	MaxQuant_1.5.0.30	exon	2963344	2963374	72.321	+	0	Amino_Acid_Before=R;Annotated=+;Charges=2,3;PEP=6.5166e-05;Missed_Cleavages=0;Mass=1126.5883;Sequence(s)=_AAANHFELVR_;PTMs=-;Paralogous=-
Chromosome	MaxQuant_1.5.0.30	exon	1465074	1465107	131.42	+	0	Amino_Acid_Before=R;Annotated=+;Charges=2;PEP=9.5865e-11;Missed_Cleavages=0;Mass=1098.6146;Sequence(s)=_AAANLGINLSR_;PTMs=-;Paralogous=-
Chromosome	MaxQuant_1.5.0.30	exon	773927	773987	45.916	-	0	Amino_Acid_Before=K;Annotated=+;Charges=2;PEP=0.00043624;Missed_Cleavages=0;Mass=1771.9105;Sequence(s)=_AAAPAAEAPAAPASDAPPVK_;PTMs=-;Paralogous=-
Chromosome	MaxQuant_1.5.0.30	exon	967105	967156	162.94	+	0	Amino_Acid_Before=K;Annotated=+;Charges=2;PEP=5.7115e-18;Missed_Cleavages=0;Mass=1521.6228;Sequence(s)=_AAAPAGDPTGGMGGMDF_;PTMs=-;Paralogous=-
Chromosome	MaxQuant_1.5.0.30	exon	2660446	2660512	50.776	+	0	Amino_Acid_Before=K;Annotated=+;Charges=3;PEP=0.00018044;Missed_Cleavages=0;Mass=2307.11;Sequence(s)=_AAAPGQIVPVDSEHSAMAQCLR_;PTMs=-;Paralogous=-
Chromosome	MaxQuant_1.5.0.30	exon	265629	265671	91.812	+	0	Amino_Acid_Before=R;Annotated=+;Charges=2,3;PEP=1.8702e-06;Missed_Cleavages=1;Mass=1475.7191;Sequence(s)=_AAAQMAPDRAEAFK_;PTMs=-;Paralogous=-
Chromosome	MaxQuant_1.5.0.30	exon	4709889	4709925	156.58	-	0	Amino_Acid_Before=R;Annotated=+;Charges=2,3;PEP=4.195e-13;Missed_Cleavages=0;Mass=1145.5578;Sequence(s)=_AAARPAGPPSHD_;PTMs=-;Paralogous=-
Chromosome	MaxQuant_1.5.0.30	exon	3934108	3934147	47.987	-	0	Amino_Acid_Before=R;Annotated=+;Charges=2;PEP=0.0052836;Missed_Cleavages=0;Mass=1269.7227;Sequence(s)=_AAARPVLTAMAAK_;PTMs=-;Paralogous=-
Chromosome	MaxQuant_1.5.0.30	exon	1061932	1061998	45.737	+	0	Amino_Acid_Before=R;Annotated=+;Charges=2,3;PEP=0.00032397;Missed_Cleavages=0;Mass=2065.099;Sequence(s)=_AAATGLPGVVDGGTMVVIQGPR_;PTMs=-;Paralogous=-
Chromosome	MaxQuant_1.5.0.30	exon	3879301	3879337	133.05	-	0	Amino_Acid_Before=R;Annotated=+;Charges=2;PEP=3.7802e-11;Missed_Cleavages=0;Mass=1130.568;Sequence(s)=_AAATLSGGEAQR_;PTMs=-;Paralogous=-
Chromosome	MaxQuant_1.5.0.30	exon	5891777	5891813	154.15	-	0	Amino_Acid_Before=R;Annotated=+;Charges=2;PEP=4.7478e-13;Missed_Cleavages=0;Mass=1313.6364;Sequence(s)=_AAATPDQPQPYR_;PTMs=-;Paralogous=-
Chromosome	MaxQuant_1.5.0.30	exon	5891744	5891813	55.634	-	0	Amino_Acid_Before=R;Annotated=+;Charges=3,4;PEP=0.00012244;Missed_Cleavages=2;Mass=2660.2831;Sequence(s)=_AAATPDQPQPYRELGLKDDEYQR_;PTMs=-;Paralogous=-
Chromosome	MaxQuant_1.5.0.30	exon	2027999	2028029	72.096	+	0	Amino_Acid_Before=R;Annotated=+;Charges=2;PEP=8.8316e-05;Missed_Cleavages=0;Mass=943.47231;Sequence(s)=_AAAVADAEAR_;PTMs=-;Paralogous=-
Chromosome	MaxQuant_1.5.0.30	exon	1029962	1029992	83.862	+	0	Amino_Acid_Before=R;Annotated=+;Charges=2;PEP=2.909e-05;Missed_Cleavages=0;Mass=943.47231;Sequence(s)=_AAAVDAEAAR_;PTMs=-;Paralogous=-
Chromosome	MaxQuant_1.5.0.30	exon	3099299	3099344	113.65	+	0	Amino_Acid_Before=R;Annotated=+;Charges=2,3;PEP=5.1078e-08;Missed_Cleavages=0;Mass=1327.7096;Sequence(s)=_AAAVNAVAGAETVGK_;PTMs=-;Paralogous=-
Chromosome	MaxQuant_1.5.0.30	exon	2629168	2629207	32.567	+	0	Amino_Acid_Before=R;Annotated=+;Charges=2;PEP=0.073822;Missed_Cleavages=0;Mass=1314.7296;Sequence(s)=_AAAVTELGLPAFR_;PTMs=-;Paralogous=-
Chromosome	MaxQuant_1.5.0.30	exon	3230174	3230210	113.46	+	0	Amino_Acid_Before=R;Annotated=+;Charges=2;PEP=1.0284e-08;Missed_Cleavages=0;Mass=1218.6357;Sequence(s)=_AAAYLQAQGQAK_;PTMs=-;Paralogous=-
Chromosome	MaxQuant_1.5.0.30	exon	1469043	1469154	90.867	+	0	Amino_Acid_Before=R;Annotated=+;Charges=3;PEP=2.3758e-14;Missed_Cleavages=0;Mass=4099.7912;Sequence(s)=_AAAYTIPSYEDQYYSPDFGQATGAAVPLDDYGYSDYR_;PTMs=-;Paralogous=-
Chromosome	MaxQuant_1.5.0.30	exon	4264595	4264634	62.528	-	0	Amino_Acid_Before=R;Annotated=+;Charges=2,3;PEP=0.0019843;Missed_Cleavages=1;Mass=1508.6566;Sequence(s)=_AACDEYSTPDKPR_;PTMs=-;Paralogous=-
Chromosome	MaxQuant_1.5.0.30	exon	5524135	5524189	76.301	-	0	Amino_Acid_Before=R;Annotated=+;Charges=4;PEP=1.4565e-06;Missed_Cleavages=1;Mass=1933.9759;Sequence(s)=_AADADDRVWAAVALHPTR_;PTMs=-;Paralogous=-
Chromosome	MaxQuant_1.5.0.30	exon	6139497	6139548	85.937	-	0	Amino_Acid_Before=K;Annotated=+;Charges=3;PEP=1.9232e-06;Missed_Cleavages=0;Mass=2018.9387;Sequence(s)=_AADAGRPWWEWAATFER_;PTMs=-;Paralogous=-
Chromosome	MaxQuant_1.5.0.30	exon	861367	861403	88.021	+	0	Amino_Acid_Before=K;Annotated=+;Charges=2;PEP=2.4267e-06;Missed_Cleavages=0;Mass=1224.6714;Sequence(s)=_AADALPIEQVAK_;PTMs=-;Paralogous=-
Chromosome	MaxQuant_1.5.0.30	exon	2992153	2992207	47.088	+	0	Amino_Acid_Before=K;Annotated=+;Charges=3;PEP=0.00039403;Missed_Cleavages=0;Mass=1845.8996;Sequence(s)=_AADAPDEVFTEAAGLIEK_;PTMs=-;Paralogous=-
Chromosome	MaxQuant_1.5.0.30	exon	1671927	1671984	182.17	+	0	Amino_Acid_Before=K;Annotated=+;Charges=2,3;PEP=1.978e-25;Missed_Cleavages=0;Mass=1842.9211;Sequence(s)=_AADAVSEALLASATPVDDK_;PTMs=-;Paralogous=-
Chromosome	MaxQuant_1.5.0.30	exon	1671927	1671987	228.3	+	0	Amino_Acid_Before=K;Annotated=+;Charges=2,3;PEP=2.08e-45;Missed_Cleavages=1;Mass=1971.0161;Sequence(s)=_AADAVSEALLASATPVDDKK_;PTMs=-;Paralogous=-
Chromosome	MaxQuant_1.5.0.30	exon	3804191	3804290	187.29	-	0	Amino_Acid_Before=R;Annotated=+;Charges=3;PEP=1.2036e-36;Missed_Cleavages=0;Mass=3392.6882;Sequence(s)=_AADDALVVDTSDMDQAQVIAHLLDLVTAQAGAR_;PTMs=-;Paralogous=-
Chromosome	MaxQuant_1.5.0.30	exon	2827226	2827262	194.29	-	0	Amino_Acid_Before=K;Annotated=+;Charges=2;PEP=1.5559e-17;Missed_Cleavages=0;Mass=1303.5416;Sequence(s)=_AADDDIDEPSEK_;PTMs=-;Paralogous=-
Chromosome	MaxQuant_1.5.0.30	exon	5698120	5698153	64.121	-	0	Amino_Acid_Before=R;Annotated=+;Charges=2;PEP=0.00015409;Missed_Cleavages=0;Mass=1148.5826;Sequence(s)=_AADDGLSFVVR_;PTMs=-;Paralogous=-
Chromosome	MaxQuant_1.5.0.30	exon	841113	841152	116.51	+	0	Amino_Acid_Before=R;Annotated=+;Charges=2;PEP=1.244e-08;Missed_Cleavages=0;Mass=1481.627;Sequence(s)=_AADDIGETDEYQR_;PTMs=-;Paralogous=-
Chromosome	MaxQuant_1.5.0.30	exon	2812981	2813077	33.487	-	0	Amino_Acid_Before=R;Annotated=+;Charges=3;PEP=0.01513;Missed_Cleavages=0;Mass=3092.5666;Sequence(s)=_AADDPAAAAVVTTDVAGSDALPEPTFVPVLGR_;PTMs=-;Paralogous=-
Chromosome	MaxQuant_1.5.0.30	exon	3911396	3911453	147.9	-	0	Amino_Acid_Before=K;Annotated=+;Charges=2,3;PEP=2.3074e-13;Missed_Cleavages=0;Mass=2019.9935;Sequence(s)=_AADDTPTLMLLDGNSLAFR_;PTMs=-;Paralogous=-
Chromosome	MaxQuant_1.5.0.30	exon	3300820	3300877	207.56	+	0	Amino_Acid_Before=K;Annotated=+;Charges=2;PEP=1.8346e-34;Missed_Cleavages=0;Mass=1992.8284;Sequence(s)=_AADETEEGDEESLVDEAGK_;PTMs=-;Paralogous=-
Chromosome	MaxQuant_1.5.0.30	exon	4129584	4129632	65.231	+	0	Amino_Acid_Before=R;Annotated=+;Charges=3;PEP=2.1928e-05;Missed_Cleavages=0;Mass=1671.8104;Sequence(s)=_AADFDALDHALSDLAK_;PTMs=-;Paralogous=-
Chromosome	MaxQuant_1.5.0.30	exon	5733949	5734012	121.14	-	0	Amino_Acid_Before=K;Annotated=+;Charges=2;PEP=6.1777e-12;Missed_Cleavages=0;Mass=1983.8995;Sequence(s)=_AADGAQQLADGNAAANDGAQR_;PTMs=-;Paralogous=-
Chromosome	MaxQuant_1.5.0.30	exon	2189649	2189679	48.284	+	0	Amino_Acid_Before=R;Annotated=+;Charges=2,3;PEP=0.0016225;Missed_Cleavages=0;Mass=1051.5298;Sequence(s)=_AADISVDHPK_;PTMs=-;Paralogous=-
Chromosome	MaxQuant_1.5.0.30	exon	6164759	6164789	63.415	-	0	Amino_Acid_Before=R;Annotated=+;Charges=2;PEP=0.0024629;Missed_Cleavages=0;Mass=969.52434;Sequence(s)=_AADIVAGTPR_;PTMs=-;Paralogous=-
Chromosome	MaxQuant_1.5.0.30	exon	1778846	1778870	73.248	-	0	Amino_Acid_Before=M;Annotated=+;Charges=2;PEP=0.0015228;Missed_Cleavages=0;Mass=839.4865;Sequence(s)=_AADIVPVR_;PTMs=-;Paralogous=-
Chromosome	MaxQuant_1.5.0.30	exon	3296661	3296712	34.748	+	0	Amino_Acid_Before=R;Annotated=+;Charges=3;PEP=0.016009;Missed_Cleavages=0;Mass=1731.9632;Sequence(s)=_AADLALVPVAQLTGTHR_;PTMs=-;Paralogous=-
Chromosome	MaxQuant_1.5.0.30	exon	3719345	3719378	119.39	-	0	Amino_Acid_Before=K;Annotated=+;Charges=2;PEP=6.5318e-09;Missed_Cleavages=0;Mass=1217.5776;Sequence(s)=_AADLDDEQLTK_;PTMs=-;Paralogous=-
Chromosome	MaxQuant_1.5.0.30	exon	6265241	6265292	30.083	-	0	Amino_Acid_Before=R;Annotated=+;Charges=2;PEP=0.081814;Missed_Cleavages=0;Mass=1748.9309;Sequence(s)=_AADLLDPLGDAIAEPLR_;PTMs=-;Paralogous=-
Chromosome	MaxQuant_1.5.0.30	exon	3891750	3891777	55.235	-	0	Amino_Acid_Before=R;Annotated=+;Charges=3;PEP=0.0017782;Missed_Cleavages=0;Mass=995.50361;Sequence(s)=_AADLNDLHK_;PTMs=-;Paralogous=-
Chromosome	MaxQuant_1.5.0.30	exon	2606262	2606325	101.89	+	0	Amino_Acid_Before=R;Annotated=+;Charges=2,3;PEP=7.7656e-10;Missed_Cleavages=0;Mass=2098.0582;Sequence(s)=_AADLPPAVGVLVEYQAGDADK_;PTMs=-;Paralogous=-
Chromosome	MaxQuant_1.5.0.30	exon	6574321	6574357	94.122	+	0	Amino_Acid_Before=R;Annotated=+;Charges=2;PEP=1.7337e-06;Missed_Cleavages=0;Mass=1337.6649;Sequence(s)=_AADMYVSLELAR_;PTMs=-;Paralogous=-
Chromosome	MaxQuant_1.5.0.30	exon	5130699	5130750	95.236	+	0	Amino_Acid_Before=R;Annotated=+;Charges=2,3,4;PEP=8.9421e-07;Missed_Cleavages=0;Mass=1770.9312;Sequence(s)=_AADPNAGMPLAVVRPHR_;PTMs=-;Paralogous=-
Chromosome	MaxQuant_1.5.0.30	exon	5342636	5342756	125.49	-	0	Amino_Acid_Before=M;Annotated=+;Charges=3,4,5;PEP=3.1747e-22;Missed_Cleavages=0;Mass=3950.8406;Sequence(s)=_AADPSSNSSSVPAANGADYADTASAAYQAALQVIESVEPR_;PTMs=-;Paralogous=-
Chromosome	MaxQuant_1.5.0.30	exon	2349312	2349387	214.49	+	0	Amino_Acid_Before=R;Annotated=+;Charges=3,4;PEP=3.6956e-39;Missed_Cleavages=0;Mass=2405.3213;Sequence(s)=_AADQATPVSRPLAGVLLGAAAGMLR_;PTMs=-;Paralogous=-
Chromosome	MaxQuant_1.5.0.30	exon	4789917	4789962	81.346	-	0	Amino_Acid_Before=R;Annotated=+;Charges=2;PEP=3.1591e-05;Missed_Cleavages=1;Mass=1650.7234;Sequence(s)=_AADRDDDADLAAYNR_;PTMs=-;Paralogous=-
Chromosome	MaxQuant_1.5.0.30	exon	5306041	5306092	57.525	+	0	Amino_Acid_Before=R;Annotated=+;Charges=2,3,4;PEP=0.0002029;Missed_Cleavages=0;Mass=1773.9598;Sequence(s)=_AADRPTVLLLHGGGQNR_;PTMs=-;Paralogous=-
Chromosome	MaxQuant_1.5.0.30	exon	5599644	5599683	76.01	-	0	Amino_Acid_Before=R;Annotated=+;Charges=2;PEP=1.6659e-05;Missed_Cleavages=0;Mass=1429.6474;Sequence(s)=_AADSGDDLPVEWR_;PTMs=-;Paralogous=-
Chromosome	MaxQuant_1.5.0.30	exon	425464	425494	30.44	+	0	Amino_Acid_Before=K;Annotated=+;Charges=2;PEP=0.076553;Missed_Cleavages=1;Mass=1074.5346;Sequence(s)=_AADSKPFDPK_;PTMs=-;Paralogous=-
Chromosome	MaxQuant_1.5.0.30	exon	4816618	4816708	101.66	-	0	Amino_Acid_Before=R;Annotated=+;Charges=3;PEP=1.4095e-13;Missed_Cleavages=0;Mass=3103.5138;Sequence(s)=_AADTGDDWTPTGFPVEFLSLGTEGIGVPVR_;PTMs=-;Paralogous=-
Chromosome	MaxQuant_1.5.0.30	exon	3881908	3881941	157.03	-	0	Amino_Acid_Before=R;Annotated=+;Charges=2,3;PEP=2.0389e-12;Missed_Cleavages=1;Mass=1207.6085;Sequence(s)=_AADVLKDEGYK_;PTMs=-;Paralogous=-
Chromosome	MaxQuant_1.5.0.30	exon	2866147	2866186	48.467	-	0	Amino_Acid_Before=K;Annotated=+;Charges=2;PEP=0.0060787;Missed_Cleavages=0;Mass=1332.7289;Sequence(s)=_AADVLVVASPTYK_;PTMs=-;Paralogous=-
Chromosome	MaxQuant_1.5.0.30	exon	1030079	1030112	89.805	+	0	Amino_Acid_Before=R;Annotated=+;Charges=2;PEP=1.2934e-06;Missed_Cleavages=0;Mass=1184.6401;Sequence(s)=_AADVVEAELLR_;PTMs=-;Paralogous=-
Chromosome	MaxQuant_1.5.0.30	exon	4776647	4776719	62.032	+	0	Amino_Acid_Before=R;Annotated=+;Charges=2,3,4;PEP=2.8134e-05;Missed_Cleavages=0;Mass=2444.2296;Sequence(s)=_AAEAGSDHQLAYVNALTTSVLSAR_;PTMs=-;Paralogous=-
Chromosome	MaxQuant_1.5.0.30	exon	3695897	3695945	79.652	-	0	Amino_Acid_Before=R;Annotated=+;Charges=2;PEP=1.0783e-05;Missed_Cleavages=0;Mass=1521.7172;Sequence(s)=_AAEAGTPGGDHDAVVR_;PTMs=-;Paralogous=-
Chromosome	MaxQuant_1.5.0.30	exon	2674038	2674098	81.316	-	0	Amino_Acid_Before=R;Annotated=+;Charges=2,3;PEP=7.0725e-07;Missed_Cleavages=0;Mass=2018.1412;Sequence(s)=_AAEAIGIPVTGIDLLVPDVR_;PTMs=-;Paralogous=-
Chromosome	MaxQuant_1.5.0.30	exon	3656893	3656959	26.157	+	0	Amino_Acid_Before=K;Annotated=+;Charges=3;PEP=0.035685;Missed_Cleavages=1;Mass=2421.1812;Sequence(s)=_AAEALRDNDFDGQVLLFAAEEK_;PTMs=-;Paralogous=-
Chromosome	MaxQuant_1.5.0.30	exon	5050861	5050909	218.12	-	0	Amino_Acid_Before=K;Annotated=+;Charges=2,3;PEP=3.1653e-34;Missed_Cleavages=0;Mass=1655.7387;Sequence(s)=_AAEAPEAGESQESQPR_;PTMs=-;Paralogous=-
Chromosome	MaxQuant_1.5.0.30	exon	5803558	5803618	352.84	-	0	Amino_Acid_Before=K;Annotated=+;Charges=2,3;PEP=2.7333e-119;Missed_Cleavages=0;Mass=2024.9803;Sequence(s)=_AAEATGATYEPHPAEAVVNK_;PTMs=-;Paralogous=-
Chromosome	MaxQuant_1.5.0.30	exon	3497168	3497246	57.21	-	0	Amino_Acid_Before=K;Annotated=+;Charges=3;PEP=0.00055073;Missed_Cleavages=0;Mass=2666.4279;Sequence(s)=_AAEAVLAILDEPEPPAHLVLGSDALR_;PTMs=-;Paralogous=-
Chromosome	MaxQuant_1.5.0.30	exon	3361484	3361535	163.41	-	0	Amino_Acid_Before=K;Annotated=+;Charges=2,3;PEP=5.4924e-18;Missed_Cleavages=0;Mass=2043.969;Sequence(s)=_AAEAWIDYVYDRPNYAK_;PTMs=-;Paralogous=-
Chromosome	MaxQuant_1.5.0.30	exon	4304573	4304615	192.65	-	0	Amino_Acid_Before=K;Annotated=+;Charges=2,3;PEP=2.6612e-22;Missed_Cleavages=1;Mass=1586.7788;Sequence(s)=_AAEDAKDDIEELLR_;PTMs=-;Paralogous=-
Chromosome	MaxQuant_1.5.0.30	exon	1567525	1567564	35.657	+	0	Amino_Acid_Before=R;Annotated=+;Charges=2,3;PEP=0.038714;Missed_Cleavages=1;Mass=1355.7157;Sequence(s)=_AAEDDRVAGLIAR_;PTMs=-;Paralogous=-
Chromosome	MaxQuant_1.5.0.30	exon	1141894	1141927	94.465	-	0	Amino_Acid_Before=R;Annotated=+;Charges=2,3;PEP=9.8664e-07;Missed_Cleavages=0;Mass=1181.5789;Sequence(s)=_AAEEATIHQGR_;PTMs=-;Paralogous=-
Chromosome	MaxQuant_1.5.0.30	exon	6167238	6167307	161.51	-	0	Amino_Acid_Before=R;Annotated=+;Charges=2,3;PEP=3.1686e-20;Missed_Cleavages=1;Mass=2461.2336;Sequence(s)=_AAEELVFREPTTGAVSDIEQATK_;PTMs=-;Paralogous=-
Chromosome	MaxQuant_1.5.0.30	exon	6241402	6241447	140.27	+	0	Amino_Acid_Before=R;Annotated=+;Charges=2,3;PEP=5.1118e-12;Missed_Cleavages=0;Mass=1488.7056;Sequence(s)=_AAEESIAATSDATPR_;PTMs=-;Paralogous=-
Chromosome	MaxQuant_1.5.0.30	exon	3117221	3117248	92.051	+	0	Amino_Acid_Before=R;Annotated=+;Charges=2;PEP=0.00021047;Missed_Cleavages=0;Mass=944.49271;Sequence(s)=_AAEESIVAR_;PTMs=-;Paralogous=-
Chromosome	MaxQuant_1.5.0.30	exon	2466018	2466069	77.871	+	0	Amino_Acid_Before=R;Annotated=+;Charges=2,3;PEP=2.9562e-07;Missed_Cleavages=0;Mass=1795.9105;Sequence(s)=_AAEFILGYTIGNDVSAR_;PTMs=-;Paralogous=-
Chromosome	MaxQuant_1.5.0.30	exon	6259830	6259866	77.185	+	0	Amino_Acid_Before=K;Annotated=+;Charges=2;PEP=1.8096e-05;Missed_Cleavages=0;Mass=1245.5837;Sequence(s)=_AAEGDLDADTIR_;PTMs=-;Paralogous=-
Chromosome	MaxQuant_1.5.0.30	exon	1375166	1375196	57.347	-	0	Amino_Acid_Before=K;Annotated=+;Charges=2;PEP=0.0067613;Missed_Cleavages=0;Mass=999.53491;Sequence(s)=_AAEGDLVGLR_;PTMs=-;Paralogous=-
Chromosome	MaxQuant_1.5.0.30	exon	5775781	5775862	146.2	+	0	Amino_Acid_Before=R;Annotated=+;Charges=2,3,4;PEP=6.6521e-20;Missed_Cleavages=0;Mass=2687.4745;Sequence(s)=_AAELATAAHPVLADGPSVLTLLETVTK_;PTMs=-;Paralogous=-
Chromosome	MaxQuant_1.5.0.30	exon	3493977	3494010	64.121	+	0	Amino_Acid_Before=K;Annotated=+;Charges=2;PEP=0.0012182;Missed_Cleavages=0;Mass=1287.5943;Sequence(s)=_AAELEEDELNR_;PTMs=-;Paralogous=-
Chromosome	MaxQuant_1.5.0.30	exon	2159785	2159851	179.17	-	0	Amino_Acid_Before=K;Annotated=+;Charges=2,3;PEP=5.6843e-27;Missed_Cleavages=0;Mass=2337.1601;Sequence(s)=_AAELGITAVNVPEDFEGIAEHR_;PTMs=-;Paralogous=-
Chromosome	MaxQuant_1.5.0.30	exon	5089999	5090038	57.434	+	0	Amino_Acid_Before=K;Annotated=+;Charges=3;PEP=0.0020481;Missed_Cleavages=1;Mass=1391.8136;Sequence(s)=_AAELGLDKPIPLR_;PTMs=-;Paralogous=-
Chromosome	MaxQuant_1.5.0.30	exon	242831	242855	108.46	+	0	Amino_Acid_Before=K;Annotated=+;Charges=1,2;PEP=0.00035356;Missed_Cleavages=0;Mass=825.47085;Sequence(s)=_AAELGPLR_;PTMs=-;Paralogous=-
Chromosome	MaxQuant_1.5.0.30	exon	148731	148788	99.343	-	0	Amino_Acid_Before=R;Annotated=+;Charges=2;PEP=1.2371e-09;Missed_Cleavages=0;Mass=2054.0069;Sequence(s)=_AAELGVHETFTPEQAADLR_;PTMs=-;Paralogous=-
Chromosome	MaxQuant_1.5.0.30	exon	1031231	1031285	118.72	+	0	Amino_Acid_Before=R;Annotated=+;Charges=2,3;PEP=3.2524e-09;Missed_Cleavages=0;Mass=1787.9418;Sequence(s)=_AAELGVSVAAELFDLGAR_;PTMs=-;Paralogous=-
Chromosome	MaxQuant_1.5.0.30	exon	4260467	4260500	61.344	-	0	Amino_Acid_Before=R;Annotated=+;Charges=2;PEP=0.00038018;Missed_Cleavages=0;Mass=1094.6448;Sequence(s)=_AAELLGVPVAR_;PTMs=-;Paralogous=-
Chromosome	MaxQuant_1.5.0.30	exon	5520073	5520106	75.739	-	0	Amino_Acid_Before=R;Annotated=+;Charges=2;PEP=2.5691e-05;Missed_Cleavages=0;Mass=1182.5815;Sequence(s)=_AAELMAEHVGR_;PTMs=-;Paralogous=-
Chromosome	MaxQuant_1.5.0.30	exon	5777076	5777118	85.909	-	0	Amino_Acid_Before=R;Annotated=+;Charges=2;PEP=7.7117e-06;Missed_Cleavages=0;Mass=1457.7362;Sequence(s)=_AAELTVDDVIADAR_;PTMs=-;Paralogous=-
Chromosome	MaxQuant_1.5.0.30	exon	1636508	1636541	93.839	+	0	Amino_Acid_Before=R;Annotated=+;Charges=2;PEP=1.0278e-06;Missed_Cleavages=0;Mass=1192.5394;Sequence(s)=_AAEMTAISDER_;PTMs=-;Paralogous=-
Chromosome	MaxQuant_1.5.0.30	exon	3861732	3861786	197.67	-	0	Amino_Acid_Before=K;Annotated=+;Charges=2;PEP=5.5227e-34;Missed_Cleavages=0;Mass=1766.7707;Sequence(s)=_AAEQAERPGGPAPDEDAS_;PTMs=-;Paralogous=-
Chromosome	MaxQuant_1.5.0.30	exon	6547565	6547607	60.657	-	0	Amino_Acid_Before=R;Annotated=+;Charges=2,3;PEP=0.00027688;Missed_Cleavages=0;Mass=1551.827;Sequence(s)=_AAEQLGHQLPHPVR_;PTMs=-;Paralogous=-
Chromosome	MaxQuant_1.5.0.30	exon	879692	879764	166.91	+	0	Amino_Acid_Before=K;Annotated=+;Charges=2,3;PEP=1.3513e-21;Missed_Cleavages=0;Mass=2618.2864;Sequence(s)=_AAEQLVDDGFTVLPYTNDDPVLAR_;PTMs=-;Paralogous=-
Chromosome	MaxQuant_1.5.0.30	exon	3809929	3810028	150.89	-	0	Amino_Acid_Before=K;Annotated=+;Charges=3,4;PEP=1.1253e-25;Missed_Cleavages=1;Mass=3599.7454;Sequence(s)=_AAERLPGMDLPEQFVPVEHSDADAPALEEPLEK_;PTMs=-;Paralogous=-
Chromosome	MaxQuant_1.5.0.30	exon	4566640	4566670	101.38	+	0	Amino_Acid_Before=R;Annotated=+;Charges=2;PEP=6.6412e-06;Missed_Cleavages=0;Mass=1002.5094;Sequence(s)=_AAESALSQAR_;PTMs=-;Paralogous=-
Chromosome	MaxQuant_1.5.0.30	exon	4206819	4206855	62.088	-	0	Amino_Acid_Before=K;Annotated=+;Charges=2;PEP=0.00040143;Missed_Cleavages=0;Mass=1246.5612;Sequence(s)=_AAESMGDPSNLR_;PTMs=-;Paralogous=-
Chromosome	MaxQuant_1.5.0.30	exon	1003448	1003493	245.93	+	0	Amino_Acid_Before=K;Annotated=+;Charges=2,3;PEP=1.2922e-47;Missed_Cleavages=0;Mass=1602.7162;Sequence(s)=_AAESYADQATATYNK_;PTMs=-;Paralogous=-
Chromosome	MaxQuant_1.5.0.30	exon	3839988	3840024	101.53	-	0	Amino_Acid_Before=R;Annotated=+;Charges=2;PEP=8.9189e-07;Missed_Cleavages=0;Mass=1131.6136;Sequence(s)=_AAETGATVALTK_;PTMs=-;Paralogous=-
Chromosome	MaxQuant_1.5.0.30	exon	5883431	5883467	69.864	-	0	Amino_Acid_Before=R;Annotated=+;Charges=2,3;PEP=2.1918e-05;Missed_Cleavages=0;Mass=1346.7459;Sequence(s)=_AAEVAHWLPVVR_;PTMs=-;Paralogous=-
Chromosome	MaxQuant_1.5.0.30	exon	5376713	5376743	44.318	+	0	Amino_Acid_Before=R;Annotated=+;Charges=3;PEP=0.0020456;Missed_Cleavages=1;Mass=1100.5938;Sequence(s)=_AAEVIETGRR_;PTMs=-;Paralogous=-
Chromosome	MaxQuant_1.5.0.30	exon	345521	345584	169.85	-	0	Amino_Acid_Before=R;Annotated=+;Charges=2,3;PEP=1.6355e-20;Missed_Cleavages=0;Mass=2103.0484;Sequence(s)=_AAEVTALGDAYTPVGAVVDER_;PTMs=-;Paralogous=-
Chromosome	MaxQuant_1.5.0.30	exon	6800543	6800582	26.711	-	0	Amino_Acid_Before=R;Annotated=+;Charges=4;PEP=0.029961;Missed_Cleavages=1;Mass=1571.7627;Sequence(s)=_AAEWRPSMDPTRR_;PTMs=-;Paralogous=-
Chromosome	MaxQuant_1.5.0.30	exon	3842494	3842527	69.721	-	0	Amino_Acid_Before=K;Annotated=+;Charges=2;PEP=3.8251e-05;Missed_Cleavages=0;Mass=1210.6169;Sequence(s)=_AAFAADMVFLR_;PTMs=-;Paralogous=-
Chromosome	MaxQuant_1.5.0.30	exon	2963717	2963750	89.9	-	0	Amino_Acid_Before=K;Annotated=+;Charges=2;PEP=1.2871e-06;Missed_Cleavages=0;Mass=1258.5331;Sequence(s)=_AAFAAMMEMMR_;PTMs=-;Paralogous=-
Chromosome	MaxQuant_1.5.0.30	exon	6584788	6584866	68.835	-	0	Amino_Acid_Before=K;Annotated=+;Charges=2,3;PEP=6.4049e-08;Missed_Cleavages=0;Mass=2660.3446;Sequence(s)=_AAFADLPVVHGPVTNPTPEQTEAATK_;PTMs=-;Paralogous=-
Chromosome	MaxQuant_1.5.0.30	exon	6924248	6924299	62.94	-	0	Amino_Acid_Before=R;Annotated=+;Charges=2;PEP=9.2548e-05;Missed_Cleavages=0;Mass=1653.8726;Sequence(s)=_AAFDAAIAQPGAVEPVK_;PTMs=-;Paralogous=-
Chromosome	MaxQuant_1.5.0.30	exon	869794	869851	77.469	+	0	Amino_Acid_Before=R;Annotated=+;Charges=2,3;PEP=1.2892e-06;Missed_Cleavages=0;Mass=2011.0262;Sequence(s)=_AAFDELAAAGLHLEDLDLK_;PTMs=-;Paralogous=-
Chromosome	MaxQuant_1.5.0.30	exon	5603414	5603456	110.97	-	0	Amino_Acid_Before=R;Annotated=+;Charges=2,3;PEP=3.8964e-08;Missed_Cleavages=0;Mass=1601.7872;Sequence(s)=_AAFDHEQTCVAIIK_;PTMs=-;Paralogous=-
Chromosome	MaxQuant_1.5.0.30	exon	2679121	2679169	84.182	+	0	Amino_Acid_Before=R;Annotated=+;Charges=2,3;PEP=7.3735e-06;Missed_Cleavages=0;Mass=1838.8588;Sequence(s)=_AAFGDDVVEHYLNYAR_;PTMs=-;Paralogous=-
Chromosome	MaxQuant_1.5.0.30	exon	6323328	6323427	14.81	+	0	Amino_Acid_Before=R;Annotated=+;Charges=4;PEP=0.062668;Missed_Cleavages=0;Mass=3354.6997;Sequence(s)=_AAFGVPDGVRPFAVVALGHLGDYATADEAIAER_;PTMs=-;Paralogous=-
Chromosome	MaxQuant_1.5.0.30	exon	1759590	1759632	66.215	+	0	Amino_Acid_Before=R;Annotated=+;Charges=2;PEP=3.0364e-05;Missed_Cleavages=0;Mass=1414.6993;Sequence(s)=_AAFPAWAGATPAER_;PTMs=-;Paralogous=-
Chromosome	MaxQuant_1.5.0.30	exon	119859	119892	42.031	+	0	Amino_Acid_Before=R;Annotated=+;Charges=2;PEP=0.0055702;Missed_Cleavages=0;Mass=1197.6142;Sequence(s)=_AAFSTFVTAQR_;PTMs=-;Paralogous=-
Chromosome	MaxQuant_1.5.0.30	exon	3115920	3115950	76.228	+	0	Amino_Acid_Before=R;Annotated=+;Charges=2;PEP=6.7516e-05;Missed_Cleavages=0;Mass=969.56073;Sequence(s)=_AAGADALIIR_;PTMs=-;Paralogous=-
Chromosome	MaxQuant_1.5.0.30	exon	2741463	2741529	232.79	-	0	Amino_Acid_Before=K;Annotated=+;Charges=2,3;PEP=2.6186e-46;Missed_Cleavages=0;Mass=2327.2009;Sequence(s)=_AAGAEIVNTADQVWSEAELLLK_;PTMs=-;Paralogous=-
Chromosome	MaxQuant_1.5.0.30	exon	3003491	3003530	54.276	-	0	Amino_Acid_Before=K;Annotated=+;Charges=2;PEP=0.0010672;Missed_Cleavages=0;Mass=1324.7238;Sequence(s)=_AAGAEPIVLDLEK_;PTMs=-;Paralogous=-
Chromosome	MaxQuant_1.5.0.30	exon	2110924	2110966	98.582	-	0	Amino_Acid_Before=R;Annotated=+;Charges=2;PEP=2.9726e-06;Missed_Cleavages=0;Mass=1347.6783;Sequence(s)=_AAGASDVVLADGFR_;PTMs=-;Paralogous=-
Chromosome	MaxQuant_1.5.0.30	exon	2110912	2110966	66.182	-	0	Amino_Acid_Before=R;Annotated=+;Charges=2,3;PEP=7.3395e-06;Missed_Cleavages=1;Mass=1760.9057;Sequence(s)=_AAGASDVVLADGFRDAVK_;PTMs=-;Paralogous=-
Chromosome	MaxQuant_1.5.0.30	exon	3881767	3881851	235.63	-	0	Amino_Acid_Before=K;Annotated=+;Charges=2,3,4;PEP=3.8215e-50;Missed_Cleavages=0;Mass=2833.4709;Sequence(s)=_AAGATDIEERPVVGAPVDALVELADEVK_;PTMs=-;Paralogous=-
Chromosome	MaxQuant_1.5.0.30	exon	1524993	1525050	64.705	+	0	Amino_Acid_Before=K;Annotated=+;Charges=2,3;PEP=1.6015e-05;Missed_Cleavages=0;Mass=1943.9854;Sequence(s)=_AAGAVGLIVTTDWSFSHGR_;PTMs=-;Paralogous=-
Chromosome	MaxQuant_1.5.0.30	exon	2662858	2662888	85.533	+	0	Amino_Acid_Before=K;Annotated=+;Charges=2;PEP=2.0677e-05;Missed_Cleavages=0;Mass=939.51378;Sequence(s)=_AAGDAGIPIR_;PTMs=-;Paralogous=-
Chromosome	MaxQuant_1.5.0.30	exon	3142565	3142607	124.42	-	0	Amino_Acid_Before=R;Annotated=+;Charges=2;PEP=1.3059e-08;Missed_Cleavages=0;Mass=1331.614;Sequence(s)=_AAGDAGSPMSLAER_;PTMs=-;Paralogous=-
Chromosome	MaxQuant_1.5.0.30	exon	4783034	4783076	93.478	-	0	Amino_Acid_Before=R;Annotated=+;Charges=2;PEP=4.3716e-06;Missed_Cleavages=0;Mass=1315.6368;Sequence(s)=_AAGDAGVPTSVTDR_;PTMs=-;Paralogous=-
Chromosome	MaxQuant_1.5.0.30	exon	1242253	1242292	28.283	+	0	Amino_Acid_Before=K;Annotated=+;Charges=3;PEP=0.060182;Missed_Cleavages=0;Mass=1324.6371;Sequence(s)=_AAGEHGTAVEVER_;PTMs=-;Paralogous=-
Chromosome	MaxQuant_1.5.0.30	exon	2063082	2063112	97.597	-	0	Amino_Acid_Before=R;Annotated=+;Charges=2;PEP=7.0491e-06;Missed_Cleavages=0;Mass=1100.5978;Sequence(s)=_AAGEQIPFIR_;PTMs=-;Paralogous=-
Chromosome	MaxQuant_1.5.0.30	exon	6440578	6440620	93.243	+	0	Amino_Acid_Before=K;Annotated=+;Charges=2;PEP=4.436e-06;Missed_Cleavages=0;Mass=1433.7303;Sequence(s)=_AAGFDVTVPFTPGR_;PTMs=-;Paralogous=-
Chromosome	MaxQuant_1.5.0.30	exon	6440578	6440677	99.269	+	0	Amino_Acid_Before=K;Annotated=+;Charges=3;PEP=4.3e-14;Missed_Cleavages=1;Mass=3529.6525;Sequence(s)=_AAGFDVTVPFTPGRGDATQEETDVDSFAYLEPK_;PTMs=-;Paralogous=-
Chromosome	MaxQuant_1.5.0.30	exon	2447472	2447499	75.213	+	0	Amino_Acid_Before=R;Annotated=+;Charges=1,2;PEP=0.0040658;Missed_Cleavages=0;Mass=874.45487;Sequence(s)=_AAGFGPEVK_;PTMs=-;Paralogous=-
Chromosome	MaxQuant_1.5.0.30	exon	691059	691161	97.387	+	0	Amino_Acid_Before=R;Annotated=+;Charges=3;PEP=2.3896e-14;Missed_Cleavages=0;Mass=3586.6753;Sequence(s)=_AAGGDWVAAVEGTDPEHPLQTEFGVDFVNFQGAR_;PTMs=-;Paralogous=-
Chromosome	MaxQuant_1.5.0.30	exon	4361454	4361490	91.961	-	0	Amino_Acid_Before=R;Annotated=+;Charges=2;PEP=1.9791e-06;Missed_Cleavages=0;Mass=1025.5254;Sequence(s)=_AAGGEPAGLGAR_;PTMs=-;Paralogous=-
Chromosome	MaxQuant_1.5.0.30	exon	2810882	2810918	45.68	+	0	Amino_Acid_Before=R;Annotated=+;Charges=1,2;PEP=0.00048886;Missed_Cleavages=0;Mass=1025.5328;Sequence(s)=_AAGGPMGPLGAK_;PTMs=-;Paralogous=-
Chromosome	MaxQuant_1.5.0.30	exon	866963	867014	70.784	+	0	Amino_Acid_Before=R;Annotated=+;Charges=2;PEP=8.1825e-06;Missed_Cleavages=0;Mass=1689.8475;Sequence(s)=_AAGGVFIADEVQPGFGR_;PTMs=-;Paralogous=-
Chromosome	MaxQuant_1.5.0.30	exon	5364288	5364345	82.01	+	0	Amino_Acid_Before=R;Annotated=+;Charges=3;PEP=6.6367e-07;Missed_Cleavages=0;Mass=1981.0309;Sequence(s)=_AAGGVPVPFSDLLTPEFHK_;PTMs=-;Paralogous=-
Chromosome	MaxQuant_1.5.0.30	exon	3289385	3289442	105.5	+	0	Amino_Acid_Before=R;Annotated=+;Charges=2;PEP=4.0359e-08;Missed_Cleavages=0;Mass=1843.9316;Sequence(s)=_AAGGVVTDLTGAPWTVDSK_;PTMs=-;Paralogous=-
Chromosome	MaxQuant_1.5.0.30	exon	5791304	5791358	124.45	+	0	Amino_Acid_Before=R;Annotated=+;Charges=2,3;PEP=1.3139e-09;Missed_Cleavages=0;Mass=1870.9173;Sequence(s)=_AAGHDAEQVVDALVSFSR_;PTMs=-;Paralogous=-
Chromosome	MaxQuant_1.5.0.30	exon	2697813	2697843	39.923	+	0	Amino_Acid_Before=R;Annotated=+;Charges=2,3;PEP=0.0089861;Missed_Cleavages=0;Mass=997.53451;Sequence(s)=_AAGHTVAPFK_;PTMs=-;Paralogous=-
Chromosome	MaxQuant_1.5.0.30	exon	2847060	2847123	117.37	+	0	Amino_Acid_Before=K;Annotated=+;Charges=2,3;PEP=8.4888e-12;Missed_Cleavages=0;Mass=2100.1579;Sequence(s)=_AAGIGLDIVPDVGPVIDNPIR_;PTMs=-;Paralogous=-
Chromosome	MaxQuant_1.5.0.30	exon	3212669	3212732	49.662	+	0	Amino_Acid_Before=R;Annotated=+;Charges=2;PEP=0.0023717;Missed_Cleavages=0;Mass=2129.1481;Sequence(s)=_AAGINNGLTASELGLSYLLPR_;PTMs=-;Paralogous=-
Chromosome	MaxQuant_1.5.0.30	exon	2446749	2446776	69.598	+	0	Amino_Acid_Before=R;Annotated=+;Charges=1,2;PEP=0.00030836;Missed_Cleavages=0;Mass=838.52764;Sequence(s)=_AAGIPILGK_;PTMs=-;Paralogous=-
Chromosome	MaxQuant_1.5.0.30	exon	3290284	3290305	39.646	+	0	Amino_Acid_Before=K;Annotated=+;Charges=2;PEP=0.025222;Missed_Cleavages=0;Mass=686.40752;Sequence(s)=_AAGITVR_;PTMs=-;Paralogous=-
Chromosome	MaxQuant_1.5.0.30	exon	4771989	4772031	28.812	-	0	Amino_Acid_Before=R;Annotated=+;Charges=2;PEP=0.093841;Missed_Cleavages=0;Mass=1331.7449;Sequence(s)=_AAGLAPVTSSAFIK_;PTMs=-;Paralogous=-
Chromosome	MaxQuant_1.5.0.30	exon	122408	122468	125.51	+	0	Amino_Acid_Before=R;Annotated=+;Charges=2,3;PEP=3.3453e-10;Missed_Cleavages=0;Mass=1968.035;Sequence(s)=_AAGLDGLALGVDISEPMLAR_;PTMs=-;Paralogous=-
Chromosome	MaxQuant_1.5.0.30	exon	5340503	5340554	181.81	-	0	Amino_Acid_Before=R;Annotated=+;Charges=2,3;PEP=3.8846e-25;Missed_Cleavages=0;Mass=1715.873;Sequence(s)=_AAGLDVIGADIAPYQDK_;PTMs=-;Paralogous=-
Chromosome	MaxQuant_1.5.0.30	exon	1459106	1459148	143.76	+	0	Amino_Acid_Before=K;Annotated=+;Charges=2;PEP=2.2999e-12;Missed_Cleavages=0;Mass=1371.7259;Sequence(s)=_AAGLFNAPASQVAR_;PTMs=-;Paralogous=-
Chromosome	MaxQuant_1.5.0.30	exon	2493436	2493535	149.58	+	0	Amino_Acid_Before=R;Annotated=+;Charges=2,3,4;PEP=1.9005e-25;Missed_Cleavages=0;Mass=3365.6411;Sequence(s)=_AAGLPVLSSSEPSSSVDELMAAAADMEFPLFVK_;PTMs=-;Paralogous=-
Chromosome	MaxQuant_1.5.0.30	exon	5820493	5820547	198.96	-	0	Amino_Acid_Before=K;Annotated=+;Charges=2;PEP=5.1881e-34;Missed_Cleavages=0;Mass=2038.9484;Sequence(s)=_AAGLTDDQVIEYTWSENK_;PTMs=-;Paralogous=-
Chromosome	MaxQuant_1.5.0.30	exon	2734200	2734230	66.664	+	0	Amino_Acid_Before=K;Annotated=+;Charges=2,3;PEP=0.00012104;Missed_Cleavages=1;Mass=1073.5652;Sequence(s)=_AAGNVDMLRK_;PTMs=-;Paralogous=-
Chromosome	MaxQuant_1.5.0.30	exon	2847932	2847980	43.532	+	0	Amino_Acid_Before=R;Annotated=+;Charges=2;PEP=0.0048962;Missed_Cleavages=0;Mass=1631.8267;Sequence(s)=_AAGPHADITLLDPADR_;PTMs=-;Paralogous=-
Chromosome	MaxQuant_1.5.0.30	exon	6968554	6968614	86.213	+	0	Amino_Acid_Before=R;Annotated=+;Charges=2,3;PEP=1.5001e-07;Missed_Cleavages=0;Mass=1895.8874;Sequence(s)=_AAGPPAAGAEHHTEPAADAR_;PTMs=-;Paralogous=-
Chromosome	MaxQuant_1.5.0.30	exon	3139038	3139092	58.123	+	0	Amino_Acid_Before=R;Annotated=+;Charges=3,4;PEP=0.00015444;Missed_Cleavages=1;Mass=1990.1324;Sequence(s)=_AAGRPTDRIDPVLLDLLR_;PTMs=-;Paralogous=-
Chromosome	MaxQuant_1.5.0.30	exon	677592	677628	51.135	+	0	Amino_Acid_Before=K;Annotated=+;Charges=2;PEP=0.006539;Missed_Cleavages=0;Mass=1191.5619;Sequence(s)=_AAGSSLTEDDVK_;PTMs=-;Paralogous=-
Chromosome	MaxQuant_1.5.0.30	exon	3232561	3232600	120.87	+	0	Amino_Acid_Before=R;Annotated=+;Charges=2;PEP=8.7448e-09;Missed_Cleavages=0;Mass=1172.6037;Sequence(s)=_AAGTDADLAAVAK_;PTMs=-;Paralogous=-
Chromosome	MaxQuant_1.5.0.30	exon	6106463	6106508	14.112	+	0	Amino_Acid_Before=R;Annotated=+;Charges=3,4;PEP=0.06223;Missed_Cleavages=0;Mass=1648.8209;Sequence(s)=_AAGTPDDHIHIEVFK_;PTMs=-;Paralogous=-
Chromosome	MaxQuant_1.5.0.30	exon	3845663	3845690	91.087	-	0	Amino_Acid_Before=R;Annotated=+;Charges=2;PEP=0.00021491;Missed_Cleavages=0;Mass=996.50288;Sequence(s)=_AAGVEFTFR_;PTMs=-;Paralogous=-
Chromosome	MaxQuant_1.5.0.30	exon	1564735	1564768	158.05	+	0	Amino_Acid_Before=K;Annotated=+;Charges=2;PEP=9.1824e-13;Missed_Cleavages=0;Mass=1162.5982;Sequence(s)=_AAGVETVVFDR_;PTMs=-;Paralogous=-
Chromosome	MaxQuant_1.5.0.30	exon	3861164	3861188	60.019	-	0	Amino_Acid_Before=K;Annotated=+;Charges=2;PEP=0.00339;Missed_Cleavages=0;Mass=815.41373;Sequence(s)=_AAGVEVDR_;PTMs=-;Paralogous=-
Chromosome	MaxQuant_1.5.0.30	exon	2803664	2803730	74.222	+	0	Amino_Acid_Before=R;Annotated=+;Charges=3;PEP=7.0251e-07;Missed_Cleavages=1;Mass=2460.1168;Sequence(s)=_AAGVFDRLPDGVSAGDWYMDYR_;PTMs=-;Paralogous=-
Chromosome	MaxQuant_1.5.0.30	exon	1964813	1964849	117.7	+	0	Amino_Acid_Before=K;Annotated=+;Charges=2,3;PEP=7.832e-09;Missed_Cleavages=0;Mass=1264.6524;Sequence(s)=_AAGVGENLHLER_;PTMs=-;Paralogous=-
Chromosome	MaxQuant_1.5.0.30	exon	5316488	5316521	163.12	-	0	Amino_Acid_Before=K;Annotated=+;Charges=2,3;PEP=6.4416e-13;Missed_Cleavages=0;Mass=1172.5826;Sequence(s)=_AAGVIHSDFEK_;PTMs=-;Paralogous=-
Chromosome	MaxQuant_1.5.0.30	exon	3180480	3180522	34.444	+	0	Amino_Acid_Before=K;Annotated=+;Charges=2;PEP=0.023847;Missed_Cleavages=0;Mass=1381.7388;Sequence(s)=_AAGVPMLPAVATER_;PTMs=-;Paralogous=-
Chromosome	MaxQuant_1.5.0.30	exon	3233692	3233734	169.79	+	0	Amino_Acid_Before=R;Annotated=+;Charges=2;PEP=3.4466e-18;Missed_Cleavages=0;Mass=1365.7616;Sequence(s)=_AAGVQNVLLAGPEK_;PTMs=-;Paralogous=-
Chromosome	MaxQuant_1.5.0.30	exon	853673	853718	89.507	+	0	Amino_Acid_Before=K;Annotated=+;Charges=2,3;PEP=5.4734e-06;Missed_Cleavages=0;Mass=1616.8457;Sequence(s)=_AAGVSGERPVVFLCR_;PTMs=-;Paralogous=-
Chromosome	MaxQuant_1.5.0.30	exon	1971354	1971423	31.926	+	0	Amino_Acid_Before=R;Annotated=+;Charges=3;PEP=0.037542;Missed_Cleavages=0;Mass=2302.1805;Sequence(s)=_AAGYTVDGVAELLGEQADAALLR_;PTMs=-;Paralogous=-
Chromosome	MaxQuant_1.5.0.30	exon	1712165	1712240	77.575	-	0	Amino_Acid_Before=R;Annotated=+;Charges=3,4;PEP=4.1232e-08;Missed_Cleavages=0;Mass=2494.3478;Sequence(s)=_AAHAHPGELIGLATGPLTNLALAMR_;PTMs=-;Paralogous=-
Chromosome	MaxQuant_1.5.0.30	exon	2858948	2858987	69.261	+	0	Amino_Acid_Before=R;Annotated=+;Charges=2;PEP=2.4321e-05;Missed_Cleavages=0;Mass=1407.6895;Sequence(s)=_AAHDAQHTYPGLK_;PTMs=-;Paralogous=-
Chromosome	MaxQuant_1.5.0.30	exon	2748114	2748171	122.49	-	0	Amino_Acid_Before=K;Annotated=+;Charges=2,3;PEP=1.3684e-09;Missed_Cleavages=0;Mass=1816.9683;Sequence(s)=_AAHLPSAIDGPTVGSSPLK_;PTMs=-;Paralogous=-
Chromosome	MaxQuant_1.5.0.30	exon	2189697	2189757	61.959	+	0	Amino_Acid_Before=R;Annotated=+;Charges=3;PEP=5.9505e-05;Missed_Cleavages=0;Mass=2166.093;Sequence(s)=_AAHVLHLAQEHGEIGTEAQR_;PTMs=-;Paralogous=-
Chromosome	MaxQuant_1.5.0.30	exon	124855	124885	112.83	-	0	Amino_Acid_Before=K;Annotated=+;Charges=2,3;PEP=1.0731e-09;Missed_Cleavages=0;Mass=1064.6342;Sequence(s)=_AAHVLVSQIK_;PTMs=-;Paralogous=-
Chromosome	MaxQuant_1.5.0.30	exon	4193901	4193943	64.104	-	0	Amino_Acid_Before=R;Annotated=+;Charges=2,3;PEP=9.9687e-05;Missed_Cleavages=0;Mass=1393.695;Sequence(s)=_AAHVVDGVDVDAAR_;PTMs=-;Paralogous=-
Chromosome	MaxQuant_1.5.0.30	exon	1578064	1578112	77.324	+	0	Amino_Acid_Before=R;Annotated=+;Charges=3;PEP=9.3696e-06;Missed_Cleavages=0;Mass=1774.8387;Sequence(s)=_AAHWEHTVAVTEDGPR_;PTMs=-;Paralogous=-
Chromosome	MaxQuant_1.5.0.30	exon	2108242	2108275	61.213	-	0	Amino_Acid_Before=R;Annotated=+;Charges=2;PEP=0.00039086;Missed_Cleavages=0;Mass=1144.5989;Sequence(s)=_AAIAAQSPFNR_;PTMs=-;Paralogous=-
Chromosome	MaxQuant_1.5.0.30	exon	2461944	2461998	52.112	+	0	Amino_Acid_Before=R;Annotated=+;Charges=2;PEP=0.00038378;Missed_Cleavages=0;Mass=1700.8832;Sequence(s)=_AAIADAVGASTLEVVDLS_;PTMs=-;Paralogous=-
Chromosome	MaxQuant_1.5.0.30	exon	4569574	4569616	112.42	+	0	Amino_Acid_Before=R;Annotated=+;Charges=2;PEP=3.6169e-08;Missed_Cleavages=0;Mass=1518.7678;Sequence(s)=_AAIADLLNETEGFR_;PTMs=-;Paralogous=-
Chromosome	MaxQuant_1.5.0.30	exon	5791214	5791274	18.623	+	0	Amino_Acid_Before=R;Annotated=+;Charges=3,5;PEP=0.082981;Missed_Cleavages=1;Mass=2277.1654;Sequence(s)=_AAIAPFAELERAPEHVHTYR_;PTMs=-;Paralogous=-
Chromosome	MaxQuant_1.5.0.30	exon	2516669	2516705	38.3	+	0	Amino_Acid_Before=R;Annotated=+;Charges=2;PEP=0.012538;Missed_Cleavages=0;Mass=1151.5683;Sequence(s)=_AAIDAAHAEGAR_;PTMs=-;Paralogous=-
Chromosome	MaxQuant_1.5.0.30	exon	1463502	1463541	106.29	+	0	Amino_Acid_Before=R;Annotated=+;Charges=2;PEP=5.2994e-07;Missed_Cleavages=0;Mass=1242.6456;Sequence(s)=_AAIDAGDVVVADK_;PTMs=-;Paralogous=-
Chromosome	MaxQuant_1.5.0.30	exon	1320064	1320127	85.518	+	0	Amino_Acid_Before=K;Annotated=+;Charges=3;PEP=1.1269e-07;Missed_Cleavages=0;Mass=2252.1801;Sequence(s)=_AAIDPHFEQLLDTLVASGISR_;PTMs=-;Paralogous=-
Chromosome	MaxQuant_1.5.0.30	exon	6959329	6959398	95.926	-	0	Amino_Acid_Before=R;Annotated=+;Charges=2,3;PEP=3.9778e-10;Missed_Cleavages=0;Mass=2510.3971;Sequence(s)=_AAIEPLVLMVAPLAPHLAEELWK_;PTMs=-;Paralogous=-
Chromosome	MaxQuant_1.5.0.30	exon	4264367	4264406	86.803	-	0	Amino_Acid_Before=K;Annotated=+;Charges=2;PEP=4.4051e-06;Missed_Cleavages=0;Mass=1508.7875;Sequence(s)=_AAIFAIETLFEER_;PTMs=-;Paralogous=-
Chromosome	MaxQuant_1.5.0.30	exon	855008	855041	81.017	+	0	Amino_Acid_Before=R;Annotated=+;Charges=2;PEP=1.4678e-05;Missed_Cleavages=0;Mass=1026.5822;Sequence(s)=_AAIGLGDGVVR_;PTMs=-;Paralogous=-
Chromosome	MaxQuant_1.5.0.30	exon	5054422	5054458	123.67	-	0	Amino_Acid_Before=K;Annotated=+;Charges=2,3;PEP=3.2778e-09;Missed_Cleavages=0;Mass=1269.7194;Sequence(s)=_AAILASIAFHTR_;PTMs=-;Paralogous=-
Chromosome	MaxQuant_1.5.0.30	exon	5599032	5599068	78.548	-	0	Amino_Acid_Before=R;Annotated=+;Charges=2;PEP=1.6005e-05;Missed_Cleavages=0;Mass=1225.6303;Sequence(s)=_AAILGEDDPVAR_;PTMs=-;Paralogous=-
Chromosome	MaxQuant_1.5.0.30	exon	4201985	4202012	38.567	-	0	Amino_Acid_Before=K;Annotated=+;Charges=2;PEP=0.055753;Missed_Cleavages=0;Mass=928.53418;Sequence(s)=_AAILSGELR_;PTMs=-;Paralogous=-
Chromosome	MaxQuant_1.5.0.30	exon	6374212	6374236	45.882	+	0	Amino_Acid_Before=R;Annotated=+;Charges=1,2;PEP=0.0078507;Missed_Cleavages=0;Mass=811.51674;Sequence(s)=_AAILSIPK_;PTMs=-;Paralogous=-
Chromosome	MaxQuant_1.5.0.30	exon	4195121	4195151	71.614	-	0	Amino_Acid_Before=R;Annotated=+;Charges=1,2;PEP=0.0076071;Missed_Cleavages=0;Mass=929.5182;Sequence(s)=_AAILTGAGEK_;PTMs=-;Paralogous=-
Chromosome	MaxQuant_1.5.0.30	exon	3862667	3862703	37.793	+	0	Amino_Acid_Before=R;Annotated=+;Charges=2;PEP=0.016425;Missed_Cleavages=0;Mass=1205.6148;Sequence(s)=_AAIMLMSAAAEK_;PTMs=-;Paralogous=-
Chromosome	MaxQuant_1.5.0.30	exon	4319407	4319452	80.312	-	0	Amino_Acid_Before=R;Annotated=+;Charges=3;PEP=1.2169e-05;Missed_Cleavages=0;Mass=1403.8361;Sequence(s)=_AAIPAALAALRPGGR_;PTMs=-;Paralogous=-
Chromosome	MaxQuant_1.5.0.30	exon	1172853	1172934	104.38	+	0	Amino_Acid_Before=R;Annotated=+;Charges=3;PEP=5.0484e-12;Missed_Cleavages=0;Mass=2763.4192;Sequence(s)=_AAISLGLAPDLTGPNAADLDTLNAQWR_;PTMs=-;Paralogous=-
Chromosome	MaxQuant_1.5.0.30	exon	849261	849327	101.6	-	0	Amino_Acid_Before=K;Annotated=+;Charges=2,3;PEP=5.5184e-10;Missed_Cleavages=0;Mass=2218.1733;Sequence(s)=_AAISTVPLDATLSGFALTDEVK_;PTMs=-;Paralogous=-
Chromosome	MaxQuant_1.5.0.30	exon	2394232	2394259	159.04	+	0	Amino_Acid_Before=K;Annotated=+;Charges=2;PEP=5.0045e-08;Missed_Cleavages=0;Mass=1113.5641;Sequence(s)=_AAIVMQYYR_;PTMs=-;Paralogous=+
Chromosome	MaxQuant_1.5.0.30	exon	1100970	1100997	159.04	+	0	Amino_Acid_Before=K;Annotated=+;Charges=2;PEP=5.0045e-08;Missed_Cleavages=0;Mass=1113.5641;Sequence(s)=_AAIVMQYYR_;PTMs=-;Paralogous=+
Chromosome	MaxQuant_1.5.0.30	exon	2394232	2394277	148.57	+	0	Amino_Acid_Before=K;Annotated=+;Charges=2,3;PEP=3.7854e-12;Missed_Cleavages=1;Mass=1752.8869;Sequence(s)=_AAIVMQYYRGDEPLK_;PTMs=-;Paralogous=+
Chromosome	MaxQuant_1.5.0.30	exon	1100970	1101015	148.57	+	0	Amino_Acid_Before=K;Annotated=+;Charges=2,3;PEP=3.7854e-12;Missed_Cleavages=1;Mass=1752.8869;Sequence(s)=_AAIVMQYYRGDEPLK_;PTMs=-;Paralogous=+
Chromosome	MaxQuant_1.5.0.30	exon	2394232	2394280	36.219	+	0	Amino_Acid_Before=K;Annotated=+;Charges=2,4;PEP=0.027265;Missed_Cleavages=2;Mass=1908.988;Sequence(s)=_AAIVMQYYRGDEPLKR_;PTMs=-;Paralogous=+
Chromosome	MaxQuant_1.5.0.30	exon	1100970	1101018	36.219	+	0	Amino_Acid_Before=K;Annotated=+;Charges=2,4;PEP=0.027265;Missed_Cleavages=2;Mass=1908.988;Sequence(s)=_AAIVMQYYRGDEPLKR_;PTMs=-;Paralogous=+
Chromosome	MaxQuant_1.5.0.30	exon	2736768	2736885	163.92	+	0	Amino_Acid_Before=R;Annotated=+;Charges=3,4;PEP=3.1279e-39;Missed_Cleavages=1;Mass=3982.9728;Sequence(s)=_AAKPAGEYPVFPDYEADVYDAVASVATEALAEALTIAGK_;PTMs=-;Paralogous=-
Chromosome	MaxQuant_1.5.0.30	exon	3137530	3137575	111.83	+	0	Amino_Acid_Before=R;Annotated=+;Charges=2;PEP=5.6387e-08;Missed_Cleavages=0;Mass=1387.7419;Sequence(s)=_AALAAATTGTSVAQR_;PTMs=-;Paralogous=-
Chromosome	MaxQuant_1.5.0.30	exon	6341517	6341547	56.432	+	0	Amino_Acid_Before=R;Annotated=+;Charges=2;PEP=0.0074099;Missed_Cleavages=0;Mass=841.477;Sequence(s)=_AALAAGAAAR_;PTMs=-;Paralogous=-
Chromosome	MaxQuant_1.5.0.30	exon	1773644	1773683	76.073	-	0	Amino_Acid_Before=R;Annotated=+;Charges=2;PEP=1.6587e-05;Missed_Cleavages=0;Mass=1138.6095;Sequence(s)=_AALAAGGEAGPVR_;PTMs=-;Paralogous=-
Chromosome	MaxQuant_1.5.0.30	exon	1746214	1746283	112.58	-	0	Amino_Acid_Before=R;Annotated=+;Charges=3;PEP=3.031e-12;Missed_Cleavages=0;Mass=2041.099;Sequence(s)=_AALAALGITEVAAVVGGSMGGAR_;PTMs=-;Paralogous=-
Chromosome	MaxQuant_1.5.0.30	exon	6978456	6978516	80.236	+	0	Amino_Acid_Before=R;Annotated=+;Charges=2,3;PEP=8.1902e-07;Missed_Cleavages=0;Mass=1997.0429;Sequence(s)=_AALAALGLIENPDTDLSTGR_;PTMs=-;Paralogous=-
Chromosome	MaxQuant_1.5.0.30	exon	497676	497706	64.654	+	0	Amino_Acid_Before=K;Annotated=+;Charges=2;PEP=0.00021512;Missed_Cleavages=0;Mass=897.5396;Sequence(s)=_AALAALGVGR_;PTMs=-;Paralogous=-
Chromosome	MaxQuant_1.5.0.30	exon	2838880	2838901	60.788	+	0	Amino_Acid_Before=R;Annotated=+;Charges=1,2;PEP=0.017591;Missed_Cleavages=0;Mass=700.41194;Sequence(s)=_AALADLK_;PTMs=-;Paralogous=-
Chromosome	MaxQuant_1.5.0.30	exon	5934735	5934768	114.64	+	0	Amino_Acid_Before=K;Annotated=+;Charges=1,2;PEP=8.6808e-06;Missed_Cleavages=0;Mass=986.50327;Sequence(s)=_AALADLQSAAG_;PTMs=-;Paralogous=-
Chromosome	MaxQuant_1.5.0.30	exon	1547676	1547712	69.03	+	0	Amino_Acid_Before=K;Annotated=+;Charges=2;PEP=3.0602e-05;Missed_Cleavages=0;Mass=1125.5666;Sequence(s)=_AALADPDAPTGK_;PTMs=-;Paralogous=-
Chromosome	MaxQuant_1.5.0.30	exon	6395940	6396000	66.448	+	0	Amino_Acid_Before=R;Annotated=+;Charges=2,3;PEP=4.6759e-06;Missed_Cleavages=0;Mass=1923.965;Sequence(s)=_AALADTGSVAELVESGHAAR_;PTMs=-;Paralogous=-
Chromosome	MaxQuant_1.5.0.30	exon	3108283	3108349	137.64	+	0	Amino_Acid_Before=R;Annotated=+;Charges=2,3;PEP=3.51e-15;Missed_Cleavages=0;Mass=2340.1961;Sequence(s)=_AALAEDQDDVAPLNPYTVLVAR_;PTMs=-;Paralogous=-
Chromosome	MaxQuant_1.5.0.30	exon	63953	63989	46.159	+	0	Amino_Acid_Before=R;Annotated=+;Charges=2;PEP=0.0087264;Missed_Cleavages=0;Mass=1137.5778;Sequence(s)=_AALAEPGAEPGR_;PTMs=-;Paralogous=-
Chromosome	MaxQuant_1.5.0.30	exon	5037906	5037939	94.767	-	0	Amino_Acid_Before=R;Annotated=+;Charges=2;PEP=9.6676e-07;Missed_Cleavages=0;Mass=1030.5295;Sequence(s)=_AALAESAEAAK_;PTMs=-;Paralogous=-
Chromosome	MaxQuant_1.5.0.30	exon	5037903	5037939	101.89	-	0	Amino_Acid_Before=R;Annotated=+;Charges=2,3;PEP=8.9111e-07;Missed_Cleavages=1;Mass=1158.6245;Sequence(s)=_AALAESAEAAKK_;PTMs=-;Paralogous=-
Chromosome	MaxQuant_1.5.0.30	exon	1115923	1115968	133.25	+	0	Amino_Acid_Before=R;Annotated=+;Charges=3;PEP=5.9122e-12;Missed_Cleavages=0;Mass=1631.842;Sequence(s)=_AALANHSLSFADFLR_;PTMs=-;Paralogous=+
Chromosome	MaxQuant_1.5.0.30	exon	2409185	2409230	133.25	+	0	Amino_Acid_Before=R;Annotated=+;Charges=3;PEP=5.9122e-12;Missed_Cleavages=0;Mass=1631.842;Sequence(s)=_AALANHSLSFADFLR_;PTMs=-;Paralogous=+
Chromosome	MaxQuant_1.5.0.30	exon	1115923	1115977	133.81	+	0	Amino_Acid_Before=R;Annotated=+;Charges=2,3,4;PEP=2.9633e-12;Missed_Cleavages=1;Mass=2004.0065;Sequence(s)=_AALANHSLSFADFLRDEK_;PTMs=-;Paralogous=+
Chromosome	MaxQuant_1.5.0.30	exon	2409185	2409239	133.81	+	0	Amino_Acid_Before=R;Annotated=+;Charges=2,3,4;PEP=2.9633e-12;Missed_Cleavages=1;Mass=2004.0065;Sequence(s)=_AALANHSLSFADFLRDEK_;PTMs=-;Paralogous=+
Chromosome	MaxQuant_1.5.0.30	exon	2160946	2161024	115.79	-	0	Amino_Acid_Before=R;Annotated=+;Charges=3;PEP=1.6792e-15;Missed_Cleavages=0;Mass=2580.2568;Sequence(s)=_AALAQARPADTVFGEEFGGTTASTGR_;PTMs=-;Paralogous=-
Chromosome	MaxQuant_1.5.0.30	exon	5125196	5125232	36.432	+	0	Amino_Acid_Before=R;Annotated=+;Charges=2;PEP=0.052117;Missed_Cleavages=0;Mass=1230.5728;Sequence(s)=_AALAQLDSAEQD_;PTMs=-;Paralogous=-
Chromosome	MaxQuant_1.5.0.30	exon	4704062	4704113	47.548	+	0	Amino_Acid_Before=R;Annotated=+;Charges=2;PEP=0.0035132;Missed_Cleavages=0;Mass=1771.9291;Sequence(s)=_AALAVMLEEANPGFLAR_;PTMs=-;Paralogous=-
Chromosome	MaxQuant_1.5.0.30	exon	4770723	4770765	159.5	-	0	Amino_Acid_Before=R;Annotated=+;Charges=2,3;PEP=1.0221e-17;Missed_Cleavages=0;Mass=1485.794;Sequence(s)=_AALAWSVETAQLAR_;PTMs=-;Paralogous=-
Chromosome	MaxQuant_1.5.0.30	exon	6716295	6716328	60.255	+	0	Amino_Acid_Before=R;Annotated=+;Charges=2;PEP=0.0004688;Missed_Cleavages=0;Mass=1159.635;Sequence(s)=_AALAYLSAQPR_;PTMs=-;Paralogous=-
Chromosome	MaxQuant_1.5.0.30	exon	3381164	3381206	61.649	+	0	Amino_Acid_Before=K;Annotated=+;Charges=2;PEP=0.00022589;Missed_Cleavages=0;Mass=1314.6528;Sequence(s)=_AALDAGDNVAATAR_;PTMs=-;Paralogous=-
Chromosome	MaxQuant_1.5.0.30	exon	4844669	4844702	164.64	-	0	Amino_Acid_Before=K;Annotated=+;Charges=2,3;PEP=4.1991e-13;Missed_Cleavages=0;Mass=1309.6779;Sequence(s)=_AALDEILHSWR_;PTMs=-;Paralogous=-
Chromosome	MaxQuant_1.5.0.30	exon	5947117	5947141	59.597	-	0	Amino_Acid_Before=K;Annotated=+;Charges=2;PEP=0.0035134;Missed_Cleavages=0;Mass=879.5178;Sequence(s)=_AALDHLLK_;PTMs=-;Paralogous=-
Chromosome	MaxQuant_1.5.0.30	exon	5495173	5495221	164.22	-	0	Amino_Acid_Before=K;Annotated=+;Charges=2,3;PEP=7.0092e-18;Missed_Cleavages=0;Mass=1571.877;Sequence(s)=_AALDLISSAIEATGLK_;PTMs=-;Paralogous=-
Chromosome	MaxQuant_1.5.0.30	exon	2026918	2026963	153.23	+	0	Amino_Acid_Before=R;Annotated=+;Charges=2;PEP=1.8205e-17;Missed_Cleavages=0;Mass=1617.7019;Sequence(s)=_AALDQGDWNSDSPSR_;PTMs=-;Paralogous=-
Chromosome	MaxQuant_1.5.0.30	exon	2108371	2108407	67.519	-	0	Amino_Acid_Before=K;Annotated=+;Charges=2;PEP=3.2919e-05;Missed_Cleavages=0;Mass=1207.6449;Sequence(s)=_AALDSFTATLAK_;PTMs=-;Paralogous=-
Chromosome	MaxQuant_1.5.0.30	exon	3288231	3288258	44.318	+	0	Amino_Acid_Before=R;Annotated=+;Charges=2;PEP=0.0043556;Missed_Cleavages=0;Mass=933.43381;Sequence(s)=_AALDTGCAR_;PTMs=-;Paralogous=-
Chromosome	MaxQuant_1.5.0.30	exon	4305263	4305320	20.737	-	0	Amino_Acid_Before=R;Annotated=+;Charges=2;PEP=0.056482;Missed_Cleavages=0;Mass=1923.991;Sequence(s)=_AALDVMMALPPDVAAQVGR_;PTMs=-;Paralogous=-
Chromosome	MaxQuant_1.5.0.30	exon	6959149	6959185	102.87	-	0	Amino_Acid_Before=K;Annotated=+;Charges=1,2;PEP=7.3967e-07;Missed_Cleavages=0;Mass=1171.6085;Sequence(s)=_AALEAAALADEK_;PTMs=-;Paralogous=-
Chromosome	MaxQuant_1.5.0.30	exon	6165462	6165513	101.5	-	0	Amino_Acid_Before=R;Annotated=+;Charges=2;PEP=4.0415e-08;Missed_Cleavages=0;Mass=1635.8329;Sequence(s)=_AALEAGAHIVNDVSGGR_;PTMs=-;Paralogous=-
Chromosome	MaxQuant_1.5.0.30	exon	5314825	5314858	49.448	-	0	Amino_Acid_Before=R;Annotated=+;Charges=2;PEP=0.0091138;Missed_Cleavages=0;Mass=1243.6561;Sequence(s)=_AALEAIDSWIR_;PTMs=-;Paralogous=-
Chromosome	MaxQuant_1.5.0.30	exon	2158016	2158037	76.134	-	0	Amino_Acid_Before=R;Annotated=+;Charges=2;PEP=0.005385;Missed_Cleavages=0;Mass=786.42357;Sequence(s)=_AALEDLR_;PTMs=-;Paralogous=-
Chromosome	MaxQuant_1.5.0.30	exon	2350193	2350217	69.825	+	0	Amino_Acid_Before=K;Annotated=+;Charges=2,3;PEP=0.0012316;Missed_Cleavages=0;Mass=937.49813;Sequence(s)=_AALEEIHR_;PTMs=-;Paralogous=-
Chromosome	MaxQuant_1.5.0.30	exon	6947834	6947891	104.2	-	0	Amino_Acid_Before=R;Annotated=+;Charges=3;PEP=5.006e-08;Missed_Cleavages=1;Mass=1858.0101;Sequence(s)=_AALEGSPPPKPPPPPPPGR_;PTMs=-;Paralogous=-
Chromosome	MaxQuant_1.5.0.30	exon	3805940	3805976	90.689	-	0	Amino_Acid_Before=R;Annotated=+;Charges=2;PEP=2.1236e-06;Missed_Cleavages=0;Mass=1275.7187;Sequence(s)=_AALETLAVVAYR_;PTMs=-;Paralogous=-
Chromosome	MaxQuant_1.5.0.30	exon	3660707	3660764	85.087	+	0	Amino_Acid_Before=R;Annotated=+;Charges=2;PEP=5.0223e-07;Missed_Cleavages=0;Mass=1866.8959;Sequence(s)=_AALGDVAGEAPDLEATDPR_;PTMs=-;Paralogous=-
Chromosome	MaxQuant_1.5.0.30	exon	4336641	4336701	42.639	+	0	Amino_Acid_Before=R;Annotated=+;Charges=2,3;PEP=0.0018713;Missed_Cleavages=0;Mass=1892.9163;Sequence(s)=_AALGGECHAAISGGAPLGER_;PTMs=-;Paralogous=-
Chromosome	MaxQuant_1.5.0.30	exon	5102165	5102189	94.662	-	0	Amino_Acid_Before=R;Annotated=+;Charges=2;PEP=0.00087214;Missed_Cleavages=0;Mass=825.54362;Sequence(s)=_AALGLLLR_;PTMs=-;Paralogous=-
Chromosome	MaxQuant_1.5.0.30	exon	3333885	3333909	82.452	+	0	Amino_Acid_Before=K;Annotated=+;Charges=2;PEP=0.0011873;Missed_Cleavages=0;Mass=883.5491;Sequence(s)=_AALIDLIR_;PTMs=-;Paralogous=-
Chromosome	MaxQuant_1.5.0.30	exon	3333885	3333912	64.654	+	0	Amino_Acid_Before=K;Annotated=+;Charges=3;PEP=0.00038612;Missed_Cleavages=1;Mass=1011.6441;Sequence(s)=_AALIDLIRK_;PTMs=-;Paralogous=-
Chromosome	MaxQuant_1.5.0.30	exon	6910713	6910767	65.265	+	0	Amino_Acid_Before=R;Annotated=+;Charges=2;PEP=8.4373e-06;Missed_Cleavages=0;Mass=1835.9854;Sequence(s)=_AALIQQLGNTADAGQPLR_;PTMs=-;Paralogous=-
Chromosome	MaxQuant_1.5.0.30	exon	541673	541709	47.712	+	0	Amino_Acid_Before=K;Annotated=+;Charges=2;PEP=0.0080435;Missed_Cleavages=0;Mass=1362.7547;Sequence(s)=_AALITDALVYWK_;PTMs=-;Paralogous=-
Chromosome	MaxQuant_1.5.0.30	exon	5766968	5767007	103.11	-	0	Amino_Acid_Before=R;Annotated=+;Charges=2,3;PEP=1.0763e-06;Missed_Cleavages=0;Mass=1441.7777;Sequence(s)=_AALLEQLAEVTER_;PTMs=-;Paralogous=-
Chromosome	MaxQuant_1.5.0.30	exon	4799872	4799896	116.54	+	0	Amino_Acid_Before=R;Annotated=+;Charges=2;PEP=0.00042575;Missed_Cleavages=0;Mass=877.48439;Sequence(s)=_AALLFGMR_;PTMs=-;Paralogous=-
Chromosome	MaxQuant_1.5.0.30	exon	1638928	1638949	56.51	+	0	Amino_Acid_Before=K;Annotated=+;Charges=1,2;PEP=0.014199;Missed_Cleavages=0;Mass=764.49086;Sequence(s)=_AALLHLK_;PTMs=-;Paralogous=-
Chromosome	MaxQuant_1.5.0.30	exon	302662	302686	51.066	-	0	Amino_Acid_Before=K;Annotated=+;Charges=2;PEP=0.006006;Missed_Cleavages=0;Mass=869.56984;Sequence(s)=_AALLLITR_;PTMs=-;Paralogous=-
Chromosome	MaxQuant_1.5.0.30	exon	5051929	5052013	100.7	-	0	Amino_Acid_Before=R;Annotated=+;Charges=3,4;PEP=2.226e-12;Missed_Cleavages=0;Mass=3055.6488;Sequence(s)=_AALLVVALSERPDLLMAATEDVLHQPQR_;PTMs=-;Paralogous=-
Chromosome	MaxQuant_1.5.0.30	exon	337380	337458	73.072	-	0	Amino_Acid_Before=R;Annotated=+;Charges=3;PEP=4.9403e-08;Missed_Cleavages=0;Mass=2623.4156;Sequence(s)=_AALNAGVPIVPMVGVGGQETQLFLSR_;PTMs=-;Paralogous=-
Chromosome	MaxQuant_1.5.0.30	exon	3908987	3909035	88.593	-	0	Amino_Acid_Before=R;Annotated=+;Charges=2;PEP=4.7066e-06;Missed_Cleavages=0;Mass=1551.8621;Sequence(s)=_AALNAPIQGSAADIIK_;PTMs=-;Paralogous=-
Chromosome	MaxQuant_1.5.0.30	exon	3595526	3595613	81.763	-	0	Amino_Acid_Before=K;Annotated=+;Charges=2;PEP=5.8199e-09;Missed_Cleavages=0;Mass=2602.3966;Sequence(s)=_AALPDGSAVAIVSGGNIEPAQLAAILAGG_;PTMs=-;Paralogous=-
Chromosome	MaxQuant_1.5.0.30	exon	3861053	3861098	103.67	-	0	Amino_Acid_Before=R;Annotated=+;Charges=2;PEP=2.1205e-06;Missed_Cleavages=0;Mass=1410.6627;Sequence(s)=_AALPEDVNAPSGEAA_;PTMs=-;Paralogous=-
Chromosome	MaxQuant_1.5.0.30	exon	6437274	6437322	104.95	+	0	Amino_Acid_Before=K;Annotated=+;Charges=2,3;PEP=1.0148e-06;Missed_Cleavages=0;Mass=1682.962;Sequence(s)=_AALPHGLWVPVLPGTR_;PTMs=-;Paralogous=-
Chromosome	MaxQuant_1.5.0.30	exon	5655494	5655527	38.783	+	0	Amino_Acid_Before=K;Annotated=+;Charges=2,3;PEP=0.019859;Missed_Cleavages=0;Mass=1130.6924;Sequence(s)=_AALPHLLVAAR_;PTMs=-;Paralogous=-
Chromosome	MaxQuant_1.5.0.30	exon	5335322	5335388	80.786	-	0	Amino_Acid_Before=R;Annotated=+;Charges=3,4;PEP=2.5354e-07;Missed_Cleavages=0;Mass=2418.175;Sequence(s)=_AALPRPGDDAALHDWVAEVMER_;PTMs=-;Paralogous=-
Chromosome	MaxQuant_1.5.0.30	exon	1997443	1997476	120.77	+	0	Amino_Acid_Before=K;Annotated=+;Charges=2;PEP=6.6961e-11;Missed_Cleavages=0;Mass=1243.6561;Sequence(s)=_AALQALPEEFR_;PTMs=-;Paralogous=-
Chromosome	MaxQuant_1.5.0.30	exon	104986	105022	27.967	-	0	Amino_Acid_Before=R;Annotated=+;Charges=2;PEP=0.062207;Missed_Cleavages=0;Mass=1196.6765;Sequence(s)=_AALQGIVPVSDK_;PTMs=-;Paralogous=-
Chromosome	MaxQuant_1.5.0.30	exon	5068177	5068222	144.18	-	0	Amino_Acid_Before=R;Annotated=+;Charges=2;PEP=3.5552e-12;Missed_Cleavages=0;Mass=1674.8577;Sequence(s)=_AALQNPEFTETVVTR_;PTMs=-;Paralogous=-
Chromosome	MaxQuant_1.5.0.30	exon	1035645	1035675	119.53	+	0	Amino_Acid_Before=R;Annotated=+;Charges=2;PEP=8.3919e-06;Missed_Cleavages=0;Mass=1155.6248;Sequence(s)=_AALQQLVEER_;PTMs=-;Paralogous=-
Chromosome	MaxQuant_1.5.0.30	exon	3284473	3284500	48.602	+	0	Amino_Acid_Before=R;Annotated=+;Charges=2,3;PEP=0.020131;Missed_Cleavages=0;Mass=971.53999;Sequence(s)=_AALQVSIDR_;PTMs=-;Paralogous=-
Chromosome	MaxQuant_1.5.0.30	exon	1139686	1139710	37.549	-	0	Amino_Acid_Before=K;Annotated=+;Charges=2;PEP=0.08396;Missed_Cleavages=0;Mass=773.43955;Sequence(s)=_AALSAVSR_;PTMs=-;Paralogous=-
Chromosome	MaxQuant_1.5.0.30	exon	3682708	3682759	223.07	+	0	Amino_Acid_Before=K;Annotated=+;Charges=2,3;PEP=6.6425e-40;Missed_Cleavages=0;Mass=1812.8431;Sequence(s)=_AALSDWTAGQADFFGTR_;PTMs=-;Paralogous=-
Chromosome	MaxQuant_1.5.0.30	exon	3005407	3005431	58.782	+	0	Amino_Acid_Before=R;Annotated=+;Charges=1,2;PEP=0.030725;Missed_Cleavages=0;Mass=789.44186;Sequence(s)=_AALSMLGK_;PTMs=-;Paralogous=-
Chromosome	MaxQuant_1.5.0.30	exon	4414600	4414696	175.89	+	0	Amino_Acid_Before=M;Annotated=+;Charges=2,3;PEP=1.7647e-35;Missed_Cleavages=0;Mass=3145.5965;Sequence(s)=_AALSTGNGLPNVVVTGVAMTTALATDAESTWK_;PTMs=-;Paralogous=-
Chromosome	MaxQuant_1.5.0.30	exon	4414600	4414699	221.23	+	0	Amino_Acid_Before=M;Annotated=+;Charges=3,4;PEP=5.7612e-54;Missed_Cleavages=1;Mass=3273.6915;Sequence(s)=_AALSTGNGLPNVVVTGVAMTTALATDAESTWKK_;PTMs=-;Paralogous=-
Chromosome	MaxQuant_1.5.0.30	exon	2832275	2832302	74.173	+	0	Amino_Acid_Before=R;Annotated=+;Charges=2;PEP=0.00041262;Missed_Cleavages=0;Mass=928.53418;Sequence(s)=_AALTDAVIR_;PTMs=-;Paralogous=-
Chromosome	MaxQuant_1.5.0.30	exon	2275269	2275290	53.351	-	0	Amino_Acid_Before=R;Annotated=+;Charges=2;PEP=0.044233;Missed_Cleavages=0;Mass=756.48577;Sequence(s)=_AALTLLR_;PTMs=-;Paralogous=-
Chromosome	MaxQuant_1.5.0.30	exon	2849186	2849207	77.374	+	0	Amino_Acid_Before=R;Annotated=+;Charges=1,2;PEP=0.024574;Missed_Cleavages=0;Mass=714.46398;Sequence(s)=_AALTLVK_;PTMs=-;Paralogous=-
Chromosome	MaxQuant_1.5.0.30	exon	2004343	2004439	104.39	-	0	Amino_Acid_Before=R;Annotated=+;Charges=3,4;PEP=4.0443e-14;Missed_Cleavages=0;Mass=3000.6033;Sequence(s)=_AALTSGAADLVVGALPFDLTGPAALHAPASAR_;PTMs=-;Paralogous=-
Chromosome	MaxQuant_1.5.0.30	exon	2899295	2899322	73.26	+	0	Amino_Acid_Before=R;Annotated=+;Charges=1,2;PEP=0.0017518;Missed_Cleavages=0;Mass=858.48108;Sequence(s)=_AALVAADTK_;PTMs=-;Paralogous=-
Chromosome	MaxQuant_1.5.0.30	exon	717201	717225	110.31	-	0	Amino_Acid_Before=R;Annotated=+;Charges=1,2;PEP=1.215e-05;Missed_Cleavages=0;Mass=937.46914;Sequence(s)=_AALVDYMR_;PTMs=-;Paralogous=-
Chromosome	MaxQuant_1.5.0.30	exon	2348955	2349000	63.682	+	0	Amino_Acid_Before=R;Annotated=+;Charges=2;PEP=0.00011158;Missed_Cleavages=0;Mass=1564.8362;Sequence(s)=_AALVGGTLPQAWPER_;PTMs=-;Paralogous=-
Chromosome	MaxQuant_1.5.0.30	exon	4774763	4774793	92.239	+	0	Amino_Acid_Before=R;Annotated=+;Charges=2;PEP=9.3853e-06;Missed_Cleavages=0;Mass=1107.5924;Sequence(s)=_AALVTVDTYR_;PTMs=-;Paralogous=-
Chromosome	MaxQuant_1.5.0.30	exon	481032	481056	34.312	-	0	Amino_Acid_Before=R;Annotated=+;Charges=2;PEP=0.038807;Missed_Cleavages=0;Mass=828.48175;Sequence(s)=_AALVVNSR_;PTMs=-;Paralogous=-
Chromosome	MaxQuant_1.5.0.30	exon	414143	414164	63.21	-	0	Amino_Acid_Before=K;Annotated=+;Charges=2;PEP=0.007946;Missed_Cleavages=0;Mass=820.4443;Sequence(s)=_AALYVER_;PTMs=-;Paralogous=-
Chromosome	MaxQuant_1.5.0.30	exon	5810352	5810379	40.882	+	0	Amino_Acid_Before=R;Annotated=+;Charges=2;PEP=0.040779;Missed_Cleavages=0;Mass=828.42761;Sequence(s)=_AAMAAAAPR_;PTMs=-;Paralogous=-
Chromosome	MaxQuant_1.5.0.30	exon	2518459	2518525	67.11	-	0	Amino_Acid_Before=R;Annotated=+;Charges=2,3;PEP=2.949e-06;Missed_Cleavages=0;Mass=2263.1381;Sequence(s)=_AAMADPVFAQITAMPSTVFPAK_;PTMs=-;Paralogous=-
Chromosome	MaxQuant_1.5.0.30	exon	257941	258001	142.43	-	0	Amino_Acid_Before=R;Annotated=+;Charges=2,3;PEP=1.7831e-13;Missed_Cleavages=0;Mass=2043.0307;Sequence(s)=_AAMDALEDGTIQAGDVVVIR_;PTMs=-;Paralogous=-
Chromosome	MaxQuant_1.5.0.30	exon	3200258	3200303	104.73	+	0	Amino_Acid_Before=K;Annotated=+;Charges=2;PEP=1.7317e-06;Missed_Cleavages=0;Mass=1662.7559;Sequence(s)=_AAMDELEIDPAFGER_;PTMs=-;Paralogous=-
Chromosome	MaxQuant_1.5.0.30	exon	1577746	1577791	40.278	+	0	Amino_Acid_Before=K;Annotated=+;Charges=2;PEP=0.022955;Missed_Cleavages=0;Mass=1457.7119;Sequence(s)=_AAMEAGIAAMVPGNR_;PTMs=-;Paralogous=-
Chromosome	MaxQuant_1.5.0.30	exon	944791	944827	79.492	-	0	Amino_Acid_Before=R;Annotated=+;Charges=2,3,4;PEP=1.4558e-05;Missed_Cleavages=0;Mass=1318.6452;Sequence(s)=_AAMGHPEPERPK_;PTMs=-;Paralogous=-
Chromosome	MaxQuant_1.5.0.30	exon	1689035	1689119	244.74	+	0	Amino_Acid_Before=R;Annotated=+;Charges=2,3;PEP=2.5585e-61;Missed_Cleavages=0;Mass=2895.48;Sequence(s)=_AAMGYTGSATIEQLQQAQFVQITAAGLK_;PTMs=-;Paralogous=-
Chromosome	MaxQuant_1.5.0.30	exon	1838216	1838243	33.039	-	0	Amino_Acid_Before=R;Annotated=+;Charges=3;PEP=0.043943;Missed_Cleavages=0;Mass=968.52257;Sequence(s)=_AAMHIVATR_;PTMs=-;Paralogous=-
Chromosome	MaxQuant_1.5.0.30	exon	3103722	3103755	107.34	+	0	Amino_Acid_Before=R;Annotated=+;Charges=2,3;PEP=1.3087e-07;Missed_Cleavages=1;Mass=1169.6591;Sequence(s)=_AAMKPISTVPR_;PTMs=-;Paralogous=-
Chromosome	MaxQuant_1.5.0.30	exon	6379374	6379428	42.633	-	0	Amino_Acid_Before=R;Annotated=+;Charges=3;PEP=0.0025387;Missed_Cleavages=1;Mass=1932.9727;Sequence(s)=_AAMLAGEFDALRDEVLGR_;PTMs=-;Paralogous=-
Chromosome	MaxQuant_1.5.0.30	exon	87000	87036	107.17	+	0	Amino_Acid_Before=M;Annotated=+;Charges=2;PEP=2.5198e-07;Missed_Cleavages=0;Mass=1174.6016;Sequence(s)=_AAMNTDAAVLAK_;PTMs=-;Paralogous=-
Chromosome	MaxQuant_1.5.0.30	exon	4577414	4577486	171.29	-	0	Amino_Acid_Before=R;Annotated=+;Charges=2,3;PEP=6.2315e-22;Missed_Cleavages=0;Mass=2656.3167;Sequence(s)=_AAMQILDNIDDIHFAELTSADVVR_;PTMs=-;Paralogous=-
Chromosome	MaxQuant_1.5.0.30	exon	6480046	6480082	43.761	-	0	Amino_Acid_Before=R;Annotated=+;Charges=2;PEP=0.0097803;Missed_Cleavages=0;Mass=1308.5802;Sequence(s)=_AAMSDMLESAQR_;PTMs=-;Paralogous=-
Chromosome	MaxQuant_1.5.0.30	exon	4096549	4096600	33.972	-	0	Amino_Acid_Before=K;Annotated=+;Charges=2;PEP=0.058866;Missed_Cleavages=0;Mass=1714.8349;Sequence(s)=_AAMTGALNYVGNFATSK_;PTMs=-;Paralogous=-
Chromosome	MaxQuant_1.5.0.30	exon	6248896	6248941	206.49	+	0	Amino_Acid_Before=K;Annotated=+;Charges=2,3;PEP=8.5931e-33;Missed_Cleavages=0;Mass=1455.7682;Sequence(s)=_AANALTDLGLVAGDR_;PTMs=-;Paralogous=-
Chromosome	MaxQuant_1.5.0.30	exon	6984276	6984315	168.85	-	0	Amino_Acid_Before=R;Annotated=+;Charges=2,3;PEP=6.0104e-18;Missed_Cleavages=1;Mass=1233.6578;Sequence(s)=_AANAPAPGAKPNR_;PTMs=-;Paralogous=-
Chromosome	MaxQuant_1.5.0.30	exon	5860264	5860312	298.93	+	0	Amino_Acid_Before=K;Annotated=+;Charges=1,2,3;PEP=6.8837e-70;Missed_Cleavages=1;Mass=1723.7901;Sequence(s)=_AANEDGTFKSDEELAK_;PTMs=-;Paralogous=-
Chromosome	MaxQuant_1.5.0.30	exon	3423359	3423395	81.565	+	0	Amino_Acid_Before=K;Annotated=+;Charges=2;PEP=1.1379e-05;Missed_Cleavages=0;Mass=1312.7351;Sequence(s)=_AANLDTIVDLLR_;PTMs=-;Paralogous=-
Chromosome	MaxQuant_1.5.0.30	exon	1664154	1664214	34.148	+	0	Amino_Acid_Before=R;Annotated=+;Charges=3;PEP=0.016449;Missed_Cleavages=0;Mass=1907.9813;Sequence(s)=_AANLSAADAGPRPVPTSASR_;PTMs=-;Paralogous=-
Chromosome	MaxQuant_1.5.0.30	exon	5890838	5890889	183.77	-	0	Amino_Acid_Before=R;Annotated=+;Charges=2,3;PEP=3.3827e-25;Missed_Cleavages=0;Mass=1818.8418;Sequence(s)=_AANMTPAEVLSSESQER_;PTMs=-;Paralogous=-
Chromosome	MaxQuant_1.5.0.30	exon	6475342	6475390	91.401	-	0	Amino_Acid_Before=R;Annotated=+;Charges=2;PEP=4.073e-06;Missed_Cleavages=0;Mass=1654.8315;Sequence(s)=_AANPDAPVVYTGPLDR_;PTMs=-;Paralogous=-
Chromosome	MaxQuant_1.5.0.30	exon	6975242	6975311	80.102	+	0	Amino_Acid_Before=R;Annotated=+;Charges=2;PEP=2.442e-07;Missed_Cleavages=0;Mass=2321.1234;Sequence(s)=_AANSNSPSSLSDTTELTSPTTLK_;PTMs=-;Paralogous=-
Chromosome	MaxQuant_1.5.0.30	exon	4557803	4557848	152.9	+	0	Amino_Acid_Before=K;Annotated=+;Charges=2,3;PEP=8.3149e-14;Missed_Cleavages=0;Mass=1625.791;Sequence(s)=_AANTWHASTAIQEAR_;PTMs=-;Paralogous=-
Chromosome	MaxQuant_1.5.0.30	exon	50437	50476	81.565	-	0	Amino_Acid_Before=R;Annotated=+;Charges=2;PEP=1.0352e-05;Missed_Cleavages=0;Mass=1179.636;Sequence(s)=_AAPAAVPSAAQAR_;PTMs=-;Paralogous=-
Chromosome	MaxQuant_1.5.0.30	exon	86720	86831	63.833	+	0	Amino_Acid_Before=K;Annotated=+;Charges=3;PEP=9.4911e-06;Missed_Cleavages=0;Mass=2923.4649;Sequence(s)=_AAPAGAGSAAAGGLAPVGAGAGGGAGAPVAHAGQNSK_;PTMs=-;Paralogous=-
Chromosome	MaxQuant_1.5.0.30	exon	2823698	2823728	51.276	-	0	Amino_Acid_Before=R;Annotated=+;Charges=2,3;PEP=0.0079053;Missed_Cleavages=0;Mass=1140.5676;Sequence(s)=_AAPAYEVQHR_;PTMs=-;Paralogous=-
Chromosome	MaxQuant_1.5.0.30	exon	3278444	3278483	106.32	+	0	Amino_Acid_Before=R;Annotated=+;Charges=2;PEP=5.247e-07;Missed_Cleavages=0;Mass=1415.7045;Sequence(s)=_AAPEVDFLAVNDR_;PTMs=-;Paralogous=-
Chromosome	MaxQuant_1.5.0.30	exon	4477355	4477397	59.709	+	0	Amino_Acid_Before=K;Annotated=+;Charges=2;PEP=0.0006912;Missed_Cleavages=0;Mass=1513.6984;Sequence(s)=_AAPGNNMSWVENPK_;PTMs=-;Paralogous=-
Chromosome	MaxQuant_1.5.0.30	exon	1964864	1964906	49.149	+	0	Amino_Acid_Before=R;Annotated=+;Charges=2,3;PEP=0.00086857;Missed_Cleavages=0;Mass=1412.6797;Sequence(s)=_AAPHGTGGNVTFER_;PTMs=-;Paralogous=-
Chromosome	MaxQuant_1.5.0.30	exon	2624974	2625004	62.166	+	0	Amino_Acid_Before=R;Annotated=+;Charges=2,3;PEP=0.0003829;Missed_Cleavages=0;Mass=1156.6717;Sequence(s)=_AAPIRPLYTR_;PTMs=-;Paralogous=-
Chromosome	MaxQuant_1.5.0.30	exon	6421381	6421408	37.696	+	0	Amino_Acid_Before=R;Annotated=+;Charges=2;PEP=0.0042767;Missed_Cleavages=0;Mass=914.44576;Sequence(s)=_AAPLDDASR_;PTMs=-;Paralogous=-
Chromosome	MaxQuant_1.5.0.30	exon	5778242	5778293	93.495	+	0	Amino_Acid_Before=M;Annotated=+;Charges=2,3;PEP=1.4798e-06;Missed_Cleavages=0;Mass=1818.984;Sequence(s)=_AAPLLQAQIDIDAPVER_;PTMs=-;Paralogous=-
Chromosome	MaxQuant_1.5.0.30	exon	5034358	5034409	196.78	-	0	Amino_Acid_Before=R;Annotated=+;Charges=2,3;PEP=4.3196e-27;Missed_Cleavages=0;Mass=1832.8615;Sequence(s)=_AAPMEVEYVGEVETGPR_;PTMs=-;Paralogous=-
Chromosome	MaxQuant_1.5.0.30	exon	3297151	3297223	67.217	+	0	Amino_Acid_Before=K;Annotated=+;Charges=2,3,4;PEP=2.1663e-07;Missed_Cleavages=1;Mass=2412.3563;Sequence(s)=_AAPPPLNVMAALREPGIGVIAEVK_;PTMs=-;Paralogous=-
Chromosome	MaxQuant_1.5.0.30	exon	676779	676836	57.366	+	0	Amino_Acid_Before=R;Annotated=+;Charges=2,3;PEP=0.00015479;Missed_Cleavages=0;Mass=1857.0513;Sequence(s)=_AAPPSLAPIGGVLSHVPFK_;PTMs=-;Paralogous=-
Chromosome	MaxQuant_1.5.0.30	exon	3128709	3128769	211.16	+	0	Amino_Acid_Before=K;Annotated=+;Charges=2,3;PEP=5.3049e-35;Missed_Cleavages=0;Mass=2034.031;Sequence(s)=_AAPVGLFVETFGSETVDPAK_;PTMs=-;Paralogous=-
Chromosome	MaxQuant_1.5.0.30	exon	3128709	3128778	191.9	+	0	Amino_Acid_Before=K;Annotated=+;Charges=2,3,4;PEP=1.7913e-27;Missed_Cleavages=1;Mass=2404.2526;Sequence(s)=_AAPVGLFVETFGSETVDPAKIEK_;PTMs=-;Paralogous=-
Chromosome	MaxQuant_1.5.0.30	exon	3843636	3843687	116.28	-	0	Amino_Acid_Before=K;Annotated=+;Charges=2,3;PEP=1.2775e-08;Missed_Cleavages=0;Mass=1867.9904;Sequence(s)=_AAPVQWSQQVLTTGNLR_;PTMs=-;Paralogous=-
Chromosome	MaxQuant_1.5.0.30	exon	3740638	3740674	98.407	+	0	Amino_Acid_Before=R;Annotated=+;Charges=3;PEP=9.6452e-07;Missed_Cleavages=1;Mass=1398.7368;Sequence(s)=_AAQAAWLDELRR_;PTMs=-;Paralogous=-
Chromosome	MaxQuant_1.5.0.30	exon	1637996	1638026	109.44	+	0	Amino_Acid_Before=R;Annotated=+;Charges=2;PEP=1.9461e-06;Missed_Cleavages=0;Mass=1073.5982;Sequence(s)=_AAQALQAVFR_;PTMs=-;Paralogous=-
Chromosome	MaxQuant_1.5.0.30	exon	3407098	3407143	75.301	-	0	Amino_Acid_Before=K;Annotated=+;Charges=2;PEP=2.2093e-05;Missed_Cleavages=0;Mass=1560.8009;Sequence(s)=_AAQASGLQQQAVAYR_;PTMs=-;Paralogous=-
Chromosome	MaxQuant_1.5.0.30	exon	2799934	2799964	80.834	-	0	Amino_Acid_Before=K;Annotated=+;Charges=2;PEP=4.433e-05;Missed_Cleavages=0;Mass=1112.5251;Sequence(s)=_AAQDTFFSAR_;PTMs=-;Paralogous=-
Chromosome	MaxQuant_1.5.0.30	exon	3845630	3845663	95.477	-	0	Amino_Acid_Before=R;Annotated=+;Charges=2,3;PEP=9.2004e-07;Missed_Cleavages=0;Mass=1260.6364;Sequence(s)=_AAQELPWHPGR_;PTMs=-;Paralogous=-
Chromosome	MaxQuant_1.5.0.30	exon	2210402	2210441	90.412	+	0	Amino_Acid_Before=R;Annotated=+;Charges=2;PEP=6.8879e-09;Missed_Cleavages=0;Mass=1299.7299;Sequence(s)=_AAQGITGPLFIGR_;PTMs=-;Paralogous=-
Chromosome	MaxQuant_1.5.0.30	exon	5384264	5384291	68.224	-	0	Amino_Acid_Before=R;Annotated=+;Charges=2,3;PEP=0.00036934;Missed_Cleavages=0;Mass=991.5927;Sequence(s)=_AAQLAHLLR_;PTMs=-;Paralogous=-
Chromosome	MaxQuant_1.5.0.30	exon	862788	862812	41.025	-	0	Amino_Acid_Before=K;Annotated=+;Charges=2;PEP=0.016492;Missed_Cleavages=0;Mass=892.45891;Sequence(s)=_AAQLGFMR_;PTMs=-;Paralogous=-
Chromosome	MaxQuant_1.5.0.30	exon	2460948	2460999	142.39	+	0	Amino_Acid_Before=R;Annotated=+;Charges=2,3;PEP=1.6291e-12;Missed_Cleavages=0;Mass=1820.0407;Sequence(s)=_AAQLGIELLPLDDLLAR_;PTMs=-;Paralogous=-
Chromosome	MaxQuant_1.5.0.30	exon	989584	989626	193.98	+	0	Amino_Acid_Before=R;Annotated=+;Charges=2;PEP=1.9534e-22;Missed_Cleavages=0;Mass=1423.8035;Sequence(s)=_AAQLGLNTAIVEPK_;PTMs=-;Paralogous=-
Chromosome	MaxQuant_1.5.0.30	exon	6985806	6985842	27.33	-	0	Amino_Acid_Before=R;Annotated=+;Charges=3;PEP=0.065171;Missed_Cleavages=0;Mass=1274.7095;Sequence(s)=_AAQPDVVVHALR_;PTMs=-;Paralogous=-
Chromosome	MaxQuant_1.5.0.30	exon	6981195	6981240	80.632	-	0	Amino_Acid_Before=R;Annotated=+;Charges=2,3;PEP=1.5909e-05;Missed_Cleavages=0;Mass=1478.8569;Sequence(s)=_AAQQAGLTAIPAIVR_;PTMs=-;Paralogous=-
Chromosome	MaxQuant_1.5.0.30	exon	585202	585235	70.524	+	0	Amino_Acid_Before=K;Annotated=+;Charges=2;PEP=3.6574e-05;Missed_Cleavages=0;Mass=1217.6041;Sequence(s)=_AAQQIADWSTK_;PTMs=-;Paralogous=-
Chromosome	MaxQuant_1.5.0.30	exon	2033323	2033362	85.536	-	0	Amino_Acid_Before=K;Annotated=+;Charges=2,3;PEP=5.844e-06;Missed_Cleavages=0;Mass=1416.7977;Sequence(s)=_AAQQLFTVLGELK_;PTMs=-;Paralogous=-
Chromosome	MaxQuant_1.5.0.30	exon	6718294	6718330	32.933	-	0	Amino_Acid_Before=R;Annotated=+;Charges=2,3;PEP=0.026319;Missed_Cleavages=0;Mass=1308.7303;Sequence(s)=_AAQTLFGHPVLR_;PTMs=-;Paralogous=-
Chromosome	MaxQuant_1.5.0.30	exon	436574	436604	46.352	+	0	Amino_Acid_Before=R;Annotated=+;Charges=2,3;PEP=0.0084367;Missed_Cleavages=1;Mass=1205.5425;Sequence(s)=_AAQYDDPDRR_;PTMs=-;Paralogous=-
Chromosome	MaxQuant_1.5.0.30	exon	4004236	4004278	26.025	-	0	Amino_Acid_Before=R;Annotated=+;Charges=3;PEP=0.033563;Missed_Cleavages=0;Mass=1434.8129;Sequence(s)=_AARPIAGPLSPVMR_;PTMs=-;Paralogous=-
Chromosome	MaxQuant_1.5.0.30	exon	826499	826532	132.03	+	0	Amino_Acid_Before=R;Annotated=+;Charges=2;PEP=9.32e-11;Missed_Cleavages=0;Mass=1088.5462;Sequence(s)=_AASAEAAITER_;PTMs=-;Paralogous=-
Chromosome	MaxQuant_1.5.0.30	exon	1588786	1588822	37.744	-	0	Amino_Acid_Before=R;Annotated=+;Charges=2,3;PEP=0.016553;Missed_Cleavages=0;Mass=1208.5786;Sequence(s)=_AASALDANHPDK_;PTMs=-;Paralogous=-
Chromosome	MaxQuant_1.5.0.30	exon	3308959	3309019	227.95	+	0	Amino_Acid_Before=R;Annotated=+;Charges=2,3,4;PEP=2.0436e-45;Missed_Cleavages=0;Mass=1936.9677;Sequence(s)=_AASDVTGHAVGIMADLQGPK_;PTMs=-;Paralogous=-
Chromosome	MaxQuant_1.5.0.30	exon	1458845	1458917	197.46	+	0	Amino_Acid_Before=R;Annotated=+;Charges=2,3;PEP=1.3804e-36;Missed_Cleavages=0;Mass=2376.2213;Sequence(s)=_AASEAGIEGLDELFAGPTAIAFVK_;PTMs=-;Paralogous=-
Chromosome	MaxQuant_1.5.0.30	exon	3178444	3178483	150.49	-	0	Amino_Acid_Before=R;Annotated=+;Charges=2,3;PEP=2.0813e-13;Missed_Cleavages=0;Mass=1126.6346;Sequence(s)=_AASGAVLSAVGPK_;PTMs=-;Paralogous=-
Chromosome	MaxQuant_1.5.0.30	exon	1883603	1883654	166.92	-	0	Amino_Acid_Before=K;Annotated=+;Charges=2,3;PEP=3.8324e-18;Missed_Cleavages=0;Mass=1601.8083;Sequence(s)=_AASGDAVTAPM(ox)QGTVVK_,_AASGDAVTAPMQGTVVK_;PTMs=+;Paralogous=-
Chromosome	MaxQuant_1.5.0.30	exon	3717704	3717734	119.34	-	0	Amino_Acid_Before=R;Annotated=+;Charges=2,3;PEP=1.221e-06;Missed_Cleavages=0;Mass=1080.5676;Sequence(s)=_AASLLDHAQR_;PTMs=-;Paralogous=-
Chromosome	MaxQuant_1.5.0.30	exon	3432544	3432610	22.655	+	0	Amino_Acid_Before=K;Annotated=+;Charges=3;PEP=0.033983;Missed_Cleavages=0;Mass=2439.2488;Sequence(s)=_AASQADHVLLFPFAAGVPTWWR_;PTMs=-;Paralogous=-
Chromosome	MaxQuant_1.5.0.30	exon	3545819	3545858	95.981	-	0	Amino_Acid_Before=K;Annotated=+;Charges=2;PEP=2.2996e-06;Missed_Cleavages=0;Mass=1249.6336;Sequence(s)=_AASSGATVLCVSK_;PTMs=-;Paralogous=-
Chromosome	MaxQuant_1.5.0.30	exon	4343696	4343750	178.02	-	0	Amino_Acid_Before=R;Annotated=+;Charges=2,3;PEP=4.1426e-25;Missed_Cleavages=0;Mass=1673.8584;Sequence(s)=_AASSLSGGADTLEALGVR_;PTMs=-;Paralogous=-
Chromosome	MaxQuant_1.5.0.30	exon	265767	265794	56.432	+	0	Amino_Acid_Before=R;Annotated=+;Charges=2;PEP=0.011994;Missed_Cleavages=0;Mass=884.54435;Sequence(s)=_AASVAVVLR_;PTMs=-;Paralogous=-
Chromosome	MaxQuant_1.5.0.30	exon	69305	69362	37.285	-	0	Amino_Acid_Before=K;Annotated=+;Charges=3;PEP=0.022913;Missed_Cleavages=0;Mass=1929.0949;Sequence(s)=_AASVLHGVQLWVALPAAAR_;PTMs=-;Paralogous=-
Chromosome	MaxQuant_1.5.0.30	exon	4851187	4851229	150.26	-	0	Amino_Acid_Before=K;Annotated=+;Charges=2,3;PEP=6.9959e-13;Missed_Cleavages=0;Mass=1383.7722;Sequence(s)=_AATAEALLLDALGR_;PTMs=-;Paralogous=-
Chromosome	MaxQuant_1.5.0.30	exon	2756685	2756739	62.658	+	0	Amino_Acid_Before=R;Annotated=+;Charges=3;PEP=0.00010429;Missed_Cleavages=1;Mass=1924.9643;Sequence(s)=_AATALGVGTEADIRDYFR_;PTMs=-;Paralogous=-
Chromosome	MaxQuant_1.5.0.30	exon	5336391	5336415	133.12	-	0	Amino_Acid_Before=R;Annotated=+;Charges=1;PEP=0.0020517;Missed_Cleavages=0;Mass=791.42112;Sequence(s)=_AATALMSK_;PTMs=-;Paralogous=-
Chromosome	MaxQuant_1.5.0.30	exon	4942611	4942647	127.56	+	0	Amino_Acid_Before=R;Annotated=+;Charges=2,3;PEP=1.5594e-12;Missed_Cleavages=0;Mass=1253.6;Sequence(s)=_AATASHSDPLER_;PTMs=-;Paralogous=-
Chromosome	MaxQuant_1.5.0.30	exon	1670295	1670358	53.454	+	0	Amino_Acid_Before=R;Annotated=+;Charges=2,3;PEP=0.00017388;Missed_Cleavages=0;Mass=1956.064;Sequence(s)=_AATDLGVSTLLIAGGVAANSR_;PTMs=-;Paralogous=-
Chromosome	MaxQuant_1.5.0.30	exon	963848	963914	157.3	-	0	Amino_Acid_Before=R;Annotated=+;Charges=2;PEP=3.7494e-20;Missed_Cleavages=0;Mass=2149.0076;Sequence(s)=_AATDPGALGGQYFGPDGIGETR_;PTMs=-;Paralogous=-
Chromosome	MaxQuant_1.5.0.30	exon	337872	337908	52.071	-	0	Amino_Acid_Before=M;Annotated=+;Charges=2;PEP=0.0061272;Missed_Cleavages=0;Mass=1217.5776;Sequence(s)=_AATDTDPGEITK_;PTMs=-;Paralogous=-
Chromosome	MaxQuant_1.5.0.30	exon	1740304	1740370	64.749	-	0	Amino_Acid_Before=K;Annotated=+;Charges=3;PEP=9.3246e-06;Missed_Cleavages=0;Mass=2433.1812;Sequence(s)=_AATFEASTPDALVTEDLINYHR_;PTMs=-;Paralogous=-
Chromosome	MaxQuant_1.5.0.30	exon	4161055	4161088	81.92	-	0	Amino_Acid_Before=R;Annotated=+;Charges=2;PEP=1.2794e-05;Missed_Cleavages=0;Mass=1002.5346;Sequence(s)=_AATGAALTAEK_;PTMs=-;Paralogous=-
Chromosome	MaxQuant_1.5.0.30	exon	5763167	5763227	57.806	+	0	Amino_Acid_Before=R;Annotated=+;Charges=2,3;PEP=0.00017193;Missed_Cleavages=0;Mass=1942.0748;Sequence(s)=_AATGQVIGGVAPTGHPQLLR_;PTMs=-;Paralogous=-
Chromosome	MaxQuant_1.5.0.30	exon	5101179	5101245	115.2	-	0	Amino_Acid_Before=R;Annotated=+;Charges=3;PEP=4.918e-12;Missed_Cleavages=0;Mass=2229.1489;Sequence(s)=_AATITELQAALVTAAEEAETAR_;PTMs=-;Paralogous=-
Chromosome	MaxQuant_1.5.0.30	exon	3708351	3708396	94.059	-	0	Amino_Acid_Before=R;Annotated=+;Charges=2,3;PEP=5.6509e-06;Missed_Cleavages=0;Mass=1491.8045;Sequence(s)=_AATLTAIASANYVAR_;PTMs=-;Paralogous=-
Chromosome	MaxQuant_1.5.0.30	exon	1996676	1996736	88.0	-	0	Amino_Acid_Before=R;Annotated=+;Charges=2,3;PEP=8.0315e-08;Missed_Cleavages=0;Mass=1943.0952;Sequence(s)=_AATPAIAALVAAGIQHDVVR_;PTMs=-;Paralogous=-
Chromosome	MaxQuant_1.5.0.30	exon	1756519	1756591	135.62	-	0	Amino_Acid_Before=R;Annotated=+;Charges=2,3;PEP=3.1184e-16;Missed_Cleavages=0;Mass=2460.1631;Sequence(s)=_AATPSGLDGPGMSTSAYDIALFYR_;PTMs=-;Paralogous=-
Chromosome	MaxQuant_1.5.0.30	exon	4413024	4413114	360.31	+	0	Amino_Acid_Before=M;Annotated=+;Charges=2,3,4;PEP=5.0098e-142;Missed_Cleavages=0;Mass=3165.618;Sequence(s)=_AATQEEIIAGLAEIIEEVTGIEPSEVTPEK_;PTMs=-;Paralogous=-
Chromosome	MaxQuant_1.5.0.30	exon	1541573	1541645	219.06	+	0	Amino_Acid_Before=R;Annotated=+;Charges=2,3;PEP=5.8304e-47;Missed_Cleavages=0;Mass=2116.9397;Sequence(s)=_AATSDAPAAGTAAAAEAPAESTES_;PTMs=-;Paralogous=-
Chromosome	MaxQuant_1.5.0.30	exon	6772348	6772390	76.357	-	0	Amino_Acid_Before=R;Annotated=+;Charges=2;PEP=1.8698e-05;Missed_Cleavages=0;Mass=1242.6568;Sequence(s)=_AATTVVTGPNGAGK_;PTMs=-;Paralogous=-
Chromosome	MaxQuant_1.5.0.30	exon	4582591	4582639	99.055	-	0	Amino_Acid_Before=R;Annotated=+;Charges=2,3;PEP=2.3458e-06;Missed_Cleavages=0;Mass=1795.9316;Sequence(s)=_AATVLVETLVEHTEER_;PTMs=-;Paralogous=-
Chromosome	MaxQuant_1.5.0.30	exon	4011667	4011718	75.682	-	0	Amino_Acid_Before=R;Annotated=+;Charges=2;PEP=1.0677e-05;Missed_Cleavages=0;Mass=1523.8671;Sequence(s)=_AATVQLVIVGGGPGTGK_;PTMs=-;Paralogous=-
Chromosome	MaxQuant_1.5.0.30	exon	6658202	6658232	52.167	-	0	Amino_Acid_Before=K;Annotated=+;Charges=2;PEP=0.0017067;Missed_Cleavages=0;Mass=1030.5447;Sequence(s)=_AATVWGDALK_;PTMs=-;Paralogous=-
Chromosome	MaxQuant_1.5.0.30	exon	3202302	3202380	75.529	+	0	Amino_Acid_Before=K;Annotated=+;Charges=4;PEP=3.9824e-08;Missed_Cleavages=1;Mass=2791.3485;Sequence(s)=_AAVAEARPLDETHATLAEAGEREDNR_;PTMs=-;Paralogous=-
Chromosome	MaxQuant_1.5.0.30	exon	1023972	1024005	104.07	+	0	Amino_Acid_Before=R;Annotated=+;Charges=2;PEP=3.5446e-07;Missed_Cleavages=0;Mass=1013.5506;Sequence(s)=_AAVANAVEAAK_;PTMs=-;Paralogous=-
Chromosome	MaxQuant_1.5.0.30	exon	3497123	3497150	64.711	-	0	Amino_Acid_Before=R;Annotated=+;Charges=2,3;PEP=0.0006941;Missed_Cleavages=1;Mass=1043.536;Sequence(s)=_AAVDEDIRR_;PTMs=-;Paralogous=-
Chromosome	MaxQuant_1.5.0.30	exon	5553605	5553632	77.662	-	0	Amino_Acid_Before=K;Annotated=+;Charges=2;PEP=0.00036482;Missed_Cleavages=0;Mass=990.51345;Sequence(s)=_AAVDFALER_;PTMs=-;Paralogous=-
Chromosome	MaxQuant_1.5.0.30	exon	5553581	5553632	98.062	-	0	Amino_Acid_Before=K;Annotated=+;Charges=2,3;PEP=2.2138e-06;Missed_Cleavages=1;Mass=1935.9327;Sequence(s)=_AAVDFALERDDYGPELR_;PTMs=-;Paralogous=-
Chromosome	MaxQuant_1.5.0.30	exon	4800076	4800112	99.539	+	0	Amino_Acid_Before=R;Annotated=+;Charges=2;PEP=1.1184e-06;Missed_Cleavages=0;Mass=1238.6619;Sequence(s)=_AAVDIELGPQAR_;PTMs=-;Paralogous=-
Chromosome	MaxQuant_1.5.0.30	exon	2434125	2434182	188.09	+	0	Amino_Acid_Before=R;Annotated=+;Charges=2,3;PEP=1.1859e-25;Missed_Cleavages=0;Mass=1971.9327;Sequence(s)=_AAVDSGYYPGQFQVGQTGK_;PTMs=-;Paralogous=-
Chromosome	MaxQuant_1.5.0.30	exon	2852699	2852732	64.121	-	0	Amino_Acid_Before=K;Annotated=+;Charges=2;PEP=0.00015409;Missed_Cleavages=0;Mass=1100.5826;Sequence(s)=_AAVDSLLADAR_;PTMs=-;Paralogous=-
Chromosome	MaxQuant_1.5.0.30	exon	5817107	5817206	266.95	-	0	Amino_Acid_Before=K;Annotated=+;Charges=2,3,4;PEP=1.0489e-78;Missed_Cleavages=0;Mass=3264.6838;Sequence(s)=_AAVDSVAAERPGLAITTSSLNEPADQALIEAGK_;PTMs=-;Paralogous=-
Chromosome	MaxQuant_1.5.0.30	exon	1228082	1228103	62.717	-	0	Amino_Acid_Before=K;Annotated=+;Charges=1,2;PEP=0.0139;Missed_Cleavages=0;Mass=748.41194;Sequence(s)=_AAVDVFK_;PTMs=-;Paralogous=-
Chromosome	MaxQuant_1.5.0.30	exon	964457	964481	58.596	-	0	Amino_Acid_Before=K;Annotated=+;Charges=2;PEP=0.0068663;Missed_Cleavages=0;Mass=900.48175;Sequence(s)=_AAVDWIAR_;PTMs=-;Paralogous=-
Chromosome	MaxQuant_1.5.0.30	exon	2012131	2012185	125.73	-	0	Amino_Acid_Before=R;Annotated=+;Charges=2,3;PEP=1.4255e-09;Missed_Cleavages=0;Mass=2100.9541;Sequence(s)=_AAVEAFFDFIEHDSQGYR_;PTMs=-;Paralogous=-
Chromosome	MaxQuant_1.5.0.30	exon	2105848	2105884	116.24	+	0	Amino_Acid_Before=R;Annotated=+;Charges=2;PEP=8.6789e-09;Missed_Cleavages=0;Mass=1245.5473;Sequence(s)=_AAVEEGDDADVR_;PTMs=-;Paralogous=-
Chromosome	MaxQuant_1.5.0.30	exon	966739	966856	206.63	+	0	Amino_Acid_Before=K;Annotated=+;Charges=3,4,5;PEP=3.4728e-57;Missed_Cleavages=0;Mass=3763.948;Sequence(s)=_AAVEEGIVAGGGVALLQSAPSLEELSLTGDEATGANIVR_;PTMs=-;Paralogous=-
Chromosome	MaxQuant_1.5.0.30	exon	1672770	1672827	205.78	+	0	Amino_Acid_Before=K;Annotated=+;Charges=2,3;PEP=2.1229e-34;Missed_Cleavages=0;Mass=1767.9479;Sequence(s)=_AAVEEGIVTGGGAALVQAR_;PTMs=-;Paralogous=-
Chromosome	MaxQuant_1.5.0.30	exon	2106037	2106127	131.13	+	0	Amino_Acid_Before=K;Annotated=+;Charges=2,3,4;PEP=2.0991e-20;Missed_Cleavages=0;Mass=2962.5764;Sequence(s)=_AAVEGLSGSLHTELAPLGISVTVVEPGGFR_;PTMs=-;Paralogous=-
Chromosome	MaxQuant_1.5.0.30	exon	4290954	4290987	136.96	-	0	Amino_Acid_Before=R;Annotated=+;Charges=2,3;PEP=7.1689e-11;Missed_Cleavages=0;Mass=1152.5775;Sequence(s)=_AAVEHGIEEAK_;PTMs=-;Paralogous=-
Chromosome	MaxQuant_1.5.0.30	exon	4268218	4268251	103.69	-	0	Amino_Acid_Before=K;Annotated=+;Charges=2;PEP=3.7943e-07;Missed_Cleavages=0;Mass=1188.6251;Sequence(s)=_AAVEQFANALR_;PTMs=-;Paralogous=-
Chromosome	MaxQuant_1.5.0.30	exon	4417104	4417128	65.252	+	0	Amino_Acid_Before=K;Annotated=+;Charges=2;PEP=0.0018609;Missed_Cleavages=0;Mass=807.49667;Sequence(s)=_AAVGILHK_;PTMs=-;Paralogous=-
Chromosome	MaxQuant_1.5.0.30	exon	2200115	2200154	54.309	-	0	Amino_Acid_Before=R;Annotated=+;Charges=2;PEP=0.00068288;Missed_Cleavages=0;Mass=1323.6969;Sequence(s)=_AAVGLAQEMLHGK_;PTMs=-;Paralogous=-
Chromosome	MaxQuant_1.5.0.30	exon	143129	143153	37.344	+	0	Amino_Acid_Before=K;Annotated=+;Charges=3;PEP=0.021473;Missed_Cleavages=0;Mass=897.48546;Sequence(s)=_AAVHMLTR_;PTMs=-;Paralogous=-
Chromosome	MaxQuant_1.5.0.30	exon	5053697	5053742	110.55	-	0	Amino_Acid_Before=K;Annotated=+;Charges=2,3;PEP=6.0123e-08;Missed_Cleavages=0;Mass=1706.8893;Sequence(s)=_AAVHQPWPGLIEAYR_;PTMs=-;Paralogous=-
Chromosome	MaxQuant_1.5.0.30	exon	1257840	1257882	66.215	-	0	Amino_Acid_Before=K;Annotated=+;Charges=2;PEP=3.0364e-05;Missed_Cleavages=0;Mass=1281.7405;Sequence(s)=_AAVIGVAAVDAGLR_;PTMs=-;Paralogous=-
Chromosome	MaxQuant_1.5.0.30	exon	5154913	5154943	48.981	+	0	Amino_Acid_Before=R;Annotated=+;Charges=2;PEP=0.0020873;Missed_Cleavages=0;Mass=1025.6233;Sequence(s)=_AAVIILDGVR_;PTMs=-;Paralogous=-
Chromosome	MaxQuant_1.5.0.30	exon	5154913	5154946	53.237	+	0	Amino_Acid_Before=R;Annotated=+;Charges=2,3;PEP=0.0010885;Missed_Cleavages=1;Mass=1153.7183;Sequence(s)=_AAVIILDGVRK_;PTMs=-;Paralogous=-
Chromosome	MaxQuant_1.5.0.30	exon	3448415	3448472	62.94	+	0	Amino_Acid_Before=R;Annotated=+;Charges=2,3,4;PEP=6.6061e-05;Missed_Cleavages=0;Mass=1842.9853;Sequence(s)=_AAVIPAHYPGHGGATVVAR_;PTMs=-;Paralogous=-
Chromosome	MaxQuant_1.5.0.30	exon	6002076	6002124	108.66	+	0	Amino_Acid_Before=K;Annotated=+;Charges=2;PEP=1.7948e-07;Missed_Cleavages=0;Mass=1573.8199;Sequence(s)=_AAVIVSETTVTDPSGK_;PTMs=-;Paralogous=-
Chromosome	MaxQuant_1.5.0.30	exon	3101461	3101497	75.941	+	0	Amino_Acid_Before=K;Annotated=+;Charges=2,3;PEP=2.0004e-05;Missed_Cleavages=0;Mass=1177.6568;Sequence(s)=_AAVLGSPIAHSR_;PTMs=-;Paralogous=-
Chromosome	MaxQuant_1.5.0.30	exon	3932588	3932633	159.41	-	0	Amino_Acid_Before=R;Annotated=+;Charges=2,3,4;PEP=9.7501e-18;Missed_Cleavages=0;Mass=1526.8318;Sequence(s)=_AAVLHHSPTAAISPR_;PTMs=-;Paralogous=-
Chromosome	MaxQuant_1.5.0.30	exon	4567939	4567963	93.162	-	0	Amino_Acid_Before=K;Annotated=+;Charges=2;PEP=0.00090015;Missed_Cleavages=0;Mass=825.50724;Sequence(s)=_AAVLPLSR_;PTMs=-;Paralogous=-
Chromosome	MaxQuant_1.5.0.30	exon	203439	203484	46.89	-	0	Amino_Acid_Before=R;Annotated=+;Charges=2;PEP=0.0046776;Missed_Cleavages=0;Mass=1480.8249;Sequence(s)=_AAVLSGELTPGTPLR_;PTMs=-;Paralogous=-
Chromosome	MaxQuant_1.5.0.30	exon	1512663	1512738	87.958	+	0	Amino_Acid_Before=R;Annotated=+;Charges=2,3;PEP=7.4483e-11;Missed_Cleavages=0;Mass=2312.241;Sequence(s)=_AAVPAMIEAGNGGSIIIVSSSAGLK_;PTMs=-;Paralogous=-
Chromosome	MaxQuant_1.5.0.30	exon	5767556	5767634	78.752	+	0	Amino_Acid_Before=M;Annotated=+;Charges=3;PEP=2.9771e-08;Missed_Cleavages=0;Mass=2674.3378;Sequence(s)=_AAVPDDFIAGLEGVVAFTTEIAEPDK_;PTMs=-;Paralogous=-
Chromosome	MaxQuant_1.5.0.30	exon	5767556	5767652	98.002	+	0	Amino_Acid_Before=M;Annotated=+;Charges=3,4;PEP=1.1773e-13;Missed_Cleavages=1;Mass=3243.6299;Sequence(s)=_AAVPDDFIAGLEGVVAFTTEIAEPDKDGGALR_;PTMs=-;Paralogous=-
Chromosome	MaxQuant_1.5.0.30	exon	5900733	5900778	136.81	+	0	Amino_Acid_Before=R;Annotated=+;Charges=2,3;PEP=6.4899e-12;Missed_Cleavages=0;Mass=1527.8522;Sequence(s)=_AAVPIHQGIIAPDAR_;PTMs=-;Paralogous=-
Chromosome	MaxQuant_1.5.0.30	exon	5495710	5495764	171.14	-	0	Amino_Acid_Before=R;Annotated=+;Charges=2,3;PEP=1.246e-18;Missed_Cleavages=0;Mass=1779.8751;Sequence(s)=_AAVPSGASTGEHEAVELR_;PTMs=-;Paralogous=-
Chromosome	MaxQuant_1.5.0.30	exon	5152466	5152511	38.376	+	0	Amino_Acid_Before=R;Annotated=+;Charges=4;PEP=0.0096504;Missed_Cleavages=1;Mass=1690.9995;Sequence(s)=_AAVPVRDVFRPPVLR_;PTMs=-;Paralogous=-
Chromosome	MaxQuant_1.5.0.30	exon	5151209	5151248	160.87	+	0	Amino_Acid_Before=K;Annotated=+;Charges=2,3;PEP=1.376e-17;Missed_Cleavages=1;Mass=1437.71;Sequence(s)=_AAVSDIRDFTESK_;PTMs=-;Paralogous=-
Chromosome	MaxQuant_1.5.0.30	exon	3297373	3297400	80.219	+	0	Amino_Acid_Before=R;Annotated=+;Charges=2;PEP=0.0003298;Missed_Cleavages=0;Mass=924.57565;Sequence(s)=_AAVSIPVLR_;PTMs=-;Paralogous=-
Chromosome	MaxQuant_1.5.0.30	exon	3297373	3297403	42.21	+	0	Amino_Acid_Before=R;Annotated=+;Charges=3;PEP=0.0047296;Missed_Cleavages=1;Mass=1052.6706;Sequence(s)=_AAVSIPVLRK_;PTMs=-;Paralogous=-
Chromosome	MaxQuant_1.5.0.30	exon	1327963	1328038	87.511	+	0	Amino_Acid_Before=K;Annotated=+;Charges=2;PEP=7.6046e-11;Missed_Cleavages=0;Mass=2432.2282;Sequence(s)=_AAVSPLSTGTPTNSETPVTTTTATK_;PTMs=-;Paralogous=-
Chromosome	MaxQuant_1.5.0.30	exon	3290131	3290248	123.62	+	0	Amino_Acid_Before=R;Annotated=+;Charges=4;PEP=3.9586e-22;Missed_Cleavages=0;Mass=3716.9427;Sequence(s)=_AAVSVPVIASGGAGAVEHFAPAVQAGADAVLAASVFHFR_;PTMs=-;Paralogous=-
Chromosome	MaxQuant_1.5.0.30	exon	840885	840966	254.11	+	0	Amino_Acid_Before=K;Annotated=+;Charges=2,3,4;PEP=4.753e-61;Missed_Cleavages=0;Mass=2677.3348;Sequence(s)=_AAVVAAAHPSASVAWATLAEQALDDDK_;PTMs=-;Paralogous=-
Chromosome	MaxQuant_1.5.0.30	exon	4399471	4399528	63.488	+	0	Amino_Acid_Before=R;Annotated=+;Charges=2,3;PEP=3.9018e-05;Missed_Cleavages=0;Mass=1952.9626;Sequence(s)=_AAVVDDDHLSADLVVAMGR_;PTMs=-;Paralogous=-
Chromosome	MaxQuant_1.5.0.30	exon	1648863	1648923	85.087	+	0	Amino_Acid_Before=R;Annotated=+;Charges=3;PEP=2.692e-07;Missed_Cleavages=0;Mass=1987.9348;Sequence(s)=_AAVVEHGADLGLAHDGDADR_;PTMs=-;Paralogous=-
Chromosome	MaxQuant_1.5.0.30	exon	2964056	2964095	39.006	-	0	Amino_Acid_Before=R;Annotated=+;Charges=2;PEP=0.03396;Missed_Cleavages=0;Mass=1316.7089;Sequence(s)=_AAVVFADALGLDR_;PTMs=-;Paralogous=-
Chromosome	MaxQuant_1.5.0.30	exon	4849434	4849458	102.77	-	0	Amino_Acid_Before=R;Annotated=+;Charges=2;PEP=0.00072068;Missed_Cleavages=0;Mass=831.49667;Sequence(s)=_AAVVGFIR_;PTMs=-;Paralogous=-
Chromosome	MaxQuant_1.5.0.30	exon	6580127	6580154	82.645	+	0	Amino_Acid_Before=R;Annotated=+;Charges=2;PEP=0.00029657;Missed_Cleavages=0;Mass=884.54435;Sequence(s)=_AAVVLSGLR_;PTMs=-;Paralogous=-
Chromosome	MaxQuant_1.5.0.30	exon	6580127	6580157	61.593	+	0	Amino_Acid_Before=R;Annotated=+;Charges=2,3;PEP=0.00060772;Missed_Cleavages=1;Mass=1012.6393;Sequence(s)=_AAVVLSGLRK_;PTMs=-;Paralogous=-
Chromosome	MaxQuant_1.5.0.30	exon	3323348	3323390	86.497	+	0	Amino_Acid_Before=R;Annotated=+;Charges=3;PEP=5.2591e-06;Missed_Cleavages=0;Mass=1570.8324;Sequence(s)=_AAVVRPDVVLMDMR_;PTMs=-;Paralogous=-
Chromosome	MaxQuant_1.5.0.30	exon	6946775	6946802	37.065	-	0	Amino_Acid_Before=R;Annotated=+;Charges=2;PEP=0.065474;Missed_Cleavages=0;Mass=926.51853;Sequence(s)=_AAVVSIDPR_;PTMs=-;Paralogous=-
Chromosome	MaxQuant_1.5.0.30	exon	4786877	4786979	19.202	-	0	Amino_Acid_Before=K;Annotated=+;Charges=4;PEP=0.06159;Missed_Cleavages=0;Mass=3434.7868;Sequence(s)=_AAVYPGDAGSGAALQIVTDQAPMLVDSVTVLLHR_;PTMs=-;Paralogous=-
Chromosome	MaxQuant_1.5.0.30	exon	2015569	2015617	63.691	+	0	Amino_Acid_Before=R;Annotated=+;Charges=2,3,4;PEP=6.6377e-05;Missed_Cleavages=0;Mass=1816.9333;Sequence(s)=_AAWEERPLHSLPQGAR_;PTMs=-;Paralogous=-
Chromosome	MaxQuant_1.5.0.30	exon	1896036	1896102	142.79	+	0	Amino_Acid_Before=M;Annotated=+;Charges=2,3;PEP=2.3413e-15;Missed_Cleavages=0;Mass=2540.2084;Sequence(s)=_AAWGGNPSFDLFQLPEEHQELR_;PTMs=-;Paralogous=-
Chromosome	MaxQuant_1.5.0.30	exon	5112287	5112308	67.741	-	0	Amino_Acid_Before=R;Annotated=+;Charges=2;PEP=0.0064657;Missed_Cleavages=0;Mass=842.47627;Sequence(s)=_AAWLNLR_;PTMs=-;Paralogous=-
Chromosome	MaxQuant_1.5.0.30	exon	1374287	1374308	54.157	-	0	Amino_Acid_Before=R;Annotated=+;Charges=2;PEP=0.0040996;Missed_Cleavages=0;Mass=837.43849;Sequence(s)=_AAWLYSK_;PTMs=-;Paralogous=-
Chromosome	MaxQuant_1.5.0.30	exon	6547943	6547979	37.18	-	0	Amino_Acid_Before=R;Annotated=+;Charges=2;PEP=0.018017;Missed_Cleavages=0;Mass=1388.7241;Sequence(s)=_AAWPDGLPLFFR_;PTMs=-;Paralogous=-
Chromosome	MaxQuant_1.5.0.30	exon	1566716	1566740	40.882	-	0	Amino_Acid_Before=K;Annotated=+;Charges=2;PEP=0.03856;Missed_Cleavages=0;Mass=930.41954;Sequence(s)=_AAWSDEPR_;PTMs=-;Paralogous=-
Chromosome	MaxQuant_1.5.0.30	exon	1957014	1957116	55.314	+	0	Amino_Acid_Before=R;Annotated=+;Charges=3,4;PEP=7.9608e-05;Missed_Cleavages=1;Mass=3869.705;Sequence(s)=_AAYAADITYGTNNEFGFDYLRDNMAHSVDDMVQR_;PTMs=-;Paralogous=-
Chromosome	MaxQuant_1.5.0.30	exon	4491461	4491518	135.09	-	0	Amino_Acid_Before=K;Annotated=+;Charges=2,3;PEP=7.9738e-13;Missed_Cleavages=0;Mass=1969.0421;Sequence(s)=_AAYAEHPPVPLPGVPDAIR_;PTMs=-;Paralogous=-
Chromosome	MaxQuant_1.5.0.30	exon	4491452	4491518	15.546	-	0	Amino_Acid_Before=K;Annotated=+;Charges=3;PEP=0.080664;Missed_Cleavages=1;Mass=2353.2543;Sequence(s)=_AAYAEHPPVPLPGVPDAIRDLR_;PTMs=-;Paralogous=-
Chromosome	MaxQuant_1.5.0.30	exon	3048634	3048673	36.631	+	0	Amino_Acid_Before=K;Annotated=+;Charges=2;PEP=0.01941;Missed_Cleavages=0;Mass=1487.6933;Sequence(s)=_AAYDADPYAYLQK_;PTMs=-;Paralogous=-
Chromosome	MaxQuant_1.5.0.30	exon	3343739	3343772	68.132	+	0	Amino_Acid_Before=R;Annotated=+;Charges=2;PEP=4.1566e-05;Missed_Cleavages=0;Mass=1182.6033;Sequence(s)=_AAYEGISFGIR_;PTMs=-;Paralogous=-
Chromosome	MaxQuant_1.5.0.30	exon	2493118	2493172	102.5	+	0	Amino_Acid_Before=R;Annotated=+;Charges=2,3;PEP=1.1532e-07;Missed_Cleavages=0;Mass=2017.9455;Sequence(s)=_AAYEMGIATVAVYPYEDR_;PTMs=-;Paralogous=-
Chromosome	MaxQuant_1.5.0.30	exon	612329	612368	64.104	-	0	Amino_Acid_Before=R;Annotated=+;Charges=2;PEP=0.00052459;Missed_Cleavages=0;Mass=1592.6929;Sequence(s)=_AAYEYALDYACQR_;PTMs=-;Paralogous=-
Chromosome	MaxQuant_1.5.0.30	exon	2606217	2606259	149.57	+	0	Amino_Acid_Before=R;Annotated=+;Charges=2,3;PEP=8.7067e-13;Missed_Cleavages=0;Mass=1583.762;Sequence(s)=_AAYFDGTVEAYLHK_;PTMs=-;Paralogous=-
Chromosome	MaxQuant_1.5.0.30	exon	2606217	2606262	17.252	+	0	Amino_Acid_Before=R;Annotated=+;Charges=4;PEP=0.083042;Missed_Cleavages=1;Mass=1739.8631;Sequence(s)=_AAYFDGTVEAYLHKR_;PTMs=-;Paralogous=-
Chromosome	MaxQuant_1.5.0.30	exon	6091848	6091884	65.179	-	0	Amino_Acid_Before=R;Annotated=+;Charges=2;PEP=0.00038774;Missed_Cleavages=0;Mass=1472.6911;Sequence(s)=_AAYFEMFPGVWR_;PTMs=-;Paralogous=-
Chromosome	MaxQuant_1.5.0.30	exon	6482498	6482528	82.261	+	0	Amino_Acid_Before=K;Annotated=+;Charges=2;PEP=3.715e-05;Missed_Cleavages=0;Mass=1198.5619;Sequence(s)=_AAYIEDYAQR_;PTMs=-;Paralogous=-
Chromosome	MaxQuant_1.5.0.30	exon	5001711	5001762	87.429	+	0	Amino_Acid_Before=R;Annotated=+;Charges=2;PEP=2.0416e-06;Missed_Cleavages=0;Mass=1724.8482;Sequence(s)=_AAYLAGFAGSSNLEAQR_;PTMs=-;Paralogous=-
Chromosome	MaxQuant_1.5.0.30	exon	6462366	6462393	63.397	-	0	Amino_Acid_Before=R;Annotated=+;Charges=2;PEP=0.00090113;Missed_Cleavages=0;Mass=964.49779;Sequence(s)=_AAYLDGSLR_;PTMs=-;Paralogous=-
Chromosome	MaxQuant_1.5.0.30	exon	3334804	3334825	69.641	+	0	Amino_Acid_Before=R;Annotated=+;Charges=1;PEP=0.038671;Missed_Cleavages=0;Mass=663.35918;Sequence(s)=_AAYLGVA_;PTMs=-;Paralogous=-
Chromosome	MaxQuant_1.5.0.30	exon	910499	910550	69.111	-	0	Amino_Acid_Before=R;Annotated=+;Charges=2,3,4;PEP=5.9691e-06;Missed_Cleavages=0;Mass=1748.9111;Sequence(s)=_AAYPLGHGHGPVSALFR_;PTMs=-;Paralogous=-
Chromosome	MaxQuant_1.5.0.30	exon	5343825	5343852	44.98	-	0	Amino_Acid_Before=R;Annotated=+;Charges=2,3;PEP=0.0031659;Missed_Cleavages=0;Mass=986.52976;Sequence(s)=_AAYVASHLR_;PTMs=-;Paralogous=-
Chromosome	MaxQuant_1.5.0.30	exon	4412386	4412455	192.19	+	0	Amino_Acid_Before=K;Annotated=+;Charges=2,3;PEP=8.0617e-28;Missed_Cleavages=0;Mass=2286.0984;Sequence(s)=_ACAVEPTGMAAVLGGDEAEVLAR_;PTMs=-;Paralogous=-
Chromosome	MaxQuant_1.5.0.30	exon	3910001	3910052	82.464	-	0	Amino_Acid_Before=R;Annotated=+;Charges=2,3;PEP=2.8842e-06;Missed_Cleavages=0;Mass=1842.9146;Sequence(s)=_ACAVLDLADALDQELAR_;PTMs=-;Paralogous=-
Chromosome	MaxQuant_1.5.0.30	exon	5844963	5845014	61.962	+	0	Amino_Acid_Before=R;Annotated=+;Charges=2,3;PEP=0.0001176;Missed_Cleavages=1;Mass=2042.0103;Sequence(s)=_ACDPVELEELRVEQVTR_;PTMs=-;Paralogous=-
Chromosome	MaxQuant_1.5.0.30	exon	5845134	5845173	208.51	+	0	Amino_Acid_Before=K;Annotated=+;Charges=2,3;PEP=1.0533e-26;Missed_Cleavages=0;Mass=1498.7198;Sequence(s)=_ACNDPVADQLLQR_;PTMs=-;Paralogous=-
Chromosome	MaxQuant_1.5.0.30	exon	410096	410129	80.245	+	0	Amino_Acid_Before=R;Annotated=+;Charges=3;PEP=1.2176e-05;Missed_Cleavages=0;Mass=1353.6976;Sequence(s)=_ACWALQHLLSR_;PTMs=-;Paralogous=-
Chromosome	MaxQuant_1.5.0.30	exon	3944990	3945035	95.854	+	0	Amino_Acid_Before=R;Annotated=+;Charges=2,3;PEP=4.9918e-06;Missed_Cleavages=0;Mass=1478.6862;Sequence(s)=_ADAAAAAQEPSANHR_;PTMs=-;Paralogous=-
Chromosome	MaxQuant_1.5.0.30	exon	6137857	6137911	123.14	-	0	Amino_Acid_Before=R;Annotated=+;Charges=2,3;PEP=1.57e-09;Missed_Cleavages=0;Mass=1820.9632;Sequence(s)=_ADAAPALLVALDNISDPR_;PTMs=-;Paralogous=-
Chromosome	MaxQuant_1.5.0.30	exon	2849418	2849496	80.786	+	0	Amino_Acid_Before=R;Annotated=+;Charges=3,4;PEP=2.3534e-08;Missed_Cleavages=1;Mass=3058.3879;Sequence(s)=_ADADFMIWTHADNVEALQSTYSDFRR_;PTMs=-;Paralogous=-
Chromosome	MaxQuant_1.5.0.30	exon	4391838	4391871	45.764	+	0	Amino_Acid_Before=R;Annotated=+;Charges=2;PEP=0.0016484;Missed_Cleavages=0;Mass=1257.5408;Sequence(s)=_ADAEDSVHQMR_;PTMs=-;Paralogous=-
Chromosome	MaxQuant_1.5.0.30	exon	2570752	2570809	29.603	-	0	Amino_Acid_Before=R;Annotated=+;Charges=3;PEP=0.049726;Missed_Cleavages=0;Mass=2026.0484;Sequence(s)=_ADAHGILLVLDEVQTGYGR_;PTMs=-;Paralogous=-
Chromosome	MaxQuant_1.5.0.30	exon	3181680	3181722	137.73	-	0	Amino_Acid_Before=K;Annotated=+;Charges=2,3;PEP=3.7825e-12;Missed_Cleavages=0;Mass=1600.7886;Sequence(s)=_ADAIGVNFIDTYFR_;PTMs=-;Paralogous=-
Chromosome	MaxQuant_1.5.0.30	exon	5331253	5331298	68.329	+	0	Amino_Acid_Before=K;Annotated=+;Charges=2,3;PEP=3.018e-05;Missed_Cleavages=0;Mass=1398.7355;Sequence(s)=_ADAIIAAAGEIAEGK_;PTMs=-;Paralogous=-
Chromosome	MaxQuant_1.5.0.30	exon	4300160	4300190	95.477	-	0	Amino_Acid_Before=K;Annotated=+;Charges=2;PEP=7.9733e-06;Missed_Cleavages=0;Mass=1058.4993;Sequence(s)=_ADALQADAER_;PTMs=-;Paralogous=-
Chromosome	MaxQuant_1.5.0.30	exon	4300157	4300190	120.57	-	0	Amino_Acid_Before=K;Annotated=+;Charges=2,3;PEP=6.1586e-09;Missed_Cleavages=1;Mass=1186.5942;Sequence(s)=_ADALQADAERK_;PTMs=-;Paralogous=-
Chromosome	MaxQuant_1.5.0.30	exon	2411791	2411818	26.889	+	0	Amino_Acid_Before=R;Annotated=+;Charges=3;PEP=0.078747;Missed_Cleavages=0;Mass=1011.5825;Sequence(s)=_ADALRPITR_;PTMs=-;Paralogous=+
Chromosome	MaxQuant_1.5.0.30	exon	1118529	1118556	26.889	+	0	Amino_Acid_Before=R;Annotated=+;Charges=3;PEP=0.078747;Missed_Cleavages=0;Mass=1011.5825;Sequence(s)=_ADALRPITR_;PTMs=-;Paralogous=+
Chromosome	MaxQuant_1.5.0.30	exon	6092292	6092322	51.727	-	0	Amino_Acid_Before=K;Annotated=+;Charges=2;PEP=0.0020315;Missed_Cleavages=0;Mass=1074.5346;Sequence(s)=_ADALWDVSAK_;PTMs=-;Paralogous=-
Chromosome	MaxQuant_1.5.0.30	exon	6584866	6584902	56.569	-	0	Amino_Acid_Before=R;Annotated=+;Charges=2;PEP=0.00065032;Missed_Cleavages=0;Mass=1191.5442;Sequence(s)=_ADAMIAAGTEDK_;PTMs=-;Paralogous=-
Chromosome	MaxQuant_1.5.0.30	exon	4300223	4300256	95.094	-	0	Amino_Acid_Before=R;Annotated=+;Charges=2;PEP=9.4527e-07;Missed_Cleavages=0;Mass=1161.5448;Sequence(s)=_ADAMLADAQTR_;PTMs=-;Paralogous=-
Chromosome	MaxQuant_1.5.0.30	exon	4269428	4269503	54.521	-	0	Amino_Acid_Before=R;Annotated=+;Charges=3;PEP=0.00091768;Missed_Cleavages=1;Mass=2827.2759;Sequence(s)=_ADATAQFGYESGYDRDTMLTLFAER_;PTMs=-;Paralogous=-
Chromosome	MaxQuant_1.5.0.30	exon	6802318	6802387	159.2	-	0	Amino_Acid_Before=R;Annotated=+;Charges=2,3;PEP=1.7716e-20;Missed_Cleavages=0;Mass=2230.2321;Sequence(s)=_ADATAQVLEVGAIVPLHASALGK_;PTMs=-;Paralogous=-
Chromosome	MaxQuant_1.5.0.30	exon	6373840	6373891	182.09	+	0	Amino_Acid_Before=K;Annotated=+;Charges=2;PEP=3.8141e-25;Missed_Cleavages=0;Mass=1509.7172;Sequence(s)=_ADATGAANGDGAPPAVR_;PTMs=-;Paralogous=-
Chromosome	MaxQuant_1.5.0.30	exon	3173218	3173290	129.29	-	0	Amino_Acid_Before=K;Annotated=+;Charges=2,3;PEP=6.2169e-14;Missed_Cleavages=0;Mass=2090.0756;Sequence(s)=_ADAVAAAVGGADPVDIPAAGAVGR_;PTMs=-;Paralogous=-
Chromosome	MaxQuant_1.5.0.30	exon	4369023	4369092	40.668	+	0	Amino_Acid_Before=M;Annotated=+;Charges=3;PEP=0.0046479;Missed_Cleavages=0;Mass=2113.1743;Sequence(s)=_ADAVIAIAGSSGLIGSALTSALR_;PTMs=-;Paralogous=-
Chromosome	MaxQuant_1.5.0.30	exon	1665846	1665885	55.899	+	0	Amino_Acid_Before=K;Annotated=+;Charges=2,3;PEP=0.00058934;Missed_Cleavages=0;Mass=1296.6575;Sequence(s)=_ADAYGHGALPVAR_;PTMs=-;Paralogous=-
Chromosome	MaxQuant_1.5.0.30	exon	447773	447824	41.513	+	0	Amino_Acid_Before=R;Annotated=+;Charges=3;PEP=0.0040797;Missed_Cleavages=0;Mass=2134.0153;Sequence(s)=_ADCLEFIEQNWTDIRPK_;PTMs=-;Paralogous=-
Chromosome	MaxQuant_1.5.0.30	exon	2800204	2800225	29.102	-	0	Amino_Acid_Before=K;Annotated=+;Charges=2;PEP=0.063826;Missed_Cleavages=0;Mass=817.39702;Sequence(s)=_ADDALWK_;PTMs=-;Paralogous=-
Chromosome	MaxQuant_1.5.0.30	exon	2200844	2200901	98.175	-	0	Amino_Acid_Before=K;Annotated=+;Charges=3;PEP=8.3792e-08;Missed_Cleavages=0;Mass=2188.0913;Sequence(s)=_ADDDLLQLWDHPVNTPALR_;PTMs=-;Paralogous=-
Chromosome	MaxQuant_1.5.0.30	exon	1308438	1308486	87.519	+	0	Amino_Acid_Before=R;Annotated=+;Charges=2,3;PEP=3.699e-06;Missed_Cleavages=0;Mass=1709.8836;Sequence(s)=_ADDELLEELVGGPVVR_;PTMs=-;Paralogous=-
Chromosome	MaxQuant_1.5.0.30	exon	3001953	3001980	61.78	+	0	Amino_Acid_Before=R;Annotated=+;Charges=2,3;PEP=0.00064304;Missed_Cleavages=0;Mass=994.51959;Sequence(s)=_ADDHIVAVR_;PTMs=-;Paralogous=-
Chromosome	MaxQuant_1.5.0.30	exon	5630044	5630086	135.02	-	0	Amino_Acid_Before=R;Annotated=+;Charges=2,3;PEP=4.4466e-12;Missed_Cleavages=0;Mass=1477.7157;Sequence(s)=_ADDIAALMTLEMGK_;PTMs=-;Paralogous=-
Chromosome	MaxQuant_1.5.0.30	exon	5173324	5173390	115.54	+	0	Amino_Acid_Before=R;Annotated=+;Charges=2,3;PEP=6.4431e-12;Missed_Cleavages=0;Mass=2036.1266;Sequence(s)=_ADDIGAGAVTPAVGALLSVLAR_;PTMs=-;Paralogous=-
Chromosome	MaxQuant_1.5.0.30	exon	3126658	3126697	84.753	+	0	Amino_Acid_Before=R;Annotated=+;Charges=2;PEP=6.7321e-06;Missed_Cleavages=0;Mass=1372.7562;Sequence(s)=_ADDLLTATLLTAR_;PTMs=-;Paralogous=-
Chromosome	MaxQuant_1.5.0.30	exon	6792053	6792119	112.47	-	0	Amino_Acid_Before=M;Annotated=+;Charges=2,3;PEP=7.7029e-12;Missed_Cleavages=0;Mass=2455.159;Sequence(s)=_ADDLVISGVPFTHDPWMASQNR_;PTMs=-;Paralogous=-
Chromosome	MaxQuant_1.5.0.30	exon	6467390	6467438	138.01	-	0	Amino_Acid_Before=K;Annotated=+;Charges=2;PEP=4.0953e-12;Missed_Cleavages=0;Mass=1820.7424;Sequence(s)=_ADDMWGSTNDPNNAWK_;PTMs=-;Paralogous=-
Chromosome	MaxQuant_1.5.0.30	exon	6373468	6373507	63.29	+	0	Amino_Acid_Before=R;Annotated=+;Charges=2;PEP=0.00041377;Missed_Cleavages=0;Mass=1405.6573;Sequence(s)=_ADDNSITSLDDLK_;PTMs=-;Paralogous=-
Chromosome	MaxQuant_1.5.0.30	exon	3564810	3564837	26.707	+	0	Amino_Acid_Before=R;Annotated=+;Charges=3;PEP=0.093776;Missed_Cleavages=1;Mass=1075.5411;Sequence(s)=_ADDRIPAYR_;PTMs=-;Paralogous=-
Chromosome	MaxQuant_1.5.0.30	exon	5074366	5074405	43.69	-	0	Amino_Acid_Before=R;Annotated=+;Charges=2;PEP=0.0027383;Missed_Cleavages=1;Mass=1463.6311;Sequence(s)=_ADDRISEAGMEDR_;PTMs=-;Paralogous=-
Chromosome	MaxQuant_1.5.0.30	exon	55984	56032	92.8	-	0	Amino_Acid_Before=R;Annotated=+;Charges=2;PEP=3.7571e-06;Missed_Cleavages=0;Mass=1741.8006;Sequence(s)=_ADDSTLVLTDDYASTR_;PTMs=-;Paralogous=-
Chromosome	MaxQuant_1.5.0.30	exon	1577151	1577178	137.69	+	0	Amino_Acid_Before=R;Annotated=+;Charges=2;PEP=1.1841e-05;Missed_Cleavages=0;Mass=1032.4724;Sequence(s)=_ADDTDEVIR_;PTMs=-;Paralogous=-
Chromosome	MaxQuant_1.5.0.30	exon	5036940	5036985	193.51	-	0	Amino_Acid_Before=R;Annotated=+;Charges=2,3;PEP=6.6677e-26;Missed_Cleavages=0;Mass=1570.8203;Sequence(s)=_ADEAVIDLAELAVSR_;PTMs=-;Paralogous=-
Chromosome	MaxQuant_1.5.0.30	exon	1970363	1970447	58.565	-	0	Amino_Acid_Before=R;Annotated=+;Charges=3,4;PEP=4.9214e-05;Missed_Cleavages=1;Mass=2889.4145;Sequence(s)=_ADEEQKPHWAAPSTTAPVDATVTVPGSK_;PTMs=-;Paralogous=-
Chromosome	MaxQuant_1.5.0.30	exon	2520925	2520991	79.69	+	0	Amino_Acid_Before=K;Annotated=+;Charges=3;PEP=4.106e-07;Missed_Cleavages=1;Mass=2271.2223;Sequence(s)=_ADEGGREILVPFVGAIVTSVSR_;PTMs=-;Paralogous=-
Chromosome	MaxQuant_1.5.0.30	exon	1098350	1098377	87.149	+	0	Amino_Acid_Before=K;Annotated=+;Charges=2;PEP=0.00023487;Missed_Cleavages=0;Mass=1003.4723;Sequence(s)=_ADEIGGTWR_;PTMs=-;Paralogous=+
Chromosome	MaxQuant_1.5.0.30	exon	2391612	2391639	87.149	+	0	Amino_Acid_Before=K;Annotated=+;Charges=2;PEP=0.00023487;Missed_Cleavages=0;Mass=1003.4723;Sequence(s)=_ADEIGGTWR_;PTMs=-;Paralogous=+
Chromosome	MaxQuant_1.5.0.30	exon	4780568	4780601	20.788	+	0	Amino_Acid_Before=R;Annotated=+;Charges=3;PEP=0.090921;Missed_Cleavages=0;Mass=1317.6466;Sequence(s)=_ADELHLGFNFR_;PTMs=-;Paralogous=-
Chromosome	MaxQuant_1.5.0.30	exon	1194935	1194989	170.89	+	0	Amino_Acid_Before=K;Annotated=+;Charges=2,3;PEP=1.3264e-18;Missed_Cleavages=0;Mass=1913.9305;Sequence(s)=_ADELMAEAVQHLFQAGGK_;PTMs=-;Paralogous=-
Chromosome	MaxQuant_1.5.0.30	exon	4319224	4319257	56.551	-	0	Amino_Acid_Before=R;Annotated=+;Charges=3;PEP=0.00072548;Missed_Cleavages=1;Mass=1355.643;Sequence(s)=_ADEQEIERNPR_;PTMs=-;Paralogous=-
Chromosome	MaxQuant_1.5.0.30	exon	2493193	2493238	176.25	+	0	Amino_Acid_Before=K;Annotated=+;Charges=2,3;PEP=5.3664e-25;Missed_Cleavages=0;Mass=1655.7903;Sequence(s)=_ADESYQIGEVGHPVR_;PTMs=-;Paralogous=-
Chromosome	MaxQuant_1.5.0.30	exon	3809820	3809850	26.412	-	0	Amino_Acid_Before=R;Annotated=+;Charges=2;PEP=0.046961;Missed_Cleavages=0;Mass=989.4488;Sequence(s)=_ADEVSMPGGK_;PTMs=-;Paralogous=-
Chromosome	MaxQuant_1.5.0.30	exon	3709464	3709491	61.78	-	0	Amino_Acid_Before=R;Annotated=+;Charges=2;PEP=0.001194;Missed_Cleavages=0;Mass=872.46035;Sequence(s)=_ADEVVAAAK_;PTMs=-;Paralogous=-
Chromosome	MaxQuant_1.5.0.30	exon	5072394	5072430	83.204	-	0	Amino_Acid_Before=R;Annotated=+;Charges=2,3;PEP=1.4148e-05;Missed_Cleavages=1;Mass=1303.6157;Sequence(s)=_ADFADAPAQDRK_;PTMs=-;Paralogous=-
Chromosome	MaxQuant_1.5.0.30	exon	4776095	4776134	109.83	+	0	Amino_Acid_Before=R;Annotated=+;Charges=2;PEP=1.8096e-08;Missed_Cleavages=0;Mass=1386.6052;Sequence(s)=_ADFDVDSSGAFTR_;PTMs=-;Paralogous=-
Chromosome	MaxQuant_1.5.0.30	exon	2460999	2461029	97.284	+	0	Amino_Acid_Before=R;Annotated=+;Charges=2,3;PEP=7.1855e-06;Missed_Cleavages=0;Mass=1125.6182;Sequence(s)=_ADFISVHLPK_;PTMs=-;Paralogous=-
Chromosome	MaxQuant_1.5.0.30	exon	3713575	3713680	174.39	-	0	Amino_Acid_Before=R;Annotated=+;Charges=2,3;PEP=3.9926e-36;Missed_Cleavages=0;Mass=3324.7089;Sequence(s)=_ADFLNELDAPAAAGTEGAVSGVEGLPSGSALLVVK_;PTMs=-;Paralogous=-
Chromosome	MaxQuant_1.5.0.30	exon	409596	409632	63.091	+	0	Amino_Acid_Before=R;Annotated=+;Charges=2;PEP=0.0012831;Missed_Cleavages=0;Mass=1238.6295;Sequence(s)=_ADFNSIGAVAFK_;PTMs=-;Paralogous=-
Chromosome	MaxQuant_1.5.0.30	exon	3200686	3200710	51.528	+	0	Amino_Acid_Before=R;Annotated=+;Charges=2;PEP=0.0058711;Missed_Cleavages=0;Mass=917.49707;Sequence(s)=_ADFPILSR_;PTMs=-;Paralogous=-
Chromosome	MaxQuant_1.5.0.30	exon	6803766	6803811	184.02	+	0	Amino_Acid_Before=M;Annotated=+;Charges=2,3;PEP=2.2021e-30;Missed_Cleavages=0;Mass=1537.7372;Sequence(s)=_ADFVGAIDQGTTSTR_;PTMs=-;Paralogous=-
Chromosome	MaxQuant_1.5.0.30	exon	132190	132217	101.65	-	0	Amino_Acid_Before=R;Annotated=+;Charges=2;PEP=0.00016637;Missed_Cleavages=0;Mass=1102.5447;Sequence(s)=_ADFYTLFAR_;PTMs=-;Paralogous=-
Chromosome	MaxQuant_1.5.0.30	exon	849381	849435	78.674	-	0	Amino_Acid_Before=R;Annotated=+;Charges=2;PEP=1.6493e-06;Missed_Cleavages=0;Mass=1755.7911;Sequence(s)=_ADGAELGPDDIDAAAEAR_;PTMs=-;Paralogous=-
Chromosome	MaxQuant_1.5.0.30	exon	3688849	3688915	60.939	-	0	Amino_Acid_Before=R;Annotated=+;Charges=2,3;PEP=0.00017196;Missed_Cleavages=0;Mass=2261.2056;Sequence(s)=_ADGAPDTVITGAVILDHWGIIK_;PTMs=-;Paralogous=-
Chromosome	MaxQuant_1.5.0.30	exon	3122442	3122487	51.128	+	0	Amino_Acid_Before=R;Annotated=+;Charges=2;PEP=0.00067079;Missed_Cleavages=0;Mass=1543.7552;Sequence(s)=_ADGAQIDSLLGPEMK_;PTMs=-;Paralogous=-
Chromosome	MaxQuant_1.5.0.30	exon	1896486	1896522	67.019	+	0	Amino_Acid_Before=R;Annotated=+;Charges=2;PEP=3.3685e-05;Missed_Cleavages=0;Mass=1289.5888;Sequence(s)=_ADGDDWVLNGTK_;PTMs=-;Paralogous=-
Chromosome	MaxQuant_1.5.0.30	exon	3711052	3711103	67.251	-	0	Amino_Acid_Before=R;Annotated=+;Charges=2;PEP=9.4903e-06;Missed_Cleavages=0;Mass=1670.7748;Sequence(s)=_ADGGEAIAAPEDELASR_;PTMs=-;Paralogous=-
Chromosome	MaxQuant_1.5.0.30	exon	5936639	5936681	39.483	-	0	Amino_Acid_Before=R;Annotated=+;Charges=2;PEP=0.015519;Missed_Cleavages=0;Mass=1429.7565;Sequence(s)=_ADGIDAPALFLTAR_;PTMs=-;Paralogous=-
Chromosome	MaxQuant_1.5.0.30	exon	1494272	1494323	131.18	+	0	Amino_Acid_Before=R;Annotated=+;Charges=2;PEP=9.7854e-12;Missed_Cleavages=0;Mass=1592.7505;Sequence(s)=_ADGIIGFGGGSPMDTAK_;PTMs=-;Paralogous=-
Chromosome	MaxQuant_1.5.0.30	exon	2430041	2430074	54.343	-	0	Amino_Acid_Before=K;Annotated=+;Charges=2;PEP=0.0009501;Missed_Cleavages=0;Mass=1104.5564;Sequence(s)=_ADGLFGALDAR_;PTMs=-;Paralogous=-
Chromosome	MaxQuant_1.5.0.30	exon	3143986	3144106	169.52	-	0	Amino_Acid_Before=K;Annotated=+;Charges=3,4;PEP=1.0389e-39;Missed_Cleavages=0;Mass=4248.0321;Sequence(s)=_ADGPVPGTAWITEDDHTLLQAQLEPTPGNSVTMTLSDWGK_;PTMs=-;Paralogous=-
Chromosome	MaxQuant_1.5.0.30	exon	3127315	3127342	61.09	+	0	Amino_Acid_Before=R;Annotated=+;Charges=2;PEP=0.0071532;Missed_Cleavages=0;Mass=1000.476;Sequence(s)=_ADGQLPNMR_;PTMs=-;Paralogous=-
Chromosome	MaxQuant_1.5.0.30	exon	6547363	6547420	192.6	-	0	Amino_Acid_Before=R;Annotated=+;Charges=2;PEP=5.815e-26;Missed_Cleavages=0;Mass=1800.8602;Sequence(s)=_ADGSLQSSPVTGGVDAQGR_;PTMs=-;Paralogous=-
Chromosome	MaxQuant_1.5.0.30	exon	5483833	5483884	104.2	+	0	Amino_Acid_Before=R;Annotated=+;Charges=2;PEP=4.8893e-07;Missed_Cleavages=0;Mass=1744.7938;Sequence(s)=_ADGSVADPNEEGAICIK_;PTMs=-;Paralogous=-
Chromosome	MaxQuant_1.5.0.30	exon	5018014	5018050	119.25	-	0	Amino_Acid_Before=K;Annotated=+;Charges=2,3;PEP=6.937e-09;Missed_Cleavages=0;Mass=1227.548;Sequence(s)=_ADGSVSVHADDR_;PTMs=-;Paralogous=-
Chromosome	MaxQuant_1.5.0.30	exon	5631472	5631577	230.88	+	0	Amino_Acid_Before=R;Annotated=+;Charges=3,4;PEP=5.4162e-59;Missed_Cleavages=0;Mass=3786.7663;Sequence(s)=_ADGTPVSTDTGEIFWGEPGTNGQHAFYQLLHQGTR_;PTMs=-;Paralogous=-
Chromosome	MaxQuant_1.5.0.30	exon	4313364	4313421	164.69	-	0	Amino_Acid_Before=R;Annotated=+;Charges=2;PEP=2.0063e-18;Missed_Cleavages=0;Mass=2021.9113;Sequence(s)=_ADGVTVINDAYNANPDSMR_;PTMs=-;Paralogous=-
Chromosome	MaxQuant_1.5.0.30	exon	878849	878894	102.29	+	0	Amino_Acid_Before=R;Annotated=+;Charges=2,3;PEP=8.6739e-10;Missed_Cleavages=0;Mass=1557.7536;Sequence(s)=_ADGVVVGATQYEHGR_;PTMs=-;Paralogous=-
Chromosome	MaxQuant_1.5.0.30	exon	878849	878924	44.183	+	0	Amino_Acid_Before=R;Annotated=+;Charges=4;PEP=0.00015262;Missed_Cleavages=1;Mass=2539.2779;Sequence(s)=_ADGVVVGATQYEHGRDTAPVVSGVR_;PTMs=-;Paralogous=-
Chromosome	MaxQuant_1.5.0.30	exon	4261673	4261724	115.57	-	0	Amino_Acid_Before=K;Annotated=+;Charges=2,3;PEP=7.727e-12;Missed_Cleavages=0;Mass=1902.8959;Sequence(s)=_ADHDDYSAILLESLADR_;PTMs=-;Paralogous=-
Chromosome	MaxQuant_1.5.0.30	exon	6336008	6336035	79.148	+	0	Amino_Acid_Before=K;Annotated=+;Charges=2,3;PEP=0.00028798;Missed_Cleavages=0;Mass=976.54541;Sequence(s)=_ADHGLVLPR_;PTMs=-;Paralogous=-
Chromosome	MaxQuant_1.5.0.30	exon	3200881	3200935	84.249	+	0	Amino_Acid_Before=R;Annotated=+;Charges=2;PEP=8.2163e-07;Missed_Cleavages=0;Mass=1877.9411;Sequence(s)=_ADIAAFVGADPDELVFTK_;PTMs=-;Paralogous=-
Chromosome	MaxQuant_1.5.0.30	exon	4997585	4997624	78.814	-	0	Amino_Acid_Before=R;Annotated=+;Charges=2;PEP=1.3475e-05;Missed_Cleavages=0;Mass=1361.698;Sequence(s)=_ADIAFVVADAGWK_;PTMs=-;Paralogous=-
Chromosome	MaxQuant_1.5.0.30	exon	877666	877741	115.55	-	0	Amino_Acid_Before=R;Annotated=+;Charges=2,4;PEP=3.31e-15;Missed_Cleavages=0;Mass=2528.3235;Sequence(s)=_ADIALAAGADVLHLGQDDLPLDVAR_;PTMs=-;Paralogous=-
Chromosome	MaxQuant_1.5.0.30	exon	1032853	1032898	60.549	+	0	Amino_Acid_Before=R;Annotated=+;Charges=2,3;PEP=0.00039079;Missed_Cleavages=1;Mass=1643.8479;Sequence(s)=_ADIATETLAEGLRER_;PTMs=-;Paralogous=-
Chromosome	MaxQuant_1.5.0.30	exon	1541357	1541390	130.56	+	0	Amino_Acid_Before=R;Annotated=+;Charges=2;PEP=4.3952e-10;Missed_Cleavages=0;Mass=1256.5925;Sequence(s)=_ADIDYGLYEAK_;PTMs=-;Paralogous=-
Chromosome	MaxQuant_1.5.0.30	exon	6806210	6806339	163.55	+	0	Amino_Acid_Before=R;Annotated=+;Charges=4;PEP=9.1932e-40;Missed_Cleavages=0;Mass=4468.3013;Sequence(s)=_ADIEYLLGHVNTLLADPLTADDVVGVYAGLRPLLAGESDSTSK_;PTMs=-;Paralogous=-
Chromosome	MaxQuant_1.5.0.30	exon	4570993	4571026	67.385	-	0	Amino_Acid_Before=R;Annotated=+;Charges=2;PEP=4.3125e-05;Missed_Cleavages=0;Mass=1272.6714;Sequence(s)=_ADIPDVDLFIR_;PTMs=-;Paralogous=-
Chromosome	MaxQuant_1.5.0.30	exon	4761727	4761805	176.09	-	0	Amino_Acid_Before=R;Annotated=+;Charges=2,3,4;PEP=2.9962e-30;Missed_Cleavages=0;Mass=2453.2948;Sequence(s)=_ADIQTVCLGQAASAAAVLLAAGTPGK_;PTMs=-;Paralogous=-
Chromosome	MaxQuant_1.5.0.30	exon	1024974	1025004	33.87	+	0	Amino_Acid_Before=R;Annotated=+;Charges=3;PEP=0.029786;Missed_Cleavages=1;Mass=1143.64;Sequence(s)=_ADIRNPFIAK_;PTMs=-;Paralogous=-
Chromosome	MaxQuant_1.5.0.30	exon	259723	259765	80.738	-	0	Amino_Acid_Before=K;Annotated=+;Charges=2,3;PEP=3.8388e-06;Missed_Cleavages=0;Mass=1489.7889;Sequence(s)=_ADIRPGYTGQLTAK_;PTMs=-;Paralogous=-
Chromosome	MaxQuant_1.5.0.30	exon	2039176	2039212	77.674	+	0	Amino_Acid_Before=K;Annotated=+;Charges=2,3;PEP=1.2965e-05;Missed_Cleavages=0;Mass=1362.7256;Sequence(s)=_ADITPELQAHLR_;PTMs=-;Paralogous=-
Chromosome	MaxQuant_1.5.0.30	exon	5159141	5159174	61.11	-	0	Amino_Acid_Before=R;Annotated=+;Charges=2;PEP=0.00039919;Missed_Cleavages=0;Mass=1116.5663;Sequence(s)=_ADIVESLGADK_;PTMs=-;Paralogous=-
Chromosome	MaxQuant_1.5.0.30	exon	6439162	6439243	98.98	+	0	Amino_Acid_Before=R;Annotated=+;Charges=3,4;PEP=1.0627e-11;Missed_Cleavages=0;Mass=3186.5022;Sequence(s)=_ADIVEVMHTSQDWWPADFGHYGPLFIR_;PTMs=-;Paralogous=-
Chromosome	MaxQuant_1.5.0.30	exon	2748549	2748594	34.928	-	0	Amino_Acid_Before=R;Annotated=+;Charges=2;PEP=0.02148;Missed_Cleavages=0;Mass=1580.8661;Sequence(s)=_ADIVILDIEDAVAPK_;PTMs=-;Paralogous=-
Chromosome	MaxQuant_1.5.0.30	exon	6680015	6680054	19.244	+	0	Amino_Acid_Before=R;Annotated=+;Charges=2,3;PEP=0.071943;Missed_Cleavages=0;Mass=1388.7161;Sequence(s)=_ADIVYGQGARPSR_;PTMs=-;Paralogous=-
Chromosome	MaxQuant_1.5.0.30	exon	3658527	3658629	89.145	+	0	Amino_Acid_Before=R;Annotated=+;Charges=3;PEP=4.0467e-14;Missed_Cleavages=0;Mass=3250.6146;Sequence(s)=_ADLAPADVFLPGDSPAPAAVDTPGTASGYALAPR_;PTMs=-;Paralogous=-
Chromosome	MaxQuant_1.5.0.30	exon	49928	49964	81.239	-	0	Amino_Acid_Before=R;Annotated=+;Charges=3;PEP=1.1187e-05;Missed_Cleavages=1;Mass=1422.7256;Sequence(s)=_ADLARDPSFYLR_;PTMs=-;Paralogous=-
Chromosome	MaxQuant_1.5.0.30	exon	1091496	1091538	58.723	-	0	Amino_Acid_Before=R;Annotated=+;Charges=2;PEP=0.00028509;Missed_Cleavages=0;Mass=1359.663;Sequence(s)=_ADLATDTGVAVDGR_;PTMs=-;Paralogous=+
Chromosome	MaxQuant_1.5.0.30	exon	2384758	2384800	58.723	-	0	Amino_Acid_Before=R;Annotated=+;Charges=2;PEP=0.00028509;Missed_Cleavages=0;Mass=1359.663;Sequence(s)=_ADLATDTGVAVDGR_;PTMs=-;Paralogous=+
Chromosome	MaxQuant_1.5.0.30	exon	1854175	1854214	62.287	-	0	Amino_Acid_Before=K;Annotated=+;Charges=2;PEP=0.0011696;Missed_Cleavages=0;Mass=1286.7082;Sequence(s)=_ADLATLVTVEAGK_;PTMs=-;Paralogous=-
Chromosome	MaxQuant_1.5.0.30	exon	4361217	4361250	55.261	-	0	Amino_Acid_Before=R;Annotated=+;Charges=2;PEP=0.00087532;Missed_Cleavages=0;Mass=1144.5724;Sequence(s)=_ADLAVLDGDTR_;PTMs=-;Paralogous=-
Chromosome	MaxQuant_1.5.0.30	exon	2026363	2026420	55.453	+	0	Amino_Acid_Before=R;Annotated=+;Charges=2;PEP=0.0002555;Missed_Cleavages=0;Mass=2040.9851;Sequence(s)=_ADLEAPEDADLGTEVLDLR_;PTMs=-;Paralogous=-
Chromosome	MaxQuant_1.5.0.30	exon	4852441	4852465	89.698	-	0	Amino_Acid_Before=R;Annotated=+;Charges=2;PEP=0.00096485;Missed_Cleavages=0;Mass=929.48181;Sequence(s)=_ADLEDLVR_;PTMs=-;Paralogous=-
Chromosome	MaxQuant_1.5.0.30	exon	5524075	5524108	93.162	-	0	Amino_Acid_Before=K;Annotated=+;Charges=2;PEP=1.0724e-06;Missed_Cleavages=0;Mass=1249.6415;Sequence(s)=_ADLEQLATHPR_;PTMs=-;Paralogous=-
Chromosome	MaxQuant_1.5.0.30	exon	1115623	1115650	145.72	+	0	Amino_Acid_Before=R;Annotated=+;Charges=2;PEP=5.709e-06;Missed_Cleavages=0;Mass=1092.5638;Sequence(s)=_ADLEVFLMR_;PTMs=-;Paralogous=+
Chromosome	MaxQuant_1.5.0.30	exon	2408885	2408912	145.72	+	0	Amino_Acid_Before=R;Annotated=+;Charges=2;PEP=5.709e-06;Missed_Cleavages=0;Mass=1092.5638;Sequence(s)=_ADLEVFLMR_;PTMs=-;Paralogous=+
Chromosome	MaxQuant_1.5.0.30	exon	987560	987629	37.574	+	0	Amino_Acid_Before=R;Annotated=+;Charges=2;PEP=0.032757;Missed_Cleavages=0;Mass=2423.1757;Sequence(s)=_ADLGGDLSGGYYIQPTIFTGHNK_;PTMs=-;Paralogous=-
Chromosome	MaxQuant_1.5.0.30	exon	3818996	3819065	243.04	-	0	Amino_Acid_Before=R;Annotated=+;Charges=2,3;PEP=2.1673e-58;Missed_Cleavages=0;Mass=2469.2751;Sequence(s)=_ADLGQFEQALTLLSTPPLDPTSR_;PTMs=-;Paralogous=-
Chromosome	MaxQuant_1.5.0.30	exon	693135	693177	95.197	+	0	Amino_Acid_Before=R;Annotated=+;Charges=2;PEP=3.9004e-06;Missed_Cleavages=0;Mass=1480.7522;Sequence(s)=_ADLIGQHIGETEAK_;PTMs=-;Paralogous=-
Chromosome	MaxQuant_1.5.0.30	exon	2505973	2506012	77.776	+	0	Amino_Acid_Before=R;Annotated=+;Charges=2,3;PEP=1.4654e-05;Missed_Cleavages=0;Mass=1427.7256;Sequence(s)=_ADLLDVIADVDNR_;PTMs=-;Paralogous=-
Chromosome	MaxQuant_1.5.0.30	exon	3330803	3330827	125.81	+	0	Amino_Acid_Before=R;Annotated=+;Charges=1,2;PEP=0.00020439;Missed_Cleavages=0;Mass=962.51853;Sequence(s)=_ADLLNYVR_;PTMs=-;Paralogous=-
Chromosome	MaxQuant_1.5.0.30	exon	1115989	1116031	176.23	+	0	Amino_Acid_Before=R;Annotated=+;Charges=2,3;PEP=1.018e-21;Missed_Cleavages=0;Mass=1665.8991;Sequence(s)=_ADLLRPWANWVTPK_;PTMs=-;Paralogous=+
Chromosome	MaxQuant_1.5.0.30	exon	2409251	2409293	176.23	+	0	Amino_Acid_Before=R;Annotated=+;Charges=2,3;PEP=1.018e-21;Missed_Cleavages=0;Mass=1665.8991;Sequence(s)=_ADLLRPWANWVTPK_;PTMs=-;Paralogous=+
Chromosome	MaxQuant_1.5.0.30	exon	3881716	3881767	162.26	-	0	Amino_Acid_Before=K;Annotated=+;Charges=2,3;PEP=6.0356e-18;Missed_Cleavages=0;Mass=1653.9414;Sequence(s)=_ADLLVVGNVGLSTIAGR_;PTMs=-;Paralogous=-
Chromosome	MaxQuant_1.5.0.30	exon	5162734	5162794	92.932	-	0	Amino_Acid_Before=R;Annotated=+;Charges=2;PEP=6.1994e-08;Missed_Cleavages=0;Mass=2199.9929;Sequence(s)=_ADLMPAPPTTWDGMLDEANR_;PTMs=-;Paralogous=-
Chromosome	MaxQuant_1.5.0.30	exon	1439838	1439877	108.23	+	0	Amino_Acid_Before=K;Annotated=+;Charges=2;PEP=2.1672e-09;Missed_Cleavages=0;Mass=1300.6259;Sequence(s)=_ADLNANDIDAAAK_;PTMs=-;Paralogous=-
Chromosome	MaxQuant_1.5.0.30	exon	968782	968818	36.39	-	0	Amino_Acid_Before=K;Annotated=+;Charges=3;PEP=0.015002;Missed_Cleavages=0;Mass=1350.6892;Sequence(s)=_ADLNVIDHDALR_;PTMs=-;Paralogous=-
Chromosome	MaxQuant_1.5.0.30	exon	2035819	2035870	73.138	-	0	Amino_Acid_Before=M;Annotated=+;Charges=2;PEP=1.059e-05;Missed_Cleavages=1;Mass=1821.817;Sequence(s)=_(ac)ADLPFGFSAGDDPDRDK_,_ADLPFGFSAGDDPDRDK_;PTMs=+;Paralogous=-
Chromosome	MaxQuant_1.5.0.30	exon	4268101	4268137	93.096	-	0	Amino_Acid_Before=K;Annotated=+;Charges=1,2;PEP=1.1343e-05;Missed_Cleavages=0;Mass=1297.6224;Sequence(s)=_ADLSTFGEMLSK_;PTMs=-;Paralogous=-
Chromosome	MaxQuant_1.5.0.30	exon	6278709	6278733	36.381	-	0	Amino_Acid_Before=R;Annotated=+;Charges=2;PEP=0.025989;Missed_Cleavages=0;Mass=819.41604;Sequence(s)=_ADLTAAMK_;PTMs=-;Paralogous=-
Chromosome	MaxQuant_1.5.0.30	exon	1904142	1904190	88.421	-	0	Amino_Acid_Before=R;Annotated=+;Charges=2,3;PEP=4.9662e-06;Missed_Cleavages=1;Mass=1672.8016;Sequence(s)=_ADLTADGLDADAVDRR_;PTMs=-;Paralogous=-
Chromosome	MaxQuant_1.5.0.30	exon	3527165	3527246	189.09	+	0	Amino_Acid_Before=K;Annotated=+;Charges=3,4;PEP=4.7641e-31;Missed_Cleavages=0;Mass=3111.4549;Sequence(s)=_ADLTALMTQSQDWWPADYGHYGGLFIR_;PTMs=-;Paralogous=-
Chromosome	MaxQuant_1.5.0.30	exon	3268215	3268281	33.649	+	0	Amino_Acid_Before=M;Annotated=+;Charges=4;PEP=0.014712;Missed_Cleavages=0;Mass=2390.2019;Sequence(s)=_ADLTPAQISAVDAAHIWHPYSK_;PTMs=-;Paralogous=-
Chromosome	MaxQuant_1.5.0.30	exon	117450	117495	70.335	+	0	Amino_Acid_Before=R;Annotated=+;Charges=3;PEP=2.0819e-05;Missed_Cleavages=0;Mass=1688.8635;Sequence(s)=_ADLTRPAINHYFGSK_;PTMs=-;Paralogous=-
Chromosome	MaxQuant_1.5.0.30	exon	3946969	3947008	47.774	+	0	Amino_Acid_Before=K;Annotated=+;Charges=2;PEP=0.0063248;Missed_Cleavages=0;Mass=1373.7555;Sequence(s)=_ADLVLAIYNPASK_;PTMs=-;Paralogous=-
Chromosome	MaxQuant_1.5.0.30	exon	6520912	6520957	75.018	-	0	Amino_Acid_Before=K;Annotated=+;Charges=2,3;PEP=2.2421e-05;Missed_Cleavages=0;Mass=1558.8429;Sequence(s)=_ADLVLLAMGFVGPEK_;PTMs=-;Paralogous=-
Chromosome	MaxQuant_1.5.0.30	exon	2194922	2194973	59.728	+	0	Amino_Acid_Before=R;Annotated=+;Charges=3;PEP=0.0006556;Missed_Cleavages=0;Mass=1836.9768;Sequence(s)=_ADLVVLDHDLAVTAVMR_;PTMs=-;Paralogous=-
Chromosome	MaxQuant_1.5.0.30	exon	1796641	1796674	54.343	+	0	Amino_Acid_Before=R;Annotated=+;Charges=2;PEP=0.0009501;Missed_Cleavages=0;Mass=1204.5216;Sequence(s)=_ADMDALPMADR_;PTMs=-;Paralogous=-
Chromosome	MaxQuant_1.5.0.30	exon	2571786	2571828	78.505	+	0	Amino_Acid_Before=R;Annotated=+;Charges=2,3;PEP=1.2129e-05;Missed_Cleavages=0;Mass=1601.7872;Sequence(s)=_ADMLTGAFELLHER_;PTMs=-;Paralogous=-
Chromosome	MaxQuant_1.5.0.30	exon	921162	921195	97.594	+	0	Amino_Acid_Before=K;Annotated=+;Charges=2;PEP=4.0388e-07;Missed_Cleavages=0;Mass=1242.5993;Sequence(s)=_ADNFANIPPER_;PTMs=-;Paralogous=-
Chromosome	MaxQuant_1.5.0.30	exon	2795980	2796028	183.56	-	0	Amino_Acid_Before=R;Annotated=+;Charges=2;PEP=3.4535e-25;Missed_Cleavages=0;Mass=1645.7544;Sequence(s)=_ADNNDITGAASLENNK_;PTMs=-;Paralogous=-
Chromosome	MaxQuant_1.5.0.30	exon	2795977	2796028	186.75	-	0	Amino_Acid_Before=R;Annotated=+;Charges=2,3;PEP=2.7408e-25;Missed_Cleavages=1;Mass=1773.8493;Sequence(s)=_ADNNDITGAASLENNKK_;PTMs=-;Paralogous=-
Chromosome	MaxQuant_1.5.0.30	exon	745753	745792	58.32	-	0	Amino_Acid_Before=M;Annotated=+;Charges=2;PEP=0.00044701;Missed_Cleavages=0;Mass=1354.6113;Sequence(s)=_ADPAPATENNEAR_;PTMs=-;Paralogous=-
Chromosome	MaxQuant_1.5.0.30	exon	4389260	4389293	64.64	-	0	Amino_Acid_Before=R;Annotated=+;Charges=2;PEP=0.00011185;Missed_Cleavages=0;Mass=1136.619;Sequence(s)=_ADPAPIVDAIR_;PTMs=-;Paralogous=-
Chromosome	MaxQuant_1.5.0.30	exon	1746049	1746094	49.223	-	0	Amino_Acid_Before=K;Annotated=+;Charges=3;PEP=0.0024509;Missed_Cleavages=0;Mass=1630.676;Sequence(s)=_ADPDWQGGDYHGTGR_;PTMs=-;Paralogous=-
Chromosome	MaxQuant_1.5.0.30	exon	1532054	1532099	66.826	-	0	Amino_Acid_Before=K;Annotated=+;Charges=2;PEP=3.1922e-05;Missed_Cleavages=0;Mass=1588.7589;Sequence(s)=_ADPGLMGTAVEEMIR_;PTMs=-;Paralogous=-
Chromosome	MaxQuant_1.5.0.30	exon	3128103	3128211	301.11	+	0	Amino_Acid_Before=K;Annotated=+;Charges=3,4,5,6;PEP=3.5042e-97;Missed_Cleavages=0;Mass=3762.875;Sequence(s)=_ADPLDLQGAGDQGLMFGYAIGDTPELMPLPIALAHR_;PTMs=-;Paralogous=-
Chromosome	MaxQuant_1.5.0.30	exon	4384557	4384617	134.32	-	0	Amino_Acid_Before=R;Annotated=+;Charges=2,3;PEP=3.1377e-13;Missed_Cleavages=0;Mass=2156.0273;Sequence(s)=_ADPTVEYTPEGVAHLEAETK_;PTMs=-;Paralogous=-
Chromosome	MaxQuant_1.5.0.30	exon	6379206	6379233	42.338	-	0	Amino_Acid_Before=R;Annotated=+;Charges=2;PEP=0.0077911;Missed_Cleavages=0;Mass=1108.5189;Sequence(s)=_ADPYPIYDR_;PTMs=-;Paralogous=-
Chromosome	MaxQuant_1.5.0.30	exon	6502248	6502320	23.293	+	0	Amino_Acid_Before=R;Annotated=+;Charges=3;PEP=0.062648;Missed_Cleavages=0;Mass=2436.251;Sequence(s)=_ADQLGVPLSQLGQFSGHGAQLSAR_;PTMs=-;Paralogous=-
Chromosome	MaxQuant_1.5.0.30	exon	4352433	4352511	153.87	+	0	Amino_Acid_Before=R;Annotated=+;Charges=3,4;PEP=7.1506e-24;Missed_Cleavages=0;Mass=2594.2759;Sequence(s)=_ADQVEASPGTGSQLVSAVAEAAHLMR_;PTMs=-;Paralogous=-
Chromosome	MaxQuant_1.5.0.30	exon	972165	972216	71.98	-	0	Amino_Acid_Before=R;Annotated=+;Charges=3;PEP=5.7851e-06;Missed_Cleavages=0;Mass=1787.9319;Sequence(s)=_ADQYALAATAFHLLAGR_;PTMs=-;Paralogous=-
Chromosome	MaxQuant_1.5.0.30	exon	5600736	5600772	56.569	+	0	Amino_Acid_Before=R;Annotated=+;Charges=2;PEP=0.0041501;Missed_Cleavages=0;Mass=1328.6361;Sequence(s)=_ADQYSLAATAYR_;PTMs=-;Paralogous=-
Chromosome	MaxQuant_1.5.0.30	exon	4566334	4566382	42.716	+	0	Amino_Acid_Before=R;Annotated=+;Charges=3;PEP=0.0026014;Missed_Cleavages=1;Mass=1832.9017;Sequence(s)=_ADRELEAQSAAFEQLR_;PTMs=-;Paralogous=-
Chromosome	MaxQuant_1.5.0.30	exon	1775022	1775052	65.179	-	0	Amino_Acid_Before=R;Annotated=+;Charges=3;PEP=0.00088376;Missed_Cleavages=1;Mass=1223.5353;Sequence(s)=_ADRFENGEMR_;PTMs=-;Paralogous=-
Chromosome	MaxQuant_1.5.0.30	exon	1060153	1060222	123.87	+	0	Amino_Acid_Before=R;Annotated=+;Charges=3,4;PEP=1.5038e-12;Missed_Cleavages=1;Mass=2583.2024;Sequence(s)=_ADRGDAHNVSIFDTPLEPEMVDR_;PTMs=-;Paralogous=-
Chromosome	MaxQuant_1.5.0.30	exon	5154415	5154442	42.788	+	0	Amino_Acid_Before=K;Annotated=+;Charges=2,3;PEP=0.03063;Missed_Cleavages=1;Mass=1073.5465;Sequence(s)=_ADRLDVTER_;PTMs=-;Paralogous=-
Chromosome	MaxQuant_1.5.0.30	exon	6260789	6260816	35.08	+	0	Amino_Acid_Before=K;Annotated=+;Charges=2;PEP=0.05881;Missed_Cleavages=1;Mass=1093.5768;Sequence(s)=_ADRTYDLLK_;PTMs=-;Paralogous=-
Chromosome	MaxQuant_1.5.0.30	exon	4387658	4387706	57.173	-	0	Amino_Acid_Before=R;Annotated=+;Charges=2,3;PEP=0.00071313;Missed_Cleavages=1;Mass=1606.7587;Sequence(s)=_ADSADGREGVDAFLGK_;PTMs=-;Paralogous=-
Chromosome	MaxQuant_1.5.0.30	exon	2705290	2705353	163.96	-	0	Amino_Acid_Before=R;Annotated=+;Charges=2;PEP=3.4945e-20;Missed_Cleavages=0;Mass=1941.9392;Sequence(s)=_ADSALASEAAGALGPQDATAR_;PTMs=-;Paralogous=-
Chromosome	MaxQuant_1.5.0.30	exon	726245	726311	162.65	-	0	Amino_Acid_Before=K;Annotated=+;Charges=2,3;PEP=2.6172e-20;Missed_Cleavages=0;Mass=2159.0171;Sequence(s)=_ADSGGSVFFGVIVGANDYAEGK_;PTMs=-;Paralogous=-
Chromosome	MaxQuant_1.5.0.30	exon	1950653	1950692	75.483	+	0	Amino_Acid_Before=R;Annotated=+;Charges=2;PEP=1.7256e-05;Missed_Cleavages=0;Mass=1300.7061;Sequence(s)=_ADSGVPIVMLTAK_;PTMs=-;Paralogous=-
Chromosome	MaxQuant_1.5.0.30	exon	4734493	4734526	54.343	-	0	Amino_Acid_Before=R;Annotated=+;Charges=2;PEP=0.0009501;Missed_Cleavages=0;Mass=1170.5881;Sequence(s)=_ADSLGPLVEDR_;PTMs=-;Paralogous=-
Chromosome	MaxQuant_1.5.0.30	exon	5220533	5220611	151.19	-	0	Amino_Acid_Before=R;Annotated=+;Charges=2,3;PEP=4.372e-20;Missed_Cleavages=0;Mass=2708.4133;Sequence(s)=_ADSLTQIGPQVPALIYLNSPSNPTGR_;PTMs=-;Paralogous=-
Chromosome	MaxQuant_1.5.0.30	exon	2723116	2723155	94.023	-	0	Amino_Acid_Before=M;Annotated=+;Charges=2;PEP=2.6356e-06;Missed_Cleavages=0;Mass=1400.7147;Sequence(s)=_ADSPVLLVDTTDR_;PTMs=-;Paralogous=-
Chromosome	MaxQuant_1.5.0.30	exon	2723110	2723155	100.56	-	0	Amino_Acid_Before=M;Annotated=+;Charges=2,3;PEP=6.837e-06;Missed_Cleavages=1;Mass=1655.8842;Sequence(s)=_ADSPVLLVDTTDRVR_;PTMs=-;Paralogous=-
Chromosome	MaxQuant_1.5.0.30	exon	1228250	1228280	131.62	-	0	Amino_Acid_Before=M;Annotated=+;Charges=1,2;PEP=1.0405e-05;Missed_Cleavages=0;Mass=1053.4979;Sequence(s)=_ADSSFDVVSK_;PTMs=-;Paralogous=-
Chromosome	MaxQuant_1.5.0.30	exon	6493671	6493725	87.668	-	0	Amino_Acid_Before=R;Annotated=+;Charges=2;PEP=3.5563e-07;Missed_Cleavages=0;Mass=1861.8905;Sequence(s)=_ADSSGDDTGVLTLDELVR_;PTMs=-;Paralogous=-
Chromosome	MaxQuant_1.5.0.30	exon	6521116	6521158	118.24	-	0	Amino_Acid_Before=R;Annotated=+;Charges=2;PEP=2.4961e-08;Missed_Cleavages=0;Mass=1680.797;Sequence(s)=_ADSTPWPTYPLMFR_;PTMs=-;Paralogous=-
Chromosome	MaxQuant_1.5.0.30	exon	4799416	4799449	115.33	+	0	Amino_Acid_Before=M;Annotated=+;Charges=2;PEP=8.7447e-09;Missed_Cleavages=0;Mass=1190.5779;Sequence(s)=_ADSVLVETSDR_;PTMs=-;Paralogous=-
Chromosome	MaxQuant_1.5.0.30	exon	3199614	3199689	122.51	+	0	Amino_Acid_Before=R;Annotated=+;Charges=2,3;PEP=1.3742e-15;Missed_Cleavages=0;Mass=2450.2037;Sequence(s)=_ADSVPNLEIETGEIVGAGHASATGR_;PTMs=-;Paralogous=-
Chromosome	MaxQuant_1.5.0.30	exon	6968049	6968076	56.548	-	0	Amino_Acid_Before=R;Annotated=+;Charges=2;PEP=0.011873;Missed_Cleavages=0;Mass=1039.4571;Sequence(s)=_ADSYDQVSR_;PTMs=-;Paralogous=-
Chromosome	MaxQuant_1.5.0.30	exon	5907151	5907196	101.53	-	0	Amino_Acid_Before=R;Annotated=+;Charges=2;PEP=2.908e-06;Missed_Cleavages=0;Mass=1653.7635;Sequence(s)=_ADSYQPGVVQNSFDK_;PTMs=-;Paralogous=-
Chromosome	MaxQuant_1.5.0.30	exon	5331037	5331061	163.2	+	0	Amino_Acid_Before=M;Annotated=+;Charges=2;PEP=1.6397e-07;Missed_Cleavages=0;Mass=967.42469;Sequence(s)=_ADTDVEYR_;PTMs=-;Paralogous=-
Chromosome	MaxQuant_1.5.0.30	exon	5331037	5331091	221.37	+	0	Amino_Acid_Before=M;Annotated=+;Charges=2,3,4;PEP=9.5023e-45;Missed_Cleavages=1;Mass=2134.9589;Sequence(s)=_ADTDVEYRIEHDTMGEVR_;PTMs=-;Paralogous=-
Chromosome	MaxQuant_1.5.0.30	exon	5331037	5331100	34.65	+	0	Amino_Acid_Before=M;Annotated=+;Charges=3,4;PEP=0.064289;Missed_Cleavages=2;Mass=2459.1751;Sequence(s)=_ADTDVEYRIEHDTMGEVRVPK_;PTMs=-;Paralogous=-
Chromosome	MaxQuant_1.5.0.30	exon	4557902	4557968	77.576	+	0	Amino_Acid_Before=R;Annotated=+;Charges=3;PEP=4.1544e-07;Missed_Cleavages=0;Mass=2420.186;Sequence(s)=_ADTDVFTTFEGDNHVLTQLVAK_;PTMs=-;Paralogous=-
Chromosome	MaxQuant_1.5.0.30	exon	1045507	1045555	76.341	+	0	Amino_Acid_Before=R;Annotated=+;Charges=2;PEP=1.3275e-05;Missed_Cleavages=0;Mass=1664.8006;Sequence(s)=_ADTELPENPPDAAGLR_;PTMs=-;Paralogous=-
Chromosome	MaxQuant_1.5.0.30	exon	5505851	5505890	109.83	-	0	Amino_Acid_Before=R;Annotated=+;Charges=2,3;PEP=1.8096e-08;Missed_Cleavages=0;Mass=1484.7736;Sequence(s)=_ADTFGLSQLHQLR_;PTMs=-;Paralogous=-
Chromosome	MaxQuant_1.5.0.30	exon	2811812	2811845	81.676	+	0	Amino_Acid_Before=R;Annotated=+;Charges=2;PEP=1.3302e-05;Missed_Cleavages=0;Mass=1162.5466;Sequence(s)=_ADTLDDAVTSR_;PTMs=-;Paralogous=-
Chromosome	MaxQuant_1.5.0.30	exon	2026159	2026225	42.254	+	0	Amino_Acid_Before=R;Annotated=+;Charges=3;PEP=0.0029084;Missed_Cleavages=1;Mass=2338.2281;Sequence(s)=_ADTLRTDVDAALAGWPDALVLR_;PTMs=-;Paralogous=-
Chromosome	MaxQuant_1.5.0.30	exon	6001274	6001304	66.663	+	0	Amino_Acid_Before=K;Annotated=+;Charges=2;PEP=0.00011566;Missed_Cleavages=0;Mass=1087.5761;Sequence(s)=_ADTLVELAEK_;PTMs=-;Paralogous=-
Chromosome	MaxQuant_1.5.0.30	exon	414881	414917	202.18	-	0	Amino_Acid_Before=M;Annotated=+;Charges=2;PEP=4.473e-22;Missed_Cleavages=0;Mass=1245.6201;Sequence(s)=_ADTQTTQPSGLK_;PTMs=-;Paralogous=-
Chromosome	MaxQuant_1.5.0.30	exon	6423060	6423099	88.092	+	0	Amino_Acid_Before=R;Annotated=+;Charges=2;PEP=3.6535e-06;Missed_Cleavages=0;Mass=1326.6779;Sequence(s)=_ADTVDAVGVPDLR_;PTMs=-;Paralogous=-
Chromosome	MaxQuant_1.5.0.30	exon	6412215	6412251	94.122	+	0	Amino_Acid_Before=M;Annotated=+;Charges=2;PEP=1.7337e-06;Missed_Cleavages=0;Mass=1339.6507;Sequence(s)=_ADTYESVTVEVK_;PTMs=-;Paralogous=-
Chromosome	MaxQuant_1.5.0.30	exon	6110096	6110126	47.361	+	0	Amino_Acid_Before=R;Annotated=+;Charges=2;PEP=0.0022808;Missed_Cleavages=0;Mass=1063.5662;Sequence(s)=_ADVAVGTLYR_;PTMs=-;Paralogous=-
Chromosome	MaxQuant_1.5.0.30	exon	341706	341739	75.819	-	0	Amino_Acid_Before=K;Annotated=+;Charges=2;PEP=2.5524e-05;Missed_Cleavages=0;Mass=1089.4873;Sequence(s)=_ADVDAACAAAR_;PTMs=-;Paralogous=-
Chromosome	MaxQuant_1.5.0.30	exon	6062996	6063032	42.317	+	0	Amino_Acid_Before=R;Annotated=+;Charges=2;PEP=0.0046691;Missed_Cleavages=0;Mass=1214.6255;Sequence(s)=_ADVDALGLASQR_;PTMs=-;Paralogous=-
Chromosome	MaxQuant_1.5.0.30	exon	2849325	2849361	50.897	+	0	Amino_Acid_Before=R;Annotated=+;Charges=2;PEP=0.0010433;Missed_Cleavages=0;Mass=1291.666;Sequence(s)=_ADVIDEAATFLK_;PTMs=-;Paralogous=-
Chromosome	MaxQuant_1.5.0.30	exon	6961261	6961285	93.143	-	0	Amino_Acid_Before=R;Annotated=+;Charges=1,2;PEP=0.00090051;Missed_Cleavages=0;Mass=907.43995;Sequence(s)=_ADVIDGYR_;PTMs=-;Paralogous=-
Chromosome	MaxQuant_1.5.0.30	exon	5492507	5492570	148.66	-	0	Amino_Acid_Before=R;Annotated=+;Charges=2,3;PEP=1.5069e-15;Missed_Cleavages=0;Mass=2037.1106;Sequence(s)=_ADVIGGGAVIVEELAAVLADR_;PTMs=-;Paralogous=-
Chromosome	MaxQuant_1.5.0.30	exon	3842593	3842629	53.089	-	0	Amino_Acid_Before=K;Annotated=+;Charges=1;PEP=0.010993;Missed_Cleavages=0;Mass=1282.7285;Sequence(s)=_ADVLASALPWLK_;PTMs=-;Paralogous=-
Chromosome	MaxQuant_1.5.0.30	exon	5284456	5284501	78.69	-	0	Amino_Acid_Before=K;Annotated=+;Charges=2,3;PEP=1.3436e-05;Missed_Cleavages=0;Mass=1673.8737;Sequence(s)=_ADVLIEGYRPGVTER_;PTMs=-;Paralogous=-
Chromosome	MaxQuant_1.5.0.30	exon	2447139	2447172	72.289	+	0	Amino_Acid_Before=K;Annotated=+;Charges=2;PEP=3.2891e-05;Missed_Cleavages=0;Mass=1082.572;Sequence(s)=_ADVPDVVAAAR_;PTMs=-;Paralogous=-
Chromosome	MaxQuant_1.5.0.30	exon	823939	823975	22.493	+	0	Amino_Acid_Before=R;Annotated=+;Charges=3;PEP=0.052911;Missed_Cleavages=1;Mass=1238.6367;Sequence(s)=_ADVPPARGDVSR_;PTMs=-;Paralogous=-
Chromosome	MaxQuant_1.5.0.30	exon	3519007	3519046	58.268	+	0	Amino_Acid_Before=K;Annotated=+;Charges=2,3;PEP=0.0025972;Missed_Cleavages=0;Mass=1366.6841;Sequence(s)=_ADVSAADLHELAR_;PTMs=-;Paralogous=-
Chromosome	MaxQuant_1.5.0.30	exon	1574282	1574321	70.54	-	0	Amino_Acid_Before=R;Annotated=+;Charges=3;PEP=1.7093e-05;Missed_Cleavages=0;Mass=1446.6892;Sequence(s)=_ADVSSYLQGHGWK_;PTMs=-;Paralogous=-
Chromosome	MaxQuant_1.5.0.30	exon	303884	303917	80.014	-	0	Amino_Acid_Before=R;Annotated=+;Charges=2,3;PEP=1.7551e-05;Missed_Cleavages=1;Mass=1243.5793;Sequence(s)=_ADVTDPEDARR_;PTMs=-;Paralogous=-
Chromosome	MaxQuant_1.5.0.30	exon	2480129	2480174	52.862	-	0	Amino_Acid_Before=R;Annotated=+;Charges=2;PEP=0.00059357;Missed_Cleavages=0;Mass=1538.8417;Sequence(s)=_ADVVPSVQQVAGITR_;PTMs=-;Paralogous=-
Chromosome	MaxQuant_1.5.0.30	exon	6506290	6506320	78.513	-	0	Amino_Acid_Before=K;Annotated=+;Charges=2;PEP=5.6016e-05;Missed_Cleavages=0;Mass=1031.5499;Sequence(s)=_ADVVTDTIAK_;PTMs=-;Paralogous=-
Chromosome	MaxQuant_1.5.0.30	exon	2699729	2699753	36.318	+	0	Amino_Acid_Before=R;Annotated=+;Charges=2;PEP=0.032141;Missed_Cleavages=0;Mass=843.44503;Sequence(s)=_ADVVVADR_;PTMs=-;Paralogous=-
Chromosome	MaxQuant_1.5.0.30	exon	6135903	6135942	59.227	+	0	Amino_Acid_Before=R;Annotated=+;Charges=2;PEP=0.00039365;Missed_Cleavages=0;Mass=1345.7354;Sequence(s)=_ADVVYLGVGQLGR_;PTMs=-;Paralogous=-
Chromosome	MaxQuant_1.5.0.30	exon	2676761	2676812	142.23	-	0	Amino_Acid_Before=R;Annotated=+;Charges=3;PEP=1.5566e-12;Missed_Cleavages=1;Mass=2074.9708;Sequence(s)=_ADWSERDWEDAVLQSLR_;PTMs=-;Paralogous=-
Chromosome	MaxQuant_1.5.0.30	exon	1566332	1566383	70.802	-	0	Amino_Acid_Before=K;Annotated=+;Charges=2;PEP=8.4969e-06;Missed_Cleavages=0;Mass=1688.837;Sequence(s)=_ADYADVAVAGTPGEVVR_;PTMs=-;Paralogous=-
Chromosome	MaxQuant_1.5.0.30	exon	6190662	6190725	73.675	+	0	Amino_Acid_Before=R;Annotated=+;Charges=2;PEP=1.1088e-06;Missed_Cleavages=0;Mass=2340.0758;Sequence(s)=_ADYDTEAETLTVVVADEGTWR_;PTMs=-;Paralogous=-
Chromosome	MaxQuant_1.5.0.30	exon	1590253	1590295	74.789	-	0	Amino_Acid_Before=K;Annotated=+;Charges=2;PEP=2.0502e-05;Missed_Cleavages=0;Mass=1488.7573;Sequence(s)=_ADYGPLVTEAALNR_;PTMs=-;Paralogous=-
Chromosome	MaxQuant_1.5.0.30	exon	2615914	2615941	48.028	-	0	Amino_Acid_Before=R;Annotated=+;Charges=2;PEP=0.0036839;Missed_Cleavages=0;Mass=1082.5033;Sequence(s)=_ADYGYIPER_;PTMs=-;Paralogous=-
Chromosome	MaxQuant_1.5.0.30	exon	2615911	2615941	89.032	-	0	Amino_Acid_Before=R;Annotated=+;Charges=2,3;PEP=1.1286e-05;Missed_Cleavages=1;Mass=1210.5982;Sequence(s)=_ADYGYIPERK_;PTMs=-;Paralogous=-
Chromosome	MaxQuant_1.5.0.30	exon	3961355	3961391	50.897	-	0	Amino_Acid_Before=R;Annotated=+;Charges=2;PEP=0.0066436;Missed_Cleavages=0;Mass=1057.5768;Sequence(s)=_AEAAAALGVTGK_;PTMs=-;Paralogous=-
Chromosome	MaxQuant_1.5.0.30	exon	774143	774230	112.39	-	0	Amino_Acid_Before=K;Annotated=+;Charges=2,3;PEP=8.4542e-18;Missed_Cleavages=0;Mass=2613.2558;Sequence(s)=_AEAAAPPVEEAAPEAEAPAAPAAGGAEAK_;PTMs=-;Paralogous=-
Chromosome	MaxQuant_1.5.0.30	exon	774107	774230	116.69	-	0	Amino_Acid_Before=K;Annotated=+;Charges=3,4;PEP=9.8162e-22;Missed_Cleavages=1;Mass=3666.8199;Sequence(s)=_AEAAAPPVEEAAPEAEAPAAPAAGGAEAKPVTGLGMAGAAK_;PTMs=-;Paralogous=-
Chromosome	MaxQuant_1.5.0.30	exon	2143410	2143449	43.761	-	0	Amino_Acid_Before=R;Annotated=+;Charges=2;PEP=0.00775;Missed_Cleavages=0;Mass=1384.7463;Sequence(s)=_AEAAVPHPIDPIR_;PTMs=-;Paralogous=-
Chromosome	MaxQuant_1.5.0.30	exon	2498713	2498761	116.13	+	0	Amino_Acid_Before=K;Annotated=+;Charges=2,3;PEP=3.7766e-08;Missed_Cleavages=1;Mass=1820.8905;Sequence(s)=_AEADRLIENGNISYEK_;PTMs=-;Paralogous=-
Chromosome	MaxQuant_1.5.0.30	exon	6177492	6177519	88.364	+	0	Amino_Acid_Before=R;Annotated=+;Charges=2;PEP=0.00021153;Missed_Cleavages=0;Mass=1015.4934;Sequence(s)=_AEAEAELQR_;PTMs=-;Paralogous=-
Chromosome	MaxQuant_1.5.0.30	exon	3570653	3570677	57.59	+	0	Amino_Acid_Before=K;Annotated=+;Charges=2;PEP=0.020333;Missed_Cleavages=0;Mass=887.46001;Sequence(s)=_AEAEDLLK_;PTMs=-;Paralogous=-
Chromosome	MaxQuant_1.5.0.30	exon	4402039	4402069	88.056	+	0	Amino_Acid_Before=R;Annotated=+;Charges=2;PEP=7.495e-05;Missed_Cleavages=0;Mass=1226.5568;Sequence(s)=_AEAEQFTEFR_;PTMs=-;Paralogous=-
Chromosome	MaxQuant_1.5.0.30	exon	1959159	1959192	37.327	+	0	Amino_Acid_Before=R;Annotated=+;Charges=2,3;PEP=0.013016;Missed_Cleavages=0;Mass=1179.636;Sequence(s)=_AEAERPAPALR_;PTMs=-;Paralogous=-
Chromosome	MaxQuant_1.5.0.30	exon	5162155	5162179	68.016	-	0	Amino_Acid_Before=K;Annotated=+;Charges=2;PEP=0.0017136;Missed_Cleavages=0;Mass=905.46068;Sequence(s)=_AEAFEAIR_;PTMs=-;Paralogous=-
Chromosome	MaxQuant_1.5.0.30	exon	3198091	3198142	140.75	+	0	Amino_Acid_Before=R;Annotated=+;Charges=2,3;PEP=1.8787e-12;Missed_Cleavages=0;Mass=1748.8039;Sequence(s)=_AEAGATMEWIDGNIGSK_;PTMs=-;Paralogous=-
Chromosome	MaxQuant_1.5.0.30	exon	4416585	4416636	144.94	+	0	Amino_Acid_Before=K;Annotated=+;Charges=2,3;PEP=1.2417e-12;Missed_Cleavages=0;Mass=1736.8329;Sequence(s)=_AEAGDSDLHALLPDSAR_;PTMs=-;Paralogous=-
Chromosome	MaxQuant_1.5.0.30	exon	5964472	5964496	42.864	-	0	Amino_Acid_Before=R;Annotated=+;Charges=2;PEP=0.017729;Missed_Cleavages=0;Mass=771.44905;Sequence(s)=_AEAIGLAK_;PTMs=-;Paralogous=-
Chromosome	MaxQuant_1.5.0.30	exon	2800039	2800093	91.414	-	0	Amino_Acid_Before=R;Annotated=+;Charges=2;PEP=2.9495e-07;Missed_Cleavages=0;Mass=1838.8435;Sequence(s)=_AEALADSTDWGATSAAFR_;PTMs=-;Paralogous=-
Chromosome	MaxQuant_1.5.0.30	exon	6165821	6165848	63.076	-	0	Amino_Acid_Before=R;Annotated=+;Charges=2;PEP=0.0050898;Missed_Cleavages=0;Mass=1026.6073;Sequence(s)=_AEALELILR_;PTMs=-;Paralogous=-
Chromosome	MaxQuant_1.5.0.30	exon	6165818	6165848	97.597	-	0	Amino_Acid_Before=R;Annotated=+;Charges=2,3;PEP=5.4528e-06;Missed_Cleavages=1;Mass=1154.7023;Sequence(s)=_AEALELILRK_;PTMs=-;Paralogous=-
Chromosome	MaxQuant_1.5.0.30	exon	497046	497124	98.491	+	0	Amino_Acid_Before=K;Annotated=+;Charges=3;PEP=1.9484e-11;Missed_Cleavages=0;Mass=2797.4664;Sequence(s)=_AEALLALHRPGDPGVLPTVWDAWSAR_;PTMs=-;Paralogous=-
Chromosome	MaxQuant_1.5.0.30	exon	2039992	2040049	209.45	+	0	Amino_Acid_Before=K;Annotated=+;Charges=2,3;PEP=1.1423e-34;Missed_Cleavages=0;Mass=2013.9967;Sequence(s)=_AEALQDLESALTAAQEAQR_;PTMs=-;Paralogous=-
Chromosome	MaxQuant_1.5.0.30	exon	4194752	4194797	83.37	-	0	Amino_Acid_Before=K;Annotated=+;Charges=2;PEP=1.2734e-05;Missed_Cleavages=0;Mass=1598.7974;Sequence(s)=_AEAMGLVNEVVEPNK_;PTMs=-;Paralogous=-
Chromosome	MaxQuant_1.5.0.30	exon	5570410	5570458	152.34	-	0	Amino_Acid_Before=K;Annotated=+;Charges=2;PEP=2.0952e-13;Missed_Cleavages=0;Mass=1581.8475;Sequence(s)=_AEAPGLVTVSVAGQQR_;PTMs=-;Paralogous=-
Chromosome	MaxQuant_1.5.0.30	exon	2008751	2008808	157.42	-	0	Amino_Acid_Before=R;Annotated=+;Charges=2,3,4;PEP=2.5552e-18;Missed_Cleavages=0;Mass=2059.9348;Sequence(s)=_AEAPHSAATHDTTAQYAYR_;PTMs=-;Paralogous=-
Chromosome	MaxQuant_1.5.0.30	exon	1071342	1071384	50.376	+	0	Amino_Acid_Before=R;Annotated=+;Charges=2;PEP=0.00080548;Missed_Cleavages=0;Mass=1444.7522;Sequence(s)=_AEAQLITAATEATR_;PTMs=-;Paralogous=-
Chromosome	MaxQuant_1.5.0.30	exon	3309673	3309775	278.5	+	0	Amino_Acid_Before=R;Annotated=+;Charges=2,3,4,5;PEP=5.0264e-83;Missed_Cleavages=1;Mass=3404.677;Sequence(s)=_AEASDVANAVLDGADAVMLSGETSVGKYPLEAVR_;PTMs=-;Paralogous=-
Chromosome	MaxQuant_1.5.0.30	exon	3199548	3199587	143.31	+	0	Amino_Acid_Before=R;Annotated=+;Charges=2;PEP=7.772e-13;Missed_Cleavages=0;Mass=1425.6372;Sequence(s)=_AEATGTDTYEVNR_;PTMs=-;Paralogous=-
Chromosome	MaxQuant_1.5.0.30	exon	5298060	5298090	62.466	-	0	Amino_Acid_Before=M;Annotated=+;Charges=2;PEP=0.00047642;Missed_Cleavages=0;Mass=1055.5975;Sequence(s)=_AEAVIVEAVR_;PTMs=-;Paralogous=-
Chromosome	MaxQuant_1.5.0.30	exon	4712931	4712997	125.11	-	0	Amino_Acid_Before=M;Annotated=+;Charges=2,3;PEP=9.6388e-15;Missed_Cleavages=0;Mass=2451.115;Sequence(s)=_AEDAHTEDLSTQTPQQEGLPER_;PTMs=-;Paralogous=-
Chromosome	MaxQuant_1.5.0.30	exon	1564024	1564069	177.3	+	0	Amino_Acid_Before=R;Annotated=+;Charges=2,3;PEP=5.0946e-25;Missed_Cleavages=0;Mass=1641.7958;Sequence(s)=_AEDGAIVVTRPDDER_;PTMs=-;Paralogous=-
Chromosome	MaxQuant_1.5.0.30	exon	1564024	1564072	164.53	+	0	Amino_Acid_Before=R;Annotated=+;Charges=2,3,4;PEP=5.2652e-18;Missed_Cleavages=1;Mass=1797.8969;Sequence(s)=_AEDGAIVVTRPDDERR_;PTMs=-;Paralogous=-
Chromosome	MaxQuant_1.5.0.30	exon	5235082	5235112	73.951	-	0	Amino_Acid_Before=R;Annotated=+;Charges=2;PEP=0.00081717;Missed_Cleavages=0;Mass=1144.5724;Sequence(s)=_AEDLDINVTR_;PTMs=-;Paralogous=-
Chromosome	MaxQuant_1.5.0.30	exon	3285484	3285520	65.295	+	0	Amino_Acid_Before=K;Annotated=+;Charges=2;PEP=0.00030956;Missed_Cleavages=0;Mass=1263.6208;Sequence(s)=_AEDLPAHGEAVR_;PTMs=-;Paralogous=-
Chromosome	MaxQuant_1.5.0.30	exon	3285484	3285523	74.987	+	0	Amino_Acid_Before=K;Annotated=+;Charges=2,3,4;PEP=1.3784e-05;Missed_Cleavages=1;Mass=1419.7219;Sequence(s)=_AEDLPAHGEAVRR_;PTMs=-;Paralogous=-
Chromosome	MaxQuant_1.5.0.30	exon	3092090	3092147	128.05	+	0	Amino_Acid_Before=R;Annotated=+;Charges=2;PEP=4.9499e-10;Missed_Cleavages=0;Mass=2144.979;Sequence(s)=_AEDPEYGLAFDLLSSEFDK_;PTMs=-;Paralogous=-
Chromosome	MaxQuant_1.5.0.30	exon	705740	705773	18.81	+	0	Amino_Acid_Before=R;Annotated=+;Charges=3;PEP=0.053999;Missed_Cleavages=0;Mass=1242.5477;Sequence(s)=_AEDTVETDAHR_;PTMs=-;Paralogous=-
Chromosome	MaxQuant_1.5.0.30	exon	2455873	2455909	65.172	+	0	Amino_Acid_Before=R;Annotated=+;Charges=2;PEP=0.00038786;Missed_Cleavages=0;Mass=1357.6474;Sequence(s)=_AEDVEDVINQAR_;PTMs=-;Paralogous=-
Chromosome	MaxQuant_1.5.0.30	exon	6260975	6261041	259.64	+	0	Amino_Acid_Before=K;Annotated=+;Charges=2,3;PEP=6.3436e-59;Missed_Cleavages=0;Mass=2272.0707;Sequence(s)=_AEEAADELAAEDPDSLTASVLR_;PTMs=-;Paralogous=-
Chromosome	MaxQuant_1.5.0.30	exon	6366583	6366610	47.302	+	0	Amino_Acid_Before=K;Annotated=+;Charges=2;PEP=0.021481;Missed_Cleavages=0;Mass=1076.5502;Sequence(s)=_AEEAFIEIR_;PTMs=-;Paralogous=-
Chromosome	MaxQuant_1.5.0.30	exon	5365213	5365249	125.36	+	0	Amino_Acid_Before=R;Annotated=+;Charges=2;PEP=3.4104e-09;Missed_Cleavages=0;Mass=1368.631;Sequence(s)=_AEEAINSGFFER_;PTMs=-;Paralogous=-
Chromosome	MaxQuant_1.5.0.30	exon	3431513	3431549	50.484	+	0	Amino_Acid_Before=R;Annotated=+;Charges=2;PEP=0.0068252;Missed_Cleavages=0;Mass=1239.6208;Sequence(s)=_AEEANNAGLVPR_;PTMs=-;Paralogous=-
Chromosome	MaxQuant_1.5.0.30	exon	2899922	2899955	87.184	+	0	Amino_Acid_Before=R;Annotated=+;Charges=2;PEP=6.4202e-05;Missed_Cleavages=0;Mass=1176.5775;Sequence(s)=_AEEDAVAVFAR_;PTMs=-;Paralogous=-
Chromosome	MaxQuant_1.5.0.30	exon	4624007	4624061	46.39	+	0	Amino_Acid_Before=R;Annotated=+;Charges=2;PEP=0.003374;Missed_Cleavages=0;Mass=1819.7934;Sequence(s)=_AEEEADSSGVFVPANAPM_;PTMs=-;Paralogous=-
Chromosome	MaxQuant_1.5.0.30	exon	2061635	2061671	66.989	+	0	Amino_Acid_Before=R;Annotated=+;Charges=2;PEP=3.5409e-05;Missed_Cleavages=0;Mass=1522.6841;Sequence(s)=_AEEGNLWFEWSR_;PTMs=-;Paralogous=-
Chromosome	MaxQuant_1.5.0.30	exon	2106358	2106412	123.14	+	0	Amino_Acid_Before=R;Annotated=+;Charges=2;PEP=4.3998e-09;Missed_Cleavages=1;Mass=2042.8957;Sequence(s)=_AEEIDKWADLTTSTDFDS_;PTMs=-;Paralogous=-
Chromosome	MaxQuant_1.5.0.30	exon	5034691	5034718	78.556	-	0	Amino_Acid_Before=R;Annotated=+;Charges=2;PEP=0.0014724;Missed_Cleavages=0;Mass=1076.5866;Sequence(s)=_AEELFSLLR_;PTMs=-;Paralogous=-
Chromosome	MaxQuant_1.5.0.30	exon	5034652	5034718	81.884	-	0	Amino_Acid_Before=R;Annotated=+;Charges=3,4;PEP=4.5072e-07;Missed_Cleavages=2;Mass=2504.3275;Sequence(s)=_AEELFSLLRDEGKDPVLYVVGR_;PTMs=-;Paralogous=-
Chromosome	MaxQuant_1.5.0.30	exon	5015663	5015765	179.85	-	0	Amino_Acid_Before=K;Annotated=+;Charges=3;PEP=1.0761e-41;Missed_Cleavages=0;Mass=3442.7732;Sequence(s)=_AEELGLTWLAEIGAHGVVAGPDSTLQSQPANAIK_;PTMs=-;Paralogous=-
Chromosome	MaxQuant_1.5.0.30	exon	5015660	5015765	112.74	-	0	Amino_Acid_Before=K;Annotated=+;Charges=3,4;PEP=1.5356e-20;Missed_Cleavages=1;Mass=3570.8682;Sequence(s)=_AEELGLTWLAEIGAHGVVAGPDSTLQSQPANAIKK_;PTMs=-;Paralogous=-
Chromosome	MaxQuant_1.5.0.30	exon	2456865	2456913	209.89	+	0	Amino_Acid_Before=K;Annotated=+;Charges=2,3;PEP=3.8063e-33;Missed_Cleavages=0;Mass=1684.8156;Sequence(s)=_AEEQGLEVDTPAEVAK_;PTMs=-;Paralogous=-
Chromosome	MaxQuant_1.5.0.30	exon	264279	264354	147.17	-	0	Amino_Acid_Before=R;Annotated=+;Charges=2,3,4;PEP=1.8517e-19;Missed_Cleavages=1;Mass=2616.2263;Sequence(s)=_AEEQIRDLITEAAASGAADGTDEQR_;PTMs=-;Paralogous=-
Chromosome	MaxQuant_1.5.0.30	exon	1240556	1240586	79.148	+	0	Amino_Acid_Before=R;Annotated=+;Charges=2;PEP=5.2816e-05;Missed_Cleavages=0;Mass=1118.539;Sequence(s)=_AEESMAVQVR_;PTMs=-;Paralogous=-
Chromosome	MaxQuant_1.5.0.30	exon	1468755	1468782	155.42	+	0	Amino_Acid_Before=R;Annotated=+;Charges=2,3;PEP=6.4227e-08;Missed_Cleavages=1;Mass=1120.5261;Sequence(s)=_AEFEAENRR_;PTMs=-;Paralogous=-
Chromosome	MaxQuant_1.5.0.30	exon	4308075	4308105	32.034	-	0	Amino_Acid_Before=R;Annotated=+;Charges=2;PEP=0.087041;Missed_Cleavages=0;Mass=1111.4934;Sequence(s)=_AEFGFAEDAR_;PTMs=-;Paralogous=-
Chromosome	MaxQuant_1.5.0.30	exon	4788971	4788995	109.71	-	0	Amino_Acid_Before=M;Annotated=+;Charges=2;PEP=0.00058877;Missed_Cleavages=0;Mass=1029.4954;Sequence(s)=_AEFIYTMR_;PTMs=-;Paralogous=-
Chromosome	MaxQuant_1.5.0.30	exon	4002790	4002826	31.071	+	0	Amino_Acid_Before=R;Annotated=+;Charges=2,3;PEP=0.073802;Missed_Cleavages=0;Mass=1307.6544;Sequence(s)=_AEFMLTEALAGR_;PTMs=-;Paralogous=-
Chromosome	MaxQuant_1.5.0.30	exon	996107	996164	96.238	+	0	Amino_Acid_Before=K;Annotated=+;Charges=2;PEP=1.3107e-07;Missed_Cleavages=0;Mass=2303.998;Sequence(s)=_AEFPDQMLAYNCSPSFNWK_;PTMs=-;Paralogous=-
Chromosome	MaxQuant_1.5.0.30	exon	51178	51214	84.365	-	0	Amino_Acid_Before=K;Annotated=+;Charges=2;PEP=7.0852e-06;Missed_Cleavages=0;Mass=1399.6256;Sequence(s)=_AEFSTDAEFVER_;PTMs=-;Paralogous=-
Chromosome	MaxQuant_1.5.0.30	exon	2251891	2251933	97.797	+	0	Amino_Acid_Before=R;Annotated=+;Charges=2,3;PEP=3.1423e-06;Missed_Cleavages=0;Mass=1625.8301;Sequence(s)=_AEFVDVVTYVVTER_;PTMs=-;Paralogous=-
Chromosome	MaxQuant_1.5.0.30	exon	2738247	2738286	128.88	+	0	Amino_Acid_Before=K;Annotated=+;Charges=2;PEP=1.6369e-09;Missed_Cleavages=0;Mass=1171.5357;Sequence(s)=_AEGAAADVTPAEA_;PTMs=-;Paralogous=-
Chromosome	MaxQuant_1.5.0.30	exon	2681454	2681505	40.614	+	0	Amino_Acid_Before=R;Annotated=+;Charges=2;PEP=0.019675;Missed_Cleavages=0;Mass=1628.8257;Sequence(s)=_AEGATVVVGDIDPTTGK_;PTMs=-;Paralogous=-
Chromosome	MaxQuant_1.5.0.30	exon	2461764	2461803	68.413	+	0	Amino_Acid_Before=R;Annotated=+;Charges=2;PEP=0.00021926;Missed_Cleavages=0;Mass=1458.7103;Sequence(s)=_AEGHNLIVNYSDK_;PTMs=-;Paralogous=-
Chromosome	MaxQuant_1.5.0.30	exon	2461764	2461821	250.61	+	0	Amino_Acid_Before=R;Annotated=+;Charges=2,3,4;PEP=6.1794e-55;Missed_Cleavages=1;Mass=1982.0221;Sequence(s)=_AEGHNLIVNYSDKPGALGK_;PTMs=-;Paralogous=-
Chromosome	MaxQuant_1.5.0.30	exon	2027113	2027218	152.0	-	0	Amino_Acid_Before=K;Annotated=+;Charges=3;PEP=8.6469e-29;Missed_Cleavages=0;Mass=3537.7264;Sequence(s)=_AEGIPYTEVDIEGDPAAAEFVGSVNGGNHVVPTVK_;PTMs=-;Paralogous=-
Chromosome	MaxQuant_1.5.0.30	exon	2728431	2728455	43.808	+	0	Amino_Acid_Before=K;Annotated=+;Charges=2;PEP=0.013398;Missed_Cleavages=0;Mass=771.44905;Sequence(s)=_AEGLAIAK_;PTMs=-;Paralogous=-
Chromosome	MaxQuant_1.5.0.30	exon	3158623	3158671	169.92	+	0	Amino_Acid_Before=R;Annotated=+;Charges=2,3;PEP=3.3098e-18;Missed_Cleavages=0;Mass=1726.9101;Sequence(s)=_AEGLTDGDVLLLENIR_;PTMs=-;Paralogous=-
Chromosome	MaxQuant_1.5.0.30	exon	6457636	6457678	134.04	-	0	Amino_Acid_Before=R;Annotated=+;Charges=2;PEP=4.688e-12;Missed_Cleavages=0;Mass=1401.7351;Sequence(s)=_AEGTITVEDVLGAK_;PTMs=-;Paralogous=-
Chromosome	MaxQuant_1.5.0.30	exon	6160513	6160576	83.395	-	0	Amino_Acid_Before=R;Annotated=+;Charges=2;PEP=5.9786e-07;Missed_Cleavages=0;Mass=2241.026;Sequence(s)=_AEGVEIVFTPTGSDMYPDGTR_;PTMs=-;Paralogous=-
Chromosome	MaxQuant_1.5.0.30	exon	2504176	2504218	119.0	+	0	Amino_Acid_Before=K;Annotated=+;Charges=2,3;PEP=2.3498e-08;Missed_Cleavages=0;Mass=1615.7227;Sequence(s)=_AEHAQAEFEDVQSR_;PTMs=-;Paralogous=-
Chromosome	MaxQuant_1.5.0.30	exon	3295876	3295909	23.514	+	0	Amino_Acid_Before=R;Annotated=+;Charges=3;PEP=0.080751;Missed_Cleavages=0;Mass=1252.6598;Sequence(s)=_AEHLMLVDLGR_;PTMs=-;Paralogous=-
Chromosome	MaxQuant_1.5.0.30	exon	3855362	3855389	43.492	+	0	Amino_Acid_Before=R;Annotated=+;Charges=2,3;PEP=0.0034122;Missed_Cleavages=0;Mass=1040.5138;Sequence(s)=_AEHLSELDK_;PTMs=-;Paralogous=-
Chromosome	MaxQuant_1.5.0.30	exon	5634030	5634063	60.255	-	0	Amino_Acid_Before=K;Annotated=+;Charges=3;PEP=0.0004415;Missed_Cleavages=1;Mass=1311.6935;Sequence(s)=_AEIADRHPYIK_;PTMs=-;Paralogous=-
Chromosome	MaxQuant_1.5.0.30	exon	4618254	4618320	24.352	-	0	Amino_Acid_Before=K;Annotated=+;Charges=3;PEP=0.075261;Missed_Cleavages=1;Mass=2415.2758;Sequence(s)=_AEIAERVDNLLEVVGLSGFQTR_;PTMs=-;Paralogous=-
Chromosome	MaxQuant_1.5.0.30	exon	6680478	6680505	59.908	+	0	Amino_Acid_Before=R;Annotated=+;Charges=2;PEP=0.001533;Missed_Cleavages=0;Mass=1016.5138;Sequence(s)=_AEIAEVTER_;PTMs=-;Paralogous=-
Chromosome	MaxQuant_1.5.0.30	exon	5037159	5037207	104.2	-	0	Amino_Acid_Before=R;Annotated=+;Charges=2;PEP=1.1861e-06;Missed_Cleavages=0;Mass=1832.8792;Sequence(s)=_AEIAGEVDEVEEQLFR_;PTMs=-;Paralogous=-
Chromosome	MaxQuant_1.5.0.30	exon	4760104	4760161	99.957	-	0	Amino_Acid_Before=K;Annotated=+;Charges=2,3;PEP=9.4653e-08;Missed_Cleavages=0;Mass=2200.0358;Sequence(s)=_AEIDTQDHFAEVMPEDLIK_;PTMs=-;Paralogous=-
Chromosome	MaxQuant_1.5.0.30	exon	5215593	5215617	43.083	+	0	Amino_Acid_Before=R;Annotated=+;Charges=2;PEP=0.0096502;Missed_Cleavages=0;Mass=993.42595;Sequence(s)=_AEIEDMMR_;PTMs=-;Paralogous=-
Chromosome	MaxQuant_1.5.0.30	exon	2792825	2792876	200.58	+	0	Amino_Acid_Before=R;Annotated=+;Charges=2,3;PEP=3.1208e-33;Missed_Cleavages=0;Mass=1797.8316;Sequence(s)=_AEIEGEMGDSHVGLQAR_;PTMs=-;Paralogous=-
Chromosome	MaxQuant_1.5.0.30	exon	966577	966613	119.39	+	0	Amino_Acid_Before=R;Annotated=+;Charges=2;PEP=6.8606e-09;Missed_Cleavages=0;Mass=1412.5692;Sequence(s)=_AEIENSDSDYDR_;PTMs=-;Paralogous=-
Chromosome	MaxQuant_1.5.0.30	exon	966577	966619	281.93	+	0	Amino_Acid_Before=R;Annotated=+;Charges=1,2,3;PEP=2.5046e-53;Missed_Cleavages=1;Mass=1669.7067;Sequence(s)=_AEIENSDSDYDREK_;PTMs=-;Paralogous=-
Chromosome	MaxQuant_1.5.0.30	exon	5907394	5907436	206.49	-	0	Amino_Acid_Before=K;Annotated=+;Charges=2,3;PEP=6.0422e-27;Missed_Cleavages=0;Mass=1558.7264;Sequence(s)=_AEIGEHDENISFAK_;PTMs=-;Paralogous=-
Chromosome	MaxQuant_1.5.0.30	exon	3132568	3132604	105.95	-	0	Amino_Acid_Before=R;Annotated=+;Charges=2,3,4;PEP=2.9148e-07;Missed_Cleavages=0;Mass=1401.7001;Sequence(s)=_AEIHPELSVHDR_;PTMs=-;Paralogous=-
Chromosome	MaxQuant_1.5.0.30	exon	5899423	5899474	168.05	-	0	Amino_Acid_Before=K;Annotated=+;Charges=2,3;PEP=3.2998e-18;Missed_Cleavages=0;Mass=1706.9315;Sequence(s)=_AEILDPQGQAIVGALGR_;PTMs=-;Paralogous=-
Chromosome	MaxQuant_1.5.0.30	exon	3042197	3042218	38.322	+	0	Amino_Acid_Before=R;Annotated=+;Charges=2;PEP=0.075512;Missed_Cleavages=0;Mass=811.4552;Sequence(s)=_AEINPLR_;PTMs=-;Paralogous=-
Chromosome	MaxQuant_1.5.0.30	exon	5599911	5599953	29.633	-	0	Amino_Acid_Before=K;Annotated=+;Charges=3;PEP=0.062908;Missed_Cleavages=1;Mass=1567.8682;Sequence(s)=_AEIRENLLAALAER_;PTMs=-;Paralogous=-
Chromosome	MaxQuant_1.5.0.30	exon	3921899	3921938	54.898	-	0	Amino_Acid_Before=R;Annotated=+;Charges=2;PEP=0.00064824;Missed_Cleavages=0;Mass=1392.7249;Sequence(s)=_AEISTGIIEGFTR_;PTMs=-;Paralogous=-
Chromosome	MaxQuant_1.5.0.30	exon	1044354	1044396	155.06	+	0	Amino_Acid_Before=R;Annotated=+;Charges=2,3;PEP=1.3136e-17;Missed_Cleavages=0;Mass=1580.8158;Sequence(s)=_AEITQLQEVHNATK_;PTMs=-;Paralogous=-
Chromosome	MaxQuant_1.5.0.30	exon	5160083	5160104	54.157	-	0	Amino_Acid_Before=M;Annotated=+;Charges=2;PEP=0.030117;Missed_Cleavages=0;Mass=814.45487;Sequence(s)=_AEIVLDR_;PTMs=-;Paralogous=-
Chromosome	MaxQuant_1.5.0.30	exon	1894900	1894969	181.82	+	0	Amino_Acid_Before=R;Annotated=+;Charges=2,3;PEP=2.561e-27;Missed_Cleavages=0;Mass=2428.1978;Sequence(s)=_AEIVVMSNVLGAPETPAMSLDER_;PTMs=-;Paralogous=-
Chromosome	MaxQuant_1.5.0.30	exon	5931196	5931232	36.944	+	0	Amino_Acid_Before=R;Annotated=+;Charges=2;PEP=0.032237;Missed_Cleavages=0;Mass=1354.667;Sequence(s)=_AEIYGIGGSWFR_;PTMs=-;Paralogous=-
Chromosome	MaxQuant_1.5.0.30	exon	3634188	3634218	46.73	+	0	Amino_Acid_Before=R;Annotated=+;Charges=2;PEP=0.0070669;Missed_Cleavages=0;Mass=915.47739;Sequence(s)=_AELAAAASGR_;PTMs=-;Paralogous=-
Chromosome	MaxQuant_1.5.0.30	exon	1123792	1123828	91.202	+	0	Amino_Acid_Before=R;Annotated=+;Charges=2;PEP=2.0653e-06;Missed_Cleavages=0;Mass=1241.6616;Sequence(s)=_AELAAALADIER_;PTMs=-;Paralogous=+
Chromosome	MaxQuant_1.5.0.30	exon	2417054	2417090	91.202	+	0	Amino_Acid_Before=R;Annotated=+;Charges=2;PEP=2.0653e-06;Missed_Cleavages=0;Mass=1241.6616;Sequence(s)=_AELAAALADIER_;PTMs=-;Paralogous=+
Chromosome	MaxQuant_1.5.0.30	exon	1123792	1123831	76.759	+	0	Amino_Acid_Before=R;Annotated=+;Charges=2,3;PEP=1.6544e-05;Missed_Cleavages=1;Mass=1369.7565;Sequence(s)=_AELAAALADIERK_;PTMs=-;Paralogous=+
Chromosome	MaxQuant_1.5.0.30	exon	2417054	2417093	76.759	+	0	Amino_Acid_Before=R;Annotated=+;Charges=2,3;PEP=1.6544e-05;Missed_Cleavages=1;Mass=1369.7565;Sequence(s)=_AELAAALADIERK_;PTMs=-;Paralogous=+
Chromosome	MaxQuant_1.5.0.30	exon	5342841	5342868	58.917	-	0	Amino_Acid_Before=R;Annotated=+;Charges=1;PEP=0.018215;Missed_Cleavages=0;Mass=789.38685;Sequence(s)=_AELAAGTSA_;PTMs=-;Paralogous=-
Chromosome	MaxQuant_1.5.0.30	exon	3885485	3885509	66.692	-	0	Amino_Acid_Before=R;Annotated=+;Charges=2;PEP=0.0017618;Missed_Cleavages=0;Mass=871.50148;Sequence(s)=_AELADLIK_;PTMs=-;Paralogous=-
Chromosome	MaxQuant_1.5.0.30	exon	1636586	1636658	170.18	+	0	Amino_Acid_Before=K;Annotated=+;Charges=2,3;PEP=8.0715e-22;Missed_Cleavages=0;Mass=2563.284;Sequence(s)=_AELDAIAEELETQYGATMLAGLVR_;PTMs=-;Paralogous=-
Chromosome	MaxQuant_1.5.0.30	exon	5094794	5094845	87.429	+	0	Amino_Acid_Before=K;Annotated=+;Charges=2,3;PEP=4.2764e-06;Missed_Cleavages=1;Mass=1871.9894;Sequence(s)=_AELDALGWTLKPGAQFR_;PTMs=-;Paralogous=-
Chromosome	MaxQuant_1.5.0.30	exon	2164059	2164080	79.116	+	0	Amino_Acid_Before=R;Annotated=+;Charges=1,2;PEP=0.020963;Missed_Cleavages=0;Mass=758.41742;Sequence(s)=_AELDALK_;PTMs=-;Paralogous=-
Chromosome	MaxQuant_1.5.0.30	exon	2164059	2164116	140.32	+	0	Amino_Acid_Before=R;Annotated=+;Charges=2,3;PEP=1.1857e-12;Missed_Cleavages=1;Mass=1990.9167;Sequence(s)=_AELDALKGDGGSSWGNQMR_;PTMs=-;Paralogous=-
Chromosome	MaxQuant_1.5.0.30	exon	1172011	1172068	163.53	+	0	Amino_Acid_Before=K;Annotated=+;Charges=2;PEP=2.2322e-18;Missed_Cleavages=0;Mass=2001.9895;Sequence(s)=_AELDLSQSGVDLPPTFDAK_;PTMs=-;Paralogous=-
Chromosome	MaxQuant_1.5.0.30	exon	3171760	3171790	38.58	+	0	Amino_Acid_Before=R;Annotated=+;Charges=2;PEP=0.015501;Missed_Cleavages=0;Mass=1101.5666;Sequence(s)=_AELDLVESAR_;PTMs=-;Paralogous=-
Chromosome	MaxQuant_1.5.0.30	exon	3171760	3171793	47.712	+	0	Amino_Acid_Before=R;Annotated=+;Charges=3;PEP=0.0011525;Missed_Cleavages=1;Mass=1229.6616;Sequence(s)=_AELDLVESARK_;PTMs=-;Paralogous=-
Chromosome	MaxQuant_1.5.0.30	exon	5934483	5934531	254.2	+	0	Amino_Acid_Before=R;Annotated=+;Charges=2,3;PEP=3.8864e-48;Missed_Cleavages=0;Mass=1872.9006;Sequence(s)=_AELDNWQDIEPAVFAR_;PTMs=-;Paralogous=-
Chromosome	MaxQuant_1.5.0.30	exon	5355156	5355216	101.48	+	0	Amino_Acid_Before=K;Annotated=+;Charges=2,3;PEP=2.261e-08;Missed_Cleavages=0;Mass=2220.1862;Sequence(s)=_AELDQLIANRPVIAAEINDR_;PTMs=-;Paralogous=-
Chromosome	MaxQuant_1.5.0.30	exon	5355156	5355219	20.921	+	0	Amino_Acid_Before=K;Annotated=+;Charges=4;PEP=0.035506;Missed_Cleavages=1;Mass=2376.2874;Sequence(s)=_AELDQLIANRPVIAAEINDRR_;PTMs=-;Paralogous=-
Chromosome	MaxQuant_1.5.0.30	exon	6166941	6166974	119.39	-	0	Amino_Acid_Before=R;Annotated=+;Charges=2;PEP=6.5318e-09;Missed_Cleavages=0;Mass=1190.6183;Sequence(s)=_AELEAIFGDVK_;PTMs=-;Paralogous=-
Chromosome	MaxQuant_1.5.0.30	exon	1886186	1886249	123.19	-	0	Amino_Acid_Before=R;Annotated=+;Charges=2,3;PEP=4.9177e-12;Missed_Cleavages=0;Mass=2518.1574;Sequence(s)=_AELEELYGFLTPDDETVVYCR_;PTMs=-;Paralogous=-
Chromosome	MaxQuant_1.5.0.30	exon	1020132	1020162	32.999	+	0	Amino_Acid_Before=R;Annotated=+;Charges=2;PEP=0.030696;Missed_Cleavages=0;Mass=1059.5197;Sequence(s)=_AELEGVSAER_;PTMs=-;Paralogous=-
Chromosome	MaxQuant_1.5.0.30	exon	6951290	6951317	81.89	+	0	Amino_Acid_Before=R;Annotated=+;Charges=1,2;PEP=0.0032601;Missed_Cleavages=0;Mass=1007.4811;Sequence(s)=_AELETFIEG_;PTMs=-;Paralogous=-
Chromosome	MaxQuant_1.5.0.30	exon	4012090	4012111	77.923	-	0	Amino_Acid_Before=R;Annotated=+;Charges=2;PEP=0.0051548;Missed_Cleavages=0;Mass=834.42357;Sequence(s)=_AELFAER_;PTMs=-;Paralogous=-
Chromosome	MaxQuant_1.5.0.30	exon	6610741	6610780	27.028	-	0	Amino_Acid_Before=K;Annotated=+;Charges=3;PEP=0.064842;Missed_Cleavages=0;Mass=1556.7372;Sequence(s)=_AELHPQAYWTEGR_;PTMs=-;Paralogous=-
Chromosome	MaxQuant_1.5.0.30	exon	6401632	6401656	42.599	-	0	Amino_Acid_Before=R;Annotated=+;Charges=2;PEP=0.024167;Missed_Cleavages=0;Mass=785.43955;Sequence(s)=_AELIAGGR_;PTMs=-;Paralogous=-
Chromosome	MaxQuant_1.5.0.30	exon	2471478	2471508	127.93	+	0	Amino_Acid_Before=K;Annotated=+;Charges=2;PEP=5.9135e-07;Missed_Cleavages=0;Mass=1101.6281;Sequence(s)=_AELIDVLTTK_;PTMs=-;Paralogous=-
Chromosome	MaxQuant_1.5.0.30	exon	5774277	5774307	46.352	+	0	Amino_Acid_Before=M;Annotated=+;Charges=2;PEP=0.01455;Missed_Cleavages=0;Mass=1095.654;Sequence(s)=_AELIIPAELK_;PTMs=-;Paralogous=-
Chromosome	MaxQuant_1.5.0.30	exon	5774277	5774313	88.021	+	0	Amino_Acid_Before=M;Annotated=+;Charges=2,3;PEP=2.2854e-06;Missed_Cleavages=1;Mass=1348.8078;Sequence(s)=_AELIIPAELKPR_;PTMs=-;Paralogous=-
Chromosome	MaxQuant_1.5.0.30	exon	5335732	5335765	55.261	-	0	Amino_Acid_Before=R;Annotated=+;Charges=2;PEP=0.00087532;Missed_Cleavages=0;Mass=1199.655;Sequence(s)=_AELLPWTATAK_;PTMs=-;Paralogous=-
Chromosome	MaxQuant_1.5.0.30	exon	2739430	2739457	32.218	+	0	Amino_Acid_Before=R;Annotated=+;Charges=2,3;PEP=0.089998;Missed_Cleavages=0;Mass=1087.5047;Sequence(s)=_AELNYGEHR_;PTMs=-;Paralogous=-
Chromosome	MaxQuant_1.5.0.30	exon	4302651	4302678	62.463	-	0	Amino_Acid_Before=R;Annotated=+;Charges=2;PEP=0.0026476;Missed_Cleavages=0;Mass=980.5291;Sequence(s)=_AELPDAPIR_;PTMs=-;Paralogous=-
Chromosome	MaxQuant_1.5.0.30	exon	289523	289571	180.7	+	0	Amino_Acid_Before=R;Annotated=+;Charges=2,3;PEP=3.1335e-25;Missed_Cleavages=0;Mass=1934.9666;Sequence(s)=_AELPLIEEWFEFVGEK_;PTMs=-;Paralogous=-
Chromosome	MaxQuant_1.5.0.30	exon	5953300	5953339	58.268	-	0	Amino_Acid_Before=R;Annotated=+;Charges=2,3;PEP=0.0025972;Missed_Cleavages=0;Mass=1435.8035;Sequence(s)=_AELPSLAIEQIPR_;PTMs=-;Paralogous=-
Chromosome	MaxQuant_1.5.0.30	exon	2677229	2677256	39.848	-	0	Amino_Acid_Before=R;Annotated=+;Charges=2,3;PEP=0.023405;Missed_Cleavages=0;Mass=988.47264;Sequence(s)=_AELSGHGYR_;PTMs=-;Paralogous=-
Chromosome	MaxQuant_1.5.0.30	exon	2706027	2706069	27.767	+	0	Amino_Acid_Before=K;Annotated=+;Charges=2;PEP=0.10017;Missed_Cleavages=0;Mass=1389.71;Sequence(s)=_AELSLADGSSLTAR_;PTMs=-;Paralogous=-
Chromosome	MaxQuant_1.5.0.30	exon	1690742	1690778	88.338	+	0	Amino_Acid_Before=R;Annotated=+;Charges=2,3;PEP=2.3907e-06;Missed_Cleavages=0;Mass=1427.6793;Sequence(s)=_AELTPHYDQAQR_;PTMs=-;Paralogous=-
Chromosome	MaxQuant_1.5.0.30	exon	3121089	3121134	79.652	+	0	Amino_Acid_Before=R;Annotated=+;Charges=2;PEP=1.7047e-05;Missed_Cleavages=0;Mass=1622.8879;Sequence(s)=_AELVEAPVLDADLLR_;PTMs=-;Paralogous=-
Chromosome	MaxQuant_1.5.0.30	exon	3125805	3125838	79.23	+	0	Amino_Acid_Before=R;Annotated=+;Charges=2;PEP=1.8406e-05;Missed_Cleavages=0;Mass=1239.519;Sequence(s)=_AEMAAQSDFDR_;PTMs=-;Paralogous=-
Chromosome	MaxQuant_1.5.0.30	exon	6410672	6410711	42.317	+	0	Amino_Acid_Before=R;Annotated=+;Charges=2;PEP=0.0044673;Missed_Cleavages=0;Mass=1332.6384;Sequence(s)=_AEMADLPAYAPGK_;PTMs=-;Paralogous=-
Chromosome	MaxQuant_1.5.0.30	exon	1996451	1996484	33.542	-	0	Amino_Acid_Before=R;Annotated=+;Charges=2;PEP=0.026946;Missed_Cleavages=0;Mass=1129.5186;Sequence(s)=_AEMADPAAAQR_;PTMs=-;Paralogous=-
Chromosome	MaxQuant_1.5.0.30	exon	6480424	6480454	41.704	-	0	Amino_Acid_Before=K;Annotated=+;Charges=2;PEP=0.026228;Missed_Cleavages=0;Mass=1144.591;Sequence(s)=_AEMEQVAVIR_;PTMs=-;Paralogous=-
Chromosome	MaxQuant_1.5.0.30	exon	1518561	1518627	66.017	+	0	Amino_Acid_Before=R;Annotated=+;Charges=3;PEP=1.1405e-06;Missed_Cleavages=1;Mass=2580.2344;Sequence(s)=_AENDDVTLKPAEFYEENNITLR_;PTMs=-;Paralogous=-
Chromosome	MaxQuant_1.5.0.30	exon	6209758	6209809	175.77	-	0	Amino_Acid_Before=R;Annotated=+;Charges=2,3,4;PEP=5.1203e-25;Missed_Cleavages=1;Mass=1963.9276;Sequence(s)=_AENLHSAENSDKFEFVK_;PTMs=-;Paralogous=-
Chromosome	MaxQuant_1.5.0.30	exon	1957557	1957605	158.91	+	0	Amino_Acid_Before=K;Annotated=+;Charges=2;PEP=1.0449e-17;Missed_Cleavages=0;Mass=1881.9585;Sequence(s)=_AENQTLATITLQNYFR_;PTMs=-;Paralogous=-
Chromosome	MaxQuant_1.5.0.30	exon	5805295	5805322	43.958	-	0	Amino_Acid_Before=M;Annotated=+;Charges=3;PEP=0.017665;Missed_Cleavages=1;Mass=1103.5611;Sequence(s)=_AENTIKWDK_;PTMs=-;Paralogous=-
Chromosome	MaxQuant_1.5.0.30	exon	3301720	3301774	55.536	+	0	Amino_Acid_Before=R;Annotated=+;Charges=2;PEP=0.00028607;Missed_Cleavages=0;Mass=1717.8887;Sequence(s)=_AEPAAPAAVATAPVEPEK_;PTMs=-;Paralogous=-
Chromosome	MaxQuant_1.5.0.30	exon	4367987	4368047	190.1	+	0	Amino_Acid_Before=K;Annotated=+;Charges=2,3;PEP=3.6391e-26;Missed_Cleavages=0;Mass=1983.9902;Sequence(s)=_AEPAPAASSDGSPYVTPLVR_;PTMs=-;Paralogous=-
Chromosome	MaxQuant_1.5.0.30	exon	4367987	4368050	116.94	+	0	Amino_Acid_Before=K;Annotated=+;Charges=2,3;PEP=9.16e-12;Missed_Cleavages=1;Mass=2112.0851;Sequence(s)=_AEPAPAASSDGSPYVTPLVRK_;PTMs=-;Paralogous=-
Chromosome	MaxQuant_1.5.0.30	exon	6942983	6943016	106.67	-	0	Amino_Acid_Before=K;Annotated=+;Charges=2;PEP=1.8349e-07;Missed_Cleavages=0;Mass=1186.583;Sequence(s)=_AEPATVSELDR_;PTMs=-;Paralogous=-
Chromosome	MaxQuant_1.5.0.30	exon	3293113	3293161	48.907	+	0	Amino_Acid_Before=K;Annotated=+;Charges=2;PEP=0.0006596;Missed_Cleavages=0;Mass=1775.8829;Sequence(s)=_AEPDTLFEIVDVETAK_;PTMs=-;Paralogous=-
Chromosome	MaxQuant_1.5.0.30	exon	920282	920306	51.059	+	0	Amino_Acid_Before=K;Annotated=+;Charges=2;PEP=0.006008;Missed_Cleavages=0;Mass=865.42938;Sequence(s)=_AEPEPPAR_;PTMs=-;Paralogous=-
Chromosome	MaxQuant_1.5.0.30	exon	682852	682873	40.103	-	0	Amino_Acid_Before=R;Annotated=+;Charges=2;PEP=0.033001;Missed_Cleavages=0;Mass=792.42424;Sequence(s)=_AEPHLAR_;PTMs=-;Paralogous=-
Chromosome	MaxQuant_1.5.0.30	exon	4367891	4367939	177.84	+	0	Amino_Acid_Before=K;Annotated=+;Charges=2,3,4,5;PEP=1.1661e-24;Missed_Cleavages=3;Mass=1796.9672;Sequence(s)=_AEPKPEPKPEPKPEPK_;PTMs=-;Paralogous=+
Chromosome	MaxQuant_1.5.0.30	exon	3140244	3140292	104.21	+	0	Amino_Acid_Before=M;Annotated=+;Charges=2,3;PEP=8.8472e-07;Missed_Cleavages=0;Mass=1653.909;Sequence(s)=_AEPLIAPSILAADFAR_;PTMs=-;Paralogous=-
Chromosome	MaxQuant_1.5.0.30	exon	5514821	5514875	33.248	+	0	Amino_Acid_Before=M;Annotated=+;Charges=2;PEP=0.062443;Missed_Cleavages=0;Mass=1794.988;Sequence(s)=_AEPLLVVGLGNPGPTYAK_;PTMs=-;Paralogous=-
Chromosome	MaxQuant_1.5.0.30	exon	249459	249534	154.62	+	0	Amino_Acid_Before=M;Annotated=+;Charges=2,3;PEP=1.0017e-23;Missed_Cleavages=0;Mass=2713.3559;Sequence(s)=_AEPSDVDVLFNQLLQTEDQALAAAR_;PTMs=-;Paralogous=-
Chromosome	MaxQuant_1.5.0.30	exon	2549417	2549471	44.998	+	0	Amino_Acid_Before=M;Annotated=+;Charges=3,4;PEP=0.0018553;Missed_Cleavages=0;Mass=1883.0013;Sequence(s)=_AEPVAHTPDPTRPLAGVR_;PTMs=-;Paralogous=-
Chromosome	MaxQuant_1.5.0.30	exon	845312	845369	132.74	+	0	Amino_Acid_Before=R;Annotated=+;Charges=2,3;PEP=9.0149e-13;Missed_Cleavages=0;Mass=2203.0222;Sequence(s)=_AEPVYEELPGWWEDISGAR_;PTMs=-;Paralogous=-
Chromosome	MaxQuant_1.5.0.30	exon	1440236	1440296	299.47	+	0	Amino_Acid_Before=K;Annotated=+;Charges=2,3;PEP=2.2416e-77;Missed_Cleavages=0;Mass=1999.9698;Sequence(s)=_AEQAQAAGADIVGSDDLIEK_;PTMs=-;Paralogous=-
Chromosome	MaxQuant_1.5.0.30	exon	5016002	5016041	233.97	-	0	Amino_Acid_Before=R;Annotated=+;Charges=2,3;PEP=8.6096e-34;Missed_Cleavages=0;Mass=1503.659;Sequence(s)=_AEQDEYAAQSHQK_;PTMs=-;Paralogous=-
Chromosome	MaxQuant_1.5.0.30	exon	2159053	2159080	70.056	-	0	Amino_Acid_Before=R;Annotated=+;Charges=2;PEP=0.00031157;Missed_Cleavages=0;Mass=987.51378;Sequence(s)=_AEQGLPFAR_;PTMs=-;Paralogous=-
Chromosome	MaxQuant_1.5.0.30	exon	5180115	5180163	116.6	+	0	Amino_Acid_Before=K;Annotated=+;Charges=2;PEP=2.7024e-08;Missed_Cleavages=0;Mass=1764.8431;Sequence(s)=_AEQLGGGYQVSSWVER_;PTMs=-;Paralogous=-
Chromosome	MaxQuant_1.5.0.30	exon	2250032	2250065	61.213	+	0	Amino_Acid_Before=M;Annotated=+;Charges=3,4;PEP=0.00026507;Missed_Cleavages=0;Mass=1321.7579;Sequence(s)=_AEQLRPVTRPR_;PTMs=-;Paralogous=-
Chromosome	MaxQuant_1.5.0.30	exon	3235385	3235436	59.182	+	0	Amino_Acid_Before=R;Annotated=+;Charges=2,3;PEP=0.00020409;Missed_Cleavages=1;Mass=1858.9021;Sequence(s)=_AERDEAATQAALDELTR_;PTMs=-;Paralogous=-
Chromosome	MaxQuant_1.5.0.30	exon	4269326	4269371	38.261	-	0	Amino_Acid_Before=R;Annotated=+;Charges=2,3;PEP=0.010118;Missed_Cleavages=0;Mass=1668.8009;Sequence(s)=_AERPGEPSWPSPFGR_;PTMs=-;Paralogous=-
Chromosome	MaxQuant_1.5.0.30	exon	998081	998111	158.05	+	0	Amino_Acid_Before=K;Annotated=+;Charges=2,3;PEP=3.8601e-09;Missed_Cleavages=1;Mass=1312.6564;Sequence(s)=_AERYPVFFER_;PTMs=-;Paralogous=-
Chromosome	MaxQuant_1.5.0.30	exon	1608864	1608909	105.09	-	0	Amino_Acid_Before=R;Annotated=+;Charges=2,3;PEP=1.5984e-06;Missed_Cleavages=0;Mass=1608.7995;Sequence(s)=_AESGPDALETLHELK_;PTMs=-;Paralogous=-
Chromosome	MaxQuant_1.5.0.30	exon	5954007	5954046	94.122	-	0	Amino_Acid_Before=R;Annotated=+;Charges=2,3;PEP=2.6187e-06;Missed_Cleavages=0;Mass=1307.6834;Sequence(s)=_AESTSPAPRPAPK_;PTMs=-;Paralogous=-
Chromosome	MaxQuant_1.5.0.30	exon	3104618	3104669	117.18	+	0	Amino_Acid_Before=K;Annotated=+;Charges=2;PEP=1.2011e-08;Missed_Cleavages=0;Mass=1550.7424;Sequence(s)=_AETAGDSGIASAATTTK_;PTMs=-;Paralogous=-
Chromosome	MaxQuant_1.5.0.30	exon	4783877	4783913	86.772	-	0	Amino_Acid_Before=K;Annotated=+;Charges=2;PEP=3.3936e-06;Missed_Cleavages=0;Mass=1247.5266;Sequence(s)=_AETEADADVGDR_;PTMs=-;Paralogous=-
Chromosome	MaxQuant_1.5.0.30	exon	4783859	4783913	63.691	-	0	Amino_Acid_Before=K;Annotated=+;Charges=2,3;PEP=5.0261e-05;Missed_Cleavages=1;Mass=1944.8773;Sequence(s)=_AETEADADVGDRANDQIR_;PTMs=-;Paralogous=-
Chromosome	MaxQuant_1.5.0.30	exon	6956499	6956547	97.904	+	0	Amino_Acid_Before=M;Annotated=+;Charges=2;PEP=2.6056e-06;Missed_Cleavages=0;Mass=1769.8796;Sequence(s)=_AETEPQVTELAGELQR_;PTMs=-;Paralogous=-
Chromosome	MaxQuant_1.5.0.30	exon	6141029	6141068	159.94	-	0	Amino_Acid_Before=K;Annotated=+;Charges=2;PEP=6.9992e-18;Missed_Cleavages=0;Mass=1301.6715;Sequence(s)=_AETILDEVLAAAS_;PTMs=-;Paralogous=-
Chromosome	MaxQuant_1.5.0.30	exon	1772703	1772742	30.027	-	0	Amino_Acid_Before=R;Annotated=+;Charges=3;PEP=0.051925;Missed_Cleavages=1;Mass=1456.7886;Sequence(s)=_AETLGQLAEIERK_;PTMs=-;Paralogous=-
Chromosome	MaxQuant_1.5.0.30	exon	3596321	3596354	93.096	-	0	Amino_Acid_Before=K;Annotated=+;Charges=1,2;PEP=1.0768e-06;Missed_Cleavages=0;Mass=1173.6394;Sequence(s)=_AETLQPIGAFK_;PTMs=-;Paralogous=-
Chromosome	MaxQuant_1.5.0.30	exon	3025394	3025433	157.56	+	0	Amino_Acid_Before=R;Annotated=+;Charges=2;PEP=8.102e-18;Missed_Cleavages=0;Mass=1533.7158;Sequence(s)=_AETLTNEETEELR_;PTMs=-;Paralogous=-
Chromosome	MaxQuant_1.5.0.30	exon	4315172	4315223	119.04	-	0	Amino_Acid_Before=R;Annotated=+;Charges=2;PEP=1.041e-08;Missed_Cleavages=0;Mass=1731.8428;Sequence(s)=_AETPLTVSTSGAAADWR_;PTMs=-;Paralogous=-
Chromosome	MaxQuant_1.5.0.30	exon	4276446	4276476	65.232	+	0	Amino_Acid_Before=K;Annotated=+;Charges=2;PEP=0.00030593;Missed_Cleavages=1;Mass=1084.6492;Sequence(s)=_AETTKPVLVK_;PTMs=-;Paralogous=-
Chromosome	MaxQuant_1.5.0.30	exon	288674	288710	109.72	+	0	Amino_Acid_Before=R;Annotated=+;Charges=2;PEP=1.2443e-08;Missed_Cleavages=0;Mass=1362.6238;Sequence(s)=_AETVGDDIAWMR_;PTMs=-;Paralogous=-
Chromosome	MaxQuant_1.5.0.30	exon	3936747	3936774	37.696	-	0	Amino_Acid_Before=R;Annotated=+;Charges=2;PEP=0.022608;Missed_Cleavages=0;Mass=966.46583;Sequence(s)=_AETYGDIAK_;PTMs=-;Paralogous=-
Chromosome	MaxQuant_1.5.0.30	exon	4716431	4716473	113.37	-	0	Amino_Acid_Before=R;Annotated=+;Charges=2;PEP=3.4346e-08;Missed_Cleavages=0;Mass=1675.7114;Sequence(s)=_AEVDSAFDNYEFNR_;PTMs=-;Paralogous=-
Chromosome	MaxQuant_1.5.0.30	exon	3975287	3975359	223.89	-	0	Amino_Acid_Before=K;Annotated=+;Charges=2,3;PEP=4.5334e-47;Missed_Cleavages=0;Mass=2587.2653;Sequence(s)=_AEVEDLVLEEVPDVSYNDIGGLGR_;PTMs=-;Paralogous=-
Chromosome	MaxQuant_1.5.0.30	exon	6982885	6982915	57.532	-	0	Amino_Acid_Before=R;Annotated=+;Charges=3;PEP=0.00046432;Missed_Cleavages=1;Mass=1266.6317;Sequence(s)=_AEVEIEEHRR_;PTMs=-;Paralogous=-
Chromosome	MaxQuant_1.5.0.30	exon	6251552	6251573	68.787	+	0	Amino_Acid_Before=R;Annotated=+;Charges=2;PEP=0.012904;Missed_Cleavages=0;Mass=758.41742;Sequence(s)=_AEVELAK_;PTMs=-;Paralogous=-
Chromosome	MaxQuant_1.5.0.30	exon	2828898	2828961	68.458	+	0	Amino_Acid_Before=R;Annotated=+;Charges=2,3;PEP=1.5308e-06;Missed_Cleavages=0;Mass=1932.8926;Sequence(s)=_AEVFGAAGASNDDAAGGQAVR_;PTMs=-;Paralogous=-
Chromosome	MaxQuant_1.5.0.30	exon	5316000	5316036	31.071	-	0	Amino_Acid_Before=R;Annotated=+;Charges=2;PEP=0.08542;Missed_Cleavages=0;Mass=1363.6884;Sequence(s)=_AEVGFWLTAQSR_;PTMs=-;Paralogous=-
Chromosome	MaxQuant_1.5.0.30	exon	3194457	3194499	56.177	-	0	Amino_Acid_Before=R;Annotated=+;Charges=2;PEP=0.00050725;Missed_Cleavages=0;Mass=1308.7402;Sequence(s)=_AEVLALLGPNGAGK_;PTMs=-;Paralogous=-
Chromosome	MaxQuant_1.5.0.30	exon	774308	774362	178.99	-	0	Amino_Acid_Before=K;Annotated=+;Charges=3;PEP=2.9381e-25;Missed_Cleavages=0;Mass=1928.0466;Sequence(s)=_AEVLDVAQLLLNSLDTSK_;PTMs=-;Paralogous=-
Chromosome	MaxQuant_1.5.0.30	exon	3682276	3682318	83.856	+	0	Amino_Acid_Before=M;Annotated=+;Charges=2;PEP=1.0073e-05;Missed_Cleavages=0;Mass=1415.7256;Sequence(s)=_AEVLVTGGDTELGR_;PTMs=-;Paralogous=-
Chromosome	MaxQuant_1.5.0.30	exon	4000756	4000786	73.499	-	0	Amino_Acid_Before=R;Annotated=+;Charges=2;PEP=8.125e-05;Missed_Cleavages=0;Mass=995.52876;Sequence(s)=_AEVPGIDPAK_;PTMs=-;Paralogous=-
Chromosome	MaxQuant_1.5.0.30	exon	4000735	4000786	56.819	-	0	Amino_Acid_Before=R;Annotated=+;Charges=2;PEP=0.00061744;Missed_Cleavages=1;Mass=1807.968;Sequence(s)=_AEVPGIDPAKDIDITVR_;PTMs=-;Paralogous=-
Chromosome	MaxQuant_1.5.0.30	exon	5515295	5515391	114.35	+	0	Amino_Acid_Before=R;Annotated=+;Charges=3;PEP=1.6033e-18;Missed_Cleavages=0;Mass=3384.7201;Sequence(s)=_AEVPTIVEQAADATELLIAQGLEPAQNTVHAW_;PTMs=-;Paralogous=-
Chromosome	MaxQuant_1.5.0.30	exon	3728085	3728133	42.068	-	0	Amino_Acid_Before=R;Annotated=+;Charges=2;PEP=0.011699;Missed_Cleavages=0;Mass=1783.8628;Sequence(s)=_AEVQTDGNFVLYTAEK_;PTMs=-;Paralogous=-
Chromosome	MaxQuant_1.5.0.30	exon	1027028	1027142	265.21	-	0	Amino_Acid_Before=R;Annotated=+;Charges=3,4;PEP=3.0132e-83;Missed_Cleavages=1;Mass=3916.8736;Sequence(s)=_AEVTDDDGKPVATSIVTMLGEAEIDEADEISSQIAAAR_;PTMs=-;Paralogous=-
Chromosome	MaxQuant_1.5.0.30	exon	148653	148731	41.475	-	0	Amino_Acid_Before=R;Annotated=+;Charges=3;PEP=0.0066531;Missed_Cleavages=0;Mass=2456.3023;Sequence(s)=_AEVVIEAAGHPAALETAIGLTGPGGR_;PTMs=-;Paralogous=-
Chromosome	MaxQuant_1.5.0.30	exon	5316419	5316476	159.95	-	0	Amino_Acid_Before=K;Annotated=+;Charges=2,3;PEP=2.9268e-18;Missed_Cleavages=0;Mass=1908.9139;Sequence(s)=_AEVVSFDDLVEAGSMAAAK_;PTMs=-;Paralogous=-
Chromosome	MaxQuant_1.5.0.30	exon	351311	351365	102.89	-	0	Amino_Acid_Before=R;Annotated=+;Charges=2;PEP=1.0901e-07;Missed_Cleavages=0;Mass=1986.8993;Sequence(s)=_AEVWGVPGEPDESITMDR_;PTMs=-;Paralogous=-
Chromosome	MaxQuant_1.5.0.30	exon	1106985	1107072	165.53	-	0	Amino_Acid_Before=K;Annotated=+;Charges=2,3,4;PEP=3.953e-29;Missed_Cleavages=0;Mass=3019.5291;Sequence(s)=_AEWGVPNYPVVPGHEIAGVVTEVGSEVTK_;PTMs=-;Paralogous=+
Chromosome	MaxQuant_1.5.0.30	exon	2400247	2400334	165.53	-	0	Amino_Acid_Before=K;Annotated=+;Charges=2,3,4;PEP=3.953e-29;Missed_Cleavages=0;Mass=3019.5291;Sequence(s)=_AEWGVPNYPVVPGHEIAGVVTEVGSEVTK_;PTMs=-;Paralogous=+
Chromosome	MaxQuant_1.5.0.30	exon	4206654	4206684	67.334	-	0	Amino_Acid_Before=R;Annotated=+;Charges=2;PEP=0.00012088;Missed_Cleavages=0;Mass=1249.6343;Sequence(s)=_AEWSELFQLK_;PTMs=-;Paralogous=-
Chromosome	MaxQuant_1.5.0.30	exon	798817	798841	82.452	+	0	Amino_Acid_Before=K;Annotated=+;Charges=2,3;PEP=0.00091843;Missed_Cleavages=1;Mass=1057.4829;Sequence(s)=_AEYDNYRK_;PTMs=-;Paralogous=-
Chromosome	MaxQuant_1.5.0.30	exon	3298929	3298977	116.06	+	0	Amino_Acid_Before=R;Annotated=+;Charges=2,3;PEP=2.0952e-08;Missed_Cleavages=0;Mass=1884.8676;Sequence(s)=_AEYRPITDTEAMDAFR_;PTMs=-;Paralogous=-
Chromosome	MaxQuant_1.5.0.30	exon	6496334	6496424	210.7	+	0	Amino_Acid_Before=M;Annotated=+;Charges=2,3,4,5;PEP=2.1313e-43;Missed_Cleavages=0;Mass=3424.6212;Sequence(s)=_AEYTLPDLDYDYGALEPHISGQINELHHSK_;PTMs=-;Paralogous=-
Chromosome	MaxQuant_1.5.0.30	exon	6686997	6687087	163.39	-	0	Amino_Acid_Before=M;Annotated=+;Charges=3,4,5;PEP=2.4722e-29;Missed_Cleavages=0;Mass=3452.6525;Sequence(s)=_AEYTLPELDYDYAALEPHISGQINEIHHSK_;PTMs=-;Paralogous=-
Chromosome	MaxQuant_1.5.0.30	exon	440912	440933	94.006	+	0	Amino_Acid_Before=R;Annotated=+;Charges=1,2;PEP=0.0034497;Missed_Cleavages=0;Mass=907.4552;Sequence(s)=_AEYWLAR_;PTMs=-;Paralogous=-
Chromosome	MaxQuant_1.5.0.30	exon	5369440	5369467	87.181	+	0	Amino_Acid_Before=K;Annotated=+;Charges=1,2;PEP=0.0010281;Missed_Cleavages=0;Mass=862.45487;Sequence(s)=_AFAAGADIK_;PTMs=-;Paralogous=-
Chromosome	MaxQuant_1.5.0.30	exon	4655303	4655330	37.73	-	0	Amino_Acid_Before=R;Annotated=+;Charges=2;PEP=0.020668;Missed_Cleavages=0;Mass=962.47091;Sequence(s)=_AFADDPVTK_;PTMs=-;Paralogous=-
Chromosome	MaxQuant_1.5.0.30	exon	3003680	3003713	35.664	-	0	Amino_Acid_Before=K;Annotated=+;Charges=2;PEP=0.0216;Missed_Cleavages=0;Mass=1168.5401;Sequence(s)=_AFADDSQVFAV_;PTMs=-;Paralogous=-
Chromosome	MaxQuant_1.5.0.30	exon	2466839	2466875	81.92	+	0	Amino_Acid_Before=K;Annotated=+;Charges=3,4;PEP=1.0204e-05;Missed_Cleavages=1;Mass=1385.7528;Sequence(s)=_AFADEGRRPVLR_;PTMs=-;Paralogous=-
Chromosome	MaxQuant_1.5.0.30	exon	6958841	6958883	40.941	+	0	Amino_Acid_Before=R;Annotated=+;Charges=3;PEP=0.014473;Missed_Cleavages=1;Mass=1546.774;Sequence(s)=_AFADSLRADEPSLR_;PTMs=-;Paralogous=-
Chromosome	MaxQuant_1.5.0.30	exon	3286230	3286254	58.679	+	0	Amino_Acid_Before=K;Annotated=+;Charges=2;PEP=0.0037816;Missed_Cleavages=0;Mass=795.40277;Sequence(s)=_AFAFAGGR_;PTMs=-;Paralogous=-
Chromosome	MaxQuant_1.5.0.30	exon	4565749	4565794	36.345	+	0	Amino_Acid_Before=R;Annotated=+;Charges=2;PEP=0.046239;Missed_Cleavages=0;Mass=1649.8413;Sequence(s)=_AFAFQVPDTLVDTAR_;PTMs=-;Paralogous=-
Chromosome	MaxQuant_1.5.0.30	exon	3668581	3668617	79.659	-	0	Amino_Acid_Before=K;Annotated=+;Charges=2;PEP=1.4302e-05;Missed_Cleavages=0;Mass=1158.6509;Sequence(s)=_AFAIALAQAGAR_;PTMs=-;Paralogous=-
Chromosome	MaxQuant_1.5.0.30	exon	4322503	4322536	79.148	+	0	Amino_Acid_Before=R;Annotated=+;Charges=2;PEP=1.8577e-05;Missed_Cleavages=0;Mass=1166.7176;Sequence(s)=_AFAILGRPLPL_;PTMs=-;Paralogous=-
Chromosome	MaxQuant_1.5.0.30	exon	581178	581223	72.523	-	0	Amino_Acid_Before=K;Annotated=+;Charges=3;PEP=1.8922e-05;Missed_Cleavages=0;Mass=1594.8831;Sequence(s)=_AFALHPLVDSVTVAR_;PTMs=-;Paralogous=-
Chromosome	MaxQuant_1.5.0.30	exon	5230360	5230444	110.17	-	0	Amino_Acid_Before=R;Annotated=+;Charges=3;PEP=3.4015e-16;Missed_Cleavages=0;Mass=2922.524;Sequence(s)=_AFALSNNIALPVLGEEHYVLVSGEAGPR_;PTMs=-;Paralogous=-
Chromosome	MaxQuant_1.5.0.30	exon	4784987	4785020	95.618	-	0	Amino_Acid_Before=R;Annotated=+;Charges=2;PEP=9.1076e-07;Missed_Cleavages=0;Mass=1217.6768;Sequence(s)=_AFANLIEATLR_;PTMs=-;Paralogous=-
Chromosome	MaxQuant_1.5.0.30	exon	4815121	4815154	89.266	+	0	Amino_Acid_Before=K;Annotated=+;Charges=2;PEP=1.3289e-06;Missed_Cleavages=0;Mass=1241.6041;Sequence(s)=_AFANTFSESLR_;PTMs=-;Paralogous=-
Chromosome	MaxQuant_1.5.0.30	exon	4815121	4815211	36.3	+	0	Amino_Acid_Before=K;Annotated=+;Charges=3,4;PEP=0.010361;Missed_Cleavages=1;Mass=3094.6564;Sequence(s)=_AFANTFSESLRGELTGVGVHVTLLAPGPVR_;PTMs=-;Paralogous=-
Chromosome	MaxQuant_1.5.0.30	exon	3211922	3211958	67.997	+	0	Amino_Acid_Before=K;Annotated=+;Charges=2;PEP=3.2186e-05;Missed_Cleavages=0;Mass=1209.603;Sequence(s)=_AFAPTFAASAEK_;PTMs=-;Paralogous=-
Chromosome	MaxQuant_1.5.0.30	exon	5308488	5308542	62.94	+	0	Amino_Acid_Before=R;Annotated=+;Charges=3;PEP=7.0426e-05;Missed_Cleavages=1;Mass=2216.0651;Sequence(s)=_AFAPVQEHYYDEPPRIER_;PTMs=-;Paralogous=-
Chromosome	MaxQuant_1.5.0.30	exon	4799587	4799650	71.309	+	0	Amino_Acid_Before=K;Annotated=+;Charges=3;PEP=1.0058e-06;Missed_Cleavages=1;Mass=2107.0368;Sequence(s)=_AFCAGADLAALGTATEDGLRK_;PTMs=-;Paralogous=-
Chromosome	MaxQuant_1.5.0.30	exon	1228013	1228049	156.36	-	0	Amino_Acid_Before=K;Annotated=+;Charges=2;PEP=4.2447e-13;Missed_Cleavages=0;Mass=1260.5622;Sequence(s)=_AFDAEDPQPSGK_;PTMs=-;Paralogous=-
Chromosome	MaxQuant_1.5.0.30	exon	351467	351524	220.34	-	0	Amino_Acid_Before=K;Annotated=+;Charges=2,3;PEP=6.8425e-45;Missed_Cleavages=0;Mass=2148.9236;Sequence(s)=_AFDANYDGEEDVNGLTTYR_;PTMs=-;Paralogous=-
Chromosome	MaxQuant_1.5.0.30	exon	5166073	5166145	65.197	+	0	Amino_Acid_Before=R;Annotated=+;Charges=3;PEP=2.6973e-06;Missed_Cleavages=1;Mass=2714.3035;Sequence(s)=_AFDDDRLADVLAELPEDEQADVLR_;PTMs=-;Paralogous=-
Chromosome	MaxQuant_1.5.0.30	exon	341676	341703	38.303	-	0	Amino_Acid_Before=K;Annotated=+;Charges=2;PEP=0.057461;Missed_Cleavages=0;Mass=1073.493;Sequence(s)=_AFDEGPWPR_;PTMs=-;Paralogous=-
Chromosome	MaxQuant_1.5.0.30	exon	4115226	4115277	74.732	+	0	Amino_Acid_Before=R;Annotated=+;Charges=2;PEP=1.1565e-05;Missed_Cleavages=0;Mass=1818.9112;Sequence(s)=_AFDELSADGVVLQSNVR_;PTMs=-;Paralogous=-
Chromosome	MaxQuant_1.5.0.30	exon	4852018	4852117	127.95	-	0	Amino_Acid_Before=R;Annotated=+;Charges=4,5;PEP=6.2674e-20;Missed_Cleavages=1;Mass=3322.6834;Sequence(s)=_AFDGKPPVGVTVFVEGEEESGSPSLGALLAAHR_;PTMs=-;Paralogous=-
Chromosome	MaxQuant_1.5.0.30	exon	1139530	1139596	86.761	-	0	Amino_Acid_Before=R;Annotated=+;Charges=3;PEP=2.6266e-08;Missed_Cleavages=0;Mass=2291.0892;Sequence(s)=_AFDGLPALSADEAADWMITAAR_;PTMs=-;Paralogous=-
Chromosome	MaxQuant_1.5.0.30	exon	6647681	6647732	56.313	+	0	Amino_Acid_Before=K;Annotated=+;Charges=3;PEP=0.00023283;Missed_Cleavages=0;Mass=1959.9764;Sequence(s)=_AFDMVLAEALWSELHTK_;PTMs=-;Paralogous=-
Chromosome	MaxQuant_1.5.0.30	exon	1501554	1501590	196.7	+	0	Amino_Acid_Before=R;Annotated=+;Charges=2,3;PEP=1.4762e-18;Missed_Cleavages=0;Mass=1403.6317;Sequence(s)=_AFDQIDNAPEER_;PTMs=-;Paralogous=-
Chromosome	MaxQuant_1.5.0.30	exon	2843135	2843174	89.231	+	0	Amino_Acid_Before=R;Annotated=+;Charges=2,3;PEP=3.4581e-06;Missed_Cleavages=0;Mass=1517.7371;Sequence(s)=_AFDQLMMDVALHK_;PTMs=-;Paralogous=-
Chromosome	MaxQuant_1.5.0.30	exon	3330062	3330092	100.88	+	0	Amino_Acid_Before=K;Annotated=+;Charges=2;PEP=5.6182e-06;Missed_Cleavages=0;Mass=1106.488;Sequence(s)=_AFDTEGDPQK_;PTMs=-;Paralogous=-
Chromosome	MaxQuant_1.5.0.30	exon	6835408	6835453	94.487	-	0	Amino_Acid_Before=K;Annotated=+;Charges=2;PEP=5.4936e-06;Missed_Cleavages=0;Mass=1475.7369;Sequence(s)=_AFDTQAGPAITSAAR_;PTMs=-;Paralogous=-
Chromosome	MaxQuant_1.5.0.30	exon	3212750	3212777	43.308	+	0	Amino_Acid_Before=R;Annotated=+;Charges=2;PEP=0.025632;Missed_Cleavages=0;Mass=1036.5376;Sequence(s)=_AFEIMLTGR_;PTMs=-;Paralogous=-
Chromosome	MaxQuant_1.5.0.30	exon	2289227	2289248	64.757	+	0	Amino_Acid_Before=R;Annotated=+;Charges=2;PEP=0.0071229;Missed_Cleavages=0;Mass=804.44939;Sequence(s)=_AFELAVR_;PTMs=-;Paralogous=-
Chromosome	MaxQuant_1.5.0.30	exon	2842334	2842358	51.346	+	0	Amino_Acid_Before=K;Annotated=+;Charges=2,3;PEP=0.0044282;Missed_Cleavages=0;Mass=929.47191;Sequence(s)=_AFELTGHR_;PTMs=-;Paralogous=-
Chromosome	MaxQuant_1.5.0.30	exon	2900666	2900696	76.345	+	0	Amino_Acid_Before=K;Annotated=+;Charges=2;PEP=6.6925e-05;Missed_Cleavages=0;Mass=1197.5601;Sequence(s)=_AFEQCAGFLR_;PTMs=-;Paralogous=-
Chromosome	MaxQuant_1.5.0.30	exon	629450	629534	40.456	+	0	Amino_Acid_Before=R;Annotated=+;Charges=4,5;PEP=0.004979;Missed_Cleavages=2;Mass=2868.4519;Sequence(s)=_AFERDHEVAGVGVTGKPVIAGSSDPAFR_;PTMs=-;Paralogous=-
Chromosome	MaxQuant_1.5.0.30	exon	3127465	3127543	52.144	+	0	Amino_Acid_Before=R;Annotated=+;Charges=3;PEP=9.0283e-05;Missed_Cleavages=0;Mass=2784.2627;Sequence(s)=_AFEVDHNDGWLLSADGTESALEHGSK_;PTMs=-;Paralogous=-
Chromosome	MaxQuant_1.5.0.30	exon	854888	854909	66.073	+	0	Amino_Acid_Before=R;Annotated=+;Charges=2;PEP=0.0066805;Missed_Cleavages=0;Mass=820.43307;Sequence(s)=_AFEVLDK_;PTMs=-;Paralogous=-
Chromosome	MaxQuant_1.5.0.30	exon	765388	765418	33.875	+	0	Amino_Acid_Before=R;Annotated=+;Charges=3;PEP=0.034989;Missed_Cleavages=1;Mass=1240.5989;Sequence(s)=_AFFDRFPDAR_;PTMs=-;Paralogous=-
Chromosome	MaxQuant_1.5.0.30	exon	5725128	5725161	20.825	-	0	Amino_Acid_Before=R;Annotated=+;Charges=2;PEP=0.06124;Missed_Cleavages=0;Mass=1162.5295;Sequence(s)=_AFFGGDTGYTK_;PTMs=-;Paralogous=-
Chromosome	MaxQuant_1.5.0.30	exon	6347560	6347590	90.15	+	0	Amino_Acid_Before=R;Annotated=+;Charges=2,3;PEP=1.0296e-05;Missed_Cleavages=0;Mass=1094.5985;Sequence(s)=_AFGAQHPVIR_;PTMs=-;Paralogous=-
Chromosome	MaxQuant_1.5.0.30	exon	1489741	1489780	92.19	+	0	Amino_Acid_Before=K;Annotated=+;Charges=2;PEP=2.9503e-06;Missed_Cleavages=0;Mass=1493.7701;Sequence(s)=_AFGAYLIDQPLMR_;PTMs=-;Paralogous=-
Chromosome	MaxQuant_1.5.0.30	exon	2732548	2732572	32.037	-	0	Amino_Acid_Before=R;Annotated=+;Charges=2,3;PEP=0.03466;Missed_Cleavages=0;Mass=901.42938;Sequence(s)=_AFGDHLDK_;PTMs=-;Paralogous=-
Chromosome	MaxQuant_1.5.0.30	exon	2732539	2732572	116.06	-	0	Amino_Acid_Before=R;Annotated=+;Charges=2,3,4;PEP=1.7479e-08;Missed_Cleavages=1;Mass=1315.6157;Sequence(s)=_AFGDHLDKEER_;PTMs=-;Paralogous=-
Chromosome	MaxQuant_1.5.0.30	exon	6951095	6951131	69.03	+	0	Amino_Acid_Before=R;Annotated=+;Charges=2;PEP=3.0602e-05;Missed_Cleavages=0;Mass=1364.6976;Sequence(s)=_AFGDVPLNLEYK_;PTMs=-;Paralogous=-
Chromosome	MaxQuant_1.5.0.30	exon	4363963	4363990	44.318	+	0	Amino_Acid_Before=K;Annotated=+;Charges=2;PEP=0.020505;Missed_Cleavages=0;Mass=906.48108;Sequence(s)=_AFGESVGLK_;PTMs=-;Paralogous=-
Chromosome	MaxQuant_1.5.0.30	exon	5770356	5770413	90.164	+	0	Amino_Acid_Before=K;Annotated=+;Charges=2,3;PEP=1.9055e-07;Missed_Cleavages=0;Mass=1941.0207;Sequence(s)=_AFGGTPVTIHLTVTDVDAK_;PTMs=-;Paralogous=-
Chromosome	MaxQuant_1.5.0.30	exon	2408722	2408764	139.7	+	0	Amino_Acid_Before=K;Annotated=+;Charges=2,3;PEP=3.2972e-12;Missed_Cleavages=0;Mass=1458.7831;Sequence(s)=_AFGQAIALEVIDGR_;PTMs=-;Paralogous=+
Chromosome	MaxQuant_1.5.0.30	exon	1115460	1115502	139.7	+	0	Amino_Acid_Before=K;Annotated=+;Charges=2,3;PEP=3.2972e-12;Missed_Cleavages=0;Mass=1458.7831;Sequence(s)=_AFGQAIALEVIDGR_;PTMs=-;Paralogous=+
Chromosome	MaxQuant_1.5.0.30	exon	5522208	5522250	186.62	-	0	Amino_Acid_Before=K;Annotated=+;Charges=2,3;PEP=6.7907e-22;Missed_Cleavages=0;Mass=1574.759;Sequence(s)=_AFGQNFVHDANTVR_;PTMs=-;Paralogous=-
Chromosome	MaxQuant_1.5.0.30	exon	5522205	5522250	58.079	-	0	Amino_Acid_Before=K;Annotated=+;Charges=2,3,4;PEP=0.0002794;Missed_Cleavages=1;Mass=1730.8601;Sequence(s)=_AFGQNFVHDANTVRR_;PTMs=-;Paralogous=-
Chromosome	MaxQuant_1.5.0.30	exon	5295290	5295329	119.25	-	0	Amino_Acid_Before=K;Annotated=+;Charges=2;PEP=1.0116e-08;Missed_Cleavages=0;Mass=1457.7164;Sequence(s)=_AFGQPIGSFQHNR_;PTMs=-;Paralogous=-
Chromosome	MaxQuant_1.5.0.30	exon	4928611	4928650	76.728	-	0	Amino_Acid_Before=K;Annotated=+;Charges=2;PEP=1.5843e-05;Missed_Cleavages=0;Mass=1366.6881;Sequence(s)=_AFGTPVASFQNTK_;PTMs=-;Paralogous=-
Chromosome	MaxQuant_1.5.0.30	exon	1566740	1566803	219.87	-	0	Amino_Acid_Before=R;Annotated=+;Charges=2,3;PEP=1.0214e-45;Missed_Cleavages=0;Mass=2228.1187;Sequence(s)=_AFGVDPSTFIANFTEGLALMK_;PTMs=-;Paralogous=-
Chromosome	MaxQuant_1.5.0.30	exon	3701637	3701658	45.081	+	0	Amino_Acid_Before=R;Annotated=+;Charges=2;PEP=0.06384;Missed_Cleavages=0;Mass=774.40244;Sequence(s)=_AFGVEPR_;PTMs=-;Paralogous=-
Chromosome	MaxQuant_1.5.0.30	exon	6254277	6254301	64.734	-	0	Amino_Acid_Before=R;Annotated=+;Charges=2;PEP=0.00065447;Missed_Cleavages=0;Mass=959.48248;Sequence(s)=_AFINPENR_;PTMs=-;Paralogous=-
Chromosome	MaxQuant_1.5.0.30	exon	5890493	5890520	112.01	-	0	Amino_Acid_Before=R;Annotated=+;Charges=2;PEP=0.00011703;Missed_Cleavages=0;Mass=1141.5404;Sequence(s)=_AFITEQYDR_;PTMs=-;Paralogous=-
Chromosome	MaxQuant_1.5.0.30	exon	1886411	1886447	159.52	-	0	Amino_Acid_Before=R;Annotated=+;Charges=1,2,3;PEP=7.3885e-13;Missed_Cleavages=1;Mass=1360.7602;Sequence(s)=_AFKEDVLEILGK_;PTMs=-;Paralogous=-
Chromosome	MaxQuant_1.5.0.30	exon	1886390	1886447	22.936	-	0	Amino_Acid_Before=R;Annotated=+;Charges=4;PEP=0.071735;Missed_Cleavages=2;Mass=2182.2362;Sequence(s)=_AFKEDVLEILGKQPLIDVR_;PTMs=-;Paralogous=-
Chromosome	MaxQuant_1.5.0.30	exon	1128413	1128440	70.496	-	0	Amino_Acid_Before=K;Annotated=+;Charges=2,3;PEP=0.00096984;Missed_Cleavages=1;Mass=1037.4852;Sequence(s)=_AFKPDMSDK_;PTMs=-;Paralogous=-
Chromosome	MaxQuant_1.5.0.30	exon	1637480	1637510	70.363	+	0	Amino_Acid_Before=K;Annotated=+;Charges=2;PEP=9.7039e-05;Missed_Cleavages=0;Mass=1039.5451;Sequence(s)=_AFLAAAYASR_;PTMs=-;Paralogous=-
Chromosome	MaxQuant_1.5.0.30	exon	1669168	1669195	62.558	+	0	Amino_Acid_Before=R;Annotated=+;Charges=1,2;PEP=0.0039027;Missed_Cleavages=0;Mass=932.53312;Sequence(s)=_AFLAELAAK_;PTMs=-;Paralogous=-
Chromosome	MaxQuant_1.5.0.30	exon	1672416	1672488	285.38	+	0	Amino_Acid_Before=K;Annotated=+;Charges=2,3,4;PEP=8.6305e-86;Missed_Cleavages=0;Mass=2494.3795;Sequence(s)=_AFLDDLAIVTGGQVVNPDVGLLLR_;PTMs=-;Paralogous=-
Chromosome	MaxQuant_1.5.0.30	exon	4816078	4816111	160.72	-	0	Amino_Acid_Before=K;Annotated=+;Charges=2;PEP=7.7362e-13;Missed_Cleavages=0;Mass=1290.682;Sequence(s)=_AFLEQVEQTVK_;PTMs=-;Paralogous=-
Chromosome	MaxQuant_1.5.0.30	exon	1741336	1741378	216.34	+	0	Amino_Acid_Before=R;Annotated=+;Charges=2;PEP=1.2318e-27;Missed_Cleavages=0;Mass=1548.8035;Sequence(s)=_AFLLTNVVEAEESK_;PTMs=-;Paralogous=-
Chromosome	MaxQuant_1.5.0.30	exon	478200	478305	101.2	-	0	Amino_Acid_Before=R;Annotated=+;Charges=3;PEP=1.7941e-14;Missed_Cleavages=1;Mass=3473.8658;Sequence(s)=_AFLSELESELPAAATGAAAPATVPGKPPLVEQLTK_;PTMs=-;Paralogous=-
Chromosome	MaxQuant_1.5.0.30	exon	5804800	5804833	104.14	-	0	Amino_Acid_Before=K;Annotated=+;Charges=2;PEP=3.4957e-07;Missed_Cleavages=0;Mass=1237.6125;Sequence(s)=_AFMEVLSQGTR_;PTMs=-;Paralogous=-
Chromosome	MaxQuant_1.5.0.30	exon	428502	428541	61.11	+	0	Amino_Acid_Before=R;Annotated=+;Charges=2;PEP=0.0015878;Missed_Cleavages=0;Mass=1346.738;Sequence(s)=_AFMTPSIAALLGR_;PTMs=-;Paralogous=-
Chromosome	MaxQuant_1.5.0.30	exon	4867592	4867616	69.825	-	0	Amino_Acid_Before=R;Annotated=+;Charges=3;PEP=0.0012316;Missed_Cleavages=0;Mass=1014.4784;Sequence(s)=_AFNHSFHR_;PTMs=-;Paralogous=-
Chromosome	MaxQuant_1.5.0.30	exon	3934567	3934588	95.352	-	0	Amino_Acid_Before=K;Annotated=+;Charges=2;PEP=0.0033505;Missed_Cleavages=0;Mass=825.43849;Sequence(s)=_AFNLFSK_;PTMs=-;Paralogous=-
Chromosome	MaxQuant_1.5.0.30	exon	1042166	1042196	94.692	+	0	Amino_Acid_Before=R;Annotated=+;Charges=2;PEP=8.3156e-06;Missed_Cleavages=0;Mass=1004.5039;Sequence(s)=_AFNSVGGTPR_;PTMs=-;Paralogous=-
Chromosome	MaxQuant_1.5.0.30	exon	3093111	3093174	94.632	+	0	Amino_Acid_Before=R;Annotated=+;Charges=2,3;PEP=3.2003e-09;Missed_Cleavages=1;Mass=2168.2068;Sequence(s)=_AFPMGPGFLIDGKPVILTAPK_;PTMs=-;Paralogous=-
Chromosome	MaxQuant_1.5.0.30	exon	1565949	1565997	127.29	+	0	Amino_Acid_Before=K;Annotated=+;Charges=2,3;PEP=7.2382e-09;Missed_Cleavages=0;Mass=1586.8304;Sequence(s)=_AFPQGGTVGVDELVAK_;PTMs=-;Paralogous=-
Chromosome	MaxQuant_1.5.0.30	exon	5094119	5094155	81.918	+	0	Amino_Acid_Before=K;Annotated=+;Charges=2;PEP=1.0837e-05;Missed_Cleavages=0;Mass=1277.6364;Sequence(s)=_AFQIASLNGSDR_;PTMs=-;Paralogous=-
Chromosome	MaxQuant_1.5.0.30	exon	5860099	5860138	188.92	+	0	Amino_Acid_Before=R;Annotated=+;Charges=2,3;PEP=2.3042e-21;Missed_Cleavages=1;Mass=1389.7616;Sequence(s)=_AFRDEVIAAIGTK_;PTMs=-;Paralogous=-
Chromosome	MaxQuant_1.5.0.30	exon	6139440	6139497	142.26	-	0	Amino_Acid_Before=R;Annotated=+;Charges=2,3;PEP=2.1321e-18;Missed_Cleavages=0;Mass=1930.9789;Sequence(s)=_AFSAAYDALGVLPPSAEPR_;PTMs=-;Paralogous=-
Chromosome	MaxQuant_1.5.0.30	exon	4365611	4365665	39.905	-	0	Amino_Acid_Before=K;Annotated=+;Charges=2,3;PEP=0.023343;Missed_Cleavages=0;Mass=1737.872;Sequence(s)=_AFSDMLVSVTGAASGIGR_;PTMs=-;Paralogous=-
Chromosome	MaxQuant_1.5.0.30	exon	1833185	1833209	28.218	-	0	Amino_Acid_Before=R;Annotated=+;Charges=3;PEP=0.085765;Missed_Cleavages=1;Mass=1040.5039;Sequence(s)=_AFSEEFRR_;PTMs=-;Paralogous=-
Chromosome	MaxQuant_1.5.0.30	exon	331922	331994	121.38	-	0	Amino_Acid_Before=R;Annotated=+;Charges=3;PEP=2.3862e-13;Missed_Cleavages=0;Mass=2418.1672;Sequence(s)=_AFSEVMDLAIAMGGTITGEHGVGR_;PTMs=-;Paralogous=-
Chromosome	MaxQuant_1.5.0.30	exon	2698518	2698560	33.265	+	0	Amino_Acid_Before=K;Annotated=+;Charges=2,3;PEP=0.04012;Missed_Cleavages=0;Mass=1609.7889;Sequence(s)=_AFSFGYAEHAELLR_;PTMs=-;Paralogous=-
Chromosome	MaxQuant_1.5.0.30	exon	5357204	5357246	76.01	-	0	Amino_Acid_Before=R;Annotated=+;Charges=2;PEP=1.9098e-05;Missed_Cleavages=0;Mass=1456.6439;Sequence(s)=_AFSSGMAATDCALR_;PTMs=-;Paralogous=-
Chromosome	MaxQuant_1.5.0.30	exon	4388189	4388213	41.448	-	0	Amino_Acid_Before=K;Annotated=+;Charges=2;PEP=0.039621;Missed_Cleavages=0;Mass=835.41882;Sequence(s)=_AFSTAPSR_;PTMs=-;Paralogous=-
Chromosome	MaxQuant_1.5.0.30	exon	3909296	3909338	100.11	-	0	Amino_Acid_Before=R;Annotated=+;Charges=2;PEP=2.5533e-06;Missed_Cleavages=0;Mass=1571.8195;Sequence(s)=_AFSVPIDEVTPELR_;PTMs=-;Paralogous=-
Chromosome	MaxQuant_1.5.0.30	exon	3909293	3909338	38.376	-	0	Amino_Acid_Before=R;Annotated=+;Charges=3;PEP=0.010259;Missed_Cleavages=1;Mass=1727.9206;Sequence(s)=_AFSVPIDEVTPELRR_;PTMs=-;Paralogous=-
Chromosome	MaxQuant_1.5.0.30	exon	5008687	5008771	128.4	-	0	Amino_Acid_Before=R;Annotated=+;Charges=3,4;PEP=4.5249e-17;Missed_Cleavages=0;Mass=3025.4392;Sequence(s)=_AFTEIEGLPAPEVFHMNEGHAGFLGAER_;PTMs=-;Paralogous=-
Chromosome	MaxQuant_1.5.0.30	exon	2481633	2481663	98.048	+	0	Amino_Acid_Before=R;Annotated=+;Charges=2;PEP=6.8522e-06;Missed_Cleavages=0;Mass=1226.6084;Sequence(s)=_AFTFPFDQVR_;PTMs=-;Paralogous=-
Chromosome	MaxQuant_1.5.0.30	exon	854057	854081	47.603	+	0	Amino_Acid_Before=K;Annotated=+;Charges=2;PEP=0.007018;Missed_Cleavages=0;Mass=893.4243;Sequence(s)=_AFTGDIDR_;PTMs=-;Paralogous=-
Chromosome	MaxQuant_1.5.0.30	exon	854057	854096	38.161	+	0	Amino_Acid_Before=K;Annotated=+;Charges=2,3;PEP=0.061383;Missed_Cleavages=1;Mass=1561.7525;Sequence(s)=_AFTGDIDRYVYSR_;PTMs=-;Paralogous=-
Chromosome	MaxQuant_1.5.0.30	exon	3170218	3170269	74.141	+	0	Amino_Acid_Before=R;Annotated=+;Charges=4;PEP=4.7063e-06;Missed_Cleavages=0;Mass=1923.9955;Sequence(s)=_AFTHFALLANVAEDIHR_;PTMs=-;Paralogous=-
Chromosome	MaxQuant_1.5.0.30	exon	4815946	4815970	77.732	-	0	Amino_Acid_Before=R;Annotated=+;Charges=2;PEP=0.0013594;Missed_Cleavages=0;Mass=920.42396;Sequence(s)=_AFTPDDQK_;PTMs=-;Paralogous=-
Chromosome	MaxQuant_1.5.0.30	exon	1123225	1123252	78.516	+	0	Amino_Acid_Before=R;Annotated=+;Charges=2;PEP=0.00035313;Missed_Cleavages=0;Mass=1151.6128;Sequence(s)=_AFTPWYLVR_;PTMs=-;Paralogous=+
Chromosome	MaxQuant_1.5.0.30	exon	2416487	2416514	78.516	+	0	Amino_Acid_Before=R;Annotated=+;Charges=2;PEP=0.00035313;Missed_Cleavages=0;Mass=1151.6128;Sequence(s)=_AFTPWYLVR_;PTMs=-;Paralogous=+
Chromosome	MaxQuant_1.5.0.30	exon	2810789	2810831	70.373	+	0	Amino_Acid_Before=K;Annotated=+;Charges=2;PEP=2.5582e-05;Missed_Cleavages=0;Mass=1528.8137;Sequence(s)=_AFTTVPPELADQLK_;PTMs=-;Paralogous=-
Chromosome	MaxQuant_1.5.0.30	exon	528695	528725	41.109	+	0	Amino_Acid_Before=K;Annotated=+;Charges=2;PEP=0.0089621;Missed_Cleavages=0;Mass=1183.5622;Sequence(s)=_AFTTWSQTSR_;PTMs=-;Paralogous=-
Chromosome	MaxQuant_1.5.0.30	exon	846067	846106	113.53	+	0	Amino_Acid_Before=K;Annotated=+;Charges=2;PEP=1.2547e-08;Missed_Cleavages=1;Mass=1404.6997;Sequence(s)=_AFVNAELRDGEGK_;PTMs=-;Paralogous=-
Chromosome	MaxQuant_1.5.0.30	exon	1746939	1746996	220.17	-	0	Amino_Acid_Before=K;Annotated=+;Charges=2,3,4;PEP=6.8993e-45;Missed_Cleavages=0;Mass=2033.0807;Sequence(s)=_AFVNALTLHSHVANIGDVR_;PTMs=-;Paralogous=-
Chromosome	MaxQuant_1.5.0.30	exon	2166246	2166318	138.54	+	0	Amino_Acid_Before=R;Annotated=+;Charges=2,3;PEP=2.5978e-16;Missed_Cleavages=0;Mass=2595.3544;Sequence(s)=_AFVNRPLVLIADEPTGNLDPETSK_;PTMs=-;Paralogous=-
Chromosome	MaxQuant_1.5.0.30	exon	2166246	2166342	67.799	+	0	Amino_Acid_Before=R;Annotated=+;Charges=3,4;PEP=9.9898e-09;Missed_Cleavages=1;Mass=3580.8447;Sequence(s)=_AFVNRPLVLIADEPTGNLDPETSKDIMDLLER_;PTMs=-;Paralogous=-
Chromosome	MaxQuant_1.5.0.30	exon	4854459	4854534	103.02	-	0	Amino_Acid_Before=R;Annotated=+;Charges=3,4;PEP=1.4815e-11;Missed_Cleavages=0;Mass=2898.3937;Sequence(s)=_AFVQFDPEHTVARPLPDSSDWEVTR_;PTMs=-;Paralogous=-
Chromosome	MaxQuant_1.5.0.30	exon	4854456	4854534	111.11	-	0	Amino_Acid_Before=R;Annotated=+;Charges=3,4,5;PEP=2.2661e-15;Missed_Cleavages=1;Mass=3026.4886;Sequence(s)=_AFVQFDPEHTVARPLPDSSDWEVTRK_;PTMs=-;Paralogous=-
Chromosome	MaxQuant_1.5.0.30	exon	985887	985926	64.104	-	0	Amino_Acid_Before=R;Annotated=+;Charges=2,3;PEP=7.9919e-05;Missed_Cleavages=0;Mass=1430.7194;Sequence(s)=_AFVTDGFHLPEAK_;PTMs=-;Paralogous=-
Chromosome	MaxQuant_1.5.0.30	exon	6140884	6140941	183.77	-	0	Amino_Acid_Before=K;Annotated=+;Charges=2,3;PEP=1.3182e-25;Missed_Cleavages=0;Mass=1951.0891;Sequence(s)=_AFVTLGGTPLLEHALSGLR_;PTMs=-;Paralogous=-
Chromosome	MaxQuant_1.5.0.30	exon	1116124	1116145	57.281	+	0	Amino_Acid_Before=R;Annotated=+;Charges=2;PEP=0.017127;Missed_Cleavages=0;Mass=908.42146;Sequence(s)=_AFWCTPK_;PTMs=-;Paralogous=+
Chromosome	MaxQuant_1.5.0.30	exon	2409386	2409407	57.281	+	0	Amino_Acid_Before=R;Annotated=+;Charges=2;PEP=0.017127;Missed_Cleavages=0;Mass=908.42146;Sequence(s)=_AFWCTPK_;PTMs=-;Paralogous=+
Chromosome	MaxQuant_1.5.0.30	exon	2348475	2348496	53.351	+	0	Amino_Acid_Before=R;Annotated=+;Charges=1,2;PEP=0.057279;Missed_Cleavages=0;Mass=909.38685;Sequence(s)=_AFWDDEK_;PTMs=-;Paralogous=-
Chromosome	MaxQuant_1.5.0.30	exon	6496868	6496910	275.63	+	0	Amino_Acid_Before=K;Annotated=+;Charges=2,3;PEP=3.9968e-53;Missed_Cleavages=0;Mass=1761.8223;Sequence(s)=_AFWNVVNWDDVQNR_;PTMs=-;Paralogous=-
Chromosome	MaxQuant_1.5.0.30	exon	3911363	3911396	60.255	-	0	Amino_Acid_Before=R;Annotated=+;Charges=2;PEP=0.0004688;Missed_Cleavages=0;Mass=1269.6394;Sequence(s)=_AFYALPAENFK_;PTMs=-;Paralogous=-
Chromosome	MaxQuant_1.5.0.30	exon	6351106	6351133	64.485	-	0	Amino_Acid_Before=R;Annotated=+;Charges=2;PEP=0.00070429;Missed_Cleavages=0;Mass=1009.4981;Sequence(s)=_AFYAPAQSR_;PTMs=-;Paralogous=-
Chromosome	MaxQuant_1.5.0.30	exon	6579610	6579652	116.63	-	0	Amino_Acid_Before=R;Annotated=+;Charges=2;PEP=2.8053e-08;Missed_Cleavages=0;Mass=1512.6845;Sequence(s)=_AFYDSNADGIGDLR_;PTMs=-;Paralogous=-
Chromosome	MaxQuant_1.5.0.30	exon	5185310	5185352	86.944	-	0	Amino_Acid_Before=K;Annotated=+;Charges=2;PEP=6.5211e-06;Missed_Cleavages=0;Mass=1501.7817;Sequence(s)=_AFYIFTSGTTGLPK_;PTMs=-;Paralogous=-
Chromosome	MaxQuant_1.5.0.30	exon	1099487	1099517	83.862	+	0	Amino_Acid_Before=K;Annotated=+;Charges=2;PEP=2.909e-05;Missed_Cleavages=0;Mass=897.50321;Sequence(s)=_AGAAALAPTR_;PTMs=-;Paralogous=+
Chromosome	MaxQuant_1.5.0.30	exon	2392749	2392779	83.862	+	0	Amino_Acid_Before=K;Annotated=+;Charges=2;PEP=2.909e-05;Missed_Cleavages=0;Mass=897.50321;Sequence(s)=_AGAAALAPTR_;PTMs=-;Paralogous=+
Chromosome	MaxQuant_1.5.0.30	exon	1099487	1099520	98.048	+	0	Amino_Acid_Before=K;Annotated=+;Charges=2,3;PEP=7.8577e-07;Missed_Cleavages=1;Mass=1053.6043;Sequence(s)=_AGAAALAPTRR_;PTMs=-;Paralogous=+
Chromosome	MaxQuant_1.5.0.30	exon	2392749	2392782	98.048	+	0	Amino_Acid_Before=K;Annotated=+;Charges=2,3;PEP=7.8577e-07;Missed_Cleavages=1;Mass=1053.6043;Sequence(s)=_AGAAALAPTRR_;PTMs=-;Paralogous=+
Chromosome	MaxQuant_1.5.0.30	exon	2401367	2401415	81.346	-	0	Amino_Acid_Before=R;Annotated=+;Charges=2,3;PEP=9.5078e-06;Missed_Cleavages=0;Mass=1561.7372;Sequence(s)=_AGAADDLIAGFEDAAR_;PTMs=-;Paralogous=+
Chromosome	MaxQuant_1.5.0.30	exon	1108105	1108153	81.346	-	0	Amino_Acid_Before=R;Annotated=+;Charges=2,3;PEP=9.5078e-06;Missed_Cleavages=0;Mass=1561.7372;Sequence(s)=_AGAADDLIAGFEDAAR_;PTMs=-;Paralogous=+
Chromosome	MaxQuant_1.5.0.30	exon	2401364	2401415	85.362	-	0	Amino_Acid_Before=R;Annotated=+;Charges=2,3;PEP=1.2897e-06;Missed_Cleavages=1;Mass=1689.8322;Sequence(s)=_AGAADDLIAGFEDAARK_;PTMs=-;Paralogous=+
Chromosome	MaxQuant_1.5.0.30	exon	1108102	1108153	85.362	-	0	Amino_Acid_Before=R;Annotated=+;Charges=2,3;PEP=1.2897e-06;Missed_Cleavages=1;Mass=1689.8322;Sequence(s)=_AGAADDLIAGFEDAARK_;PTMs=-;Paralogous=+
Chromosome	MaxQuant_1.5.0.30	exon	2704219	2704255	74.78	+	0	Amino_Acid_Before=R;Annotated=+;Charges=2;PEP=2.1783e-05;Missed_Cleavages=0;Mass=1199.6146;Sequence(s)=_AGAAELVADLDR_;PTMs=-;Paralogous=-
Chromosome	MaxQuant_1.5.0.30	exon	2704219	2704285	184.3	+	0	Amino_Acid_Before=R;Annotated=+;Charges=3,4;PEP=3.8104e-27;Missed_Cleavages=1;Mass=2381.1975;Sequence(s)=_AGAAELVADLDRLGHEVLFDDR_;PTMs=-;Paralogous=-
Chromosome	MaxQuant_1.5.0.30	exon	2704219	2704306	45.983	+	0	Amino_Acid_Before=R;Annotated=+;Charges=4,5;PEP=0.00011725;Missed_Cleavages=2;Mass=3048.5629;Sequence(s)=_AGAAELVADLDRLGHEVLFDDRQASPGVK_;PTMs=-;Paralogous=-
Chromosome	MaxQuant_1.5.0.30	exon	5597345	5597423	106.93	-	0	Amino_Acid_Before=R;Annotated=+;Charges=3;PEP=8.6862e-12;Missed_Cleavages=0;Mass=2787.3365;Sequence(s)=_AGAAGELTGATRPWQFGDTEPWNVTR_;PTMs=-;Paralogous=-
Chromosome	MaxQuant_1.5.0.30	exon	1374713	1374782	124.19	-	0	Amino_Acid_Before=R;Annotated=+;Charges=2,3;PEP=1.5261e-12;Missed_Cleavages=0;Mass=2266.1441;Sequence(s)=_AGAALENPVVADALVEETVDAGR_;PTMs=-;Paralogous=-
Chromosome	MaxQuant_1.5.0.30	exon	966667	966697	177.06	+	0	Amino_Acid_Before=K;Annotated=+;Charges=2;PEP=3.3616e-13;Missed_Cleavages=0;Mass=987.52368;Sequence(s)=_AGAATEVELK_;PTMs=-;Paralogous=-
Chromosome	MaxQuant_1.5.0.30	exon	49127	49181	115.56	-	0	Amino_Acid_Before=R;Annotated=+;Charges=2,3;PEP=4.075e-09;Missed_Cleavages=0;Mass=1815.8938;Sequence(s)=_AGAATQDMPVPRPAGYSK_;PTMs=-;Paralogous=-
Chromosome	MaxQuant_1.5.0.30	exon	6517367	6517400	90.306	-	0	Amino_Acid_Before=R;Annotated=+;Charges=2;PEP=1.2604e-06;Missed_Cleavages=0;Mass=984.53524;Sequence(s)=_AGAAVAEIAGR_;PTMs=-;Paralogous=-
Chromosome	MaxQuant_1.5.0.30	exon	3450215	3450245	39.937	+	0	Amino_Acid_Before=R;Annotated=+;Charges=2;PEP=0.019089;Missed_Cleavages=0;Mass=897.5396;Sequence(s)=_AGAAVAILGR_;PTMs=-;Paralogous=-
Chromosome	MaxQuant_1.5.0.30	exon	449490	449538	51.03	+	0	Amino_Acid_Before=K;Annotated=+;Charges=2;PEP=0.00057763;Missed_Cleavages=0;Mass=1523.8096;Sequence(s)=_AGAAYVPVDPAVPAAR_;PTMs=-;Paralogous=-
Chromosome	MaxQuant_1.5.0.30	exon	963094	963163	78.976	+	0	Amino_Acid_Before=K;Annotated=+;Charges=2,3;PEP=2.1077e-07;Missed_Cleavages=0;Mass=2365.2066;Sequence(s)=_AGADAVVATPPFYVAPHADEVIR_;PTMs=-;Paralogous=-
Chromosome	MaxQuant_1.5.0.30	exon	3839901	3839979	164.79	-	0	Amino_Acid_Before=K;Annotated=+;Charges=2,3;PEP=4.6282e-24;Missed_Cleavages=0;Mass=2693.1875;Sequence(s)=_AGADGADVLVTDTWTSMGQENDGLDR_;PTMs=-;Paralogous=-
Chromosome	MaxQuant_1.5.0.30	exon	3804689	3804728	98.253	-	0	Amino_Acid_Before=R;Annotated=+;Charges=2;PEP=1.9097e-06;Missed_Cleavages=0;Mass=1270.6405;Sequence(s)=_AGADLTDPAAIEK_;PTMs=-;Paralogous=-
Chromosome	MaxQuant_1.5.0.30	exon	3255746	3255779	75.474	+	0	Amino_Acid_Before=K;Annotated=+;Charges=2,3;PEP=0.00028417;Missed_Cleavages=0;Mass=1126.552;Sequence(s)=_AGAFDSLGHPR_;PTMs=-;Paralogous=-
Chromosome	MaxQuant_1.5.0.30	exon	5029914	5029992	106.93	-	0	Amino_Acid_Before=R;Annotated=+;Charges=4;PEP=7.415e-12;Missed_Cleavages=0;Mass=2660.3558;Sequence(s)=_AGAGLVLAGLVADGETEVHDVFHIDR_;PTMs=-;Paralogous=-
Chromosome	MaxQuant_1.5.0.30	exon	4399603	4399651	59.728	+	0	Amino_Acid_Before=R;Annotated=+;Charges=2,3;PEP=0.00024182;Missed_Cleavages=0;Mass=1747.7802;Sequence(s)=_AGAHTPDVEDPYYGTR_;PTMs=-;Paralogous=-
Chromosome	MaxQuant_1.5.0.30	exon	5169506	5169533	70.056	+	0	Amino_Acid_Before=R;Annotated=+;Charges=2;PEP=0.0024132;Missed_Cleavages=0;Mass=899.51886;Sequence(s)=_AGAIALQTR_;PTMs=-;Paralogous=-
Chromosome	MaxQuant_1.5.0.30	exon	5319373	5319481	88.814	-	0	Amino_Acid_Before=K;Annotated=+;Charges=3,4;PEP=3.118e-14;Missed_Cleavages=0;Mass=3675.8169;Sequence(s)=_AGAIFVDETDEVPEGAIVVFSAHGVAPTVHQSAAER_;PTMs=-;Paralogous=-
Chromosome	MaxQuant_1.5.0.30	exon	3847589	3847646	210.98	-	0	Amino_Acid_Before=R;Annotated=+;Charges=2,3;PEP=1.2798e-34;Missed_Cleavages=0;Mass=2173.0328;Sequence(s)=_AGAPDWDVTPEELEQTFIR_;PTMs=-;Paralogous=-
Chromosome	MaxQuant_1.5.0.30	exon	1061480	1061534	81.526	+	0	Amino_Acid_Before=R;Annotated=+;Charges=2;PEP=1.2258e-06;Missed_Cleavages=0;Mass=1688.7013;Sequence(s)=_AGAPESAAGDAEDTDIAE_;PTMs=-;Paralogous=-
Chromosome	MaxQuant_1.5.0.30	exon	6772432	6772489	95.954	-	0	Amino_Acid_Before=R;Annotated=+;Charges=3;PEP=1.0005e-07;Missed_Cleavages=0;Mass=1799.953;Sequence(s)=_AGAPGQALLSAADLAVGYR_;PTMs=-;Paralogous=-
Chromosome	MaxQuant_1.5.0.30	exon	3946870	3946921	76.378	+	0	Amino_Acid_Before=R;Annotated=+;Charges=2,3;PEP=6.1116e-06;Missed_Cleavages=0;Mass=1740.8795;Sequence(s)=_AGAPLGHDYAVISLSDR_;PTMs=-;Paralogous=-
Chromosome	MaxQuant_1.5.0.30	exon	6479372	6479414	93.237	-	0	Amino_Acid_Before=K;Annotated=+;Charges=2;PEP=4.4377e-06;Missed_Cleavages=0;Mass=1360.6657;Sequence(s)=_AGAQSADMAAELVK_;PTMs=-;Paralogous=-
Chromosome	MaxQuant_1.5.0.30	exon	47756	47783	56.014	+	0	Amino_Acid_Before=R;Annotated=+;Charges=1,2;PEP=0.0031757;Missed_Cleavages=0;Mass=828.5069;Sequence(s)=_AGASIALVK_;PTMs=-;Paralogous=-
Chromosome	MaxQuant_1.5.0.30	exon	5775685	5775739	118.23	+	0	Amino_Acid_Before=R;Annotated=+;Charges=2,3;PEP=3.3804e-09;Missed_Cleavages=0;Mass=1694.8951;Sequence(s)=_AGASVEQLAAAAGVPVER_;PTMs=-;Paralogous=-
Chromosome	MaxQuant_1.5.0.30	exon	3297586	3297619	101.3	+	0	Amino_Acid_Before=K;Annotated=+;Charges=2;PEP=5.3709e-07;Missed_Cleavages=0;Mass=1013.5618;Sequence(s)=_AGASVIGVNAR_;PTMs=-;Paralogous=-
Chromosome	MaxQuant_1.5.0.30	exon	2442359	2442404	73.296	-	0	Amino_Acid_Before=R;Annotated=+;Charges=2;PEP=2.4418e-05;Missed_Cleavages=0;Mass=1463.7732;Sequence(s)=_AGATATTVNALFTAR_;PTMs=-;Paralogous=-
Chromosome	MaxQuant_1.5.0.30	exon	968283	968328	119.87	-	0	Amino_Acid_Before=R;Annotated=+;Charges=2;PEP=3.2986e-08;Missed_Cleavages=0;Mass=1477.7525;Sequence(s)=_AGATDDAPPQIVPAR_;PTMs=-;Paralogous=-
Chromosome	MaxQuant_1.5.0.30	exon	3704862	3704970	103.17	+	0	Amino_Acid_Before=K;Annotated=+;Charges=3,5;PEP=9.3058e-15;Missed_Cleavages=0;Mass=3761.8624;Sequence(s)=_AGATTAWVPSPTAATLHAMHYHQVDVFAVQSELAGK_;PTMs=-;Paralogous=-
Chromosome	MaxQuant_1.5.0.30	exon	5791790	5791838	58.658	+	0	Amino_Acid_Before=K;Annotated=+;Charges=2;PEP=0.0002831;Missed_Cleavages=0;Mass=1556.8886;Sequence(s)=_AGATTLILVTNTVAGR_;PTMs=-;Paralogous=-
Chromosome	MaxQuant_1.5.0.30	exon	3313532	3313565	55.806	-	0	Amino_Acid_Before=R;Annotated=+;Charges=3;PEP=0.00068213;Missed_Cleavages=0;Mass=1096.5811;Sequence(s)=_AGATVVMVGHR_;PTMs=-;Paralogous=-
Chromosome	MaxQuant_1.5.0.30	exon	5964385	5964472	265.07	-	0	Amino_Acid_Before=K;Annotated=+;Charges=2;PEP=2.779e-77;Missed_Cleavages=0;Mass=2712.3818;Sequence(s)=_AGATVVVNDIAGALEGSDVLDEIAAAGSK_;PTMs=-;Paralogous=-
Chromosome	MaxQuant_1.5.0.30	exon	4670649	4670718	132.67	-	0	Amino_Acid_Before=R;Annotated=+;Charges=2;PEP=2.455e-15;Missed_Cleavages=0;Mass=2257.1777;Sequence(s)=_AGAVVFATSGMDSLPSPLPTALR_;PTMs=-;Paralogous=-
Chromosome	MaxQuant_1.5.0.30	exon	417105	417201	243.92	+	0	Amino_Acid_Before=K;Annotated=+;Charges=2,3;PEP=8.5898e-65;Missed_Cleavages=0;Mass=3117.4673;Sequence(s)=_AGDATMTAGNSTPLTDGASVALLAGEDWAQAR_;PTMs=-;Paralogous=-
Chromosome	MaxQuant_1.5.0.30	exon	6252505	6252553	50.819	+	0	Amino_Acid_Before=R;Annotated=+;Charges=2;PEP=0.00058579;Missed_Cleavages=0;Mass=1822.7944;Sequence(s)=_AGDAWQQTPDFAETMR_;PTMs=-;Paralogous=-
Chromosome	MaxQuant_1.5.0.30	exon	861118	861175	141.79	+	0	Amino_Acid_Before=R;Annotated=+;Charges=2,3;PEP=1.0487e-12;Missed_Cleavages=1;Mass=2030.9255;Sequence(s)=_AGDGFICTSGKGEELYAEK_;PTMs=-;Paralogous=-
Chromosome	MaxQuant_1.5.0.30	exon	2596991	2597027	69.209	+	0	Amino_Acid_Before=R;Annotated=+;Charges=2,3;PEP=3.0328e-05;Missed_Cleavages=0;Mass=1205.6404;Sequence(s)=_AGDHAPLIDAVK_;PTMs=-;Paralogous=-
Chromosome	MaxQuant_1.5.0.30	exon	1747731	1747761	117.02	-	0	Amino_Acid_Before=K;Annotated=+;Charges=2,3;PEP=1.0393e-06;Missed_Cleavages=0;Mass=1037.5254;Sequence(s)=_AGDHIVSSPR_;PTMs=-;Paralogous=-
Chromosome	MaxQuant_1.5.0.30	exon	6284137	6284173	32.567	+	0	Amino_Acid_Before=R;Annotated=+;Charges=3;PEP=0.022427;Missed_Cleavages=0;Mass=1361.6364;Sequence(s)=_AGDHVDFLAFDR_;PTMs=-;Paralogous=-
Chromosome	MaxQuant_1.5.0.30	exon	2345632	2345683	234.36	+	0	Amino_Acid_Before=R;Annotated=+;Charges=2,3,4;PEP=2.4096e-40;Missed_Cleavages=0;Mass=1973.9847;Sequence(s)=_AGDITLDDLHRPETFFK_;PTMs=-;Paralogous=-
Chromosome	MaxQuant_1.5.0.30	exon	6642968	6643001	48.044	-	0	Amino_Acid_Before=R;Annotated=+;Charges=2;PEP=0.0098692;Missed_Cleavages=0;Mass=1232.6401;Sequence(s)=_AGDLELPLSYR_;PTMs=-;Paralogous=-
Chromosome	MaxQuant_1.5.0.30	exon	5072430	5072457	67.334	-	0	Amino_Acid_Before=R;Annotated=+;Charges=2;PEP=0.00050631;Missed_Cleavages=0;Mass=970.54475;Sequence(s)=_AGDLLLDVR_;PTMs=-;Paralogous=-
Chromosome	MaxQuant_1.5.0.30	exon	4322950	4322980	57.164	+	0	Amino_Acid_Before=R;Annotated=+;Charges=2;PEP=0.0011098;Missed_Cleavages=0;Mass=1041.5819;Sequence(s)=_AGDLVILEGR_;PTMs=-;Paralogous=-
Chromosome	MaxQuant_1.5.0.30	exon	5720640	5720664	70.816	-	0	Amino_Acid_Before=K;Annotated=+;Charges=2;PEP=0.0016115;Missed_Cleavages=0;Mass=877.38513;Sequence(s)=_AGDMIDEK_;PTMs=-;Paralogous=-
Chromosome	MaxQuant_1.5.0.30	exon	4366924	4366963	103.97	-	0	Amino_Acid_Before=R;Annotated=+;Charges=2;PEP=9.2769e-07;Missed_Cleavages=0;Mass=1434.6562;Sequence(s)=_AGDPAADLQYMQR_;PTMs=-;Paralogous=-
Chromosome	MaxQuant_1.5.0.30	exon	3704391	3704427	163.71	+	0	Amino_Acid_Before=K;Annotated=+;Charges=2;PEP=2.5734e-13;Missed_Cleavages=0;Mass=1228.5796;Sequence(s)=_AGDQNGPLTNSR_;PTMs=-;Paralogous=-
Chromosome	MaxQuant_1.5.0.30	exon	2573129	2573192	42.863	-	0	Amino_Acid_Before=K;Annotated=+;Charges=3,4;PEP=0.001782;Missed_Cleavages=1;Mass=2367.1489;Sequence(s)=_AGDRELTDELLIAHMDDALNR_;PTMs=-;Paralogous=-
Chromosome	MaxQuant_1.5.0.30	exon	9262	9340	152.23	+	0	Amino_Acid_Before=R;Annotated=+;Charges=3;PEP=1.5059e-20;Missed_Cleavages=0;Mass=2359.0749;Sequence(s)=_AGDRPGATNGTGPGGDSGALSSNSTR_;PTMs=-;Paralogous=-
Chromosome	MaxQuant_1.5.0.30	exon	1030976	1031033	136.26	+	0	Amino_Acid_Before=R;Annotated=+;Charges=2,3;PEP=5.5722e-13;Missed_Cleavages=0;Mass=2016.9851;Sequence(s)=_AGDTELIAILSELDDADTR_;PTMs=-;Paralogous=-
Chromosome	MaxQuant_1.5.0.30	exon	6942791	6942848	204.05	-	0	Amino_Acid_Before=M;Annotated=+;Charges=2,3;PEP=2.4032e-34;Missed_Cleavages=0;Mass=1942.0007;Sequence(s)=_AGDTTITVVGNLTADPELR_;PTMs=-;Paralogous=-
Chromosome	MaxQuant_1.5.0.30	exon	2444363	2444411	46.249	+	0	Amino_Acid_Before=K;Annotated=+;Charges=2,3;PEP=0.00076225;Missed_Cleavages=0;Mass=1647.9196;Sequence(s)=_AGDVIPEVLGPVVDLR_;PTMs=-;Paralogous=-
Chromosome	MaxQuant_1.5.0.30	exon	5336824	5336899	166.49	-	0	Amino_Acid_Before=R;Annotated=+;Charges=2,3;PEP=5.6087e-24;Missed_Cleavages=0;Mass=2517.1839;Sequence(s)=_AGDVTDPAALGALVDAGCSLLTCDR_;PTMs=-;Paralogous=-
Chromosome	MaxQuant_1.5.0.30	exon	1668039	1668084	31.614	+	0	Amino_Acid_Before=K;Annotated=+;Charges=2;PEP=0.074244;Missed_Cleavages=0;Mass=1338.7507;Sequence(s)=_AGDVVVLSGPLGAGK_;PTMs=-;Paralogous=-
Chromosome	MaxQuant_1.5.0.30	exon	6461236	6461344	60.649	-	0	Amino_Acid_Before=R;Annotated=+;Charges=3,4;PEP=2.7396e-05;Missed_Cleavages=0;Mass=3433.8093;Sequence(s)=_AGEADVAIVGGVNALVTPLVTVGFDEVGGVLAPDGR_;PTMs=-;Paralogous=-
Chromosome	MaxQuant_1.5.0.30	exon	3693091	3693196	180.4	+	0	Amino_Acid_Before=K;Annotated=+;Charges=3;PEP=8.2114e-42;Missed_Cleavages=0;Mass=3604.7091;Sequence(s)=_AGEATDAVIDELADAMEPGDIIIDGGNALYTDTIR_;PTMs=-;Paralogous=-
Chromosome	MaxQuant_1.5.0.30	exon	3501317	3501347	80.24	+	0	Amino_Acid_Before=R;Annotated=+;Charges=2;PEP=4.7323e-05;Missed_Cleavages=0;Mass=1063.4934;Sequence(s)=_AGEDLFGEAR_;PTMs=-;Paralogous=-
Chromosome	MaxQuant_1.5.0.30	exon	5016176	5016248	193.77	-	0	Amino_Acid_Before=R;Annotated=+;Charges=2,3,4;PEP=8.049e-29;Missed_Cleavages=0;Mass=2480.237;Sequence(s)=_AGEFDVIVAGGQESMSQAPHLLPK_;PTMs=-;Paralogous=-
Chromosome	MaxQuant_1.5.0.30	exon	4275212	4275251	92.906	+	0	Amino_Acid_Before=R;Annotated=+;Charges=2;PEP=2.8273e-06;Missed_Cleavages=0;Mass=1258.6153;Sequence(s)=_AGEGATTIATDPR_;PTMs=-;Paralogous=-
Chromosome	MaxQuant_1.5.0.30	exon	5364928	5364979	156.86	+	0	Amino_Acid_Before=K;Annotated=+;Charges=2,3;PEP=8.5881e-18;Missed_Cleavages=0;Mass=1686.8325;Sequence(s)=_AGEGHAFISAGVETVSR_;PTMs=-;Paralogous=-
Chromosome	MaxQuant_1.5.0.30	exon	3245981	3246062	178.7	+	0	Amino_Acid_Before=K;Annotated=+;Charges=2,3;PEP=1.4802e-30;Missed_Cleavages=0;Mass=2727.3603;Sequence(s)=_AGEGVVNPDGTLTAGPVVLQPEEYTSK_;PTMs=-;Paralogous=-
Chromosome	MaxQuant_1.5.0.30	exon	4709251	4709272	91.906	-	0	Amino_Acid_Before=K;Annotated=+;Charges=2;PEP=0.0036046;Missed_Cleavages=0;Mass=756.44939;Sequence(s)=_AGEILVR_;PTMs=-;Paralogous=-
Chromosome	MaxQuant_1.5.0.30	exon	1836384	1836414	65.842	+	0	Amino_Acid_Before=R;Annotated=+;Charges=2,3;PEP=0.00012537;Missed_Cleavages=1;Mass=1058.572;Sequence(s)=_AGEISIADKR_;PTMs=-;Paralogous=-
Chromosome	MaxQuant_1.5.0.30	exon	912619	912661	89.624	-	0	Amino_Acid_Before=R;Annotated=+;Charges=2,3;PEP=5.4282e-06;Missed_Cleavages=0;Mass=1507.7341;Sequence(s)=_AGEITAEMAFIAER_;PTMs=-;Paralogous=-
Chromosome	MaxQuant_1.5.0.30	exon	5072576	5072630	98.942	-	0	Amino_Acid_Before=R;Annotated=+;Charges=2,3,4;PEP=1.2933e-07;Missed_Cleavages=0;Mass=2016.0065;Sequence(s)=_AGEITHFTGIDSPYQRPK_;PTMs=-;Paralogous=-
Chromosome	MaxQuant_1.5.0.30	exon	3666009	3666054	40.983	-	0	Amino_Acid_Before=R;Annotated=+;Charges=2;PEP=0.0070458;Missed_Cleavages=0;Mass=1338.7619;Sequence(s)=_AGEIVGLAGLVGAGR_;PTMs=-;Paralogous=-
Chromosome	MaxQuant_1.5.0.30	exon	3180939	3180981	131.06	-	0	Amino_Acid_Before=R;Annotated=+;Charges=2,3;PEP=2.5035e-10;Missed_Cleavages=0;Mass=1370.7405;Sequence(s)=_AGELINAIADGSIK_;PTMs=-;Paralogous=-
Chromosome	MaxQuant_1.5.0.30	exon	6196806	6196839	66.023	-	0	Amino_Acid_Before=K;Annotated=+;Charges=2;PEP=4.5966e-05;Missed_Cleavages=0;Mass=1226.7122;Sequence(s)=_AGELLEILELK_;PTMs=-;Paralogous=-
Chromosome	MaxQuant_1.5.0.30	exon	4793655	4793697	33.265	-	0	Amino_Acid_Before=K;Annotated=+;Charges=2;PEP=0.066895;Missed_Cleavages=0;Mass=1550.7035;Sequence(s)=_AGEMLDELSTGWSR_;PTMs=-;Paralogous=-
Chromosome	MaxQuant_1.5.0.30	exon	4732426	4732456	137.05	-	0	Amino_Acid_Before=K;Annotated=+;Charges=2;PEP=2.5887e-07;Missed_Cleavages=0;Mass=1134.5458;Sequence(s)=_AGEPFQPYAR_;PTMs=-;Paralogous=-
Chromosome	MaxQuant_1.5.0.30	exon	4732405	4732456	87.088	-	0	Amino_Acid_Before=K;Annotated=+;Charges=2,3;PEP=2.0218e-06;Missed_Cleavages=1;Mass=1916.9381;Sequence(s)=_AGEPFQPYARDPETLAR_;PTMs=-;Paralogous=-
Chromosome	MaxQuant_1.5.0.30	exon	3311828	3311915	70.028	-	0	Amino_Acid_Before=R;Annotated=+;Charges=3;PEP=1.3481e-08;Missed_Cleavages=0;Mass=2930.3278;Sequence(s)=_AGEPGSDRPEPTESSGQPSDPGQTPPPTR_;PTMs=-;Paralogous=-
Chromosome	MaxQuant_1.5.0.30	exon	5936393	5936441	98.508	-	0	Amino_Acid_Before=K;Annotated=+;Charges=2;PEP=2.4694e-06;Missed_Cleavages=0;Mass=1715.9094;Sequence(s)=_AGEPVSLSPTEFTLLR_;PTMs=-;Paralogous=-
Chromosome	MaxQuant_1.5.0.30	exon	119046	119097	48.288	+	0	Amino_Acid_Before=R;Annotated=+;Charges=2,3,4;PEP=0.00083408;Missed_Cleavages=2;Mass=1918.9385;Sequence(s)=_AGETERDDALIRDPYAK_;PTMs=-;Paralogous=-
Chromosome	MaxQuant_1.5.0.30	exon	3122787	3122841	146.81	+	0	Amino_Acid_Before=K;Annotated=+;Charges=2,3;PEP=4.6202e-13;Missed_Cleavages=0;Mass=1874.8945;Sequence(s)=_AGEVNMVINTPYGNSGPR_;PTMs=-;Paralogous=-
Chromosome	MaxQuant_1.5.0.30	exon	4664416	4664482	118.51	-	0	Amino_Acid_Before=R;Annotated=+;Charges=2,3;PEP=5.2194e-12;Missed_Cleavages=0;Mass=2334.1591;Sequence(s)=_AGEVSTSELAELLSPSLFAEER_;PTMs=-;Paralogous=-
Chromosome	MaxQuant_1.5.0.30	exon	4739033	4739066	55.258	+	0	Amino_Acid_Before=R;Annotated=+;Charges=2;PEP=0.00087559;Missed_Cleavages=0;Mass=1166.5568;Sequence(s)=_AGEVSYTDAVR_;PTMs=-;Paralogous=-
Chromosome	MaxQuant_1.5.0.30	exon	2194973	2195015	33.666	+	0	Amino_Acid_Before=R;Annotated=+;Charges=2;PEP=0.051136;Missed_Cleavages=0;Mass=1393.699;Sequence(s)=_AGEWVVTPGAAHTV_;PTMs=-;Paralogous=-
Chromosome	MaxQuant_1.5.0.30	exon	4009210	4009252	67.135	+	0	Amino_Acid_Before=R;Annotated=+;Charges=2;PEP=2.9305e-05;Missed_Cleavages=0;Mass=1293.6751;Sequence(s)=_AGFAGMLLGSVGSK_;PTMs=-;Paralogous=-
Chromosome	MaxQuant_1.5.0.30	exon	6788944	6788995	124.68	+	0	Amino_Acid_Before=M;Annotated=+;Charges=2,3;PEP=4.175e-09;Missed_Cleavages=0;Mass=1697.8849;Sequence(s)=_AGFALGHAGINVTDLSR_;PTMs=-;Paralogous=-
Chromosome	MaxQuant_1.5.0.30	exon	257644	257671	56.013	-	0	Amino_Acid_Before=K;Annotated=+;Charges=2;PEP=0.00085576;Missed_Cleavages=0;Mass=982.52362;Sequence(s)=_AGFEPLPPR_;PTMs=-;Paralogous=-
Chromosome	MaxQuant_1.5.0.30	exon	5804263	5804287	92.187	-	0	Amino_Acid_Before=R;Annotated=+;Charges=1,2;PEP=0.0009246;Missed_Cleavages=0;Mass=861.496;Sequence(s)=_AGFEVVLK_;PTMs=-;Paralogous=-
Chromosome	MaxQuant_1.5.0.30	exon	3105276	3105375	167.52	+	0	Amino_Acid_Before=K;Annotated=+;Charges=2,3,4;PEP=1.7469e-30;Missed_Cleavages=0;Mass=3429.8283;Sequence(s)=_AGFIADPVILDLIEADPEAAIDPTGSVLPELIR_;PTMs=-;Paralogous=-
Chromosome	MaxQuant_1.5.0.30	exon	4772769	4772823	50.722	-	0	Amino_Acid_Before=R;Annotated=+;Charges=2;PEP=0.00042347;Missed_Cleavages=0;Mass=1779.9632;Sequence(s)=_AGFIVVTGHGVDPTLAAR_;PTMs=-;Paralogous=-
Chromosome	MaxQuant_1.5.0.30	exon	4354568	4354589	117.6	-	0	Amino_Acid_Before=R;Annotated=+;Charges=2;PEP=0.001513;Missed_Cleavages=0;Mass=720.39187;Sequence(s)=_AGFLTGR_;PTMs=-;Paralogous=-
Chromosome	MaxQuant_1.5.0.30	exon	1647096	1647123	23.989	+	0	Amino_Acid_Before=K;Annotated=+;Charges=3;PEP=0.055629;Missed_Cleavages=1;Mass=1031.5512;Sequence(s)=_AGFLTRDPR_;PTMs=-;Paralogous=-
Chromosome	MaxQuant_1.5.0.30	exon	3707072	3707171	121.79	+	0	Amino_Acid_Before=K;Annotated=+;Charges=3;PEP=2.353e-19;Missed_Cleavages=1;Mass=3407.5753;Sequence(s)=_AGFRAEDATSPDSDVTDFGPIANPVSIADESTR_;PTMs=-;Paralogous=-
Chromosome	MaxQuant_1.5.0.30	exon	2015038	2015092	26.412	+	0	Amino_Acid_Before=K;Annotated=+;Charges=3;PEP=0.046402;Missed_Cleavages=0;Mass=1825.9475;Sequence(s)=_AGFSDAVHLQGGIVAWAK_;PTMs=-;Paralogous=-
Chromosome	MaxQuant_1.5.0.30	exon	5220275	5220329	113.88	-	0	Amino_Acid_Before=R;Annotated=+;Charges=2,3;PEP=4.5132e-09;Missed_Cleavages=0;Mass=1753.9727;Sequence(s)=_AGFVAGDPAVVAELLAVR_;PTMs=-;Paralogous=-
Chromosome	MaxQuant_1.5.0.30	exon	5220272	5220329	58.693	-	0	Amino_Acid_Before=R;Annotated=+;Charges=2,3;PEP=0.00013423;Missed_Cleavages=1;Mass=1882.0676;Sequence(s)=_AGFVAGDPAVVAELLAVRK_;PTMs=-;Paralogous=-
Chromosome	MaxQuant_1.5.0.30	exon	482298	482358	130.36	-	0	Amino_Acid_Before=R;Annotated=+;Charges=2;PEP=4.9352e-11;Missed_Cleavages=0;Mass=2105.9517;Sequence(s)=_AGFVDDVTGFDAPFFGMSAR_;PTMs=-;Paralogous=-
Chromosome	MaxQuant_1.5.0.30	exon	3685568	3685625	40.968	-	0	Amino_Acid_Before=R;Annotated=+;Charges=3;PEP=0.0048331;Missed_Cleavages=0;Mass=1922.0163;Sequence(s)=_AGFWSGLLHADAAGAPLLR_;PTMs=-;Paralogous=-
Chromosome	MaxQuant_1.5.0.30	exon	3120894	3120957	108.71	+	0	Amino_Acid_Before=R;Annotated=+;Charges=2,3;PEP=7.1727e-11;Missed_Cleavages=0;Mass=2344.1699;Sequence(s)=_AGFWTAPDPDTTVEQLLTNLR_;PTMs=-;Paralogous=-
Chromosome	MaxQuant_1.5.0.30	exon	2492052	2492103	38.777	+	0	Amino_Acid_Before=R;Annotated=+;Charges=2;PEP=0.030513;Missed_Cleavages=0;Mass=1745.7315;Sequence(s)=_AGGAGYCVADESTDAFR_;PTMs=-;Paralogous=-
Chromosome	MaxQuant_1.5.0.30	exon	2492052	2492106	77.221	+	0	Amino_Acid_Before=R;Annotated=+;Charges=2,3;PEP=1.4426e-06;Missed_Cleavages=1;Mass=1901.8326;Sequence(s)=_AGGAGYCVADESTDAFRR_;PTMs=-;Paralogous=-
Chromosome	MaxQuant_1.5.0.30	exon	4858602	4858644	161.21	-	0	Amino_Acid_Before=R;Annotated=+;Charges=2;PEP=9.0958e-18;Missed_Cleavages=0;Mass=1344.627;Sequence(s)=_AGGAISDNATDTPR_;PTMs=-;Paralogous=-
Chromosome	MaxQuant_1.5.0.30	exon	4858599	4858644	61.409	-	0	Amino_Acid_Before=R;Annotated=+;Charges=2,3;PEP=0.00016464;Missed_Cleavages=1;Mass=1500.7281;Sequence(s)=_AGGAISDNATDTPRR_;PTMs=-;Paralogous=-
Chromosome	MaxQuant_1.5.0.30	exon	5010290	5010347	96.096	+	0	Amino_Acid_Before=R;Annotated=+;Charges=2,3;PEP=9.901e-08;Missed_Cleavages=0;Mass=1982.0837;Sequence(s)=_AGGALSPEVADLLLQYPLR_;PTMs=-;Paralogous=-
Chromosome	MaxQuant_1.5.0.30	exon	3340478	3340511	36.679	+	0	Amino_Acid_Before=R;Annotated=+;Charges=3,4;PEP=0.031771;Missed_Cleavages=0;Mass=1266.5741;Sequence(s)=_AGGFDHELEHR_;PTMs=-;Paralogous=-
Chromosome	MaxQuant_1.5.0.30	exon	1494629	1494683	204.07	+	0	Amino_Acid_Before=R;Annotated=+;Charges=2,3;PEP=3.8567e-34;Missed_Cleavages=0;Mass=1736.8767;Sequence(s)=_AGGFSDALALAAMQSISK_;PTMs=-;Paralogous=-
Chromosome	MaxQuant_1.5.0.30	exon	5603762	5603789	131.62	-	0	Amino_Acid_Before=R;Annotated=+;Charges=2;PEP=6.6727e-06;Missed_Cleavages=0;Mass=920.47158;Sequence(s)=_AGGFTLAER_;PTMs=-;Paralogous=-
Chromosome	MaxQuant_1.5.0.30	exon	4860462	4860528	116.43	-	0	Amino_Acid_Before=R;Annotated=+;Charges=2,3,4;PEP=4.5417e-12;Missed_Cleavages=0;Mass=2497.1874;Sequence(s)=_AGGHHSWEDLDDLLLATYSELR_;PTMs=-;Paralogous=-
Chromosome	MaxQuant_1.5.0.30	exon	4815043	4815121	185.7	+	0	Amino_Acid_Before=R;Annotated=+;Charges=2,3;PEP=1.6155e-30;Missed_Cleavages=0;Mass=2401.2238;Sequence(s)=_AGGILISGSAAGNSPIPNNATYAASK_;PTMs=-;Paralogous=-
Chromosome	MaxQuant_1.5.0.30	exon	3103671	3103716	184.17	+	0	Amino_Acid_Before=R;Annotated=+;Charges=2;PEP=3.3128e-25;Missed_Cleavages=0;Mass=1456.7093;Sequence(s)=_AGGLEGGMTNGQPLR_;PTMs=-;Paralogous=-
Chromosome	MaxQuant_1.5.0.30	exon	2913580	2913637	27.678	+	0	Amino_Acid_Before=K;Annotated=+;Charges=2,4;PEP=0.05216;Missed_Cleavages=0;Mass=1889.0159;Sequence(s)=_AGGLFEGSPLVLVHHTGAK_;PTMs=-;Paralogous=-
Chromosome	MaxQuant_1.5.0.30	exon	1687886	1687913	70.856	+	0	Amino_Acid_Before=R;Annotated=+;Charges=2;PEP=0.00045806;Missed_Cleavages=0;Mass=896.46506;Sequence(s)=_AGGMGVLHR_;PTMs=-;Paralogous=-
Chromosome	MaxQuant_1.5.0.30	exon	1663143	1663221	19.144	+	0	Amino_Acid_Before=R;Annotated=+;Charges=3;PEP=0.074972;Missed_Cleavages=0;Mass=2535.3657;Sequence(s)=_AGGQIVQTVNPATDLVIDGVVGISGR_;PTMs=-;Paralogous=-
Chromosome	MaxQuant_1.5.0.30	exon	1739776	1739806	36.252	-	0	Amino_Acid_Before=K;Annotated=+;Charges=2;PEP=0.054679;Missed_Cleavages=0;Mass=887.50763;Sequence(s)=_AGGTIAVTAK_;PTMs=-;Paralogous=-
Chromosome	MaxQuant_1.5.0.30	exon	2855234	2855312	42.885	+	0	Amino_Acid_Before=R;Annotated=+;Charges=4;PEP=0.00096886;Missed_Cleavages=0;Mass=2697.2275;Sequence(s)=_AGGVDGATLDDFDALCAHLATMHPSR_;PTMs=-;Paralogous=-
Chromosome	MaxQuant_1.5.0.30	exon	3307786	3307825	58.32	+	0	Amino_Acid_Before=R;Annotated=+;Charges=2,3;PEP=0.00042097;Missed_Cleavages=1;Mass=1545.7172;Sequence(s)=_AGHEVTVYERDDR_;PTMs=-;Paralogous=-
Chromosome	MaxQuant_1.5.0.30	exon	6072855	6072918	91.276	-	0	Amino_Acid_Before=R;Annotated=+;Charges=2,3;PEP=5.7425e-10;Missed_Cleavages=0;Mass=2226.0342;Sequence(s)=_AGHFDNEIVPVGDFGVDEGPR_;PTMs=-;Paralogous=-
Chromosome	MaxQuant_1.5.0.30	exon	6072837	6072918	138.36	-	0	Amino_Acid_Before=R;Annotated=+;Charges=3,4;PEP=1.789e-19;Missed_Cleavages=1;Mass=2927.3937;Sequence(s)=_AGHFDNEIVPVGDFGVDEGPRETTLEK_;PTMs=-;Paralogous=-
Chromosome	MaxQuant_1.5.0.30	exon	3833325	3833358	40.475	-	0	Amino_Acid_Before=R;Annotated=+;Charges=2,3;PEP=0.016776;Missed_Cleavages=0;Mass=1070.5873;Sequence(s)=_AGHFGLVVGSK_;PTMs=-;Paralogous=-
Chromosome	MaxQuant_1.5.0.30	exon	4278108	4278174	111.65	-	0	Amino_Acid_Before=R;Annotated=+;Charges=2,3,4;PEP=8.0407e-12;Missed_Cleavages=0;Mass=2163.0127;Sequence(s)=_AGHGSMVHDDNAVTAIAGAVDR_;PTMs=-;Paralogous=-
Chromosome	MaxQuant_1.5.0.30	exon	6111346	6111421	54.521	-	0	Amino_Acid_Before=R;Annotated=+;Charges=3,4;PEP=7.309e-05;Missed_Cleavages=0;Mass=2618.418;Sequence(s)=_AGHLLHNPPGSGLPVIDVLETEVVR_;PTMs=-;Paralogous=-
Chromosome	MaxQuant_1.5.0.30	exon	6521614	6521644	67.207	-	0	Amino_Acid_Before=R;Annotated=+;Charges=3;PEP=0.000689;Missed_Cleavages=0;Mass=1115.5724;Sequence(s)=_AGHTVTVFER_;PTMs=-;Paralogous=-
Chromosome	MaxQuant_1.5.0.30	exon	1764316	1764436	147.74	-	0	Amino_Acid_Before=R;Annotated=+;Charges=4;PEP=1.8783e-30;Missed_Cleavages=0;Mass=4336.9906;Sequence(s)=_AGIAAAEYAQNHNFVDMPENPAEMVVGWVGDILSEHGNER_;PTMs=-;Paralogous=-
Chromosome	MaxQuant_1.5.0.30	exon	519397	519448	124.25	+	0	Amino_Acid_Before=R;Annotated=+;Charges=2;PEP=5.9493e-09;Missed_Cleavages=0;Mass=1708.8454;Sequence(s)=_AGIAADTPDPVMGEIPR_;PTMs=-;Paralogous=-
Chromosome	MaxQuant_1.5.0.30	exon	6064953	6065001	91.812	-	0	Amino_Acid_Before=K;Annotated=+;Charges=2,3;PEP=1.2263e-07;Missed_Cleavages=0;Mass=1513.8286;Sequence(s)=_AGIAALTLVAAAEMGR_;PTMs=-;Paralogous=-
Chromosome	MaxQuant_1.5.0.30	exon	1540964	1540994	133.75	+	0	Amino_Acid_Before=R;Annotated=+;Charges=2;PEP=3.1145e-07;Missed_Cleavages=0;Mass=1071.556;Sequence(s)=_AGIADVEIER_;PTMs=-;Paralogous=-
Chromosome	MaxQuant_1.5.0.30	exon	3186293	3186320	50.04	-	0	Amino_Acid_Before=R;Annotated=+;Charges=2;PEP=0.018636;Missed_Cleavages=0;Mass=970.50183;Sequence(s)=_AGIAMQPQR_;PTMs=-;Paralogous=-
Chromosome	MaxQuant_1.5.0.30	exon	4852117	4852150	152.7	-	0	Amino_Acid_Before=K;Annotated=+;Charges=2,3;PEP=2.9909e-12;Missed_Cleavages=0;Mass=1078.6247;Sequence(s)=_AGIATHLAAVR_;PTMs=-;Paralogous=-
Chromosome	MaxQuant_1.5.0.30	exon	1430428	1430464	34.501	-	0	Amino_Acid_Before=R;Annotated=+;Charges=2;PEP=0.024979;Missed_Cleavages=0;Mass=1106.5244;Sequence(s)=_AGIDGLAAEFGS_;PTMs=-;Paralogous=-
Chromosome	MaxQuant_1.5.0.30	exon	3834003	3834069	98.887	-	0	Amino_Acid_Before=R;Annotated=+;Charges=2,3;PEP=1.558e-09;Missed_Cleavages=1;Mass=2416.1369;Sequence(s)=_AGIDPWVIDFGEPDKVEGGMER_;PTMs=-;Paralogous=-
Chromosome	MaxQuant_1.5.0.30	exon	5492441	5492507	61.345	-	0	Amino_Acid_Before=R;Annotated=+;Charges=2;PEP=0.00055023;Missed_Cleavages=0;Mass=2264.19;Sequence(s)=_AGIDQLVVSEHDILDGIALSIS_;PTMs=-;Paralogous=-
Chromosome	MaxQuant_1.5.0.30	exon	1567789	1567819	90.827	+	0	Amino_Acid_Before=K;Annotated=+;Charges=2;PEP=1.0001e-05;Missed_Cleavages=0;Mass=1074.5822;Sequence(s)=_AGIEAQFIAR_;PTMs=-;Paralogous=-
Chromosome	MaxQuant_1.5.0.30	exon	6256845	6256896	155.1	+	0	Amino_Acid_Before=R;Annotated=+;Charges=2,3;PEP=9.42e-18;Missed_Cleavages=0;Mass=1671.9196;Sequence(s)=_AGIFQGVEPTAVAALTK_;PTMs=-;Paralogous=-
Chromosome	MaxQuant_1.5.0.30	exon	618719	618797	247.85	-	0	Amino_Acid_Before=R;Annotated=+;Charges=2,3;PEP=1.4537e-60;Missed_Cleavages=0;Mass=2670.4129;Sequence(s)=_AGIFQGVQPSAVAALAQQLEPVSFSR_;PTMs=-;Paralogous=-
Chromosome	MaxQuant_1.5.0.30	exon	3253202	3253256	66.152	+	0	Amino_Acid_Before=K;Annotated=+;Charges=3;PEP=3.304e-06;Missed_Cleavages=1;Mass=1825.0462;Sequence(s)=_AGIKPIIGIEAYIAPGSR_;PTMs=-;Paralogous=-
Chromosome	MaxQuant_1.5.0.30	exon	1002894	1002933	35.657	+	0	Amino_Acid_Before=R;Annotated=+;Charges=2;PEP=0.02197;Missed_Cleavages=0;Mass=1382.7042;Sequence(s)=_AGILEPSEPSEVR_;PTMs=-;Paralogous=-
Chromosome	MaxQuant_1.5.0.30	exon	3216143	3216176	50.791	-	0	Amino_Acid_Before=K;Annotated=+;Charges=1,2;PEP=0.0012392;Missed_Cleavages=0;Mass=1022.6488;Sequence(s)=_AGIPLVVLGGK_;PTMs=-;Paralogous=-
Chromosome	MaxQuant_1.5.0.30	exon	4387148	4387217	51.431	+	0	Amino_Acid_Before=R;Annotated=+;Charges=3;PEP=0.0001432;Missed_Cleavages=0;Mass=2293.2331;Sequence(s)=_AGIPVVAHIGFTPQSVNGLGGFR_;PTMs=-;Paralogous=-
Chromosome	MaxQuant_1.5.0.30	exon	5964022	5964058	73.273	-	0	Amino_Acid_Before=K;Annotated=+;Charges=2;PEP=2.4094e-05;Missed_Cleavages=0;Mass=1143.6612;Sequence(s)=_AGITALTLSAAR_;PTMs=-;Paralogous=-
Chromosome	MaxQuant_1.5.0.30	exon	5053400	5053439	70.54	-	0	Amino_Acid_Before=R;Annotated=+;Charges=2;PEP=2.2868e-05;Missed_Cleavages=0;Mass=1326.733;Sequence(s)=_AGITCAVLIPQGK_;PTMs=-;Paralogous=-
Chromosome	MaxQuant_1.5.0.30	exon	6259881	6259950	226.51	+	0	Amino_Acid_Before=K;Annotated=+;Charges=2,3;PEP=1.8564e-46;Missed_Cleavages=0;Mass=2427.2394;Sequence(s)=_AGITLSDENFAGLLTEAIQHATR_;PTMs=-;Paralogous=-
Chromosome	MaxQuant_1.5.0.30	exon	3576513	3576555	65.565	-	0	Amino_Acid_Before=R;Annotated=+;Charges=2;PEP=3.1112e-05;Missed_Cleavages=0;Mass=1385.7878;Sequence(s)=_AGIVITGTEVLTGR_;PTMs=-;Paralogous=-
Chromosome	MaxQuant_1.5.0.30	exon	3694917	3694950	77.541	+	0	Amino_Acid_Before=R;Annotated=+;Charges=2;PEP=2.1932e-05;Missed_Cleavages=0;Mass=1104.5815;Sequence(s)=_AGIYTPAVDAK_;PTMs=-;Paralogous=-
Chromosome	MaxQuant_1.5.0.30	exon	3000343	3000460	137.21	+	0	Amino_Acid_Before=R;Annotated=+;Charges=3,4;PEP=8.9505e-30;Missed_Cleavages=1;Mass=3823.9715;Sequence(s)=_AGKLPVTLFTAGGIATPADAAMMMQLGAEGVFVGSGIFK_;PTMs=-;Paralogous=-
Chromosome	MaxQuant_1.5.0.30	exon	3569637	3569664	43.297	+	0	Amino_Acid_Before=R;Annotated=+;Charges=2;PEP=0.021557;Missed_Cleavages=0;Mass=956.5291;Sequence(s)=_AGLADLIER_;PTMs=-;Paralogous=-
Chromosome	MaxQuant_1.5.0.30	exon	3750356	3750392	71.176	+	0	Amino_Acid_Before=R;Annotated=+;Charges=2;PEP=2.7311e-05;Missed_Cleavages=0;Mass=1247.651;Sequence(s)=_AGLAGLLDEFSR_;PTMs=-;Paralogous=-
Chromosome	MaxQuant_1.5.0.30	exon	6793387	6793414	32.32	-	0	Amino_Acid_Before=R;Annotated=+;Charges=2;PEP=0.096167;Missed_Cleavages=0;Mass=911.55525;Sequence(s)=_AGLALLQAR_;PTMs=-;Paralogous=-
Chromosome	MaxQuant_1.5.0.30	exon	5492756	5492804	90.561	-	0	Amino_Acid_Before=R;Annotated=+;Charges=2;PEP=4.2625e-06;Missed_Cleavages=0;Mass=1635.8944;Sequence(s)=_AGLAQALEVVPVNEAR_;PTMs=-;Paralogous=-
Chromosome	MaxQuant_1.5.0.30	exon	3234689	3234722	46.159	+	0	Amino_Acid_Before=K;Annotated=+;Charges=2;PEP=0.010884;Missed_Cleavages=0;Mass=1086.5557;Sequence(s)=_AGLDAGLDIDK_;PTMs=-;Paralogous=-
Chromosome	MaxQuant_1.5.0.30	exon	4615659	4615707	73.833	+	0	Amino_Acid_Before=R;Annotated=+;Charges=2,3;PEP=1.1334e-05;Missed_Cleavages=0;Mass=1676.8635;Sequence(s)=_AGLDALGLPSTPSHWR_;PTMs=-;Paralogous=-
Chromosome	MaxQuant_1.5.0.30	exon	347689	347716	44.863	-	0	Amino_Acid_Before=K;Annotated=+;Charges=2;PEP=0.024015;Missed_Cleavages=0;Mass=936.43011;Sequence(s)=_AGLDDAGYR_;PTMs=-;Paralogous=-
Chromosome	MaxQuant_1.5.0.30	exon	1116145	1116226	239.47	+	0	Amino_Acid_Before=K;Annotated=+;Charges=2,3;PEP=5.0767e-50;Missed_Cleavages=0;Mass=2948.4192;Sequence(s)=_AGLDDFEAGNTFLLPPTWTQLDSLDGR_;PTMs=-;Paralogous=+
Chromosome	MaxQuant_1.5.0.30	exon	2409407	2409488	239.47	+	0	Amino_Acid_Before=K;Annotated=+;Charges=2,3;PEP=5.0767e-50;Missed_Cleavages=0;Mass=2948.4192;Sequence(s)=_AGLDDFEAGNTFLLPPTWTQLDSLDGR_;PTMs=-;Paralogous=+
Chromosome	MaxQuant_1.5.0.30	exon	4719032	4719086	136.26	-	0	Amino_Acid_Before=M;Annotated=+;Charges=2,3;PEP=1.2347e-12;Missed_Cleavages=0;Mass=1883.9993;Sequence(s)=_AGLDELFAQIPVADIANK_;PTMs=-;Paralogous=-
Chromosome	MaxQuant_1.5.0.30	exon	6441754	6441799	147.1	+	0	Amino_Acid_Before=K;Annotated=+;Charges=2,3;PEP=2.395e-12;Missed_Cleavages=0;Mass=1550.8093;Sequence(s)=_AGLDGFYLGLGEALR_;PTMs=-;Paralogous=-
Chromosome	MaxQuant_1.5.0.30	exon	1905152	1905182	66.429	-	0	Amino_Acid_Before=R;Annotated=+;Charges=1;PEP=0.0022975;Missed_Cleavages=0;Mass=914.5073;Sequence(s)=_AGLDLAGVSL_;PTMs=-;Paralogous=-
Chromosome	MaxQuant_1.5.0.30	exon	4263137	4263209	145.25	-	0	Amino_Acid_Before=K;Annotated=+;Charges=2,3;PEP=1.4006e-16;Missed_Cleavages=0;Mass=2485.2523;Sequence(s)=_AGLDMGIVNAGALVPYDSIDPELR_;PTMs=-;Paralogous=-
Chromosome	MaxQuant_1.5.0.30	exon	3200126	3200195	177.29	+	0	Amino_Acid_Before=R;Annotated=+;Charges=2,3;PEP=3.3283e-27;Missed_Cleavages=0;Mass=2525.2811;Sequence(s)=_AGLFLAMQYPVEVPGVSMSNFLR_;PTMs=-;Paralogous=-
Chromosome	MaxQuant_1.5.0.30	exon	3930163	3930214	74.89	-	0	Amino_Acid_Before=K;Annotated=+;Charges=2,3;PEP=5.1536e-06;Missed_Cleavages=1;Mass=1792.9373;Sequence(s)=_AGLGAAYLAGFDWGLRR_;PTMs=-;Paralogous=-
Chromosome	MaxQuant_1.5.0.30	exon	1788114	1788189	118.9	+	0	Amino_Acid_Before=R;Annotated=+;Charges=2,3,4;PEP=2.6016e-15;Missed_Cleavages=0;Mass=2505.3162;Sequence(s)=_AGLGMVDQAHALIPEAQVGFVGVAR_;PTMs=-;Paralogous=-
Chromosome	MaxQuant_1.5.0.30	exon	6438144	6438183	84.734	+	0	Amino_Acid_Before=K;Annotated=+;Charges=2,3,4;PEP=4.4498e-06;Missed_Cleavages=1;Mass=1541.795;Sequence(s)=_AGLHEFVTELDRR_;PTMs=-;Paralogous=-
Chromosome	MaxQuant_1.5.0.30	exon	5002428	5002464	72.29	+	0	Amino_Acid_Before=R;Annotated=+;Charges=2,3;PEP=2.0308e-05;Missed_Cleavages=0;Mass=1292.6877;Sequence(s)=_AGLHSLPWDGLK_;PTMs=-;Paralogous=-
Chromosome	MaxQuant_1.5.0.30	exon	2194196	2194250	71.592	+	0	Amino_Acid_Before=R;Annotated=+;Charges=3;PEP=2.0186e-06;Missed_Cleavages=0;Mass=1947.0578;Sequence(s)=_AGLIDGIHLEGPWLSTLR_;PTMs=-;Paralogous=-
Chromosome	MaxQuant_1.5.0.30	exon	3225841	3225865	72.875	+	0	Amino_Acid_Before=K;Annotated=+;Charges=2;PEP=0.0015364;Missed_Cleavages=0;Mass=787.43744;Sequence(s)=_AGLIGMAR_;PTMs=-;Paralogous=-
Chromosome	MaxQuant_1.5.0.30	exon	2470993	2471047	126.63	+	0	Amino_Acid_Before=K;Annotated=+;Charges=2,3;PEP=1.1898e-09;Missed_Cleavages=0;Mass=1940.0255;Sequence(s)=_AGLLAAEVAQDDVELLWK_;PTMs=-;Paralogous=-
Chromosome	MaxQuant_1.5.0.30	exon	263586	263640	220.59	-	0	Amino_Acid_Before=R;Annotated=+;Charges=2,3;PEP=1.0498e-44;Missed_Cleavages=0;Mass=1971.9578;Sequence(s)=_AGLLTDDLVAEDFAFYGR_;PTMs=-;Paralogous=-
Chromosome	MaxQuant_1.5.0.30	exon	3837713	3837740	53.756	-	0	Amino_Acid_Before=R;Annotated=+;Charges=2;PEP=0.0028333;Missed_Cleavages=0;Mass=1001.5142;Sequence(s)=_AGLLTDEQR_;PTMs=-;Paralogous=-
Chromosome	MaxQuant_1.5.0.30	exon	3837611	3837740	80.421	-	0	Amino_Acid_Before=R;Annotated=+;Charges=4;PEP=3.5609e-09;Missed_Cleavages=1;Mass=4450.1412;Sequence(s)=_AGLLTDEQRDGLLAGLDSLGSDVADGSFEPLPTDEDVHGALER_;PTMs=-;Paralogous=-
Chromosome	MaxQuant_1.5.0.30	exon	2378979	2379018	48.527	-	0	Amino_Acid_Before=R;Annotated=+;Charges=2;PEP=0.0060572;Missed_Cleavages=0;Mass=1462.7048;Sequence(s)=_AGLMMVLLDEDEK_;PTMs=-;Paralogous=+
Chromosome	MaxQuant_1.5.0.30	exon	1085717	1085756	48.527	-	0	Amino_Acid_Before=R;Annotated=+;Charges=2;PEP=0.0060572;Missed_Cleavages=0;Mass=1462.7048;Sequence(s)=_AGLMMVLLDEDEK_;PTMs=-;Paralogous=+
Chromosome	MaxQuant_1.5.0.30	exon	784099	784144	58.885	+	0	Amino_Acid_Before=R;Annotated=+;Charges=2;PEP=0.00032527;Missed_Cleavages=0;Mass=1491.8773;Sequence(s)=_AGLNVPVIPASSVLR_;PTMs=-;Paralogous=-
Chromosome	MaxQuant_1.5.0.30	exon	5767265	5767334	58.952	-	0	Amino_Acid_Before=K;Annotated=+;Charges=2,3;PEP=6.6581e-05;Missed_Cleavages=0;Mass=2281.1485;Sequence(s)=_AGLPDANAMVVGTVDADGRPVTR_;PTMs=-;Paralogous=-
Chromosome	MaxQuant_1.5.0.30	exon	2740300	2740336	60.157	+	0	Amino_Acid_Before=R;Annotated=+;Charges=2;PEP=0.00040174;Missed_Cleavages=0;Mass=1216.5724;Sequence(s)=_AGLPDGWTSADK_;PTMs=-;Paralogous=-
Chromosome	MaxQuant_1.5.0.30	exon	3147156	3147186	33.761	+	0	Amino_Acid_Before=R;Annotated=+;Charges=2;PEP=0.027961;Missed_Cleavages=0;Mass=973.47164;Sequence(s)=_AGLPGSTEDK_;PTMs=-;Paralogous=-
Chromosome	MaxQuant_1.5.0.30	exon	6804141	6804180	98.105	+	0	Amino_Acid_Before=K;Annotated=+;Charges=2;PEP=1.9351e-06;Missed_Cleavages=0;Mass=1248.6503;Sequence(s)=_AGLPPATYFAGGK_;PTMs=-;Paralogous=-
Chromosome	MaxQuant_1.5.0.30	exon	439135	439201	58.082	+	0	Amino_Acid_Before=R;Annotated=+;Charges=2,3;PEP=9.0972e-05;Missed_Cleavages=0;Mass=2296.2249;Sequence(s)=_AGLPTLVLSMDANQALWGAQIK_;PTMs=-;Paralogous=-
Chromosome	MaxQuant_1.5.0.30	exon	1140586	1140622	73.346	-	0	Amino_Acid_Before=K;Annotated=+;Charges=2;PEP=2.3982e-05;Missed_Cleavages=0;Mass=1233.6354;Sequence(s)=_AGLQYAAEINGK_;PTMs=-;Paralogous=-
Chromosome	MaxQuant_1.5.0.30	exon	4562477	4562567	102.72	-	0	Amino_Acid_Before=K;Annotated=+;Charges=3;PEP=1.2139e-13;Missed_Cleavages=0;Mass=3133.5873;Sequence(s)=_AGLQYPALAGPVFDTLTVESFTHPGYGAVR_;PTMs=-;Paralogous=-
Chromosome	MaxQuant_1.5.0.30	exon	4324472	4324496	115.49	+	0	Amino_Acid_Before=K;Annotated=+;Charges=2;PEP=4.5942e-09;Missed_Cleavages=0;Mass=815.45012;Sequence(s)=_AGLSELAR_;PTMs=-;Paralogous=-
Chromosome	MaxQuant_1.5.0.30	exon	476904	477015	65.624	-	0	Amino_Acid_Before=R;Annotated=+;Charges=3;PEP=9.3947e-09;Missed_Cleavages=0;Mass=3540.7121;Sequence(s)=_AGLSGADVDYLEAHGTGTPLGDPIEVQAAAAAYGAGR_;PTMs=-;Paralogous=-
Chromosome	MaxQuant_1.5.0.30	exon	3140568	3140625	83.423	+	0	Amino_Acid_Before=K;Annotated=+;Charges=2,3;PEP=6.6937e-07;Missed_Cleavages=1;Mass=2052.1619;Sequence(s)=_AGLSVKPGTPLEPYLEILR_;PTMs=-;Paralogous=-
Chromosome	MaxQuant_1.5.0.30	exon	1960197	1960239	47.774	+	0	Amino_Acid_Before=R;Annotated=+;Charges=2;PEP=0.0053558;Missed_Cleavages=0;Mass=1551.8032;Sequence(s)=_AGLSYETLLETVEK_;PTMs=-;Paralogous=-
Chromosome	MaxQuant_1.5.0.30	exon	5805546	5805615	288.25	-	0	Amino_Acid_Before=R;Annotated=+;Charges=2,3;PEP=4.9691e-85;Missed_Cleavages=0;Mass=2478.2894;Sequence(s)=_AGLTVDDIDLFELNEAFASVVLK_;PTMs=-;Paralogous=-
Chromosome	MaxQuant_1.5.0.30	exon	1746145	1746175	54.066	-	0	Amino_Acid_Before=R;Annotated=+;Charges=2;PEP=0.0011507;Missed_Cleavages=0;Mass=925.5709;Sequence(s)=_AGLVLAVGAR_;PTMs=-;Paralogous=-
Chromosome	MaxQuant_1.5.0.30	exon	2722606	2722660	180.78	-	0	Amino_Acid_Before=R;Annotated=+;Charges=2,3;PEP=3.5387e-25;Missed_Cleavages=0;Mass=1849.9898;Sequence(s)=_AGLVTEVVAHDDLLTAAR_;PTMs=-;Paralogous=-
Chromosome	MaxQuant_1.5.0.30	exon	3216989	3217016	116.25	-	0	Amino_Acid_Before=K;Annotated=+;Charges=1,2;PEP=0.00053094;Missed_Cleavages=0;Mass=1075.5702;Sequence(s)=_AGLWPYLEK_;PTMs=-;Paralogous=-
Chromosome	MaxQuant_1.5.0.30	exon	5184428	5184455	41.427	-	0	Amino_Acid_Before=R;Annotated=+;Charges=2;PEP=0.010338;Missed_Cleavages=0;Mass=887.48987;Sequence(s)=_AGMAAVQLK_;PTMs=-;Paralogous=-
Chromosome	MaxQuant_1.5.0.30	exon	6791384	6791441	157.98	-	0	Amino_Acid_Before=K;Annotated=+;Charges=2,3;PEP=3.3091e-18;Missed_Cleavages=0;Mass=1875.9877;Sequence(s)=_AGMGAIAFTALAQGLLTDR_;PTMs=-;Paralogous=-
Chromosome	MaxQuant_1.5.0.30	exon	3446931	3446964	105.98	+	0	Amino_Acid_Before=R;Annotated=+;Charges=2;PEP=2.2907e-07;Missed_Cleavages=0;Mass=1233.6904;Sequence(s)=_AGMGIQYLLLR_;PTMs=-;Paralogous=-
Chromosome	MaxQuant_1.5.0.30	exon	415143	415194	159.34	-	0	Amino_Acid_Before=K;Annotated=+;Charges=2,3;PEP=7.4125e-18;Missed_Cleavages=0;Mass=1638.9015;Sequence(s)=_AGMIGLAEALAPVLADK_;PTMs=-;Paralogous=-
Chromosome	MaxQuant_1.5.0.30	exon	5891531	5891606	163.72	-	0	Amino_Acid_Before=R;Annotated=+;Charges=2,3;PEP=7.4278e-24;Missed_Cleavages=0;Mass=2447.2155;Sequence(s)=_AGMLAGIGENAGVVDIGDGWAVTFK_;PTMs=-;Paralogous=-
Chromosome	MaxQuant_1.5.0.30	exon	5170410	5170443	145.72	-	0	Amino_Acid_Before=K;Annotated=+;Charges=1,2;PEP=2.9e-08;Missed_Cleavages=0;Mass=1173.6064;Sequence(s)=_AGMLENDVVVK_;PTMs=-;Paralogous=-
Chromosome	MaxQuant_1.5.0.30	exon	345989	346019	102.95	-	0	Amino_Acid_Before=R;Annotated=+;Charges=2;PEP=4.7129e-06;Missed_Cleavages=0;Mass=1108.5699;Sequence(s)=_AGMQLSLFSR_;PTMs=-;Paralogous=-
Chromosome	MaxQuant_1.5.0.30	exon	2469923	2469968	54.44	+	0	Amino_Acid_Before=R;Annotated=+;Charges=2;PEP=0.00052329;Missed_Cleavages=0;Mass=1654.7913;Sequence(s)=_AGMVAPDETTFEFLK_;PTMs=-;Paralogous=-
Chromosome	MaxQuant_1.5.0.30	exon	6322615	6322687	66.075	-	0	Amino_Acid_Before=K;Annotated=+;Charges=3;PEP=1.4906e-06;Missed_Cleavages=0;Mass=2445.2057;Sequence(s)=_AGNDVVVVVSAMGDTTDDLLDLAR_;PTMs=-;Paralogous=-
Chromosome	MaxQuant_1.5.0.30	exon	1043141	1043204	186.7	+	0	Amino_Acid_Before=R;Annotated=+;Charges=2,3;PEP=4.8902e-27;Missed_Cleavages=0;Mass=2208.0674;Sequence(s)=_AGNMLSVFFTDAPVHDFAAAK_;PTMs=-;Paralogous=-
Chromosome	MaxQuant_1.5.0.30	exon	3688720	3688804	93.505	-	0	Amino_Acid_Before=K;Annotated=+;Charges=3;PEP=4.5108e-12;Missed_Cleavages=0;Mass=2772.3865;Sequence(s)=_AGNPDIMSGVHPDLVVGPSTEIIAGNGR_;PTMs=-;Paralogous=-
Chromosome	MaxQuant_1.5.0.30	exon	3978405	3978447	39.033	-	0	Amino_Acid_Before=M;Annotated=+;Charges=2,3;PEP=0.019188;Missed_Cleavages=0;Mass=1443.6855;Sequence(s)=_AGNRPTGPFAEGDR_;PTMs=-;Paralogous=-
Chromosome	MaxQuant_1.5.0.30	exon	3978384	3978447	13.13	-	0	Amino_Acid_Before=M;Annotated=+;Charges=3,4;PEP=0.09682;Missed_Cleavages=1;Mass=2199.1032;Sequence(s)=_AGNRPTGPFAEGDRVQLTDAK_;PTMs=-;Paralogous=-
Chromosome	MaxQuant_1.5.0.30	exon	1644402	1644465	26.719	+	0	Amino_Acid_Before=R;Annotated=+;Charges=3;PEP=0.058053;Missed_Cleavages=0;Mass=2088.1076;Sequence(s)=_AGNSLPTQQVLELAAAHAAAR_;PTMs=-;Paralogous=-
Chromosome	MaxQuant_1.5.0.30	exon	3123767	3123794	51.276	+	0	Amino_Acid_Before=R;Annotated=+;Charges=2;PEP=0.017351;Missed_Cleavages=0;Mass=898.45084;Sequence(s)=_AGPAVDDVR_;PTMs=-;Paralogous=-
Chromosome	MaxQuant_1.5.0.30	exon	5361451	5361499	83.54	-	0	Amino_Acid_Before=K;Annotated=+;Charges=2,3;PEP=7.8564e-06;Missed_Cleavages=0;Mass=1533.8515;Sequence(s)=_AGPDAVVVVLLPDGGR_;PTMs=-;Paralogous=-
Chromosome	MaxQuant_1.5.0.30	exon	5183915	5183960	33.666	-	0	Amino_Acid_Before=K;Annotated=+;Charges=2;PEP=0.062096;Missed_Cleavages=0;Mass=1543.7114;Sequence(s)=_AGPGSNVDAEEEITR_;PTMs=-;Paralogous=-
Chromosome	MaxQuant_1.5.0.30	exon	5284711	5284735	62.659	-	0	Amino_Acid_Before=M;Annotated=+;Charges=2;PEP=0.0026188;Missed_Cleavages=0;Mass=810.47119;Sequence(s)=_AGPLQGLR_;PTMs=-;Paralogous=-
Chromosome	MaxQuant_1.5.0.30	exon	1537686	1537710	122.52	+	0	Amino_Acid_Before=K;Annotated=+;Charges=2;PEP=0.00028312;Missed_Cleavages=0;Mass=812.45045;Sequence(s)=_AGPNVVTR_;PTMs=-;Paralogous=-
Chromosome	MaxQuant_1.5.0.30	exon	88170	88239	113.73	+	0	Amino_Acid_Before=R;Annotated=+;Charges=2,3;PEP=2.8432e-12;Missed_Cleavages=0;Mass=2172.0494;Sequence(s)=_AGQAVPAPAQPGPTSAASMGNHR_;PTMs=-;Paralogous=-
Chromosome	MaxQuant_1.5.0.30	exon	3185978	3186017	70.089	-	0	Amino_Acid_Before=R;Annotated=+;Charges=2;PEP=2.338e-05;Missed_Cleavages=0;Mass=1225.6819;Sequence(s)=_AGQFALAPIPGGK_;PTMs=-;Paralogous=-
Chromosome	MaxQuant_1.5.0.30	exon	2605644	2605791	118.74	+	0	Amino_Acid_Before=R;Annotated=+;Charges=3,4;PEP=5.7984e-22;Missed_Cleavages=1;Mass=4583.0696;Sequence(s)=_AGQGSGEKPAEGAEPLAEWEQELLAGATAGAADASAEGAAAPESSTDAS_;PTMs=-;Paralogous=-
Chromosome	MaxQuant_1.5.0.30	exon	3881986	3882019	23.676	-	0	Amino_Acid_Before=R;Annotated=+;Charges=2;PEP=0.051787;Missed_Cleavages=0;Mass=1000.5302;Sequence(s)=_AGQIAAASNAK_;PTMs=-;Paralogous=-
Chromosome	MaxQuant_1.5.0.30	exon	2026423	2026504	94.003	+	0	Amino_Acid_Before=R;Annotated=+;Charges=3;PEP=1.5765e-11;Missed_Cleavages=0;Mass=2898.426;Sequence(s)=_AGQIFDDTSAQLVATATALLNWHDNAR_;PTMs=-;Paralogous=-
Chromosome	MaxQuant_1.5.0.30	exon	2210204	2210273	125.11	+	0	Amino_Acid_Before=R;Annotated=+;Charges=3;PEP=9.9153e-13;Missed_Cleavages=0;Mass=2513.2551;Sequence(s)=_AGQPAQPEDLIDVAHVVTAYYTR_;PTMs=-;Paralogous=-
Chromosome	MaxQuant_1.5.0.30	exon	812027	812066	51.726	+	0	Amino_Acid_Before=R;Annotated=+;Charges=2;PEP=0.00087363;Missed_Cleavages=1;Mass=1432.7158;Sequence(s)=_AGQTSEESEVLRK_;PTMs=-;Paralogous=+
Chromosome	MaxQuant_1.5.0.30	exon	1816014	1816053	51.726	+	0	Amino_Acid_Before=R;Annotated=+;Charges=2;PEP=0.00087363;Missed_Cleavages=1;Mass=1432.7158;Sequence(s)=_AGQTSEESEVLRK_;PTMs=-;Paralogous=+
Chromosome	MaxQuant_1.5.0.30	exon	2754091	2754130	51.726	-	0	Amino_Acid_Before=R;Annotated=+;Charges=2;PEP=0.00087363;Missed_Cleavages=1;Mass=1432.7158;Sequence(s)=_AGQTSEESEVLRK_;PTMs=-;Paralogous=+
Chromosome	MaxQuant_1.5.0.30	exon	5958798	5958861	89.663	-	0	Amino_Acid_Before=R;Annotated=+;Charges=2,3;PEP=6.2662e-10;Missed_Cleavages=0;Mass=2214.1393;Sequence(s)=_AGQVNQLITDGNQLFAALDAR_;PTMs=-;Paralogous=-
Chromosome	MaxQuant_1.5.0.30	exon	148416	148506	197.01	-	0	Amino_Acid_Before=R;Annotated=+;Charges=3;PEP=5.3702e-43;Missed_Cleavages=1;Mass=3098.5554;Sequence(s)=_AGRLPVESLVSSTIALDDINAGMDELAEGR_;PTMs=-;Paralogous=-
Chromosome	MaxQuant_1.5.0.30	exon	2596373	2596409	55.261	+	0	Amino_Acid_Before=M;Annotated=+;Charges=2,3,4;PEP=1.7412e-05;Missed_Cleavages=0;Mass=1322.7571;Sequence(s)=_AGRPIHTFAVVR_;PTMs=-;Paralogous=-
Chromosome	MaxQuant_1.5.0.30	exon	3230240	3230306	130.83	+	0	Amino_Acid_Before=K;Annotated=+;Charges=2,3,4;PEP=1.1429e-13;Missed_Cleavages=0;Mass=2488.3148;Sequence(s)=_AGRPTPELLAYQYLQTLPQMAK_;PTMs=-;Paralogous=-
Chromosome	MaxQuant_1.5.0.30	exon	3125625	3125670	66.387	+	0	Amino_Acid_Before=R;Annotated=+;Charges=3;PEP=2.4242e-05;Missed_Cleavages=0;Mass=1535.8784;Sequence(s)=_AGRPVLIEVDLAGAR_;PTMs=-;Paralogous=-
Chromosome	MaxQuant_1.5.0.30	exon	6516857	6516953	167.61	-	0	Amino_Acid_Before=K;Annotated=+;Charges=2,3;PEP=8.6651e-30;Missed_Cleavages=0;Mass=3359.543;Sequence(s)=_AGSEEEAVQIANDTPFGLGSYVFTTDSEQAAR_;PTMs=-;Paralogous=-
Chromosome	MaxQuant_1.5.0.30	exon	3288030	3288087	28.748	+	0	Amino_Acid_Before=K;Annotated=+;Charges=3;PEP=0.052709;Missed_Cleavages=0;Mass=2010.8919;Sequence(s)=_AGSETDYGSAIEAAEAWQR_;PTMs=-;Paralogous=-
Chromosome	MaxQuant_1.5.0.30	exon	5896371	5896395	98.904	-	0	Amino_Acid_Before=R;Annotated=+;Charges=2;PEP=0.00079294;Missed_Cleavages=0;Mass=858.47119;Sequence(s)=_AGSLVAWR_;PTMs=-;Paralogous=-
Chromosome	MaxQuant_1.5.0.30	exon	6493068	6493110	201.16	+	0	Amino_Acid_Before=R;Annotated=+;Charges=2,3;PEP=8.6444e-27;Missed_Cleavages=0;Mass=1574.7841;Sequence(s)=_AGSNLFHIEDFVAR_;PTMs=-;Paralogous=-
Chromosome	MaxQuant_1.5.0.30	exon	3436352	3436385	19.099	+	0	Amino_Acid_Before=M;Annotated=+;Charges=3;PEP=0.066546;Missed_Cleavages=1;Mass=1132.6353;Sequence(s)=_AGSQKPALPHK_;PTMs=-;Paralogous=-
Chromosome	MaxQuant_1.5.0.30	exon	5274941	5274992	47.082	+	0	Amino_Acid_Before=R;Annotated=+;Charges=3;PEP=0.00046077;Missed_Cleavages=0;Mass=1933.9435;Sequence(s)=_AGSTNVYHLHGSLFEFR_;PTMs=-;Paralogous=-
Chromosome	MaxQuant_1.5.0.30	exon	529814	529874	54.857	+	0	Amino_Acid_Before=R;Annotated=+;Charges=2,3;PEP=0.0016649;Missed_Cleavages=0;Mass=2006.985;Sequence(s)=_AGSVAINHGFDLSAPFGGYK_;PTMs=-;Paralogous=-
Chromosome	MaxQuant_1.5.0.30	exon	3955182	3955266	68.461	+	0	Amino_Acid_Before=R;Annotated=+;Charges=3;PEP=2.8972e-08;Missed_Cleavages=1;Mass=2697.3974;Sequence(s)=_AGTAYAELALLRGDPSDGLPGVAGIGEK_;PTMs=-;Paralogous=-
Chromosome	MaxQuant_1.5.0.30	exon	1141	1201	213.97	+	0	Amino_Acid_Before=K;Annotated=+;Charges=2,3;PEP=3.3709e-35;Missed_Cleavages=0;Mass=1837.9282;Sequence(s)=_AGTDGNQVHLALGSGASVGK_;PTMs=-;Paralogous=-
Chromosome	MaxQuant_1.5.0.30	exon	2461284	2461314	93.843	+	0	Amino_Acid_Before=R;Annotated=+;Charges=2;PEP=8.6859e-06;Missed_Cleavages=0;Mass=917.48181;Sequence(s)=_AGTDVAASVK_;PTMs=-;Paralogous=-
Chromosome	MaxQuant_1.5.0.30	exon	3677472	3677505	65.234	-	0	Amino_Acid_Before=K;Annotated=+;Charges=2;PEP=6.3542e-05;Missed_Cleavages=0;Mass=1158.5153;Sequence(s)=_AGTDVDDVDRP_;PTMs=-;Paralogous=-
Chromosome	MaxQuant_1.5.0.30	exon	4854429	4854456	73.573	-	0	Amino_Acid_Before=K;Annotated=+;Charges=2,3;PEP=0.00039633;Missed_Cleavages=1;Mass=997.56688;Sequence(s)=_AGTEIRVPR_;PTMs=-;Paralogous=-
Chromosome	MaxQuant_1.5.0.30	exon	2850605	2850650	99.442	-	0	Amino_Acid_Before=R;Annotated=+;Charges=2,3;PEP=2.7462e-06;Missed_Cleavages=0;Mass=1671.774;Sequence(s)=_AGTERPFTGEYTDTK_;PTMs=-;Paralogous=-
Chromosome	MaxQuant_1.5.0.30	exon	1025496	1025553	24.029	+	0	Amino_Acid_Before=K;Annotated=+;Charges=3;PEP=0.034195;Missed_Cleavages=0;Mass=1964.9812;Sequence(s)=_AGTFNIGADGIIMMSQALR_;PTMs=-;Paralogous=-
Chromosome	MaxQuant_1.5.0.30	exon	2205647	2205695	88.427	-	0	Amino_Acid_Before=R;Annotated=+;Charges=2,3;PEP=3.4117e-07;Missed_Cleavages=0;Mass=1608.8372;Sequence(s)=_AGTGLAAISWGLAHER_;PTMs=-;Paralogous=-
Chromosome	MaxQuant_1.5.0.30	exon	1905239	1905308	78.758	-	0	Amino_Acid_Before=R;Annotated=+;Charges=3,4;PEP=2.1624e-07;Missed_Cleavages=0;Mass=2401.2026;Sequence(s)=_AGTGLLDGWLVHEGDHAQIEGVK_;PTMs=-;Paralogous=-
Chromosome	MaxQuant_1.5.0.30	exon	3533585	3533642	77.08	-	0	Amino_Acid_Before=K;Annotated=+;Charges=2,3;PEP=1.506e-06;Missed_Cleavages=0;Mass=1976.048;Sequence(s)=_AGTIAVPLFAPELQGHAER_;PTMs=-;Paralogous=-
Chromosome	MaxQuant_1.5.0.30	exon	5552973	5553027	83.37	-	0	Amino_Acid_Before=R;Annotated=+;Charges=2;PEP=1.5392e-06;Missed_Cleavages=0;Mass=1662.9781;Sequence(s)=_AGTIIGPAQVGLLAAVGR_;PTMs=-;Paralogous=-
Chromosome	MaxQuant_1.5.0.30	exon	5235178	5235223	103.88	-	0	Amino_Acid_Before=R;Annotated=+;Charges=2,3;PEP=1.5293e-06;Missed_Cleavages=0;Mass=1603.8392;Sequence(s)=_AGTITPFAMIQLADR_;PTMs=-;Paralogous=-
Chromosome	MaxQuant_1.5.0.30	exon	2464528	2464591	56.017	+	0	Amino_Acid_Before=R;Annotated=+;Charges=2,3;PEP=0.00018324;Missed_Cleavages=0;Mass=1991.1051;Sequence(s)=_AGTLIAAVPLDPALSVAGAER_;PTMs=-;Paralogous=-
Chromosome	MaxQuant_1.5.0.30	exon	3768229	3768262	38.3	+	0	Amino_Acid_Before=R;Annotated=+;Charges=2;PEP=0.014963;Missed_Cleavages=0;Mass=1108.5587;Sequence(s)=_AGTPIMYAASK_;PTMs=-;Paralogous=-
Chromosome	MaxQuant_1.5.0.30	exon	2475659	2475716	128.38	-	0	Amino_Acid_Before=R;Annotated=+;Charges=2;PEP=4.4231e-10;Missed_Cleavages=0;Mass=1976.0513;Sequence(s)=_AGTPNIVVLQGDLPAMQPR_;PTMs=-;Paralogous=-
Chromosome	MaxQuant_1.5.0.30	exon	5614714	5614750	143.97	-	0	Amino_Acid_Before=K;Annotated=+;Charges=2;PEP=1.7487e-11;Missed_Cleavages=0;Mass=1141.6204;Sequence(s)=_AGTQIVGGVNAR_;PTMs=-;Paralogous=-
Chromosome	MaxQuant_1.5.0.30	exon	6270900	6270933	96.756	+	0	Amino_Acid_Before=R;Annotated=+;Charges=2;PEP=8.359e-07;Missed_Cleavages=0;Mass=1018.5043;Sequence(s)=_AGTSSPSVSAR_;PTMs=-;Paralogous=-
Chromosome	MaxQuant_1.5.0.30	exon	1489348	1489408	74.325	+	0	Amino_Acid_Before=R;Annotated=+;Charges=2,3;PEP=2.8896e-06;Missed_Cleavages=0;Mass=1975.9235;Sequence(s)=_AGTTQATPNGDGSYTLTGHK_;PTMs=-;Paralogous=-
Chromosome	MaxQuant_1.5.0.30	exon	3343007	3343046	92.295	+	0	Amino_Acid_Before=R;Annotated=+;Charges=2;PEP=2.9322e-06;Missed_Cleavages=0;Mass=1213.6667;Sequence(s)=_AGTVLSSQAVGPK_;PTMs=-;Paralogous=-
Chromosome	MaxQuant_1.5.0.30	exon	5258975	5259029	86.573	-	0	Amino_Acid_Before=K;Annotated=+;Charges=2,3;PEP=4.7653e-07;Missed_Cleavages=0;Mass=1810.8771;Sequence(s)=_AGTYMSVADVVDAGSLQK_;PTMs=-;Paralogous=-
Chromosome	MaxQuant_1.5.0.30	exon	819408	819477	124.66	+	0	Amino_Acid_Before=R;Annotated=+;Charges=2,3;PEP=1.4255e-12;Missed_Cleavages=0;Mass=2275.1419;Sequence(s)=_AGVADPNRPTGSFMFLGPTGVGK_;PTMs=-;Paralogous=-
Chromosome	MaxQuant_1.5.0.30	exon	6974357	6974393	69.229	+	0	Amino_Acid_Before=R;Annotated=+;Charges=2,3;PEP=3.0297e-05;Missed_Cleavages=0;Mass=1221.6466;Sequence(s)=_AGVALSIDHPSR_;PTMs=-;Paralogous=-
Chromosome	MaxQuant_1.5.0.30	exon	3450614	3450662	141.0	+	0	Amino_Acid_Before=K;Annotated=+;Charges=2,3;PEP=2.4547e-12;Missed_Cleavages=0;Mass=1601.8447;Sequence(s)=_AGVASLIDSMAVELAR_;PTMs=-;Paralogous=-
Chromosome	MaxQuant_1.5.0.30	exon	5236132	5236219	154.77	-	0	Amino_Acid_Before=R;Annotated=+;Charges=2,3;PEP=8.4327e-29;Missed_Cleavages=0;Mass=2983.4485;Sequence(s)=_AGVASTVQPADGEVPEGDNLDPLFDVLMK_;PTMs=-;Paralogous=-
Chromosome	MaxQuant_1.5.0.30	exon	2515041	2515158	130.19	+	0	Amino_Acid_Before=R;Annotated=+;Charges=3,4,5;PEP=5.7622e-23;Missed_Cleavages=0;Mass=3517.759;Sequence(s)=_AGVAVFAPHPGTAPGAHETEGAGPGDPVAVAAAGLAEAK_;PTMs=-;Paralogous=-
Chromosome	MaxQuant_1.5.0.30	exon	5895882	5895987	192.24	-	0	Amino_Acid_Before=R;Annotated=+;Charges=3,4;PEP=2.3351e-42;Missed_Cleavages=0;Mass=3427.6718;Sequence(s)=_AGVDAADVLGFDLMTHDLAPSAVTGAAGEFVSAPR_;PTMs=-;Paralogous=-
Chromosome	MaxQuant_1.5.0.30	exon	5224187	5224250	57.142	+	0	Amino_Acid_Before=R;Annotated=+;Charges=3;PEP=0.00012076;Missed_Cleavages=0;Mass=2156.1226;Sequence(s)=_AGVDDLAAFDDVVLATGVRPR_;PTMs=-;Paralogous=-
Chromosome	MaxQuant_1.5.0.30	exon	996696	996753	65.022	+	0	Amino_Acid_Before=R;Annotated=+;Charges=2,3;PEP=1.001e-05;Missed_Cleavages=0;Mass=1968.9793;Sequence(s)=_AGVDVLVYDTTDAFVTAGR_;PTMs=-;Paralogous=-
Chromosome	MaxQuant_1.5.0.30	exon	1641500	1641545	122.12	+	0	Amino_Acid_Before=M;Annotated=+;Charges=2,3;PEP=2.6438e-08;Missed_Cleavages=0;Mass=1687.8053;Sequence(s)=_AGVEEHLESADYLQK_;PTMs=-;Paralogous=-
Chromosome	MaxQuant_1.5.0.30	exon	3805063	3805135	131.26	-	0	Amino_Acid_Before=K;Annotated=+;Charges=2,3;PEP=3.8962e-16;Missed_Cleavages=0;Mass=2422.1652;Sequence(s)=_AGVELDDGPAHVDDFAVVDTVPGK_;PTMs=-;Paralogous=-
Chromosome	MaxQuant_1.5.0.30	exon	3118824	3118878	82.877	+	0	Amino_Acid_Before=K;Annotated=+;Charges=3;PEP=7.6634e-07;Missed_Cleavages=0;Mass=1817.9159;Sequence(s)=_AGVFSGDALADVDALLER_;PTMs=-;Paralogous=-
Chromosome	MaxQuant_1.5.0.30	exon	3996762	3996798	77.597	-	0	Amino_Acid_Before=R;Annotated=+;Charges=2,3;PEP=1.7464e-05;Missed_Cleavages=0;Mass=1135.5734;Sequence(s)=_AGVGHGVSEAPR_;PTMs=-;Paralogous=-
Chromosome	MaxQuant_1.5.0.30	exon	2460627	2460675	143.88	+	0	Amino_Acid_Before=R;Annotated=+;Charges=2;PEP=2.5044e-12;Missed_Cleavages=0;Mass=1542.7638;Sequence(s)=_AGVGLDNVDVDAATAR_;PTMs=-;Paralogous=-
Chromosome	MaxQuant_1.5.0.30	exon	1773923	1774028	208.3	-	0	Amino_Acid_Before=R;Annotated=+;Charges=2,3,4;PEP=1.3554e-49;Missed_Cleavages=0;Mass=3406.7984;Sequence(s)=_AGVGVVATQNVTNPALGPLTLDSLEAGFDAPTALK_;PTMs=-;Paralogous=-
Chromosome	MaxQuant_1.5.0.30	exon	5102894	5102948	32.858	-	0	Amino_Acid_Before=R;Annotated=+;Charges=4;PEP=0.033141;Missed_Cleavages=0;Mass=1941.0697;Sequence(s)=_AGVHEVRPGVQIVAAPWR_;PTMs=-;Paralogous=-
Chromosome	MaxQuant_1.5.0.30	exon	6957427	6957472	32.702	-	0	Amino_Acid_Before=R;Annotated=+;Charges=2;PEP=0.056111;Missed_Cleavages=1;Mass=1503.7277;Sequence(s)=_AGVIDSTDDRTGAAR_;PTMs=-;Paralogous=-
Chromosome	MaxQuant_1.5.0.30	exon	4413800	4413866	150.94	+	0	Amino_Acid_Before=R;Annotated=+;Charges=2,3;PEP=4.9177e-16;Missed_Cleavages=0;Mass=2226.0851;Sequence(s)=_AGVITPVSACSSGSEAIAHAWR_;PTMs=-;Paralogous=-
Chromosome	MaxQuant_1.5.0.30	exon	5140248	5140284	51.286	+	0	Amino_Acid_Before=R;Annotated=+;Charges=2;PEP=0.0064724;Missed_Cleavages=0;Mass=1313.7707;Sequence(s)=_AGVLVDLYPLVR_;PTMs=-;Paralogous=-
Chromosome	MaxQuant_1.5.0.30	exon	5034757	5034787	41.164	-	0	Amino_Acid_Before=R;Annotated=+;Charges=2;PEP=0.0088207;Missed_Cleavages=0;Mass=1001.5506;Sequence(s)=_AGVLVVSSDR_;PTMs=-;Paralogous=-
Chromosome	MaxQuant_1.5.0.30	exon	3718097	3718130	64.064	-	0	Amino_Acid_Before=K;Annotated=+;Charges=2;PEP=4.0074e-05;Missed_Cleavages=0;Mass=1037.6233;Sequence(s)=_AGVPAVVLNAK_;PTMs=-;Paralogous=-
Chromosome	MaxQuant_1.5.0.30	exon	2449533	2449590	124.08	+	0	Amino_Acid_Before=R;Annotated=+;Charges=2,3;PEP=2.3432e-09;Missed_Cleavages=1;Mass=1890.0938;Sequence(s)=_AGVPLIEIVTKPIEGAGAR_;PTMs=-;Paralogous=-
Chromosome	MaxQuant_1.5.0.30	exon	441881	441947	56.882	-	0	Amino_Acid_Before=R;Annotated=+;Charges=2,3;PEP=0.00014136;Missed_Cleavages=0;Mass=2457.2692;Sequence(s)=_AGVPTLILWSTADQPYWGNQLK_;PTMs=-;Paralogous=-
Chromosome	MaxQuant_1.5.0.30	exon	4105642	4105726	110.01	+	0	Amino_Acid_Before=R;Annotated=+;Charges=3;PEP=3.4271e-16;Missed_Cleavages=0;Mass=3121.5145;Sequence(s)=_AGVPVEQPFWNAYLDVIHPEDIADAAER_;PTMs=-;Paralogous=-
Chromosome	MaxQuant_1.5.0.30	exon	4556954	4557011	91.547	+	0	Amino_Acid_Before=K;Annotated=+;Charges=2,3;PEP=1.323e-07;Missed_Cleavages=0;Mass=1973.9959;Sequence(s)=_AGVQWGLFGGAIENLGTER_;PTMs=-;Paralogous=-
Chromosome	MaxQuant_1.5.0.30	exon	3225889	3225946	187.39	+	0	Amino_Acid_Before=K;Annotated=+;Charges=2,3;PEP=1.2785e-25;Missed_Cleavages=0;Mass=1963.9673;Sequence(s)=_AGVTANVVAPGYIDTEMTR_;PTMs=-;Paralogous=-
Chromosome	MaxQuant_1.5.0.30	exon	3335830	3335860	115.78	-	0	Amino_Acid_Before=R;Annotated=+;Charges=2;PEP=1.4814e-06;Missed_Cleavages=0;Mass=973.48287;Sequence(s)=_AGVTDSPATR_;PTMs=-;Paralogous=-
Chromosome	MaxQuant_1.5.0.30	exon	2900777	2900816	111.72	+	0	Amino_Acid_Before=R;Annotated=+;Charges=2;PEP=1.6501e-08;Missed_Cleavages=0;Mass=1314.7143;Sequence(s)=_AGVTLAELIGDTR_;PTMs=-;Paralogous=-
Chromosome	MaxQuant_1.5.0.30	exon	4303292	4303325	76.943	-	0	Amino_Acid_Before=R;Annotated=+;Charges=2,3;PEP=2.3179e-05;Missed_Cleavages=0;Mass=978.53591;Sequence(s)=_AGVVAAAHAGR_;PTMs=-;Paralogous=-
Chromosome	MaxQuant_1.5.0.30	exon	6190473	6190500	52.49	+	0	Amino_Acid_Before=K;Annotated=+;Charges=2;PEP=0.002876;Missed_Cleavages=0;Mass=868.47667;Sequence(s)=_AGVVAAPER_;PTMs=-;Paralogous=-
Chromosome	MaxQuant_1.5.0.30	exon	4361490	4361529	96.745	-	0	Amino_Acid_Before=R;Annotated=+;Charges=2,3;PEP=2.1686e-06;Missed_Cleavages=0;Mass=1286.7347;Sequence(s)=_AGVVFDALVAAVR_;PTMs=-;Paralogous=-
Chromosome	MaxQuant_1.5.0.30	exon	5507276	5507300	77.748	-	0	Amino_Acid_Before=K;Annotated=+;Charges=1,2;PEP=0.0076482;Missed_Cleavages=0;Mass=741.47487;Sequence(s)=_AGVVGVLK_;PTMs=-;Paralogous=-
Chromosome	MaxQuant_1.5.0.30	exon	1917761	1917809	95.236	+	0	Amino_Acid_Before=K;Annotated=+;Charges=2;PEP=3.2076e-06;Missed_Cleavages=0;Mass=1694.7788;Sequence(s)=_AGVVPPAEDDDPAEWK_;PTMs=-;Paralogous=-
Chromosome	MaxQuant_1.5.0.30	exon	3944543	3944579	33.192	+	0	Amino_Acid_Before=R;Annotated=+;Charges=2;PEP=0.072246;Missed_Cleavages=0;Mass=1195.7289;Sequence(s)=_AGVVPTLITVAR_;PTMs=-;Paralogous=-
Chromosome	MaxQuant_1.5.0.30	exon	6772489	6772534	30.575	-	0	Amino_Acid_Before=R;Annotated=+;Charges=3;PEP=0.023813;Missed_Cleavages=0;Mass=1601.8678;Sequence(s)=_AGVWVPGAELPHITR_;PTMs=-;Paralogous=-
Chromosome	MaxQuant_1.5.0.30	exon	4162638	4162668	37.749	-	0	Amino_Acid_Before=R;Annotated=+;Charges=2;PEP=0.051099;Missed_Cleavages=0;Mass=1100.4999;Sequence(s)=_AGWAPQDSNR_;PTMs=-;Paralogous=-
Chromosome	MaxQuant_1.5.0.30	exon	1464426	1464477	199.05	+	0	Amino_Acid_Before=K;Annotated=+;Charges=2,3;PEP=3.3814e-33;Missed_Cleavages=0;Mass=1755.858;Sequence(s)=_AGWNIDVAAGVPDWASK_;PTMs=-;Paralogous=-
Chromosome	MaxQuant_1.5.0.30	exon	4733065	4733131	291.08	-	0	Amino_Acid_Before=K;Annotated=+;Charges=2,3;PEP=7.9252e-85;Missed_Cleavages=0;Mass=2392.0859;Sequence(s)=_AGWNYGETTEAFATTYEVSPAK_;PTMs=-;Paralogous=-
Chromosome	MaxQuant_1.5.0.30	exon	4733044	4733131	91.599	-	0	Amino_Acid_Before=K;Annotated=+;Charges=3;PEP=5.3213e-13;Missed_Cleavages=1;Mass=3178.4884;Sequence(s)=_AGWNYGETTEAFATTYEVSPAKLPAGEYR_;PTMs=-;Paralogous=-
Chromosome	MaxQuant_1.5.0.30	exon	6293598	6293640	63.062	-	0	Amino_Acid_Before=R;Annotated=+;Charges=2,3;PEP=0.00022143;Missed_Cleavages=0;Mass=1720.8322;Sequence(s)=_AGWVEHNPVEIWER_;PTMs=-;Paralogous=-
Chromosome	MaxQuant_1.5.0.30	exon	3975368	3975389	54.611	-	0	Amino_Acid_Before=K;Annotated=+;Charges=2;PEP=0.010396;Missed_Cleavages=0;Mass=812.3817;Sequence(s)=_AGYAFER_;PTMs=-;Paralogous=-
Chromosome	MaxQuant_1.5.0.30	exon	477561	477588	38.75	-	0	Amino_Acid_Before=R;Annotated=+;Charges=2;PEP=0.054569;Missed_Cleavages=0;Mass=948.46649;Sequence(s)=_AGYAPSDLR_;PTMs=-;Paralogous=-
Chromosome	MaxQuant_1.5.0.30	exon	2150342	2150384	56.29	-	0	Amino_Acid_Before=K;Annotated=+;Charges=2;PEP=0.00050143;Missed_Cleavages=0;Mass=1321.6626;Sequence(s)=_AGYASVAEAASGLR_;PTMs=-;Paralogous=-
Chromosome	MaxQuant_1.5.0.30	exon	2705784	2705838	65.924	+	0	Amino_Acid_Before=R;Annotated=+;Charges=2,3;PEP=3.5421e-06;Missed_Cleavages=0;Mass=1915.9752;Sequence(s)=_AGYEIDDVVVNAATRPAR_;PTMs=-;Paralogous=-
Chromosome	MaxQuant_1.5.0.30	exon	3041711	3041768	112.82	+	0	Amino_Acid_Before=R;Annotated=+;Charges=2;PEP=2.8878e-09;Missed_Cleavages=0;Mass=2097.0419;Sequence(s)=_AGYGDIELPIFEDTALFAR_;PTMs=-;Paralogous=-
Chromosome	MaxQuant_1.5.0.30	exon	4364023	4364056	64.73	+	0	Amino_Acid_Before=K;Annotated=+;Charges=2;PEP=0.00010455;Missed_Cleavages=0;Mass=990.54983;Sequence(s)=_AGYGGIIGVGK_;PTMs=-;Paralogous=-
Chromosome	MaxQuant_1.5.0.30	exon	4389332	4389380	89.923	-	0	Amino_Acid_Before=R;Annotated=+;Charges=2,3;PEP=4.4065e-06;Missed_Cleavages=0;Mass=1689.8111;Sequence(s)=_AGYIAAFSVPSEHGER_;PTMs=-;Paralogous=-
Chromosome	MaxQuant_1.5.0.30	exon	6717743	6717803	96.379	+	0	Amino_Acid_Before=R;Annotated=+;Charges=2;PEP=4.9187e-08;Missed_Cleavages=0;Mass=2008.9888;Sequence(s)=_AGYLTGTDILNDGGVVASMR_;PTMs=-;Paralogous=-
Chromosome	MaxQuant_1.5.0.30	exon	3813253	3813295	66.246	-	0	Amino_Acid_Before=K;Annotated=+;Charges=2,3;PEP=7.8279e-05;Missed_Cleavages=0;Mass=1470.7831;Sequence(s)=_AGYRPALIVGDPDK_;PTMs=-;Paralogous=-
Chromosome	MaxQuant_1.5.0.30	exon	1665278	1665323	139.58	+	0	Amino_Acid_Before=R;Annotated=+;Charges=2;PEP=2.9989e-15;Missed_Cleavages=0;Mass=1712.7974;Sequence(s)=_AGYTQVMQCLSQTAR_;PTMs=-;Paralogous=-
Chromosome	MaxQuant_1.5.0.30	exon	3175588	3175621	45.603	-	0	Amino_Acid_Before=R;Annotated=+;Charges=2;PEP=0.0016616;Missed_Cleavages=0;Mass=1112.5251;Sequence(s)=_AGYYDGIGAAR_;PTMs=-;Paralogous=-
Chromosome	MaxQuant_1.5.0.30	exon	4268530	4268584	225.11	-	0	Amino_Acid_Before=K;Annotated=+;Charges=2,3;PEP=8.1474e-45;Missed_Cleavages=0;Mass=1809.8857;Sequence(s)=_AHADTLGEDVATAVADVR_;PTMs=-;Paralogous=-
Chromosome	MaxQuant_1.5.0.30	exon	3305841	3305913	106.93	+	0	Amino_Acid_Before=K;Annotated=+;Charges=3;PEP=1.7365e-11;Missed_Cleavages=0;Mass=2286.1968;Sequence(s)=_AHADVVLISGHDGGTGAAPLTSLK_;PTMs=-;Paralogous=-
Chromosome	MaxQuant_1.5.0.30	exon	6523505	6523577	152.66	-	0	Amino_Acid_Before=K;Annotated=+;Charges=2,3;PEP=6.0297e-18;Missed_Cleavages=0;Mass=2302.1917;Sequence(s)=_AHADVVLISGHDGGTGASPLTSLK_;PTMs=-;Paralogous=-
Chromosome	MaxQuant_1.5.0.30	exon	6197844	6197877	24.599	-	0	Amino_Acid_Before=R;Annotated=+;Charges=2;PEP=0.049462;Missed_Cleavages=0;Mass=1106.5833;Sequence(s)=_AHAESGLPVAR_;PTMs=-;Paralogous=-
Chromosome	MaxQuant_1.5.0.30	exon	6065430	6065466	53.448	-	0	Amino_Acid_Before=R;Annotated=+;Charges=2,3;PEP=0.0055222;Missed_Cleavages=0;Mass=1183.6098;Sequence(s)=_AHALAFAAEGAR_;PTMs=-;Paralogous=-
Chromosome	MaxQuant_1.5.0.30	exon	2008715	2008751	46.387	-	0	Amino_Acid_Before=R;Annotated=+;Charges=2,3;PEP=0.0028399;Missed_Cleavages=1;Mass=1336.7463;Sequence(s)=_AHALDKVELVSR_;PTMs=-;Paralogous=-
Chromosome	MaxQuant_1.5.0.30	exon	3951044	3951095	71.592	-	0	Amino_Acid_Before=R;Annotated=+;Charges=3;PEP=5.8924e-06;Missed_Cleavages=0;Mass=1892.9017;Sequence(s)=_AHALPDEQFSHDGQITK_;PTMs=-;Paralogous=-
Chromosome	MaxQuant_1.5.0.30	exon	3935661	3935706	59.68	-	0	Amino_Acid_Before=R;Annotated=+;Charges=3,4;PEP=0.00019097;Missed_Cleavages=1;Mass=1674.7822;Sequence(s)=_AHAQADLAEHGDERR_;PTMs=-;Paralogous=-
Chromosome	MaxQuant_1.5.0.30	exon	3936774	3936819	154.65	-	0	Amino_Acid_Before=R;Annotated=+;Charges=2,4;PEP=1.7021e-17;Missed_Cleavages=0;Mass=1640.8821;Sequence(s)=_AHATLVDHLIPPMAR_;PTMs=-;Paralogous=-
Chromosome	MaxQuant_1.5.0.30	exon	5230444	5230483	162.67	-	0	Amino_Acid_Before=R;Annotated=+;Charges=2,3;PEP=5.7337e-18;Missed_Cleavages=0;Mass=1335.6895;Sequence(s)=_AHATQITVAPDGR_;PTMs=-;Paralogous=-
Chromosome	MaxQuant_1.5.0.30	exon	6149563	6149623	183.22	+	0	Amino_Acid_Before=R;Annotated=+;Charges=2,3,4;PEP=5.4546e-26;Missed_Cleavages=0;Mass=2206.2011;Sequence(s)=_AHAVDNQPGFLGFQLLRPVK_;PTMs=-;Paralogous=-
Chromosome	MaxQuant_1.5.0.30	exon	6149563	6149635	153.56	+	0	Amino_Acid_Before=R;Annotated=+;Charges=2,3,4,5;PEP=2.6013e-21;Missed_Cleavages=1;Mass=2649.414;Sequence(s)=_AHAVDNQPGFLGFQLLRPVKGETR_;PTMs=-;Paralogous=-
Chromosome	MaxQuant_1.5.0.30	exon	1900620	1900662	147.55	+	0	Amino_Acid_Before=R;Annotated=+;Charges=2,3;PEP=1.3676e-12;Missed_Cleavages=0;Mass=1317.7153;Sequence(s)=_AHAVNAVGPGNLAK_;PTMs=-;Paralogous=-
Chromosome	MaxQuant_1.5.0.30	exon	1880820	1880862	91.076	+	0	Amino_Acid_Before=K;Annotated=+;Charges=2,3;PEP=5.03e-06;Missed_Cleavages=0;Mass=1503.6226;Sequence(s)=_AHDAAAEEYGEGER_;PTMs=-;Paralogous=-
Chromosome	MaxQuant_1.5.0.30	exon	6197544	6197586	48.214	-	0	Amino_Acid_Before=K;Annotated=+;Charges=2,3;PEP=0.0031322;Missed_Cleavages=0;Mass=1445.7011;Sequence(s)=_AHDAHPGTSELVGR_;PTMs=-;Paralogous=-
Chromosome	MaxQuant_1.5.0.30	exon	1542479	1542518	229.48	+	0	Amino_Acid_Before=K;Annotated=+;Charges=2,3;PEP=1.4276e-33;Missed_Cleavages=0;Mass=1339.5753;Sequence(s)=_AHDENGEAGIGDR_;PTMs=-;Paralogous=-
Chromosome	MaxQuant_1.5.0.30	exon	1542479	1542557	92.463	+	0	Amino_Acid_Before=K;Annotated=+;Charges=3,4;PEP=2.9571e-11;Missed_Cleavages=1;Mass=2753.3403;Sequence(s)=_AHDENGEAGIGDRVSLMETRPLSATK_;PTMs=-;Paralogous=-
Chromosome	MaxQuant_1.5.0.30	exon	3178579	3178639	76.301	-	0	Amino_Acid_Before=K;Annotated=+;Charges=3,4;PEP=1.0142e-06;Missed_Cleavages=2;Mass=2543.1466;Sequence(s)=_AHDEWQVSFDEWAEREPERK_;PTMs=-;Paralogous=-
Chromosome	MaxQuant_1.5.0.30	exon	2831334	2831403	108.25	+	0	Amino_Acid_Before=R;Annotated=+;Charges=3;PEP=3.3657e-11;Missed_Cleavages=0;Mass=2383.104;Sequence(s)=_AHDGDAGVDLYSAENVELAPGQR_;PTMs=-;Paralogous=-
Chromosome	MaxQuant_1.5.0.30	exon	1590010	1590049	157.5	-	0	Amino_Acid_Before=R;Annotated=+;Charges=2,3;PEP=8.1305e-18;Missed_Cleavages=0;Mass=1472.7147;Sequence(s)=_AHDYEEALSLPTK_;PTMs=-;Paralogous=-
Chromosome	MaxQuant_1.5.0.30	exon	5371988	5372030	41.621	-	0	Amino_Acid_Before=R;Annotated=+;Charges=2,3;PEP=0.016335;Missed_Cleavages=0;Mass=1475.7732;Sequence(s)=_AHEGEVPGALVIER_;PTMs=-;Paralogous=-
Chromosome	MaxQuant_1.5.0.30	exon	2807653	2807677	36.76	-	0	Amino_Acid_Before=R;Annotated=+;Charges=2,3;PEP=0.022924;Missed_Cleavages=0;Mass=917.5083;Sequence(s)=_AHEPPVIR_;PTMs=-;Paralogous=-
Chromosome	MaxQuant_1.5.0.30	exon	465391	465442	103.67	+	0	Amino_Acid_Before=R;Annotated=+;Charges=2,3;PEP=4.0193e-07;Missed_Cleavages=0;Mass=1827.9519;Sequence(s)=_AHFDGLPVDFVAQAITK_;PTMs=-;Paralogous=-
Chromosome	MaxQuant_1.5.0.30	exon	3294835	3294871	90.614	+	0	Amino_Acid_Before=R;Annotated=+;Charges=2,3;PEP=2.1322e-06;Missed_Cleavages=0;Mass=1183.5945;Sequence(s)=_AHGAALAETTSR_;PTMs=-;Paralogous=-
Chromosome	MaxQuant_1.5.0.30	exon	3294835	3294883	43.432	+	0	Amino_Acid_Before=R;Annotated=+;Charges=3;PEP=0.0034816;Missed_Cleavages=1;Mass=1730.8336;Sequence(s)=_AHGAALAETTSREDFR_;PTMs=-;Paralogous=-
Chromosome	MaxQuant_1.5.0.30	exon	121596	121632	88.596	+	0	Amino_Acid_Before=K;Annotated=+;Charges=2,3;PEP=2.3613e-06;Missed_Cleavages=0;Mass=1217.6451;Sequence(s)=_AHGAGVIAMVHR_;PTMs=-;Paralogous=-
Chromosome	MaxQuant_1.5.0.30	exon	2439895	2439934	44.193	+	0	Amino_Acid_Before=R;Annotated=+;Charges=2;PEP=0.0075966;Missed_Cleavages=0;Mass=1338.6892;Sequence(s)=_AHGGITDTVAELR_;PTMs=-;Paralogous=-
Chromosome	MaxQuant_1.5.0.30	exon	990673	990709	94.402	+	0	Amino_Acid_Before=K;Annotated=+;Charges=2,3;PEP=1.7018e-06;Missed_Cleavages=0;Mass=1211.6299;Sequence(s)=_AHGLADPTGFVK_;PTMs=-;Paralogous=-
Chromosome	MaxQuant_1.5.0.30	exon	2737101	2737128	87.806	+	0	Amino_Acid_Before=R;Annotated=+;Charges=2,3;PEP=7.5888e-06;Missed_Cleavages=0;Mass=986.49338;Sequence(s)=_AHGSALFER_;PTMs=-;Paralogous=-
Chromosome	MaxQuant_1.5.0.30	exon	2737101	2737173	63.376	+	0	Amino_Acid_Before=R;Annotated=+;Charges=3,4;PEP=1.6641e-05;Missed_Cleavages=1;Mass=2586.3476;Sequence(s)=_AHGSALFERGETQILGVTTLDMIK_;PTMs=-;Paralogous=-
Chromosome	MaxQuant_1.5.0.30	exon	73389	73425	60.345	-	0	Amino_Acid_Before=R;Annotated=+;Charges=2;PEP=0.00038872;Missed_Cleavages=0;Mass=1392.631;Sequence(s)=_AHGSYWELTSDK_;PTMs=-;Paralogous=-
Chromosome	MaxQuant_1.5.0.30	exon	1436724	1436754	87.777	+	0	Amino_Acid_Before=R;Annotated=+;Charges=2,3;PEP=1.1331e-05;Missed_Cleavages=0;Mass=1053.5819;Sequence(s)=_AHGTDIIVTK_;PTMs=-;Paralogous=-
Chromosome	MaxQuant_1.5.0.30	exon	1665455	1665521	160.52	+	0	Amino_Acid_Before=R;Annotated=+;Charges=2,3;PEP=3.0674e-20;Missed_Cleavages=0;Mass=2424.1896;Sequence(s)=_AHGWQVPAYTMPEGAEDVVVLR_;PTMs=-;Paralogous=-
Chromosome	MaxQuant_1.5.0.30	exon	3937341	3937431	129.3	-	0	Amino_Acid_Before=R;Annotated=+;Charges=3,4;PEP=4.7817e-19;Missed_Cleavages=0;Mass=3030.5047;Sequence(s)=_AHGYDLGADDAIPGVISGDGDALIHALIER_;PTMs=-;Paralogous=-
Chromosome	MaxQuant_1.5.0.30	exon	1445418	1445487	33.79	-	0	Amino_Acid_Before=R;Annotated=+;Charges=4;PEP=0.027005;Missed_Cleavages=0;Mass=2295.1365;Sequence(s)=_AHIVGGSMGGMIAQVFASQHAAR_;PTMs=-;Paralogous=-
Chromosome	MaxQuant_1.5.0.30	exon	963325	963361	62.088	+	0	Amino_Acid_Before=R;Annotated=+;Charges=2,3;PEP=0.00026796;Missed_Cleavages=0;Mass=1208.6262;Sequence(s)=_AHLAANADTGLR_;PTMs=-;Paralogous=-
Chromosome	MaxQuant_1.5.0.30	exon	3708420	3708543	79.59	-	0	Amino_Acid_Before=R;Annotated=+;Charges=4,5;PEP=3.4e-09;Missed_Cleavages=0;Mass=4445.2154;Sequence(s)=_AHLAPYLPGHPLADELSDDHTVSAAPYGSASILPITWMYIR_;PTMs=-;Paralogous=-
Chromosome	MaxQuant_1.5.0.30	exon	5014378	5014417	142.95	-	0	Amino_Acid_Before=R;Annotated=+;Charges=2,3;PEP=8.057e-13;Missed_Cleavages=0;Mass=1456.6947;Sequence(s)=_AHLDQGNFDEALK_;PTMs=-;Paralogous=-
Chromosome	MaxQuant_1.5.0.30	exon	4851520	4851544	73.26	-	0	Amino_Acid_Before=R;Annotated=+;Charges=3;PEP=0.0011379;Missed_Cleavages=0;Mass=909.50321;Sequence(s)=_AHLEALTR_;PTMs=-;Paralogous=-
Chromosome	MaxQuant_1.5.0.30	exon	6532888	6532945	244.52	-	0	Amino_Acid_Before=R;Annotated=+;Charges=2,3,4;PEP=3.3157e-55;Missed_Cleavages=0;Mass=1978.9344;Sequence(s)=_AHLESAGGQLTHEGQSTEK_;PTMs=-;Paralogous=-
Chromosome	MaxQuant_1.5.0.30	exon	1881024	1881048	45.081	+	0	Amino_Acid_Before=K;Annotated=+;Charges=2,3;PEP=0.014207;Missed_Cleavages=0;Mass=920.55558;Sequence(s)=_AHLLQIAR_;PTMs=-;Paralogous=-
Chromosome	MaxQuant_1.5.0.30	exon	6420264	6420306	111.83	-	0	Amino_Acid_Before=R;Annotated=+;Charges=2,3;PEP=3.7309e-08;Missed_Cleavages=0;Mass=1425.7576;Sequence(s)=_AHLLTSLAEASSAR_;PTMs=-;Paralogous=-
Chromosome	MaxQuant_1.5.0.30	exon	1348875	1348920	132.84	-	0	Amino_Acid_Before=R;Annotated=+;Charges=2,3;PEP=8.0736e-12;Missed_Cleavages=0;Mass=1783.8642;Sequence(s)=_AHLQEWQEFTAPTAR_;PTMs=-;Paralogous=-
Chromosome	MaxQuant_1.5.0.30	exon	2449437	2449494	105.79	+	0	Amino_Acid_Before=R;Annotated=+;Charges=2,3,4;PEP=3.5391e-08;Missed_Cleavages=1;Mass=2053.9487;Sequence(s)=_AHMEEDTGKLTHLGSDTGR_;PTMs=-;Paralogous=-
Chromosome	MaxQuant_1.5.0.30	exon	986259	986301	57.288	-	0	Amino_Acid_Before=R;Annotated=+;Charges=2,3;PEP=0.0004501;Missed_Cleavages=0;Mass=1478.7114;Sequence(s)=_AHNDPTLEALGGER_;PTMs=-;Paralogous=-
Chromosome	MaxQuant_1.5.0.30	exon	5045532	5045604	126.68	-	0	Amino_Acid_Before=K;Annotated=+;Charges=3;PEP=1.0983e-13;Missed_Cleavages=0;Mass=2494.201;Sequence(s)=_AHNLDQVLDGDMDALLDALAAADK_;PTMs=-;Paralogous=-
Chromosome	MaxQuant_1.5.0.30	exon	6157550	6157610	150.63	-	0	Amino_Acid_Before=R;Annotated=+;Charges=2,3;PEP=4.1465e-14;Missed_Cleavages=0;Mass=1934.981;Sequence(s)=_AHPDLAADTATGQIVGVSGR_;PTMs=-;Paralogous=-
Chromosome	MaxQuant_1.5.0.30	exon	5511169	5511202	78.903	+	0	Amino_Acid_Before=R;Annotated=+;Charges=2,3;PEP=1.909e-05;Missed_Cleavages=0;Mass=1177.6091;Sequence(s)=_AHPELADQVAK_;PTMs=-;Paralogous=-
Chromosome	MaxQuant_1.5.0.30	exon	2853182	2853212	46.001	-	0	Amino_Acid_Before=K;Annotated=+;Charges=2,3;PEP=0.017334;Missed_Cleavages=1;Mass=1132.6465;Sequence(s)=_AHPIVAVDRR_;PTMs=-;Paralogous=-
Chromosome	MaxQuant_1.5.0.30	exon	4337076	4337118	63.31	+	0	Amino_Acid_Before=R;Annotated=+;Charges=2,3;PEP=0.0001405;Missed_Cleavages=0;Mass=1436.7446;Sequence(s)=_AHPLISQAMAVGDK_;PTMs=-;Paralogous=-
Chromosome	MaxQuant_1.5.0.30	exon	6960235	6960352	128.86	-	0	Amino_Acid_Before=R;Annotated=+;Charges=3,4;PEP=1.3453e-22;Missed_Cleavages=0;Mass=4179.0212;Sequence(s)=_AHPLPESALPVELPDVPDYSPVLFDPDDADSEPSPPLNK_;PTMs=-;Paralogous=-
Chromosome	MaxQuant_1.5.0.30	exon	2378913	2378979	20.03	-	0	Amino_Acid_Before=K;Annotated=+;Charges=3;PEP=0.078685;Missed_Cleavages=0;Mass=2269.1644;Sequence(s)=_AHQDAFIFGPPPLGPGAPPLDR_;PTMs=-;Paralogous=+
Chromosome	MaxQuant_1.5.0.30	exon	1085651	1085717	20.03	-	0	Amino_Acid_Before=K;Annotated=+;Charges=3;PEP=0.078685;Missed_Cleavages=0;Mass=2269.1644;Sequence(s)=_AHQDAFIFGPPPLGPGAPPLDR_;PTMs=-;Paralogous=+
Chromosome	MaxQuant_1.5.0.30	exon	6153579	6153630	270.95	-	0	Amino_Acid_Before=K;Annotated=+;Charges=2,3;PEP=1.6016e-58;Missed_Cleavages=0;Mass=1984.0014;Sequence(s)=_AHQEIYNSLLQVLEDGR_;PTMs=-;Paralogous=-
Chromosome	MaxQuant_1.5.0.30	exon	6153558	6153630	79.037	-	0	Amino_Acid_Before=K;Annotated=+;Charges=3,4;PEP=6.9212e-08;Missed_Cleavages=1;Mass=2711.3627;Sequence(s)=_AHQEIYNSLLQVLEDGRLTDGQGR_;PTMs=-;Paralogous=-
Chromosome	MaxQuant_1.5.0.30	exon	828293	828338	128.06	+	0	Amino_Acid_Before=R;Annotated=+;Charges=2,3,4;PEP=9.1186e-09;Missed_Cleavages=0;Mass=1782.8802;Sequence(s)=_AHQHLEVYSGLPNYR_;PTMs=-;Paralogous=-
Chromosome	MaxQuant_1.5.0.30	exon	1584305	1584329	41.025	+	0	Amino_Acid_Before=R;Annotated=+;Charges=3;PEP=0.012328;Missed_Cleavages=0;Mass=920.55558;Sequence(s)=_AHQILLAR_;PTMs=-;Paralogous=-
Chromosome	MaxQuant_1.5.0.30	exon	4032152	4032197	52.527	-	0	Amino_Acid_Before=K;Annotated=+;Charges=2,3;PEP=0.00057304;Missed_Cleavages=1;Mass=1606.7812;Sequence(s)=_AHSGVEAEGLRDNPR_;PTMs=-;Paralogous=-
Chromosome	MaxQuant_1.5.0.30	exon	4996619	4996658	93.649	-	0	Amino_Acid_Before=R;Annotated=+;Charges=2;PEP=2.6998e-06;Missed_Cleavages=0;Mass=1352.7048;Sequence(s)=_AHSLAIGDDLVSR_;PTMs=-;Paralogous=-
Chromosome	MaxQuant_1.5.0.30	exon	5037606	5037651	203.53	-	0	Amino_Acid_Before=R;Annotated=+;Charges=2,3;PEP=1.0646e-32;Missed_Cleavages=0;Mass=1564.7594;Sequence(s)=_AHVADPQAQSATVDR_;PTMs=-;Paralogous=-
Chromosome	MaxQuant_1.5.0.30	exon	5037540	5037651	147.31	-	0	Amino_Acid_Before=R;Annotated=+;Charges=3,4;PEP=2.7873e-28;Missed_Cleavages=1;Mass=3897.9167;Sequence(s)=_AHVADPQAQSATVDRFLSELEQMAPSSVVIDTAATSR_;PTMs=-;Paralogous=-
Chromosome	MaxQuant_1.5.0.30	exon	2757099	2757135	41.684	+	0	Amino_Acid_Before=R;Annotated=+;Charges=2,3;PEP=0.011688;Missed_Cleavages=0;Mass=1234.6782;Sequence(s)=_AHVAQALAGELR_;PTMs=-;Paralogous=-
Chromosome	MaxQuant_1.5.0.30	exon	5507366	5507429	107.39	-	0	Amino_Acid_Before=R;Annotated=+;Charges=2,3;PEP=2.0808e-10;Missed_Cleavages=0;Mass=2005.0494;Sequence(s)=_AHVATGGYAAVVTPGIGTAHR_;PTMs=-;Paralogous=-
Chromosome	MaxQuant_1.5.0.30	exon	5227047	5227155	153.39	-	0	Amino_Acid_Before=R;Annotated=+;Charges=3;PEP=7.4374e-35;Missed_Cleavages=0;Mass=3791.7551;Sequence(s)=_AHVDALADPDTGYALDVNPSGLPWQEPDEASESLGR_;PTMs=-;Paralogous=-
Chromosome	MaxQuant_1.5.0.30	exon	5054617	5054710	89.659	-	0	Amino_Acid_Before=K;Annotated=+;Charges=3,4;PEP=2.6133e-13;Missed_Cleavages=0;Mass=3249.751;Sequence(s)=_AHVDLYFEAAVAGAIPVIRPLTQSLAGDTVR_;PTMs=-;Paralogous=-
Chromosome	MaxQuant_1.5.0.30	exon	2531603	2531702	188.77	+	0	Amino_Acid_Before=R;Annotated=+;Charges=3,4;PEP=1.0191e-36;Missed_Cleavages=0;Mass=3646.6535;Sequence(s)=_AHVFHSWSAQEEISPMTVTAAQGSYLWDGDGNR_;PTMs=-;Paralogous=-
Chromosome	MaxQuant_1.5.0.30	exon	3968513	3968579	200.45	-	0	Amino_Acid_Before=K;Annotated=+;Charges=2,3;PEP=1.4838e-35;Missed_Cleavages=0;Mass=2279.1645;Sequence(s)=_AHVGALLDSVDSAVELVEQLTN_;PTMs=-;Paralogous=-
Chromosome	MaxQuant_1.5.0.30	exon	1098560	1098587	76.228	+	0	Amino_Acid_Before=R;Annotated=+;Charges=2,3;PEP=0.00038447;Missed_Cleavages=0;Mass=1169.5102;Sequence(s)=_AHWDDEELR_;PTMs=-;Paralogous=+
Chromosome	MaxQuant_1.5.0.30	exon	2391822	2391849	76.228	+	0	Amino_Acid_Before=R;Annotated=+;Charges=2,3;PEP=0.00038447;Missed_Cleavages=0;Mass=1169.5102;Sequence(s)=_AHWDDEELR_;PTMs=-;Paralogous=+
Chromosome	MaxQuant_1.5.0.30	exon	1098560	1098605	50.324	+	0	Amino_Acid_Before=R;Annotated=+;Charges=2,4;PEP=0.00051416;Missed_Cleavages=1;Mass=1967.9278;Sequence(s)=_AHWDDEELRWHVFTK_;PTMs=-;Paralogous=+
Chromosome	MaxQuant_1.5.0.30	exon	2391822	2391867	50.324	+	0	Amino_Acid_Before=R;Annotated=+;Charges=2,4;PEP=0.00051416;Missed_Cleavages=1;Mass=1967.9278;Sequence(s)=_AHWDDEELRWHVFTK_;PTMs=-;Paralogous=+
Chromosome	MaxQuant_1.5.0.30	exon	4160745	4160772	52.579	-	0	Amino_Acid_Before=R;Annotated=+;Charges=2,3;PEP=0.0028599;Missed_Cleavages=0;Mass=1134.5458;Sequence(s)=_AHYVFVDER_;PTMs=-;Paralogous=-
Chromosome	MaxQuant_1.5.0.30	exon	5781872	5781926	56.817	-	0	Amino_Acid_Before=K;Annotated=+;Charges=3;PEP=0.00090044;Missed_Cleavages=0;Mass=2066.0585;Sequence(s)=_AHYYVVHSDINPTQVVPK_;PTMs=-;Paralogous=-
Chromosome	MaxQuant_1.5.0.30	exon	5156904	5156934	83.869	-	0	Amino_Acid_Before=R;Annotated=+;Charges=2;PEP=2.9056e-05;Missed_Cleavages=0;Mass=943.53385;Sequence(s)=_AIAADATLAK_;PTMs=-;Paralogous=-
Chromosome	MaxQuant_1.5.0.30	exon	190882	190927	157.58	-	0	Amino_Acid_Before=K;Annotated=+;Charges=2,3;PEP=1.4578e-17;Missed_Cleavages=0;Mass=1639.7988;Sequence(s)=_AIAAHDVEQATDIMR_;PTMs=-;Paralogous=-
Chromosome	MaxQuant_1.5.0.30	exon	2434898	2434937	54.871	+	0	Amino_Acid_Before=K;Annotated=+;Charges=2,3;PEP=0.0038039;Missed_Cleavages=0;Mass=1322.7306;Sequence(s)=_AIAASGIDHTIVR_;PTMs=-;Paralogous=-
Chromosome	MaxQuant_1.5.0.30	exon	2489423	2489450	39.622	-	0	Amino_Acid_Before=R;Annotated=+;Charges=2;PEP=0.02171;Missed_Cleavages=0;Mass=854.4974;Sequence(s)=_AIAASGIPR_;PTMs=-;Paralogous=-
Chromosome	MaxQuant_1.5.0.30	exon	2489399	2489450	211.06	-	0	Amino_Acid_Before=R;Annotated=+;Charges=2,3;PEP=2.7899e-33;Missed_Cleavages=1;Mass=1803.9731;Sequence(s)=_AIAASGIPRDEIYVTTK_;PTMs=-;Paralogous=-
Chromosome	MaxQuant_1.5.0.30	exon	1690038	1690155	34.39	+	0	Amino_Acid_Before=K;Annotated=+;Charges=4;PEP=0.024169;Missed_Cleavages=0;Mass=3885.9625;Sequence(s)=_AIACGADAVVLGTPLATSAEALGNGWFWPAAAAHPSLPR_;PTMs=-;Paralogous=-
Chromosome	MaxQuant_1.5.0.30	exon	3168880	3168943	71.626	-	0	Amino_Acid_Before=R;Annotated=+;Charges=2;PEP=1.2745e-06;Missed_Cleavages=0;Mass=2160.9924;Sequence(s)=_AIADGDQYVATALNDPDAEGR_;PTMs=-;Paralogous=-
Chromosome	MaxQuant_1.5.0.30	exon	3145486	3145513	47.187	+	0	Amino_Acid_Before=R;Annotated=+;Charges=2;PEP=0.0038361;Missed_Cleavages=0;Mass=828.47052;Sequence(s)=_AIADIAAGK_;PTMs=-;Paralogous=-
Chromosome	MaxQuant_1.5.0.30	exon	4368623	4368647	113.41	+	0	Amino_Acid_Before=R;Annotated=+;Charges=2;PEP=0.0005005;Missed_Cleavages=0;Mass=799.4552;Sequence(s)=_AIADIAAR_;PTMs=-;Paralogous=-
Chromosome	MaxQuant_1.5.0.30	exon	6261176	6261215	68.121	+	0	Amino_Acid_Before=R;Annotated=+;Charges=2;PEP=0.00013969;Missed_Cleavages=0;Mass=1288.6511;Sequence(s)=_AIADQITGVTETA_;PTMs=-;Paralogous=-
Chromosome	MaxQuant_1.5.0.30	exon	4623539	4623560	48.561	+	0	Amino_Acid_Before=R;Annotated=+;Charges=2;PEP=0.015739;Missed_Cleavages=0;Mass=772.43307;Sequence(s)=_AIAEEIK_;PTMs=-;Paralogous=-
Chromosome	MaxQuant_1.5.0.30	exon	3838675	3838723	215.48	-	0	Amino_Acid_Before=K;Annotated=+;Charges=2,3;PEP=1.4385e-33;Missed_Cleavages=0;Mass=1699.9145;Sequence(s)=_AIAFAEENAIPINVTK_;PTMs=-;Paralogous=-
Chromosome	MaxQuant_1.5.0.30	exon	6506485	6506524	83.214	-	0	Amino_Acid_Before=K;Annotated=+;Charges=2;PEP=8.4797e-06;Missed_Cleavages=0;Mass=1438.7569;Sequence(s)=_AIAFSTAQYQLAR_;PTMs=-;Paralogous=-
Chromosome	MaxQuant_1.5.0.30	exon	4618446	4618500	185.99	-	0	Amino_Acid_Before=R;Annotated=+;Charges=2;PEP=2.3991e-25;Missed_Cleavages=0;Mass=1783.9064;Sequence(s)=_AIAGLDQPDSGTVTINGR_;PTMs=-;Paralogous=-
Chromosome	MaxQuant_1.5.0.30	exon	5055459	5055510	63.691	-	0	Amino_Acid_Before=R;Annotated=+;Charges=2,3;PEP=0.00030571;Missed_Cleavages=0;Mass=1688.9349;Sequence(s)=_AIAGPGTITLYEVGTVK_;PTMs=-;Paralogous=-
Chromosome	MaxQuant_1.5.0.30	exon	3505991	3506114	2.0725	+	0	Amino_Acid_Before=K;Annotated=+;Charges=3,4;PEP=0.094138;Missed_Cleavages=0;Mass=4002.9885;Sequence(s)=_AIAGQTVGSTVAVAMTSEDGYPNGQPAAGIEPGDSLIFAIK_;PTMs=-;Paralogous=-
Chromosome	MaxQuant_1.5.0.30	exon	6460630	6460690	231.83	-	0	Amino_Acid_Before=K;Annotated=+;Charges=2,3;PEP=1.426e-45;Missed_Cleavages=0;Mass=1916.9679;Sequence(s)=_AIAGVSGFGFGGANAHVVMR_;PTMs=-;Paralogous=-
Chromosome	MaxQuant_1.5.0.30	exon	2346656	2346701	220.6	+	0	Amino_Acid_Before=R;Annotated=+;Charges=2,3;PEP=3.5812e-39;Missed_Cleavages=0;Mass=1850.9315;Sequence(s)=_AIAILEHWNDNWLEK_;PTMs=-;Paralogous=-
Chromosome	MaxQuant_1.5.0.30	exon	3635241	3635304	113.42	+	0	Amino_Acid_Before=R;Annotated=+;Charges=2,3;PEP=1.0915e-11;Missed_Cleavages=0;Mass=2487.1529;Sequence(s)=_AIALDDNLPYDEPWGWMQPTR_;PTMs=-;Paralogous=-
Chromosome	MaxQuant_1.5.0.30	exon	2442997	2443033	48.568	-	0	Amino_Acid_Before=R;Annotated=+;Charges=2;PEP=0.0012047;Missed_Cleavages=0;Mass=1219.6601;Sequence(s)=_AIALGFPGAFEK_;PTMs=-;Paralogous=-
Chromosome	MaxQuant_1.5.0.30	exon	409083	409149	131.09	+	0	Amino_Acid_Before=R;Annotated=+;Charges=3;PEP=3.4894e-14;Missed_Cleavages=0;Mass=2434.2349;Sequence(s)=_AIALQMEQIISDIGQYGAMLNR_;PTMs=-;Paralogous=-
Chromosome	MaxQuant_1.5.0.30	exon	2490283	2490310	80.219	-	0	Amino_Acid_Before=R;Annotated=+;Charges=2;PEP=0.0003298;Missed_Cleavages=0;Mass=883.48756;Sequence(s)=_AIANSGVPR_;PTMs=-;Paralogous=-
Chromosome	MaxQuant_1.5.0.30	exon	2490259	2490310	160.09	-	0	Amino_Acid_Before=R;Annotated=+;Charges=2,3;PEP=1.4793e-17;Missed_Cleavages=1;Mass=1829.0047;Sequence(s)=_AIANSGVPREDIFLVTK_;PTMs=-;Paralogous=-
Chromosome	MaxQuant_1.5.0.30	exon	4365701	4365761	25.496	-	0	Amino_Acid_Before=R;Annotated=+;Charges=3;PEP=0.063401;Missed_Cleavages=0;Mass=2065.0051;Sequence(s)=_AIAQAVGEFVDHMEGAPPAR_;PTMs=-;Paralogous=-
Chromosome	MaxQuant_1.5.0.30	exon	6348855	6348897	131.96	+	0	Amino_Acid_Before=K;Annotated=+;Charges=2,3;PEP=5.2006e-12;Missed_Cleavages=0;Mass=1484.7835;Sequence(s)=_AIAQEGLTDLAEVR_;PTMs=-;Paralogous=-
Chromosome	MaxQuant_1.5.0.30	exon	3682318	3682339	133.99	+	0	Amino_Acid_Before=R;Annotated=+;Charges=2;PEP=0.00016549;Missed_Cleavages=0;Mass=761.41842;Sequence(s)=_AIAQGFR_;PTMs=-;Paralogous=-
Chromosome	MaxQuant_1.5.0.30	exon	1671987	1672020	127.83	+	0	Amino_Acid_Before=K;Annotated=+;Charges=2;PEP=1.9286e-09;Missed_Cleavages=0;Mass=1101.6142;Sequence(s)=_AIAQVATVSSR_;PTMs=-;Paralogous=-
Chromosome	MaxQuant_1.5.0.30	exon	1671987	1672062	236.77	+	0	Amino_Acid_Before=K;Annotated=+;Charges=2,3,4;PEP=8.3318e-49;Missed_Cleavages=1;Mass=2588.3116;Sequence(s)=_AIAQVATVSSRDEQVGELVGEAMTK_;PTMs=-;Paralogous=-
Chromosome	MaxQuant_1.5.0.30	exon	2276493	2276529	36.236	-	0	Amino_Acid_Before=K;Annotated=+;Charges=2;PEP=0.053335;Missed_Cleavages=0;Mass=1273.7143;Sequence(s)=_AIASLFAQVQAR_;PTMs=-;Paralogous=-
Chromosome	MaxQuant_1.5.0.30	exon	3853938	3853974	44.543	-	0	Amino_Acid_Before=R;Annotated=+;Charges=2,3;PEP=0.0056596;Missed_Cleavages=0;Mass=1294.7146;Sequence(s)=_AIASPHLVAFNR_;PTMs=-;Paralogous=-
Chromosome	MaxQuant_1.5.0.30	exon	469304	469355	139.49	-	0	Amino_Acid_Before=K;Annotated=+;Charges=2,3;PEP=2.0697e-12;Missed_Cleavages=0;Mass=1797.9513;Sequence(s)=_AIATLSTGYLNALEYAK_;PTMs=-;Paralogous=-
Chromosome	MaxQuant_1.5.0.30	exon	3288591	3288642	78.95	+	0	Amino_Acid_Before=R;Annotated=+;Charges=2;PEP=5.1594e-06;Missed_Cleavages=0;Mass=1554.8981;Sequence(s)=_AIATLTGVGVEGAIVGK_;PTMs=-;Paralogous=-
Chromosome	MaxQuant_1.5.0.30	exon	5095136	5095172	79.492	+	0	Amino_Acid_Before=K;Annotated=+;Charges=2;PEP=1.4558e-05;Missed_Cleavages=0;Mass=1273.6224;Sequence(s)=_AIATMGELDPEK_;PTMs=-;Paralogous=-
Chromosome	MaxQuant_1.5.0.30	exon	1699068	1699128	40.097	+	0	Amino_Acid_Before=R;Annotated=+;Charges=2,3;PEP=0.021488;Missed_Cleavages=0;Mass=1913.9993;Sequence(s)=_AICGLSGGVDSAVAAALVQR_;PTMs=-;Paralogous=-
Chromosome	MaxQuant_1.5.0.30	exon	5770709	5770736	30.612	-	0	Amino_Acid_Before=R;Annotated=+;Charges=2;PEP=0.10721;Missed_Cleavages=0;Mass=928.49779;Sequence(s)=_AIDAAEIAR_;PTMs=-;Paralogous=-
Chromosome	MaxQuant_1.5.0.30	exon	5188051	5188084	60.641	+	0	Amino_Acid_Before=R;Annotated=+;Charges=2,3;PEP=0.00043736;Missed_Cleavages=0;Mass=1118.6196;Sequence(s)=_AIDAGHPGLLR_;PTMs=-;Paralogous=-
Chromosome	MaxQuant_1.5.0.30	exon	88239	88272	69.721	+	0	Amino_Acid_Before=R;Annotated=+;Charges=2,3;PEP=2.8591e-05;Missed_Cleavages=0;Mass=1108.6241;Sequence(s)=_AIDALSHVGVK_;PTMs=-;Paralogous=-
Chromosome	MaxQuant_1.5.0.30	exon	5036177	5036207	142.43	-	0	Amino_Acid_Before=K;Annotated=+;Charges=2;PEP=1.7294e-07;Missed_Cleavages=0;Mass=1043.5434;Sequence(s)=_AIDAMTPIGR_;PTMs=-;Paralogous=-
Chromosome	MaxQuant_1.5.0.30	exon	5999169	5999238	156.36	-	0	Amino_Acid_Before=R;Annotated=+;Charges=2,3;PEP=2.0891e-20;Missed_Cleavages=0;Mass=2285.144;Sequence(s)=_AIDAPAGSDFVADFAGLGSVHLR_;PTMs=-;Paralogous=-
Chromosome	MaxQuant_1.5.0.30	exon	6578992	6579019	56.916	-	0	Amino_Acid_Before=K;Annotated=+;Charges=2;PEP=0.0020746;Missed_Cleavages=0;Mass=1034.4669;Sequence(s)=_AIDDEYPGR_;PTMs=-;Paralogous=-
Chromosome	MaxQuant_1.5.0.30	exon	6786547	6786568	64.757	+	0	Amino_Acid_Before=M;Annotated=+;Charges=2;PEP=0.0062542;Missed_Cleavages=0;Mass=832.40792;Sequence(s)=_AIDDFPR_;PTMs=-;Paralogous=-
Chromosome	MaxQuant_1.5.0.30	exon	6786547	6786613	62.082	+	0	Amino_Acid_Before=M;Annotated=+;Charges=3,4;PEP=5.2903e-05;Missed_Cleavages=1;Mass=2537.3067;Sequence(s)=_AIDDFPRYPLTFGPSPIHPLER_;PTMs=-;Paralogous=-
Chromosome	MaxQuant_1.5.0.30	exon	472539	472563	51.066	-	0	Amino_Acid_Before=R;Annotated=+;Charges=2;PEP=0.021045;Missed_Cleavages=0;Mass=945.47673;Sequence(s)=_AIDEITER_;PTMs=-;Paralogous=-
Chromosome	MaxQuant_1.5.0.30	exon	6568079	6568181	131.08	+	0	Amino_Acid_Before=K;Annotated=+;Charges=3;PEP=1.3799e-22;Missed_Cleavages=1;Mass=3815.6434;Sequence(s)=_AIDGQFDWGQPLFSYNFGDPDSRNDDDSAPNMPK_;PTMs=-;Paralogous=-
Chromosome	MaxQuant_1.5.0.30	exon	6191237	6191291	88.385	-	0	Amino_Acid_Before=R;Annotated=+;Charges=2;PEP=3.4402e-07;Missed_Cleavages=0;Mass=1996.0365;Sequence(s)=_AIDILLVEDDPGDELITR_;PTMs=-;Paralogous=-
Chromosome	MaxQuant_1.5.0.30	exon	3121707	3121731	59.35	+	0	Amino_Acid_Before=K;Annotated=+;Charges=2;PEP=0.0035856;Missed_Cleavages=0;Mass=901.45051;Sequence(s)=_AIDLAEDR_;PTMs=-;Paralogous=-
Chromosome	MaxQuant_1.5.0.30	exon	3121707	3121779	141.21	+	0	Amino_Acid_Before=K;Annotated=+;Charges=3,4;PEP=1.9974e-16;Missed_Cleavages=1;Mass=2447.2809;Sequence(s)=_AIDLAEDRGHFGEVLTAAGLPAPK_;PTMs=-;Paralogous=-
Chromosome	MaxQuant_1.5.0.30	exon	6154290	6154323	75.819	-	0	Amino_Acid_Before=K;Annotated=+;Charges=2;PEP=2.5524e-05;Missed_Cleavages=0;Mass=1142.5932;Sequence(s)=_AIDLIDEAGAR_;PTMs=-;Paralogous=-
Chromosome	MaxQuant_1.5.0.30	exon	5998780	5998840	140.75	-	0	Amino_Acid_Before=R;Annotated=+;Charges=2;PEP=2.0641e-13;Missed_Cleavages=0;Mass=1927.0891;Sequence(s)=_AIDLTPAAVGPGVVPPANLR_;PTMs=-;Paralogous=-
Chromosome	MaxQuant_1.5.0.30	exon	4476416	4476446	72.434	+	0	Amino_Acid_Before=R;Annotated=+;Charges=2;PEP=8.6613e-05;Missed_Cleavages=0;Mass=1119.5812;Sequence(s)=_AIDPSTFELK_;PTMs=-;Paralogous=-
Chromosome	MaxQuant_1.5.0.30	exon	479823	479877	131.31	-	0	Amino_Acid_Before=R;Annotated=+;Charges=3,4;PEP=1.5048e-12;Missed_Cleavages=1;Mass=1881.9293;Sequence(s)=_AIDRDTQTASAGSVTPHR_;PTMs=-;Paralogous=-
Chromosome	MaxQuant_1.5.0.30	exon	5330727	5330757	52.863	+	0	Amino_Acid_Before=K;Annotated=+;Charges=2;PEP=0.0034009;Missed_Cleavages=1;Mass=1166.5792;Sequence(s)=_AIDRGHDLDR_;PTMs=-;Paralogous=-
Chromosome	MaxQuant_1.5.0.30	exon	3974237	3974273	166.86	-	0	Amino_Acid_Before=R;Annotated=+;Charges=2;PEP=1.8576e-13;Missed_Cleavages=0;Mass=1322.6354;Sequence(s)=_AIDTESNLGQYL_;PTMs=-;Paralogous=-
Chromosome	MaxQuant_1.5.0.30	exon	2815484	2815508	49.715	-	0	Amino_Acid_Before=M;Annotated=+;Charges=2;PEP=0.0064008;Missed_Cleavages=0;Mass=885.52837;Sequence(s)=_AIDVTVLR_;PTMs=-;Paralogous=-
Chromosome	MaxQuant_1.5.0.30	exon	1443025	1443046	90.986	-	0	Amino_Acid_Before=K;Annotated=+;Charges=1;PEP=0.025805;Missed_Cleavages=0;Mass=734.39629;Sequence(s)=_AIEAGFK_;PTMs=-;Paralogous=-
Chromosome	MaxQuant_1.5.0.30	exon	2681170	2681218	110.12	+	0	Amino_Acid_Before=R;Annotated=+;Charges=2,3;PEP=3.9031e-08;Missed_Cleavages=0;Mass=1639.8278;Sequence(s)=_AIEAGNLSVNSHSSVR_;PTMs=-;Paralogous=-
Chromosome	MaxQuant_1.5.0.30	exon	4763332	4763380	272.95	-	0	Amino_Acid_Before=K;Annotated=+;Charges=2,3;PEP=3.8387e-58;Missed_Cleavages=0;Mass=1778.9666;Sequence(s)=_AIEALLEQTEVPLPEK_;PTMs=-;Paralogous=-
Chromosome	MaxQuant_1.5.0.30	exon	2625969	2625990	72.138	+	0	Amino_Acid_Before=R;Annotated=+;Charges=2;PEP=0.0058995;Missed_Cleavages=0;Mass=786.42357;Sequence(s)=_AIEDAIR_;PTMs=-;Paralogous=-
Chromosome	MaxQuant_1.5.0.30	exon	351581	351644	145.55	-	0	Amino_Acid_Before=R;Annotated=+;Charges=2,3,4;PEP=2.4124e-15;Missed_Cleavages=1;Mass=2363.2121;Sequence(s)=_AIEDEKPPTNIALPHEGLTYR_;PTMs=-;Paralogous=-
Chromosome	MaxQuant_1.5.0.30	exon	4415476	4415569	228.52	+	0	Amino_Acid_Before=R;Annotated=+;Charges=3,5;PEP=4.0388e-53;Missed_Cleavages=1;Mass=3142.5895;Sequence(s)=_AIELAGLKPTDIDHVNAHATGTNVGDVAESK_;PTMs=-;Paralogous=-
Chromosome	MaxQuant_1.5.0.30	exon	6308761	6308800	207.97	-	0	Amino_Acid_Before=M;Annotated=+;Charges=2,3;PEP=1.1081e-26;Missed_Cleavages=0;Mass=1585.8504;Sequence(s)=_(ac)AIELNQIWDFPIK_,_AIELNQIWDFPIK_;PTMs=+;Paralogous=-
Chromosome	MaxQuant_1.5.0.30	exon	5206743	5206782	166.7	+	0	Amino_Acid_Before=K;Annotated=+;Charges=2,3;PEP=3.8624e-18;Missed_Cleavages=0;Mass=1389.7616;Sequence(s)=_AIELSGASNLLFR_;PTMs=-;Paralogous=-
Chromosome	MaxQuant_1.5.0.30	exon	2538910	2538946	30.484	+	0	Amino_Acid_Before=K;Annotated=+;Charges=2;PEP=0.089069;Missed_Cleavages=0;Mass=1289.6867;Sequence(s)=_AIELVGLDGFEK_;PTMs=-;Paralogous=-
Chromosome	MaxQuant_1.5.0.30	exon	6629491	6629521	46.73	+	0	Amino_Acid_Before=R;Annotated=+;Charges=2;PEP=0.014282;Missed_Cleavages=0;Mass=1215.6248;Sequence(s)=_AIEQIWDSVR_;PTMs=-;Paralogous=-
Chromosome	MaxQuant_1.5.0.30	exon	4777936	4777969	73.435	-	0	Amino_Acid_Before=R;Annotated=+;Charges=2;PEP=3.05e-05;Missed_Cleavages=0;Mass=1162.6234;Sequence(s)=_AIEVVYGADVK_;PTMs=-;Paralogous=-
Chromosome	MaxQuant_1.5.0.30	exon	5553767	5553791	86.794	-	0	Amino_Acid_Before=R;Annotated=+;Charges=3;PEP=0.0001066;Missed_Cleavages=1;Mass=960.5505;Sequence(s)=_AIFDALRR_;PTMs=-;Paralogous=-
Chromosome	MaxQuant_1.5.0.30	exon	2115397	2115430	57.175	+	0	Amino_Acid_Before=R;Annotated=+;Charges=2;PEP=0.00071955;Missed_Cleavages=0;Mass=1292.6149;Sequence(s)=_AIFDAWQTGER_;PTMs=-;Paralogous=-
Chromosome	MaxQuant_1.5.0.30	exon	3571121	3571157	61.48	+	0	Amino_Acid_Before=R;Annotated=+;Charges=2,3;PEP=0.00023176;Missed_Cleavages=0;Mass=1324.704;Sequence(s)=_AIFWLHGTPGAR_;PTMs=-;Paralogous=-
Chromosome	MaxQuant_1.5.0.30	exon	1607649	1607697	119.47	-	0	Amino_Acid_Before=K;Annotated=+;Charges=2,3;PEP=2.1707e-08;Missed_Cleavages=0;Mass=1720.8996;Sequence(s)=_AIGEDDHLVGLVLENK_;PTMs=-;Paralogous=-
Chromosome	MaxQuant_1.5.0.30	exon	1607646	1607697	62.203	-	0	Amino_Acid_Before=K;Annotated=+;Charges=3,4;PEP=7.7024e-05;Missed_Cleavages=1;Mass=1877.0007;Sequence(s)=_AIGEDDHLVGLVLENKR_;PTMs=-;Paralogous=-
Chromosome	MaxQuant_1.5.0.30	exon	4619666	4619720	83.404	-	0	Amino_Acid_Before=R;Annotated=+;Charges=2;PEP=1.5249e-06;Missed_Cleavages=0;Mass=1669.9403;Sequence(s)=_AIGEFGSVVLIGGAVPGK_;PTMs=-;Paralogous=-
Chromosome	MaxQuant_1.5.0.30	exon	3128778	3128823	200.76	+	0	Amino_Acid_Before=K;Annotated=+;Charges=2,3;PEP=1.2568e-32;Missed_Cleavages=0;Mass=1625.9253;Sequence(s)=_AIGEVFDLRPAAIVR_;PTMs=-;Paralogous=-
Chromosome	MaxQuant_1.5.0.30	exon	6629596	6629650	122.49	+	0	Amino_Acid_Before=R;Annotated=+;Charges=2,3;PEP=2.2703e-09;Missed_Cleavages=0;Mass=1851.8024;Sequence(s)=_AIGHGWGNGPDDSPDTEK_;PTMs=-;Paralogous=-
Chromosome	MaxQuant_1.5.0.30	exon	2158891	2158924	64.654	-	0	Amino_Acid_Before=R;Annotated=+;Charges=1,2;PEP=0.00011075;Missed_Cleavages=0;Mass=1039.6277;Sequence(s)=_AIGIAEGVVVI_;PTMs=-;Paralogous=-
Chromosome	MaxQuant_1.5.0.30	exon	5044540	5044576	38.674	-	0	Amino_Acid_Before=R;Annotated=+;Charges=2;PEP=0.03819;Missed_Cleavages=0;Mass=1085.6445;Sequence(s)=_AIGIASAVSAVK_;PTMs=-;Paralogous=-
Chromosome	MaxQuant_1.5.0.30	exon	990388	990415	162.5	+	0	Amino_Acid_Before=K;Annotated=+;Charges=1,2;PEP=2.4033e-07;Missed_Cleavages=0;Mass=1052.4961;Sequence(s)=_AIGIDDYMR_;PTMs=-;Paralogous=-
Chromosome	MaxQuant_1.5.0.30	exon	412071	412143	72.935	+	0	Amino_Acid_Before=R;Annotated=+;Charges=3,4;PEP=1.3629e-07;Missed_Cleavages=2;Mass=2774.3983;Sequence(s)=_AIGIPERDLMYVAELMELKPDESR_;PTMs=-;Paralogous=-
Chromosome	MaxQuant_1.5.0.30	exon	3157940	3157970	93.096	+	0	Amino_Acid_Before=K;Annotated=+;Charges=1,2;PEP=9.0117e-06;Missed_Cleavages=0;Mass=1051.6641;Sequence(s)=_AIGLVLPELK_;PTMs=-;Paralogous=-
Chromosome	MaxQuant_1.5.0.30	exon	5067964	5068003	61.11	-	0	Amino_Acid_Before=R;Annotated=+;Charges=2;PEP=0.00038269;Missed_Cleavages=0;Mass=1270.6704;Sequence(s)=_AIGPGTVAEIMGR_;PTMs=-;Paralogous=-
Chromosome	MaxQuant_1.5.0.30	exon	3689938	3689986	145.46	-	0	Amino_Acid_Before=R;Annotated=+;Charges=2,3;PEP=2.0756e-12;Missed_Cleavages=0;Mass=1565.8526;Sequence(s)=_AIGSGTVTAVSTPIHR_;PTMs=-;Paralogous=-
Chromosome	MaxQuant_1.5.0.30	exon	5057426	5057462	98.407	-	0	Amino_Acid_Before=R;Annotated=+;Charges=2,3;PEP=1.2469e-06;Missed_Cleavages=0;Mass=1343.7271;Sequence(s)=_AIGVDLMFTHIK_;PTMs=-;Paralogous=-
Chromosome	MaxQuant_1.5.0.30	exon	4546129	4546183	99.273	-	0	Amino_Acid_Before=R;Annotated=+;Charges=2;PEP=1.6767e-07;Missed_Cleavages=0;Mass=1831.8628;Sequence(s)=_AIGYEAAYAGTSFATPDK_;PTMs=-;Paralogous=-
Chromosome	MaxQuant_1.5.0.30	exon	4260284	4260314	22.686	-	0	Amino_Acid_Before=R;Annotated=+;Charges=3;PEP=0.087458;Missed_Cleavages=0;Mass=1091.5724;Sequence(s)=_AIHAELGPER_;PTMs=-;Paralogous=-
Chromosome	MaxQuant_1.5.0.30	exon	269312	269357	84.759	-	0	Amino_Acid_Before=R;Annotated=+;Charges=2,3,4;PEP=8.3134e-06;Missed_Cleavages=0;Mass=1490.7702;Sequence(s)=_AIHAGQRPDAATGAR_;PTMs=-;Paralogous=-
Chromosome	MaxQuant_1.5.0.30	exon	5357336	5357438	230.32	-	0	Amino_Acid_Before=K;Annotated=+;Charges=2,3;PEP=7.2585e-59;Missed_Cleavages=0;Mass=3401.664;Sequence(s)=_AIHAGYQPDPATGAVNTPIYASSTFAQDGVGGLR_;PTMs=-;Paralogous=-
Chromosome	MaxQuant_1.5.0.30	exon	1905620	1905650	86.898	-	0	Amino_Acid_Before=R;Annotated=+;Charges=3;PEP=1.032e-05;Missed_Cleavages=0;Mass=1370.6884;Sequence(s)=_AIHFQEWWVR_;PTMs=-;Paralogous=-
Chromosome	MaxQuant_1.5.0.30	exon	1542010	1542034	94.114	+	0	Amino_Acid_Before=R;Annotated=+;Charges=2,3;PEP=0.00096909;Missed_Cleavages=1;Mass=918.60147;Sequence(s)=_AIHKLPIK_;PTMs=-;Paralogous=-
Chromosome	MaxQuant_1.5.0.30	exon	344103	344133	59.931	-	0	Amino_Acid_Before=R;Annotated=+;Charges=2,3;PEP=0.0005825;Missed_Cleavages=0;Mass=1017.572;Sequence(s)=_AIHSPVPAAR_;PTMs=-;Paralogous=-
Chromosome	MaxQuant_1.5.0.30	exon	4996658	4996751	60.641	-	0	Amino_Acid_Before=R;Annotated=+;Charges=3;PEP=2.5433e-05;Missed_Cleavages=0;Mass=3338.7034;Sequence(s)=_AIIDQLPDEDIVYVGDTGNGPYGPLTIPQIR_;PTMs=-;Paralogous=-
Chromosome	MaxQuant_1.5.0.30	exon	316982	317015	32.127	-	0	Amino_Acid_Before=R;Annotated=+;Charges=2;PEP=0.030508;Missed_Cleavages=0;Mass=1102.6135;Sequence(s)=_AIIGAGDALFR_;PTMs=-;Paralogous=-
Chromosome	MaxQuant_1.5.0.30	exon	2025668	2025728	18.699	+	0	Amino_Acid_Before=K;Annotated=+;Charges=2,3;PEP=0.068391;Missed_Cleavages=0;Mass=2014.0946;Sequence(s)=_AIIVATDDDASAVLVTLTAR_;PTMs=-;Paralogous=-
Chromosome	MaxQuant_1.5.0.30	exon	5998513	5998558	68.044	-	0	Amino_Acid_Before=K;Annotated=+;Charges=2;PEP=3.051e-05;Missed_Cleavages=0;Mass=1663.9154;Sequence(s)=_AIIVLNPAEPPMIMR_;PTMs=-;Paralogous=-
Chromosome	MaxQuant_1.5.0.30	exon	6463131	6463206	141.38	-	0	Amino_Acid_Before=K;Annotated=+;Charges=2,3;PEP=8.1366e-19;Missed_Cleavages=1;Mass=2606.3479;Sequence(s)=_AIKPSYGLAEATLFVSTTPSAEEPK_;PTMs=-;Paralogous=-
Chromosome	MaxQuant_1.5.0.30	exon	5804482	5804539	121.44	-	0	Amino_Acid_Before=R;Annotated=+;Charges=2,3;PEP=1.5335e-09;Missed_Cleavages=0;Mass=1917.9796;Sequence(s)=_AILAAAVEGAQVDFDTATR_;PTMs=-;Paralogous=-
Chromosome	MaxQuant_1.5.0.30	exon	4257544	4257568	46.129	-	0	Amino_Acid_Before=K;Annotated=+;Charges=2;PEP=0.029295;Missed_Cleavages=0;Mass=857.49707;Sequence(s)=_AILASDIR_;PTMs=-;Paralogous=-
Chromosome	MaxQuant_1.5.0.30	exon	1036881	1036917	45.28	+	0	Amino_Acid_Before=R;Annotated=+;Charges=2;PEP=0.0091127;Missed_Cleavages=0;Mass=1345.7242;Sequence(s)=_AILDAALVEFER_;PTMs=-;Paralogous=-
Chromosome	MaxQuant_1.5.0.30	exon	3773253	3773295	41.996	+	0	Amino_Acid_Before=R;Annotated=+;Charges=3;PEP=0.003707;Missed_Cleavages=0;Mass=1416.8201;Sequence(s)=_AILEALAPPGGRPR_;PTMs=-;Paralogous=-
Chromosome	MaxQuant_1.5.0.30	exon	5366860	5366896	39.394	+	0	Amino_Acid_Before=R;Annotated=+;Charges=2;PEP=0.012263;Missed_Cleavages=0;Mass=1267.75;Sequence(s)=_AILGLPVDTTLR_;PTMs=-;Paralogous=-
Chromosome	MaxQuant_1.5.0.30	exon	4582960	4583014	57.525	-	0	Amino_Acid_Before=R;Annotated=+;Charges=3;PEP=0.00017739;Missed_Cleavages=1;Mass=2044.0953;Sequence(s)=_AILNFLESGVDLDDVLRR_;PTMs=-;Paralogous=-
Chromosome	MaxQuant_1.5.0.30	exon	6642725	6642782	27.271	-	0	Amino_Acid_Before=R;Annotated=+;Charges=3;PEP=0.057865;Missed_Cleavages=0;Mass=1972.0742;Sequence(s)=_AILPHLDPGTGSLLDAVQR_;PTMs=-;Paralogous=-
Chromosome	MaxQuant_1.5.0.30	exon	1244507	1244534	48.794	+	0	Amino_Acid_Before=R;Annotated=+;Charges=2;PEP=0.019931;Missed_Cleavages=0;Mass=911.55525;Sequence(s)=_AILQAGIAR_;PTMs=-;Paralogous=-
Chromosome	MaxQuant_1.5.0.30	exon	5054779	5054809	101.97	-	0	Amino_Acid_Before=K;Annotated=+;Charges=2;PEP=5.1404e-06;Missed_Cleavages=0;Mass=1028.5866;Sequence(s)=_AILSALEQGK_;PTMs=-;Paralogous=-
Chromosome	MaxQuant_1.5.0.30	exon	6542597	6542636	56.569	+	0	Amino_Acid_Before=R;Annotated=+;Charges=2;PEP=0.00057524;Missed_Cleavages=0;Mass=1353.7001;Sequence(s)=_AILTASSAEHQAR_;PTMs=-;Paralogous=-
Chromosome	MaxQuant_1.5.0.30	exon	2157974	2158016	87.447	-	0	Amino_Acid_Before=R;Annotated=+;Charges=2;PEP=1.2808e-06;Missed_Cleavages=0;Mass=1493.7613;Sequence(s)=_AILTDAGVEISYDK_;PTMs=-;Paralogous=-
Chromosome	MaxQuant_1.5.0.30	exon	2157932	2158016	116.24	-	0	Amino_Acid_Before=R;Annotated=+;Charges=3,4;PEP=3.0486e-16;Missed_Cleavages=1;Mass=2914.4825;Sequence(s)=_AILTDAGVEISYDKPAHAQSAAAAEFLR_;PTMs=-;Paralogous=-
Chromosome	MaxQuant_1.5.0.30	exon	4759810	4759876	104.18	-	0	Amino_Acid_Before=R;Annotated=+;Charges=2,3;PEP=7.7326e-10;Missed_Cleavages=1;Mass=2503.2702;Sequence(s)=_AIMEEVLLPVMYDIPSRDDVAK_;PTMs=-;Paralogous=-
Chromosome	MaxQuant_1.5.0.30	exon	3843354	3843384	58.592	-	0	Amino_Acid_Before=R;Annotated=+;Charges=2;PEP=0.00059407;Missed_Cleavages=0;Mass=1075.5583;Sequence(s)=_AIMTTDTVPK_;PTMs=-;Paralogous=-
Chromosome	MaxQuant_1.5.0.30	exon	2858564	2858600	76.073	+	0	Amino_Acid_Before=R;Annotated=+;Charges=2;PEP=1.9802e-05;Missed_Cleavages=0;Mass=1298.6466;Sequence(s)=_AINAQSNPEEVK_;PTMs=-;Paralogous=-
Chromosome	MaxQuant_1.5.0.30	exon	3216860	3216911	278.24	-	0	Amino_Acid_Before=K;Annotated=+;Charges=2,3;PEP=7.4816e-59;Missed_Cleavages=0;Mass=1741.8959;Sequence(s)=_AINDNDLAVTAVLSGNR_;PTMs=-;Paralogous=-
Chromosome	MaxQuant_1.5.0.30	exon	2276274	2276337	44.848	-	0	Amino_Acid_Before=K;Annotated=+;Charges=3;PEP=0.00031234;Missed_Cleavages=0;Mass=2245.1491;Sequence(s)=_AINDYLGHTAGDAFISILAQR_;PTMs=-;Paralogous=-
Chromosome	MaxQuant_1.5.0.30	exon	2158826	2158850	73.665	-	0	Amino_Acid_Before=M;Annotated=+;Charges=2;PEP=0.0015076;Missed_Cleavages=0;Mass=924.53927;Sequence(s)=_AINLELPR_;PTMs=-;Paralogous=-
Chromosome	MaxQuant_1.5.0.30	exon	2158823	2158850	83.948	-	0	Amino_Acid_Before=M;Annotated=+;Charges=2,3;PEP=0.0002156;Missed_Cleavages=1;Mass=1052.6342;Sequence(s)=_AINLELPRK_;PTMs=-;Paralogous=-
Chromosome	MaxQuant_1.5.0.30	exon	4415569	4415620	193.97	+	0	Amino_Acid_Before=K;Annotated=+;Charges=2,3,4;PEP=1.6013e-25;Missed_Cleavages=1;Mass=1737.8985;Sequence(s)=_AINNAMGGHKPAVYAPK_;PTMs=-;Paralogous=-
Chromosome	MaxQuant_1.5.0.30	exon	3929788	3929842	145.71	-	0	Amino_Acid_Before=R;Annotated=+;Charges=2,3;PEP=5.4251e-13;Missed_Cleavages=0;Mass=1992.0316;Sequence(s)=_AINNGFSVVEVPITFTER_;PTMs=-;Paralogous=-
Chromosome	MaxQuant_1.5.0.30	exon	5368286	5368331	126.91	+	0	Amino_Acid_Before=K;Annotated=+;Charges=2,3;PEP=1.2462e-08;Missed_Cleavages=0;Mass=1545.8072;Sequence(s)=_AINSLTEAMVAEIGK_;PTMs=-;Paralogous=-
Chromosome	MaxQuant_1.5.0.30	exon	4369833	4369860	38.776	+	0	Amino_Acid_Before=R;Annotated=+;Charges=1,2;PEP=0.025725;Missed_Cleavages=0;Mass=924.56442;Sequence(s)=_AIPAALEIK_;PTMs=-;Paralogous=-
Chromosome	MaxQuant_1.5.0.30	exon	6427957	6427990	37.327	-	0	Amino_Acid_Before=K;Annotated=+;Charges=2;PEP=0.017413;Missed_Cleavages=0;Mass=1224.7078;Sequence(s)=_AIPITVDEIVR_;PTMs=-;Paralogous=-
Chromosome	MaxQuant_1.5.0.30	exon	3178015	3178078	180.63	-	0	Amino_Acid_Before=R;Annotated=+;Charges=2,3;PEP=7.7879e-27;Missed_Cleavages=0;Mass=2297.1804;Sequence(s)=_AIPNLSVVRPGDPNETAYAWK_;PTMs=-;Paralogous=-
Chromosome	MaxQuant_1.5.0.30	exon	531977	532019	79.614	-	0	Amino_Acid_Before=R;Annotated=+;Charges=2,3;PEP=3.1321e-05;Missed_Cleavages=1;Mass=1471.7783;Sequence(s)=_AIPSAYDGLKPGQR_;PTMs=-;Paralogous=-
Chromosome	MaxQuant_1.5.0.30	exon	806772	806901	53.419	-	0	Amino_Acid_Before=R;Annotated=+;Charges=3,4;PEP=6.864e-05;Missed_Cleavages=1;Mass=4392.0683;Sequence(s)=_AIPTGDTSPWAGGTETLGETFLDHGFDQVADGSVFAVSGGNRR_;PTMs=-;Paralogous=-
Chromosome	MaxQuant_1.5.0.30	exon	3172231	3172267	71.176	+	0	Amino_Acid_Before=R;Annotated=+;Charges=2,3;PEP=2.0414e-05;Missed_Cleavages=0;Mass=1412.7565;Sequence(s)=_AIPWVLAWSQSR_;PTMs=-;Paralogous=-
Chromosome	MaxQuant_1.5.0.30	exon	3047097	3047148	161.75	-	0	Amino_Acid_Before=K;Annotated=+;Charges=2;PEP=6.2754e-18;Missed_Cleavages=0;Mass=1732.7904;Sequence(s)=_AIQDNADGVSFDAPEGK_;PTMs=-;Paralogous=-
Chromosome	MaxQuant_1.5.0.30	exon	4860774	4860819	191.01	-	0	Amino_Acid_Before=R;Annotated=+;Charges=2;PEP=1.5386e-25;Missed_Cleavages=0;Mass=1867.9873;Sequence(s)=_AIQFNTLFLDPYLWK_;PTMs=-;Paralogous=-
Chromosome	MaxQuant_1.5.0.30	exon	5080213	5080288	91.655	-	0	Amino_Acid_Before=R;Annotated=+;Charges=3;PEP=5.7978e-11;Missed_Cleavages=1;Mass=2790.3348;Sequence(s)=_AIQGETGIKPEWAAESFTDLEEDVR_;PTMs=-;Paralogous=-
Chromosome	MaxQuant_1.5.0.30	exon	678214	678283	45.878	+	0	Amino_Acid_Before=R;Annotated=+;Charges=3;PEP=0.00019976;Missed_Cleavages=0;Mass=2470.2778;Sequence(s)=_AIQIASDSAIVIPEEMIHYGVSK_;PTMs=-;Paralogous=-
Chromosome	MaxQuant_1.5.0.30	exon	6252565	6252613	42.095	+	0	Amino_Acid_Before=R;Annotated=+;Charges=2,3;PEP=0.017841;Missed_Cleavages=0;Mass=1723.9006;Sequence(s)=_AIQIPGAAHSALEYQR_;PTMs=-;Paralogous=-
Chromosome	MaxQuant_1.5.0.30	exon	2028652	2028682	81.017	+	0	Amino_Acid_Before=R;Annotated=+;Charges=2;PEP=4.3412e-05;Missed_Cleavages=0;Mass=1100.5826;Sequence(s)=_AIQLEAEATR_;PTMs=-;Paralogous=-
Chromosome	MaxQuant_1.5.0.30	exon	1466763	1466871	95.784	+	0	Amino_Acid_Before=K;Annotated=+;Charges=4;PEP=1.8651e-14;Missed_Cleavages=0;Mass=3933.8778;Sequence(s)=_AIQLHPLVCEAFNADFDGDQMAVHLPLSAEAQAEAR_;PTMs=-;Paralogous=-
Chromosome	MaxQuant_1.5.0.30	exon	2501579	2501600	120.86	-	0	Amino_Acid_Before=K;Annotated=+;Charges=1,2;PEP=0.0086087;Missed_Cleavages=0;Mass=812.51199;Sequence(s)=_AIQQLLK_;PTMs=-;Paralogous=-
Chromosome	MaxQuant_1.5.0.30	exon	1541225	1541246	58.981	+	0	Amino_Acid_Before=K;Annotated=+;Charges=2;PEP=0.010196;Missed_Cleavages=0;Mass=775.40106;Sequence(s)=_AIQSAMR_;PTMs=-;Paralogous=-
Chromosome	MaxQuant_1.5.0.30	exon	6974315	6974357	100.11	+	0	Amino_Acid_Before=R;Annotated=+;Charges=2,3;PEP=2.5533e-06;Missed_Cleavages=0;Mass=1378.7317;Sequence(s)=_AIQSLAAAAEAAHR_;PTMs=-;Paralogous=-
Chromosome	MaxQuant_1.5.0.30	exon	124762	124816	166.6	-	0	Amino_Acid_Before=R;Annotated=+;Charges=2,3;PEP=2.6987e-18;Missed_Cleavages=0;Mass=1792.922;Sequence(s)=_AIQVHGAAGVGDDFPLAR_;PTMs=-;Paralogous=-
Chromosome	MaxQuant_1.5.0.30	exon	3160114	3160171	166.28	+	0	Amino_Acid_Before=K;Annotated=+;Charges=2,3;PEP=3.5597e-18;Missed_Cleavages=1;Mass=1913.033;Sequence(s)=_AIRGELANLSSSEIAAGVR_;PTMs=-;Paralogous=-
Chromosome	MaxQuant_1.5.0.30	exon	1314846	1314879	100.69	+	0	Amino_Acid_Before=K;Annotated=+;Charges=2;PEP=5.7715e-07;Missed_Cleavages=0;Mass=1028.5615;Sequence(s)=_AISAAAELGAR_;PTMs=-;Paralogous=-
Chromosome	MaxQuant_1.5.0.30	exon	1280841	1280871	51.762	+	0	Amino_Acid_Before=M;Annotated=+;Charges=2;PEP=0.010717;Missed_Cleavages=0;Mass=1035.5601;Sequence(s)=_AISDVAVYAK_;PTMs=-;Paralogous=-
Chromosome	MaxQuant_1.5.0.30	exon	6307591	6307642	165.16	-	0	Amino_Acid_Before=R;Annotated=+;Charges=2,3;PEP=4.6664e-18;Missed_Cleavages=0;Mass=1994.8905;Sequence(s)=_AISEHIQDDWCTPGNPR_;PTMs=-;Paralogous=-
Chromosome	MaxQuant_1.5.0.30	exon	5035802	5035823	143.37	-	0	Amino_Acid_Before=R;Annotated=+;Charges=2;PEP=8.4522e-05;Missed_Cleavages=0;Mass=784.51707;Sequence(s)=_AISLLLR_;PTMs=-;Paralogous=-
Chromosome	MaxQuant_1.5.0.30	exon	6475612	6475657	98.943	-	0	Amino_Acid_Before=K;Annotated=+;Charges=2,3;PEP=2.8831e-06;Missed_Cleavages=0;Mass=1675.9661;Sequence(s)=_AISLVGRPLYEAFIK_;PTMs=-;Paralogous=-
Chromosome	MaxQuant_1.5.0.30	exon	3846815	3846920	25.59	-	0	Amino_Acid_Before=R;Annotated=+;Charges=5;PEP=0.042385;Missed_Cleavages=0;Mass=3796.8342;Sequence(s)=_AISPAVDVTNYVMLEFGHPMHAHDSSLITGAFDVR_;PTMs=-;Paralogous=-
Chromosome	MaxQuant_1.5.0.30	exon	6301859	6301895	37.613	-	0	Amino_Acid_Before=R;Annotated=+;Charges=2;PEP=0.044776;Missed_Cleavages=0;Mass=1211.5418;Sequence(s)=_AISSGDSAFDSR_;PTMs=-;Paralogous=-
Chromosome	MaxQuant_1.5.0.30	exon	6629698	6629737	58.32	+	0	Amino_Acid_Before=K;Annotated=+;Charges=2,3;PEP=0.0015466;Missed_Cleavages=0;Mass=1440.7759;Sequence(s)=_AISSTVVHMLVER_;PTMs=-;Paralogous=-
Chromosome	MaxQuant_1.5.0.30	exon	4367213	4367273	141.78	+	0	Amino_Acid_Before=M;Annotated=+;Charges=2;PEP=1.891e-13;Missed_Cleavages=0;Mass=2045.0463;Sequence(s)=_AISVQMPALGESVTEGTVTR_;PTMs=-;Paralogous=-
Chromosome	MaxQuant_1.5.0.30	exon	6659077	6659101	41.429	-	0	Amino_Acid_Before=K;Annotated=+;Charges=2;PEP=0.057367;Missed_Cleavages=0;Mass=827.52289;Sequence(s)=_AITAAILR_;PTMs=-;Paralogous=-
Chromosome	MaxQuant_1.5.0.30	exon	1520079	1520118	57.434	-	0	Amino_Acid_Before=R;Annotated=+;Charges=2;PEP=0.0028935;Missed_Cleavages=0;Mass=1184.6149;Sequence(s)=_AITAGGGTPGEVR_;PTMs=-;Paralogous=-
Chromosome	MaxQuant_1.5.0.30	exon	5399714	5399735	75.269	-	0	Amino_Acid_Before=R;Annotated=+;Charges=2;PEP=0.0054965;Missed_Cleavages=0;Mass=742.47012;Sequence(s)=_AITAIVR_;PTMs=-;Paralogous=-
Chromosome	MaxQuant_1.5.0.30	exon	6526577	6526610	118.77	-	0	Amino_Acid_Before=K;Annotated=+;Charges=2;PEP=2.8693e-07;Missed_Cleavages=0;Mass=1235.6986;Sequence(s)=_AITALVNLEHR_;PTMs=-;Paralogous=-
Chromosome	MaxQuant_1.5.0.30	exon	4670346	4670397	56.906	-	0	Amino_Acid_Before=R;Annotated=+;Charges=3,4;PEP=0.0002182;Missed_Cleavages=0;Mass=1928.0156;Sequence(s)=_AITAWAEEHHVPLVDLK_;PTMs=-;Paralogous=-
Chromosome	MaxQuant_1.5.0.30	exon	3278956	3279013	107.65	+	0	Amino_Acid_Before=K;Annotated=+;Charges=2,3;PEP=1.9286e-08;Missed_Cleavages=0;Mass=1916.948;Sequence(s)=_AITDLVADGALFDESAPGR_;PTMs=-;Paralogous=-
Chromosome	MaxQuant_1.5.0.30	exon	1350865	1350898	17.135	+	0	Amino_Acid_Before=K;Annotated=+;Charges=3;PEP=0.060838;Missed_Cleavages=0;Mass=1294.6881;Sequence(s)=_AITEHLVEVER_;PTMs=-;Paralogous=-
Chromosome	MaxQuant_1.5.0.30	exon	3934867	3934894	51.528	-	0	Amino_Acid_Before=M;Annotated=+;Charges=2;PEP=0.0030501;Missed_Cleavages=0;Mass=934.51238;Sequence(s)=_AITFADVAK_;PTMs=-;Paralogous=-
Chromosome	MaxQuant_1.5.0.30	exon	4336341	4336371	89.047	+	0	Amino_Acid_Before=R;Annotated=+;Charges=1,2;PEP=1.0777e-05;Missed_Cleavages=0;Mass=1004.5655;Sequence(s)=_AITIGAFANK_;PTMs=-;Paralogous=-
Chromosome	MaxQuant_1.5.0.30	exon	1015789	1015831	103.79	+	0	Amino_Acid_Before=R;Annotated=+;Charges=2,3;PEP=1.5447e-06;Missed_Cleavages=0;Mass=1437.7576;Sequence(s)=_AITTAHLALDAADR_;PTMs=-;Paralogous=-
Chromosome	MaxQuant_1.5.0.30	exon	1015789	1015852	80.412	+	0	Amino_Acid_Before=R;Annotated=+;Charges=3,4,5;PEP=4.1023e-07;Missed_Cleavages=1;Mass=2339.2862;Sequence(s)=_AITTAHLALDAADRLWIPVHR_;PTMs=-;Paralogous=-
Chromosome	MaxQuant_1.5.0.30	exon	3683252	3683282	79.07	+	0	Amino_Acid_Before=K;Annotated=+;Charges=2;PEP=5.321e-05;Missed_Cleavages=0;Mass=1073.6081;Sequence(s)=_AITTLDVVSR_;PTMs=-;Paralogous=-
Chromosome	MaxQuant_1.5.0.30	exon	3149259	3149298	77.185	-	0	Amino_Acid_Before=R;Annotated=+;Charges=2;PEP=1.5325e-05;Missed_Cleavages=0;Mass=1158.5993;Sequence(s)=_AIVAAAADTSGGR_;PTMs=-;Paralogous=-
Chromosome	MaxQuant_1.5.0.30	exon	4583221	4583251	59.931	-	0	Amino_Acid_Before=R;Annotated=+;Charges=1,2;PEP=0.025644;Missed_Cleavages=0;Mass=1033.5808;Sequence(s)=_AIVADFVATK_;PTMs=-;Paralogous=-
Chromosome	MaxQuant_1.5.0.30	exon	6002385	6002424	85.909	+	0	Amino_Acid_Before=K;Annotated=+;Charges=2;PEP=5.42e-06;Missed_Cleavages=0;Mass=1385.7151;Sequence(s)=_AIVDNLLDGDVSR_;PTMs=-;Paralogous=-
Chromosome	MaxQuant_1.5.0.30	exon	4201385	4201418	78.903	-	0	Amino_Acid_Before=K;Annotated=+;Charges=2,3;PEP=1.9078e-05;Missed_Cleavages=0;Mass=1300.7139;Sequence(s)=_AIVEHLTYLSR_;PTMs=-;Paralogous=-
Chromosome	MaxQuant_1.5.0.30	exon	1765042	1765075	69.721	-	0	Amino_Acid_Before=K;Annotated=+;Charges=2;PEP=0.00054902;Missed_Cleavages=0;Mass=1034.5509;Sequence(s)=_AIVFATGGSGR_;PTMs=-;Paralogous=-
Chromosome	MaxQuant_1.5.0.30	exon	1853602	1853641	41.996	-	0	Amino_Acid_Before=R;Annotated=+;Charges=2;PEP=0.016484;Missed_Cleavages=0;Mass=1247.6622;Sequence(s)=_AIVFSAAGTAGQR_;PTMs=-;Paralogous=-
Chromosome	MaxQuant_1.5.0.30	exon	3127342	3127405	100.28	+	0	Amino_Acid_Before=R;Annotated=+;Charges=3;PEP=7.0515e-10;Missed_Cleavages=0;Mass=2130.0494;Sequence(s)=_AIVGFAAETGDANGDVLFHAR_;PTMs=-;Paralogous=-
Chromosome	MaxQuant_1.5.0.30	exon	5187400	5187430	60.019	+	0	Amino_Acid_Before=R;Annotated=+;Charges=3;PEP=0.00059466;Missed_Cleavages=1;Mass=994.6036;Sequence(s)=_AIVGGPGLRR_;PTMs=-;Paralogous=-
Chromosome	MaxQuant_1.5.0.30	exon	4739305	4739341	49.632	+	0	Amino_Acid_Before=K;Annotated=+;Charges=3;PEP=0.004318;Missed_Cleavages=0;Mass=1233.6466;Sequence(s)=_AIVGPAEDLGHR_;PTMs=-;Paralogous=-
Chromosome	MaxQuant_1.5.0.30	exon	5602769	5602799	74.841	-	0	Amino_Acid_Before=K;Annotated=+;Charges=2,3;PEP=5.5684e-05;Missed_Cleavages=0;Mass=991.55631;Sequence(s)=_AIVHPGGSVR_;PTMs=-;Paralogous=-
Chromosome	MaxQuant_1.5.0.30	exon	3116415	3116448	45.158	+	0	Amino_Acid_Before=R;Annotated=+;Charges=2,3;PEP=0.001269;Missed_Cleavages=0;Mass=1188.6801;Sequence(s)=_AIVLHPGPMVR_;PTMs=-;Paralogous=-
Chromosome	MaxQuant_1.5.0.30	exon	5726440	5726527	119.64	-	0	Amino_Acid_Before=R;Annotated=+;Charges=2,3;PEP=1.9145e-16;Missed_Cleavages=0;Mass=2806.4025;Sequence(s)=_AIVLTGQGSVFSAGADLSGDAFAAELPDK_;PTMs=-;Paralogous=-
Chromosome	MaxQuant_1.5.0.30	exon	6412368	6412395	68.456	+	0	Amino_Acid_Before=R;Annotated=+;Charges=2;PEP=0.00049094;Missed_Cleavages=0;Mass=844.50182;Sequence(s)=_AIVLTGSGK_;PTMs=-;Paralogous=-
Chromosome	MaxQuant_1.5.0.30	exon	4815391	4815427	85.813	+	0	Amino_Acid_Before=R;Annotated=+;Charges=2;PEP=4.865e-06;Missed_Cleavages=0;Mass=1229.7384;Sequence(s)=_AIVTPIVGAVYK_;PTMs=-;Paralogous=-
Chromosome	MaxQuant_1.5.0.30	exon	4815391	4815430	53.034	+	0	Amino_Acid_Before=R;Annotated=+;Charges=2,3;PEP=0.00079313;Missed_Cleavages=1;Mass=1357.8333;Sequence(s)=_AIVTPIVGAVYKK_;PTMs=-;Paralogous=-
Chromosome	MaxQuant_1.5.0.30	exon	772241	772292	137.61	-	0	Amino_Acid_Before=K;Annotated=+;Charges=2;PEP=2.3551e-12;Missed_Cleavages=0;Mass=1783.9581;Sequence(s)=_AIVVINPNNPTGAVYSR_;PTMs=-;Paralogous=-
Chromosome	MaxQuant_1.5.0.30	exon	1058952	1058973	70.912	-	0	Amino_Acid_Before=R;Annotated=+;Charges=2;PEP=0.0060574;Missed_Cleavages=0;Mass=872.48684;Sequence(s)=_AIWNTIR_;PTMs=-;Paralogous=-
Chromosome	MaxQuant_1.5.0.30	exon	6686511	6686553	232.6	-	0	Amino_Acid_Before=K;Annotated=+;Charges=2,3;PEP=4.9572e-34;Missed_Cleavages=0;Mass=1725.8951;Sequence(s)=_AIWNVVNWQDVQVR_;PTMs=-;Paralogous=-
Chromosome	MaxQuant_1.5.0.30	exon	4991113	4991143	45.829	+	0	Amino_Acid_Before=R;Annotated=+;Charges=3;PEP=0.0018417;Missed_Cleavages=0;Mass=1196.5938;Sequence(s)=_AIYGDRPSYR_;PTMs=-;Paralogous=-
Chromosome	MaxQuant_1.5.0.30	exon	995459	995567	223.71	+	0	Amino_Acid_Before=K;Annotated=+;Charges=3,4;PEP=6.9076e-59;Missed_Cleavages=0;Mass=3872.9122;Sequence(s)=_AIYLSGWQVAGDANLSGHTYPDQSLYPANSVPQVVR_;PTMs=-;Paralogous=-
Chromosome	MaxQuant_1.5.0.30	exon	469094	469178	147.17	-	0	Amino_Acid_Before=R;Annotated=+;Charges=2,3;PEP=1.4709e-20;Missed_Cleavages=0;Mass=2964.4618;Sequence(s)=_AIYLYTATFQDAEVAQAVHGVDGDLAAR_;PTMs=-;Paralogous=-
Chromosome	MaxQuant_1.5.0.30	exon	2833745	2833778	122.55	+	0	Amino_Acid_Before=K;Annotated=+;Charges=2;PEP=4.8088e-09;Missed_Cleavages=0;Mass=1374.6932;Sequence(s)=_AIYNPHYEIQK_;PTMs=-;Paralogous=-
Chromosome	MaxQuant_1.5.0.30	exon	5015663	5015771	226.6	-	0	Amino_Acid_Before=K;Annotated=+;Charges=3,4;PEP=7.2277e-59;Missed_Cleavages=1;Mass=3641.9053;Sequence(s)=_AKAEELGLTWLAEIGAHGVVAGPDSTLQSQPANAIK_;PTMs=-;Paralogous=-
Chromosome	MaxQuant_1.5.0.30	exon	5015660	5015771	133.29	-	0	Amino_Acid_Before=K;Annotated=+;Charges=3,4,5;PEP=1.4634e-27;Missed_Cleavages=2;Mass=3770.0003;Sequence(s)=_AKAEELGLTWLAEIGAHGVVAGPDSTLQSQPANAIKK_;PTMs=-;Paralogous=-
Chromosome	MaxQuant_1.5.0.30	exon	5094788	5094845	30.336	+	0	Amino_Acid_Before=K;Annotated=+;Charges=4;PEP=0.041271;Missed_Cleavages=2;Mass=2071.1215;Sequence(s)=_AKAELDALGWTLKPGAQFR_;PTMs=-;Paralogous=-
Chromosome	MaxQuant_1.5.0.30	exon	532644	532674	49.025	-	0	Amino_Acid_Before=R;Annotated=+;Charges=2;PEP=0.0043613;Missed_Cleavages=1;Mass=1192.5724;Sequence(s)=_AKDEFDAIER_;PTMs=-;Paralogous=-
Chromosome	MaxQuant_1.5.0.30	exon	797486	797591	209.42	+	0	Amino_Acid_Before=K;Annotated=+;Charges=3,4;PEP=2.3431e-49;Missed_Cleavages=2;Mass=3906.0262;Sequence(s)=_AKIELSSSQSTSINLPYITVDADKNPLFLDEQLTR_;PTMs=-;Paralogous=-
Chromosome	MaxQuant_1.5.0.30	exon	2849232	2849271	93.301	+	0	Amino_Acid_Before=M;Annotated=+;Charges=2,3;PEP=5.7804e-06;Missed_Cleavages=1;Mass=1462.778;Sequence(s)=_AKLDFDALNSTIR_;PTMs=-;Paralogous=-
Chromosome	MaxQuant_1.5.0.30	exon	1459616	1459655	235.11	+	0	Amino_Acid_Before=K;Annotated=+;Charges=2,3;PEP=1.5019e-33;Missed_Cleavages=1;Mass=1243.7136;Sequence(s)=_AKLEAAGASVTVK_;PTMs=-;Paralogous=-
Chromosome	MaxQuant_1.5.0.30	exon	1459268	1459307	55.724	+	0	Amino_Acid_Before=M;Annotated=+;Charges=3;PEP=0.00056473;Missed_Cleavages=1;Mass=1463.7872;Sequence(s)=_AKLSTEELLDAFK_;PTMs=-;Paralogous=-
Chromosome	MaxQuant_1.5.0.30	exon	2765434	2765479	45.438	-	0	Amino_Acid_Before=K;Annotated=+;Charges=2;PEP=0.0019361;Missed_Cleavages=2;Mass=1717.8305;Sequence(s)=_AKPESVDAVREECTK_;PTMs=-;Paralogous=-
Chromosome	MaxQuant_1.5.0.30	exon	2745966	2746041	70.761	+	0	Amino_Acid_Before=K;Annotated=+;Charges=3,4;PEP=8.9785e-08;Missed_Cleavages=1;Mass=2509.3879;Sequence(s)=_AKPGASVLIAPNFAIGAVLSMHFAK_;PTMs=-;Paralogous=-
Chromosome	MaxQuant_1.5.0.30	exon	5149835	5149883	87.411	+	0	Amino_Acid_Before=R;Annotated=+;Charges=2;PEP=1.0417e-05;Missed_Cleavages=1;Mass=1746.802;Sequence(s)=_AKQDLLDTGEEGSDNR_;PTMs=-;Paralogous=-
Chromosome	MaxQuant_1.5.0.30	exon	3155291	3155354	104.95	+	0	Amino_Acid_Before=K;Annotated=+;Charges=2;PEP=9.6457e-10;Missed_Cleavages=1;Mass=2184.0434;Sequence(s)=_AKQEGIPDTESAVTPDLLDDA_;PTMs=-;Paralogous=-
Chromosome	MaxQuant_1.5.0.30	exon	3848575	3848623	50.966	-	0	Amino_Acid_Before=R;Annotated=+;Charges=4;PEP=0.00047981;Missed_Cleavages=2;Mass=1717.9588;Sequence(s)=_AKTEHLGDRAPIALAR_;PTMs=-;Paralogous=-
Chromosome	MaxQuant_1.5.0.30	exon	1951043	1951094	111.4	+	0	Amino_Acid_Before=R;Annotated=+;Charges=2,3,4;PEP=3.5521e-08;Missed_Cleavages=2;Mass=1921.0633;Sequence(s)=_AKVEKDPENPQVVLTVR_;PTMs=-;Paralogous=-
Chromosome	MaxQuant_1.5.0.30	exon	6373411	6373468	87.062	+	0	Amino_Acid_Before=K;Annotated=+;Charges=3;PEP=2.3981e-07;Missed_Cleavages=1;Mass=2082.0633;Sequence(s)=_AKYDLSEPYSVGEGVIVTR_;PTMs=-;Paralogous=-
Chromosome	MaxQuant_1.5.0.30	exon	3345464	3345521	47.082	-	0	Amino_Acid_Before=R;Annotated=+;Charges=2;PEP=0.00046729;Missed_Cleavages=0;Mass=1779.0254;Sequence(s)=_ALAAAGLLPGDVLLVSSGR_;PTMs=-;Paralogous=-
Chromosome	MaxQuant_1.5.0.30	exon	6176109	6176172	112.55	-	0	Amino_Acid_Before=K;Annotated=+;Charges=2,3;PEP=1.1449e-11;Missed_Cleavages=0;Mass=2099.0755;Sequence(s)=_ALAAALGVEPESVTLMPSGMR_;PTMs=-;Paralogous=-
Chromosome	MaxQuant_1.5.0.30	exon	3949675	3949741	70.121	-	0	Amino_Acid_Before=R;Annotated=+;Charges=3;PEP=7.3133e-07;Missed_Cleavages=0;Mass=2255.2638;Sequence(s)=_ALAAALHPLQPEIEVISSLAGR_;PTMs=-;Paralogous=-
Chromosome	MaxQuant_1.5.0.30	exon	6741875	6741899	59.795	-	0	Amino_Acid_Before=R;Annotated=+;Charges=1;PEP=0.068791;Missed_Cleavages=0;Mass=712.37555;Sequence(s)=_ALAAAPAE_;PTMs=-;Paralogous=-
Chromosome	MaxQuant_1.5.0.30	exon	2989505	2989574	132.72	-	0	Amino_Acid_Before=R;Annotated=+;Charges=2,3;PEP=2.4486e-15;Missed_Cleavages=0;Mass=2407.2457;Sequence(s)=_ALAADPPVLLMDEPFGAVDPITR_;PTMs=-;Paralogous=-
Chromosome	MaxQuant_1.5.0.30	exon	4861917	4861953	134.99	-	0	Amino_Acid_Before=R;Annotated=+;Charges=2;PEP=3.4195e-11;Missed_Cleavages=0;Mass=1225.619;Sequence(s)=_ALAAEEPVPSDK_;PTMs=-;Paralogous=-
Chromosome	MaxQuant_1.5.0.30	exon	139300	139369	283.01	+	0	Amino_Acid_Before=R;Annotated=+;Charges=2,3;PEP=4.3757e-73;Missed_Cleavages=0;Mass=2457.3155;Sequence(s)=_ALAAETPLFLLDEPFAALDALTR_;PTMs=-;Paralogous=-
Chromosome	MaxQuant_1.5.0.30	exon	1688744	1688837	320.75	+	0	Amino_Acid_Before=K;Annotated=+;Charges=2,3,4;PEP=6.4004e-107;Missed_Cleavages=0;Mass=2916.5267;Sequence(s)=_ALAAGASTAMLGSLLAGTAESPGELIFVNGK_;PTMs=-;Paralogous=-
Chromosome	MaxQuant_1.5.0.30	exon	5236363	5236405	95.162	-	0	Amino_Acid_Before=K;Annotated=+;Charges=2,3;PEP=3.8546e-06;Missed_Cleavages=0;Mass=1456.913;Sequence(s)=_ALAAHLPVILVVNK_;PTMs=-;Paralogous=-
Chromosome	MaxQuant_1.5.0.30	exon	5513696	5513756	93.381	+	0	Amino_Acid_Before=R;Annotated=+;Charges=2,3,4;PEP=6.0325e-08;Missed_Cleavages=0;Mass=2020.9827;Sequence(s)=_ALAAHPGYSATNLQGHSGNR_;PTMs=-;Paralogous=-
Chromosome	MaxQuant_1.5.0.30	exon	3158725	3158803	203.4	+	0	Amino_Acid_Before=K;Annotated=+;Charges=2,3;PEP=8.9863e-39;Missed_Cleavages=0;Mass=2552.3023;Sequence(s)=_ALAALVEGPDGSPGVFVSDGFGVVHR_;PTMs=-;Paralogous=-
Chromosome	MaxQuant_1.5.0.30	exon	3158725	3158806	169.08	+	0	Amino_Acid_Before=K;Annotated=+;Charges=2,3,4,5;PEP=1.0003e-24;Missed_Cleavages=1;Mass=2680.3973;Sequence(s)=_ALAALVEGPDGSPGVFVSDGFGVVHRK_;PTMs=-;Paralogous=-
Chromosome	MaxQuant_1.5.0.30	exon	5446830	5446896	103.94	+	0	Amino_Acid_Before=R;Annotated=+;Charges=2;PEP=3.8619e-10;Missed_Cleavages=0;Mass=2214.1168;Sequence(s)=_ALAANDNSVEVADAFVPVIDGK_;PTMs=-;Paralogous=-
Chromosome	MaxQuant_1.5.0.30	exon	1434835	1434868	59.198	+	0	Amino_Acid_Before=R;Annotated=+;Charges=2;PEP=0.0038672;Missed_Cleavages=0;Mass=1062.6073;Sequence(s)=_ALAASIATFAK_;PTMs=-;Paralogous=-
Chromosome	MaxQuant_1.5.0.30	exon	1584644	1584677	38.783	+	0	Amino_Acid_Before=R;Annotated=+;Charges=3;PEP=0.023149;Missed_Cleavages=1;Mass=1199.6986;Sequence(s)=_ALAASIETLRR_;PTMs=-;Paralogous=-
Chromosome	MaxQuant_1.5.0.30	exon	5315919	5315979	125.03	-	0	Amino_Acid_Before=K;Annotated=+;Charges=3;PEP=2.7127e-10;Missed_Cleavages=0;Mass=2015.1085;Sequence(s)=_ALAASSQIVATMGLELLTAR_;PTMs=-;Paralogous=-
Chromosome	MaxQuant_1.5.0.30	exon	6192951	6193014	40.137	-	0	Amino_Acid_Before=R;Annotated=+;Charges=3;PEP=0.013071;Missed_Cleavages=1;Mass=2217.139;Sequence(s)=_ALAATPGRDFVTSLINEAESR_;PTMs=-;Paralogous=-
Chromosome	MaxQuant_1.5.0.30	exon	4160070	4160121	83.758	-	0	Amino_Acid_Before=R;Annotated=+;Charges=2;PEP=3.3794e-06;Missed_Cleavages=0;Mass=1632.7665;Sequence(s)=_ALADAAETVMADGVGDK_;PTMs=-;Paralogous=-
Chromosome	MaxQuant_1.5.0.30	exon	5184344	5184404	139.88	-	0	Amino_Acid_Before=K;Annotated=+;Charges=2,3;PEP=1.6506e-13;Missed_Cleavages=0;Mass=2190.1626;Sequence(s)=_ALADAFYGHLPAYAVPLFVR_;PTMs=-;Paralogous=-
Chromosome	MaxQuant_1.5.0.30	exon	6257403	6257427	108.46	+	0	Amino_Acid_Before=K;Annotated=+;Charges=2,3;PEP=0.0004593;Missed_Cleavages=0;Mass=899.46135;Sequence(s)=_ALADFAHR_;PTMs=-;Paralogous=-
Chromosome	MaxQuant_1.5.0.30	exon	4817618	4817648	80.737	+	0	Amino_Acid_Before=R;Annotated=+;Charges=2,3;PEP=4.4818e-05;Missed_Cleavages=0;Mass=1123.5986;Sequence(s)=_ALADIHESIR_;PTMs=-;Paralogous=-
Chromosome	MaxQuant_1.5.0.30	exon	1727594	1727615	97.602	+	0	Amino_Acid_Before=K;Annotated=+;Charges=2;PEP=0.0031845;Missed_Cleavages=0;Mass=820.4443;Sequence(s)=_ALADIYR_;PTMs=-;Paralogous=-
Chromosome	MaxQuant_1.5.0.30	exon	485597	485630	42.629	+	0	Amino_Acid_Before=R;Annotated=+;Charges=2;PEP=0.016059;Missed_Cleavages=0;Mass=1185.6354;Sequence(s)=_ALADLEQLASR_;PTMs=-;Paralogous=-
Chromosome	MaxQuant_1.5.0.30	exon	1574630	1574672	58.972	-	0	Amino_Acid_Before=K;Annotated=+;Charges=2,3;PEP=0.00028121;Missed_Cleavages=1;Mass=1468.7998;Sequence(s)=_ALADLGALPTTDRR_;PTMs=-;Paralogous=-
Chromosome	MaxQuant_1.5.0.30	exon	6770629	6770680	28.549	-	0	Amino_Acid_Before=R;Annotated=+;Charges=3;PEP=0.052689;Missed_Cleavages=1;Mass=1915.0316;Sequence(s)=_ALADLGIWLEAPEPHRK_;PTMs=-;Paralogous=-
Chromosome	MaxQuant_1.5.0.30	exon	5147520	5147550	78.342	+	0	Amino_Acid_Before=R;Annotated=+;Charges=2;PEP=5.6876e-05;Missed_Cleavages=0;Mass=985.55564;Sequence(s)=_ALADLLGTGR_;PTMs=-;Paralogous=-
Chromosome	MaxQuant_1.5.0.30	exon	49526	49610	63.932	-	0	Amino_Acid_Before=R;Annotated=+;Charges=3;PEP=8.5638e-06;Missed_Cleavages=0;Mass=2832.4254;Sequence(s)=_ALADTGNSVTQTAAVIGTAQYLSPEQAR_;PTMs=-;Paralogous=-
Chromosome	MaxQuant_1.5.0.30	exon	3710376	3710457	136.3	-	0	Amino_Acid_Before=R;Annotated=+;Charges=2,3;PEP=2.165e-19;Missed_Cleavages=0;Mass=2823.4477;Sequence(s)=_ALADTNTVAVSMIGQGYFDTLTPAVLR_;PTMs=-;Paralogous=-
Chromosome	MaxQuant_1.5.0.30	exon	3710373	3710457	116.38	-	0	Amino_Acid_Before=R;Annotated=+;Charges=3;PEP=2.4809e-16;Missed_Cleavages=1;Mass=2979.5488;Sequence(s)=_ALADTNTVAVSMIGQGYFDTLTPAVLRR_;PTMs=-;Paralogous=-
Chromosome	MaxQuant_1.5.0.30	exon	5125758	5125821	136.96	-	0	Amino_Acid_Before=R;Annotated=+;Charges=2,3;PEP=5.4686e-15;Missed_Cleavages=0;Mass=2312.1107;Sequence(s)=_ALAEEFDVDEVMINPVASAHR_;PTMs=-;Paralogous=-
Chromosome	MaxQuant_1.5.0.30	exon	4011601	4011652	29.092	-	0	Amino_Acid_Before=R;Annotated=+;Charges=2,3;PEP=0.034761;Missed_Cleavages=0;Mass=1756.9207;Sequence(s)=_ALAEELGAVVISTDDVR_;PTMs=-;Paralogous=-
Chromosome	MaxQuant_1.5.0.30	exon	4011598	4011652	68.41	-	0	Amino_Acid_Before=R;Annotated=+;Charges=3;PEP=2.4545e-06;Missed_Cleavages=1;Mass=1913.0218;Sequence(s)=_ALAEELGAVVISTDDVRR_;PTMs=-;Paralogous=-
Chromosome	MaxQuant_1.5.0.30	exon	819492	819525	91.961	+	0	Amino_Acid_Before=K;Annotated=+;Charges=2;PEP=1.1515e-06;Missed_Cleavages=0;Mass=1324.6299;Sequence(s)=_ALAEFLFDDER_;PTMs=-;Paralogous=-
Chromosome	MaxQuant_1.5.0.30	exon	5307279	5307315	91.202	+	0	Amino_Acid_Before=R;Annotated=+;Charges=2,3;PEP=2.3729e-05;Missed_Cleavages=0;Mass=1311.6571;Sequence(s)=_ALAEFSHPGLDR_;PTMs=-;Paralogous=-
Chromosome	MaxQuant_1.5.0.30	exon	1883942	1883996	259.53	-	0	Amino_Acid_Before=R;Annotated=+;Charges=2,3,4;PEP=9.6113e-56;Missed_Cleavages=0;Mass=1970.0625;Sequence(s)=_ALAEFTVEGLATVIPFHR_;PTMs=-;Paralogous=-
Chromosome	MaxQuant_1.5.0.30	exon	4333621	4333651	46.73	-	0	Amino_Acid_Before=K;Annotated=+;Charges=2;PEP=0.014282;Missed_Cleavages=0;Mass=1055.5975;Sequence(s)=_ALAELLEAAR_;PTMs=-;Paralogous=-
Chromosome	MaxQuant_1.5.0.30	exon	488127	488193	145.81	+	0	Amino_Acid_Before=R;Annotated=+;Charges=2,3;PEP=1.6569e-15;Missed_Cleavages=0;Mass=2355.1396;Sequence(s)=_ALAENPHAWSSAPNFAFDLAAR_;PTMs=-;Paralogous=-
Chromosome	MaxQuant_1.5.0.30	exon	1750619	1750676	286.7	+	0	Amino_Acid_Before=K;Annotated=+;Charges=2,3;PEP=1.6918e-76;Missed_Cleavages=0;Mass=2014.0219;Sequence(s)=_ALAEQEEAIVSELNSVQGK_;PTMs=-;Paralogous=-
Chromosome	MaxQuant_1.5.0.30	exon	1374050	1374083	117.79	-	0	Amino_Acid_Before=R;Annotated=+;Charges=2;PEP=7.4006e-09;Missed_Cleavages=0;Mass=1312.7139;Sequence(s)=_ALAEQWLLVDR_;PTMs=-;Paralogous=-
Chromosome	MaxQuant_1.5.0.30	exon	3392040	3392073	40.475	-	0	Amino_Acid_Before=R;Annotated=+;Charges=2;PEP=0.029419;Missed_Cleavages=0;Mass=1086.6033;Sequence(s)=_ALAEVATSLGR_;PTMs=-;Paralogous=-
Chromosome	MaxQuant_1.5.0.30	exon	6441025	6441061	87.719	+	0	Amino_Acid_Before=R;Annotated=+;Charges=2;PEP=2.4609e-06;Missed_Cleavages=0;Mass=1309.6038;Sequence(s)=_ALAEVYAEDDSK_;PTMs=-;Paralogous=-
Chromosome	MaxQuant_1.5.0.30	exon	1028154	1028178	62.107	-	0	Amino_Acid_Before=K;Annotated=+;Charges=2;PEP=0.0027798;Missed_Cleavages=0;Mass=875.4865;Sequence(s)=_ALAFIEGR_;PTMs=-;Paralogous=-
Chromosome	MaxQuant_1.5.0.30	exon	5185244	5185277	89.029	-	0	Amino_Acid_Before=R;Annotated=+;Charges=2;PEP=1.3445e-06;Missed_Cleavages=0;Mass=1030.5924;Sequence(s)=_ALAGFGGLGLR_;PTMs=-;Paralogous=-
Chromosome	MaxQuant_1.5.0.30	exon	4566715	4566814	98.657	+	0	Amino_Acid_Before=R;Annotated=+;Charges=3,4;PEP=3.6215e-14;Missed_Cleavages=0;Mass=3285.6729;Sequence(s)=_ALAGLPAAVADIEAGIEQANDLLAQPDTPQADK_;PTMs=-;Paralogous=-
Chromosome	MaxQuant_1.5.0.30	exon	2362942	2363011	100.76	+	0	Amino_Acid_Before=R;Annotated=+;Charges=2;PEP=3.4116e-10;Missed_Cleavages=0;Mass=2317.2206;Sequence(s)=_ALAIAPSLFATGLTEGIPDDFAK_;PTMs=-;Paralogous=-
Chromosome	MaxQuant_1.5.0.30	exon	5865300	5865324	95.741	-	0	Amino_Acid_Before=R;Annotated=+;Charges=2;PEP=0.00085199;Missed_Cleavages=0;Mass=827.52289;Sequence(s)=_ALAILTAR_;PTMs=-;Paralogous=-
Chromosome	MaxQuant_1.5.0.30	exon	3131338	3131362	91.626	+	0	Amino_Acid_Before=R;Annotated=+;Charges=1,2;PEP=0.0014574;Missed_Cleavages=0;Mass=785.50109;Sequence(s)=_ALALLASK_;PTMs=-;Paralogous=-
Chromosome	MaxQuant_1.5.0.30	exon	1732951	1732999	50.376	+	0	Amino_Acid_Before=K;Annotated=+;Charges=2,3;PEP=0.00045062;Missed_Cleavages=0;Mass=1713.9778;Sequence(s)=_ALALPEHIPVITVDAR_;PTMs=-;Paralogous=-
Chromosome	MaxQuant_1.5.0.30	exon	4298398	4298485	193.23	+	0	Amino_Acid_Before=R;Annotated=+;Charges=3,4;PEP=1.0458e-35;Missed_Cleavages=1;Mass=3192.6091;Sequence(s)=_ALALQFHPEVDVDLLEGWLADDREGISGK_;PTMs=-;Paralogous=-
Chromosome	MaxQuant_1.5.0.30	exon	721589	721610	64.547	-	0	Amino_Acid_Before=R;Annotated=+;Charges=1,2;PEP=0.033001;Missed_Cleavages=0;Mass=739.45922;Sequence(s)=_ALALQPK_;PTMs=-;Paralogous=-
Chromosome	MaxQuant_1.5.0.30	exon	4031783	4031858	67.217	-	0	Amino_Acid_Before=K;Annotated=+;Charges=3;PEP=9.3528e-08;Missed_Cleavages=0;Mass=2331.2158;Sequence(s)=_ALAMGASAVGIGRPYAWGAALGGSK_;PTMs=-;Paralogous=-
Chromosome	MaxQuant_1.5.0.30	exon	5365543	5365633	277.73	+	0	Amino_Acid_Before=K;Annotated=+;Charges=2,3,4;PEP=7.3673e-78;Missed_Cleavages=0;Mass=3178.5969;Sequence(s)=_ALANANMTIGDIDLYEINEAFAVQVLGSAR_;PTMs=-;Paralogous=-
Chromosome	MaxQuant_1.5.0.30	exon	3145789	3145855	104.38	+	0	Amino_Acid_Before=R;Annotated=+;Charges=2,3,4;PEP=3.3426e-10;Missed_Cleavages=1;Mass=2260.1964;Sequence(s)=_ALANPGSVADDFTKPGHVVPLR_;PTMs=-;Paralogous=-
Chromosome	MaxQuant_1.5.0.30	exon	5937298	5937328	60.398	+	0	Amino_Acid_Before=R;Annotated=+;Charges=2;PEP=0.0007235;Missed_Cleavages=0;Mass=1008.5352;Sequence(s)=_ALAPDGPVNR_;PTMs=-;Paralogous=-
Chromosome	MaxQuant_1.5.0.30	exon	4571077	4571107	90.05	-	0	Amino_Acid_Before=R;Annotated=+;Charges=2;PEP=1.034e-05;Missed_Cleavages=0;Mass=1000.5189;Sequence(s)=_ALAQEAVDGK_;PTMs=-;Paralogous=-
Chromosome	MaxQuant_1.5.0.30	exon	4391715	4391787	114.39	+	0	Amino_Acid_Before=R;Annotated=+;Charges=2,3;PEP=4.0837e-13;Missed_Cleavages=0;Mass=2369.1612;Sequence(s)=_ALASAPGAPSDTPEPAQPTDALHR_;PTMs=-;Paralogous=-
Chromosome	MaxQuant_1.5.0.30	exon	5337457	5337487	140.16	-	0	Amino_Acid_Before=R;Annotated=+;Charges=2;PEP=2.0908e-07;Missed_Cleavages=0;Mass=1013.5869;Sequence(s)=_ALATAEVAIR_;PTMs=-;Paralogous=-
Chromosome	MaxQuant_1.5.0.30	exon	2444825	2444930	93.125	+	0	Amino_Acid_Before=R;Annotated=+;Charges=3,4;PEP=2.8481e-14;Missed_Cleavages=0;Mass=3413.7454;Sequence(s)=_ALATEFGSLEAIEAASEEELAAVEGVGPTIAAAVK_;PTMs=-;Paralogous=-
Chromosome	MaxQuant_1.5.0.30	exon	6543817	6543841	39.95	+	0	Amino_Acid_Before=R;Annotated=+;Charges=2;PEP=0.036304;Missed_Cleavages=0;Mass=805.44464;Sequence(s)=_ALATGAFR_;PTMs=-;Paralogous=-
Chromosome	MaxQuant_1.5.0.30	exon	5064771	5064807	50.46	-	0	Amino_Acid_Before=K;Annotated=+;Charges=2;PEP=0.0010736;Missed_Cleavages=0;Mass=1147.5656;Sequence(s)=_ALATGDMLSGGR_;PTMs=-;Paralogous=-
Chromosome	MaxQuant_1.5.0.30	exon	5523571	5523640	150.48	-	0	Amino_Acid_Before=R;Annotated=+;Charges=2,3,4;PEP=2.3617e-16;Missed_Cleavages=0;Mass=2382.2391;Sequence(s)=_ALATLLDRPAEEIAAETAATAER_;PTMs=-;Paralogous=-
Chromosome	MaxQuant_1.5.0.30	exon	1574951	1575014	111.4	-	0	Amino_Acid_Before=R;Annotated=+;Charges=2,3,4;PEP=3.9373e-13;Missed_Cleavages=0;Mass=2166.0957;Sequence(s)=_ALATNADEPAIDDPFAAPLVR_;PTMs=-;Paralogous=-
Chromosome	MaxQuant_1.5.0.30	exon	3103755	3103812	228.26	+	0	Amino_Acid_Before=R;Annotated=+;Charges=2,3;PEP=4.1911e-45;Missed_Cleavages=0;Mass=1997.984;Sequence(s)=_ALATVDMTSGEEAVAIHQR_;PTMs=-;Paralogous=-
Chromosome	MaxQuant_1.5.0.30	exon	2821805	2821829	116.54	-	0	Amino_Acid_Before=R;Annotated=+;Charges=2;PEP=0.00042575;Missed_Cleavages=0;Mass=829.48439;Sequence(s)=_ALAVAVMR_;PTMs=-;Paralogous=-
Chromosome	MaxQuant_1.5.0.30	exon	4618140	4618203	137.72	-	0	Amino_Acid_Before=R;Annotated=+;Charges=2,3;PEP=5.2142e-15;Missed_Cleavages=0;Mass=2194.1885;Sequence(s)=_ALAVDPQVLLLDEPFGALDAK_;PTMs=-;Paralogous=-
Chromosome	MaxQuant_1.5.0.30	exon	4446906	4446930	56.014	+	0	Amino_Acid_Before=R;Annotated=+;Charges=1,2;PEP=0.006008;Missed_Cleavages=0;Mass=877.49092;Sequence(s)=_ALAVEFTK_;PTMs=-;Paralogous=-
Chromosome	MaxQuant_1.5.0.30	exon	1494323	1494371	156.17	+	0	Amino_Acid_Before=K;Annotated=+;Charges=2,3;PEP=1.2223e-17;Missed_Cleavages=0;Mass=1548.8148;Sequence(s)=_ALAVLSANGGDIASYK_;PTMs=-;Paralogous=-
Chromosome	MaxQuant_1.5.0.30	exon	4313331	4313352	88.734	-	0	Amino_Acid_Before=K;Annotated=+;Charges=2;PEP=0.0038386;Missed_Cleavages=0;Mass=817.42688;Sequence(s)=_ALAWMAR_;PTMs=-;Paralogous=-
Chromosome	MaxQuant_1.5.0.30	exon	2470199	2470241	99.161	+	0	Amino_Acid_Before=K;Annotated=+;Charges=2,3;PEP=2.8139e-06;Missed_Cleavages=0;Mass=1590.8011;Sequence(s)=_ALAYMDLRPGTPMR_;PTMs=-;Paralogous=-
Chromosome	MaxQuant_1.5.0.30	exon	2736732	2736768	140.63	+	0	Amino_Acid_Before=K;Annotated=+;Charges=2;PEP=2.3709e-11;Missed_Cleavages=0;Mass=1344.6456;Sequence(s)=_ALCAAQQELADR_;PTMs=-;Paralogous=-
Chromosome	MaxQuant_1.5.0.30	exon	7839	7878	184.1	+	0	Amino_Acid_Before=K;Annotated=+;Charges=2;PEP=3.81e-28;Missed_Cleavages=0;Mass=1410.8082;Sequence(s)=_ALDALDEVIALIR_;PTMs=-;Paralogous=-
Chromosome	MaxQuant_1.5.0.30	exon	1485490	1485565	166.91	+	0	Amino_Acid_Before=K;Annotated=+;Charges=2,3;PEP=3.982e-24;Missed_Cleavages=0;Mass=2614.2333;Sequence(s)=_ALDALDTDVPVYLENTAGGDHAMAR_;PTMs=-;Paralogous=-
Chromosome	MaxQuant_1.5.0.30	exon	2189104	2189131	38.75	+	0	Amino_Acid_Before=R;Annotated=+;Charges=2;PEP=0.054569;Missed_Cleavages=0;Mass=886.48723;Sequence(s)=_ALDAVATAR_;PTMs=-;Paralogous=-
Chromosome	MaxQuant_1.5.0.30	exon	3186158	3186188	70.412	-	0	Amino_Acid_Before=R;Annotated=+;Charges=2;PEP=0.00023316;Missed_Cleavages=0;Mass=1213.5979;Sequence(s)=_ALDAYIETYR_;PTMs=-;Paralogous=-
Chromosome	MaxQuant_1.5.0.30	exon	1681709	1681745	82.069	+	0	Amino_Acid_Before=K;Annotated=+;Charges=2;PEP=1.0606e-05;Missed_Cleavages=0;Mass=1319.6279;Sequence(s)=_ALDDEIEAMVSK_;PTMs=-;Paralogous=-
Chromosome	MaxQuant_1.5.0.30	exon	2525941	2525980	15.162	-	0	Amino_Acid_Before=R;Annotated=+;Charges=4;PEP=0.068788;Missed_Cleavages=1;Mass=1449.794;Sequence(s)=_ALDDILAARDHLK_;PTMs=-;Paralogous=-
Chromosome	MaxQuant_1.5.0.30	exon	3936141	3936192	77.13	-	0	Amino_Acid_Before=R;Annotated=+;Charges=2;PEP=5.8333e-06;Missed_Cleavages=0;Mass=1626.8366;Sequence(s)=_ALDGGFIPSGPSGSPLR_;PTMs=-;Paralogous=-
Chromosome	MaxQuant_1.5.0.30	exon	4706560	4706587	64.711	-	0	Amino_Acid_Before=R;Annotated=+;Charges=3;PEP=0.001105;Missed_Cleavages=0;Mass=938.49338;Sequence(s)=_ALDGHTVAR_;PTMs=-;Paralogous=-
Chromosome	MaxQuant_1.5.0.30	exon	2828237	2828303	138.77	-	0	Amino_Acid_Before=K;Annotated=+;Charges=2,3;PEP=3.2821e-20;Missed_Cleavages=0;Mass=2256.087;Sequence(s)=_ALDGQEVTVLNDADAAGLAEER_;PTMs=-;Paralogous=-
Chromosome	MaxQuant_1.5.0.30	exon	5186716	5186752	69.352	+	0	Amino_Acid_Before=R;Annotated=+;Charges=2,3;PEP=0.00031932;Missed_Cleavages=0;Mass=1265.6364;Sequence(s)=_ALDGVEAGLHER_;PTMs=-;Paralogous=-
Chromosome	MaxQuant_1.5.0.30	exon	3933191	3933242	28.635	-	0	Amino_Acid_Before=R;Annotated=+;Charges=3;PEP=0.026788;Missed_Cleavages=0;Mass=1777.9111;Sequence(s)=_ALDHGVDVIGLWGEAAR_;PTMs=-;Paralogous=-
Chromosome	MaxQuant_1.5.0.30	exon	2374039	2374072	68.536	+	0	Amino_Acid_Before=R;Annotated=+;Charges=2;PEP=4.0724e-05;Missed_Cleavages=0;Mass=1293.6201;Sequence(s)=_ALDISDYDQVR_;PTMs=-;Paralogous=+
Chromosome	MaxQuant_1.5.0.30	exon	1080777	1080810	68.536	+	0	Amino_Acid_Before=R;Annotated=+;Charges=2;PEP=4.0724e-05;Missed_Cleavages=0;Mass=1293.6201;Sequence(s)=_ALDISDYDQVR_;PTMs=-;Paralogous=+
Chromosome	MaxQuant_1.5.0.30	exon	2374039	2374084	115.38	+	0	Amino_Acid_Before=R;Annotated=+;Charges=2,3;PEP=9.6439e-08;Missed_Cleavages=1;Mass=1768.8632;Sequence(s)=_ALDISDYDQVREFAK_;PTMs=-;Paralogous=+
Chromosome	MaxQuant_1.5.0.30	exon	1080777	1080822	115.38	+	0	Amino_Acid_Before=R;Annotated=+;Charges=2,3;PEP=9.6439e-08;Missed_Cleavages=1;Mass=1768.8632;Sequence(s)=_ALDISDYDQVREFAK_;PTMs=-;Paralogous=+
Chromosome	MaxQuant_1.5.0.30	exon	3065455	3065494	86.262	-	0	Amino_Acid_Before=R;Annotated=+;Charges=2;PEP=8.1526e-06;Missed_Cleavages=0;Mass=1350.7871;Sequence(s)=_ALDLGGLPLDVLR_;PTMs=-;Paralogous=-
Chromosome	MaxQuant_1.5.0.30	exon	5763944	5764010	76.889	-	0	Amino_Acid_Before=R;Annotated=+;Charges=3,4;PEP=4.4456e-07;Missed_Cleavages=0;Mass=2523.221;Sequence(s)=_ALDMLLILHADHEQNCSTSTVR_;PTMs=-;Paralogous=-
Chromosome	MaxQuant_1.5.0.30	exon	1498868	1498904	96.866	+	0	Amino_Acid_Before=R;Annotated=+;Charges=2,3;PEP=2.9786e-06;Missed_Cleavages=1;Mass=1323.751;Sequence(s)=_ALDNVKPALEVR_;PTMs=-;Paralogous=-
Chromosome	MaxQuant_1.5.0.30	exon	6522953	6522986	176.62	-	0	Amino_Acid_Before=K;Annotated=+;Charges=2;PEP=2.83e-16;Missed_Cleavages=0;Mass=1269.7041;Sequence(s)=_ALDQQLIVQSR_;PTMs=-;Paralogous=-
Chromosome	MaxQuant_1.5.0.30	exon	6138633	6138687	133.24	-	0	Amino_Acid_Before=R;Annotated=+;Charges=2,3;PEP=1.4563e-12;Missed_Cleavages=0;Mass=1914.8854;Sequence(s)=_ALDSGDHQTAMQQASSIR_;PTMs=-;Paralogous=-
Chromosome	MaxQuant_1.5.0.30	exon	4881228	4881267	101.72	-	0	Amino_Acid_Before=R;Annotated=+;Charges=2;PEP=1.3148e-06;Missed_Cleavages=0;Mass=1551.8198;Sequence(s)=_ALDSPQPLWALWR_;PTMs=-;Paralogous=-
Chromosome	MaxQuant_1.5.0.30	exon	4671418	4671451	69.815	-	0	Amino_Acid_Before=R;Annotated=+;Charges=2;PEP=0.00054638;Missed_Cleavages=0;Mass=1146.5881;Sequence(s)=_ALDTAETLGTR_;PTMs=-;Paralogous=-
Chromosome	MaxQuant_1.5.0.30	exon	6315179	6315227	119.54	-	0	Amino_Acid_Before=K;Annotated=+;Charges=2;PEP=2.1579e-08;Missed_Cleavages=0;Mass=1773.8421;Sequence(s)=_ALDTLDTLPEDDPGFR_;PTMs=-;Paralogous=-
Chromosome	MaxQuant_1.5.0.30	exon	3728450	3728483	44.57	-	0	Amino_Acid_Before=R;Annotated=+;Charges=2;PEP=0.0017456;Missed_Cleavages=0;Mass=1107.5448;Sequence(s)=_ALDTLGLGFDS_;PTMs=-;Paralogous=-
Chromosome	MaxQuant_1.5.0.30	exon	1006539	1006605	205.84	-	0	Amino_Acid_Before=R;Annotated=+;Charges=2;PEP=1.0493e-35;Missed_Cleavages=0;Mass=2281.1114;Sequence(s)=_ALDTTGYIAAVDQAYPGDEIAK_;PTMs=-;Paralogous=-
Chromosome	MaxQuant_1.5.0.30	exon	6456955	6457018	174.01	-	0	Amino_Acid_Before=R;Annotated=+;Charges=2,3,4;PEP=3.0396e-21;Missed_Cleavages=1;Mass=2392.1733;Sequence(s)=_ALDTVDIKPYDGHVTLYMADR_;PTMs=-;Paralogous=-
Chromosome	MaxQuant_1.5.0.30	exon	5514401	5514425	69.825	+	0	Amino_Acid_Before=K;Annotated=+;Charges=2,3;PEP=0.0016476;Missed_Cleavages=0;Mass=919.52395;Sequence(s)=_ALDVHPIR_;PTMs=-;Paralogous=-
Chromosome	MaxQuant_1.5.0.30	exon	5514401	5514428	101.54	+	0	Amino_Acid_Before=K;Annotated=+;Charges=2,3;PEP=0.00012907;Missed_Cleavages=1;Mass=1075.6251;Sequence(s)=_ALDVHPIRR_;PTMs=-;Paralogous=-
Chromosome	MaxQuant_1.5.0.30	exon	138549	138591	123.42	+	0	Amino_Acid_Before=R;Annotated=+;Charges=2,3;PEP=3.1392e-08;Missed_Cleavages=1;Mass=1440.746;Sequence(s)=_ALDVIKDDPDAAAK_;PTMs=-;Paralogous=-
Chromosome	MaxQuant_1.5.0.30	exon	2449641	2449665	53.493	+	0	Amino_Acid_Before=R;Annotated=+;Charges=2;PEP=0.0052968;Missed_Cleavages=0;Mass=873.4556;Sequence(s)=_ALDVSDVR_;PTMs=-;Paralogous=-
Chromosome	MaxQuant_1.5.0.30	exon	3335695	3335755	109.65	-	0	Amino_Acid_Before=R;Annotated=+;Charges=2,3;PEP=9.4813e-10;Missed_Cleavages=0;Mass=2332.2038;Sequence(s)=_ALDWPDEPVAMLWHAVTLLR_;PTMs=-;Paralogous=-
Chromosome	MaxQuant_1.5.0.30	exon	5609469	5609499	77.674	+	0	Amino_Acid_Before=R;Annotated=+;Charges=2,3;PEP=0.00012617;Missed_Cleavages=1;Mass=1148.5714;Sequence(s)=_ALDYKPDAEK_;PTMs=-;Paralogous=-
Chromosome	MaxQuant_1.5.0.30	exon	5075182	5075215	81.017	-	0	Amino_Acid_Before=R;Annotated=+;Charges=3;PEP=1.0972e-05;Missed_Cleavages=0;Mass=1234.7034;Sequence(s)=_ALEAEAIHIIR_;PTMs=-;Paralogous=-
Chromosome	MaxQuant_1.5.0.30	exon	1854979	1855003	91.853	+	0	Amino_Acid_Before=R;Annotated=+;Charges=2;PEP=0.0009246;Missed_Cleavages=0;Mass=956.5291;Sequence(s)=_ALEDLLQR_;PTMs=-;Paralogous=-
Chromosome	MaxQuant_1.5.0.30	exon	1467561	1467612	101.05	+	0	Amino_Acid_Before=K;Annotated=+;Charges=2,3;PEP=7.7972e-07;Missed_Cleavages=0;Mass=1932.0244;Sequence(s)=_ALEEFYPADNPIITIVK_;PTMs=-;Paralogous=-
Chromosome	MaxQuant_1.5.0.30	exon	5035931	5036006	106.93	-	0	Amino_Acid_Before=R;Annotated=+;Charges=2,3;PEP=8.1902e-12;Missed_Cleavages=0;Mass=2469.1734;Sequence(s)=_ALEEGGAMEYTTIVAAPASDAAGFK_;PTMs=-;Paralogous=-
Chromosome	MaxQuant_1.5.0.30	exon	6227559	6227613	123.34	-	0	Amino_Acid_Before=K;Annotated=+;Charges=2,3;PEP=2.0475e-09;Missed_Cleavages=0;Mass=1933.052;Sequence(s)=_ALEELGIGRPSTYSSIIK_;PTMs=-;Paralogous=-
Chromosome	MaxQuant_1.5.0.30	exon	3921143	3921167	55.872	-	0	Amino_Acid_Before=R;Annotated=+;Charges=2;PEP=0.0233;Missed_Cleavages=0;Mass=956.5291;Sequence(s)=_ALEELINR_;PTMs=-;Paralogous=-
Chromosome	MaxQuant_1.5.0.30	exon	5623971	5623995	87.181	-	0	Amino_Acid_Before=R;Annotated=+;Charges=2;PEP=0.0010149;Missed_Cleavages=0;Mass=975.53893;Sequence(s)=_ALEEVFIR_;PTMs=-;Paralogous=-
Chromosome	MaxQuant_1.5.0.30	exon	4014772	4014805	147.2	-	0	Amino_Acid_Before=K;Annotated=+;Charges=1,2;PEP=1.6542e-10;Missed_Cleavages=0;Mass=1196.5826;Sequence(s)=_ALEFAFDAASR_;PTMs=-;Paralogous=-
Chromosome	MaxQuant_1.5.0.30	exon	4014769	4014805	98.407	-	0	Amino_Acid_Before=K;Annotated=+;Charges=2,3;PEP=9.6452e-07;Missed_Cleavages=1;Mass=1352.6837;Sequence(s)=_ALEFAFDAASRR_;PTMs=-;Paralogous=-
Chromosome	MaxQuant_1.5.0.30	exon	415848	415869	85.813	-	0	Amino_Acid_Before=R;Annotated=+;Charges=1,2;PEP=0.0035478;Missed_Cleavages=0;Mass=792.413;Sequence(s)=_ALEGFTR_;PTMs=-;Paralogous=-
Chromosome	MaxQuant_1.5.0.30	exon	77303	77339	96.059	+	0	Amino_Acid_Before=R;Annotated=+;Charges=2;PEP=1.5136e-06;Missed_Cleavages=0;Mass=1301.7231;Sequence(s)=_ALEGLVEFLPSK_;PTMs=-;Paralogous=-
Chromosome	MaxQuant_1.5.0.30	exon	3229219	3229255	43.761	+	0	Amino_Acid_Before=K;Annotated=+;Charges=2,3;PEP=0.0011494;Missed_Cleavages=0;Mass=1308.7514;Sequence(s)=_ALEGRPALVLDR_;PTMs=-;Paralogous=-
Chromosome	MaxQuant_1.5.0.30	exon	798434	798467	105.46	+	0	Amino_Acid_Before=K;Annotated=+;Charges=2;PEP=2.6295e-07;Missed_Cleavages=0;Mass=1116.6027;Sequence(s)=_ALEGTDISAIK_;PTMs=-;Paralogous=-
Chromosome	MaxQuant_1.5.0.30	exon	918714	918786	16.466	-	0	Amino_Acid_Before=R;Annotated=+;Charges=3;PEP=0.074716;Missed_Cleavages=0;Mass=2665.319;Sequence(s)=_ALEHAAALAWPGTEQQWLGGWFAR_;PTMs=-;Paralogous=-
Chromosome	MaxQuant_1.5.0.30	exon	2357045	2357066	56.547	+	0	Amino_Acid_Before=R;Annotated=+;Charges=2;PEP=0.011491;Missed_Cleavages=0;Mass=742.43374;Sequence(s)=_ALEIAAR_;PTMs=-;Paralogous=-
Chromosome	MaxQuant_1.5.0.30	exon	1020210	1020255	98.943	+	0	Amino_Acid_Before=R;Annotated=+;Charges=2;PEP=3.8571e-06;Missed_Cleavages=0;Mass=1770.8975;Sequence(s)=_ALEIESVDICPWALR_;PTMs=-;Paralogous=-
Chromosome	MaxQuant_1.5.0.30	exon	3155117	3155171	191.93	+	0	Amino_Acid_Before=R;Annotated=+;Charges=2,3;PEP=1.0985e-25;Missed_Cleavages=0;Mass=1775.9418;Sequence(s)=_ALEILGDSVPDHLAAAGK_;PTMs=-;Paralogous=-
Chromosome	MaxQuant_1.5.0.30	exon	2792393	2792426	80.69	+	0	Amino_Acid_Before=K;Annotated=+;Charges=2;PEP=1.536e-05;Missed_Cleavages=0;Mass=1201.6377;Sequence(s)=_ALELAMAQIDK_;PTMs=-;Paralogous=-
Chromosome	MaxQuant_1.5.0.30	exon	2502683	2502734	24.367	+	0	Amino_Acid_Before=R;Annotated=+;Charges=2,3;PEP=0.069294;Missed_Cleavages=0;Mass=1772.9169;Sequence(s)=_ALELGLTGFASNRPDGR_;PTMs=-;Paralogous=-
Chromosome	MaxQuant_1.5.0.30	exon	5036243	5036279	161.93	-	0	Amino_Acid_Before=R;Annotated=+;Charges=2,3;PEP=2.9792e-13;Missed_Cleavages=0;Mass=1309.7354;Sequence(s)=_ALELQAPSVVQR_;PTMs=-;Paralogous=-
Chromosome	MaxQuant_1.5.0.30	exon	2857313	2857334	69.998	-	0	Amino_Acid_Before=K;Annotated=+;Charges=2;PEP=0.006175;Missed_Cleavages=0;Mass=848.4756;Sequence(s)=_ALELTFR_;PTMs=-;Paralogous=-
Chromosome	MaxQuant_1.5.0.30	exon	844751	844808	253.34	+	0	Amino_Acid_Before=K;Annotated=+;Charges=3;PEP=1.7072e-55;Missed_Cleavages=0;Mass=2099.0787;Sequence(s)=_ALEPAEVLENLLEQAEGFK_;PTMs=-;Paralogous=-
Chromosome	MaxQuant_1.5.0.30	exon	3910469	3910526	150.69	-	0	Amino_Acid_Before=R;Annotated=+;Charges=2,3;PEP=1.0713e-13;Missed_Cleavages=0;Mass=2022.0171;Sequence(s)=_ALEPGELAAWLSEHSLGSR_;PTMs=-;Paralogous=-
Chromosome	MaxQuant_1.5.0.30	exon	4354062	4354101	71.806	+	0	Amino_Acid_Before=R;Annotated=+;Charges=2,3;PEP=2.1431e-05;Missed_Cleavages=0;Mass=1427.8249;Sequence(s)=_ALEPIVPAHVLNR_;PTMs=-;Paralogous=-
Chromosome	MaxQuant_1.5.0.30	exon	2481528	2481579	158.98	+	0	Amino_Acid_Before=R;Annotated=+;Charges=2,3;PEP=7.5865e-18;Missed_Cleavages=0;Mass=1872.9404;Sequence(s)=_ALEPVADQVAQMGEFLR_;PTMs=-;Paralogous=-
Chromosome	MaxQuant_1.5.0.30	exon	2763712	2763736	43.448	+	0	Amino_Acid_Before=K;Annotated=+;Charges=2;PEP=0.0084351;Missed_Cleavages=0;Mass=854.48617;Sequence(s)=_ALEPVAQK_;PTMs=-;Paralogous=-
Chromosome	MaxQuant_1.5.0.30	exon	2763712	2763745	72.34	+	0	Amino_Acid_Before=K;Annotated=+;Charges=2,3;PEP=6.8675e-05;Missed_Cleavages=1;Mass=1238.6983;Sequence(s)=_ALEPVAQKVER_;PTMs=-;Paralogous=-
Chromosome	MaxQuant_1.5.0.30	exon	3838165	3838219	43.326	-	0	Amino_Acid_Before=R;Annotated=+;Charges=3;PEP=0.0023536;Missed_Cleavages=0;Mass=2008.9967;Sequence(s)=_ALESFVAHTQEHVSGEIR_;PTMs=-;Paralogous=-
Chromosome	MaxQuant_1.5.0.30	exon	1638179	1638236	276.18	+	0	Amino_Acid_Before=K;Annotated=+;Charges=2,3;PEP=2.7616e-65;Missed_Cleavages=0;Mass=2002.0735;Sequence(s)=_ALESTGFADIAENLLAVLR_;PTMs=-;Paralogous=-
Chromosome	MaxQuant_1.5.0.30	exon	1893278	1893377	63.657	-	0	Amino_Acid_Before=K;Annotated=+;Charges=3;PEP=8.245e-05;Missed_Cleavages=0;Mass=3429.6246;Sequence(s)=_ALESTLTGGGLAEALEDEYEVSHGPDSVVTPMR_;PTMs=-;Paralogous=-
Chromosome	MaxQuant_1.5.0.30	exon	4566505	4566544	116.51	+	0	Amino_Acid_Before=R;Annotated=+;Charges=2;PEP=1.244e-08;Missed_Cleavages=0;Mass=1301.6575;Sequence(s)=_ALESVAGNVDTAR_;PTMs=-;Paralogous=-
Chromosome	MaxQuant_1.5.0.30	exon	5804719	5804785	249.32	-	0	Amino_Acid_Before=K;Annotated=+;Charges=2,3;PEP=2.7664e-58;Missed_Cleavages=0;Mass=2251.2311;Sequence(s)=_ALEVGLVDQLVSSVDELVPAAK_;PTMs=-;Paralogous=-
Chromosome	MaxQuant_1.5.0.30	exon	152770	152800	76.228	+	0	Amino_Acid_Before=K;Annotated=+;Charges=2;PEP=0.00019524;Missed_Cleavages=0;Mass=1081.6132;Sequence(s)=_ALEVVDALPR_;PTMs=-;Paralogous=-
Chromosome	MaxQuant_1.5.0.30	exon	1746175	1746214	75.764	-	0	Amino_Acid_Before=R;Annotated=+;Charges=2,3;PEP=1.6938e-05;Missed_Cleavages=0;Mass=1549.7889;Sequence(s)=_ALEWLVTHPDDVR_;PTMs=-;Paralogous=-
Chromosome	MaxQuant_1.5.0.30	exon	3117092	3117152	172.3	+	0	Amino_Acid_Before=R;Annotated=+;Charges=2,3;PEP=2.0285e-19;Missed_Cleavages=0;Mass=2137.1168;Sequence(s)=_ALEYATGLGVLIAQHAEEPR_;PTMs=-;Paralogous=-
Chromosome	MaxQuant_1.5.0.30	exon	3634059	3634134	179.33	+	0	Amino_Acid_Before=R;Annotated=+;Charges=2,3;PEP=3.6747e-30;Missed_Cleavages=0;Mass=2676.2973;Sequence(s)=_ALEYDPGLAAAHWGIAYSVGPNYNK_;PTMs=-;Paralogous=-
Chromosome	MaxQuant_1.5.0.30	exon	2532134	2532155	91.626	+	0	Amino_Acid_Before=R;Annotated=+;Charges=1,2;PEP=0.0044041;Missed_Cleavages=0;Mass=864.45928;Sequence(s)=_ALEYLEK_;PTMs=-;Paralogous=-
Chromosome	MaxQuant_1.5.0.30	exon	2096606	2096642	57.583	+	0	Amino_Acid_Before=R;Annotated=+;Charges=2;PEP=0.0037042;Missed_Cleavages=0;Mass=1237.6455;Sequence(s)=_ALFADAVATFGR_;PTMs=-;Paralogous=-
Chromosome	MaxQuant_1.5.0.30	exon	6078762	6078804	62.287	+	0	Amino_Acid_Before=K;Annotated=+;Charges=2;PEP=0.00023822;Missed_Cleavages=0;Mass=1486.8184;Sequence(s)=_ALFDAGLSVIAWPK_;PTMs=-;Paralogous=-
Chromosome	MaxQuant_1.5.0.30	exon	469994	470021	93.938	-	0	Amino_Acid_Before=R;Annotated=+;Charges=1,2;PEP=0.00036387;Missed_Cleavages=0;Mass=1007.4712;Sequence(s)=_ALFDGGWDK_;PTMs=-;Paralogous=-
Chromosome	MaxQuant_1.5.0.30	exon	6482603	6482675	137.52	+	0	Amino_Acid_Before=R;Annotated=+;Charges=2,3;PEP=2.7795e-16;Missed_Cleavages=0;Mass=2765.3404;Sequence(s)=_ALFEPIMTQTDQICDGIGYPVELR_;PTMs=-;Paralogous=-
Chromosome	MaxQuant_1.5.0.30	exon	2189778	2189850	129.27	+	0	Amino_Acid_Before=R;Annotated=+;Charges=3;PEP=2.7486e-20;Missed_Cleavages=1;Mass=2667.2963;Sequence(s)=_ALFEQLLGVHPTSNMPNTPEETRS_;PTMs=-;Paralogous=-
Chromosome	MaxQuant_1.5.0.30	exon	5482567	5482624	226.65	+	0	Amino_Acid_Before=R;Annotated=+;Charges=2,3;PEP=4.7319e-45;Missed_Cleavages=0;Mass=2039.984;Sequence(s)=_ALFESSITDPATFWADAAK_;PTMs=-;Paralogous=-
Chromosome	MaxQuant_1.5.0.30	exon	3825766	3825829	24.732	-	0	Amino_Acid_Before=R;Annotated=+;Charges=3;PEP=0.076487;Missed_Cleavages=1;Mass=2204.1437;Sequence(s)=_ALFGRGELADLDESTLSAALR_;PTMs=-;Paralogous=-
Chromosome	MaxQuant_1.5.0.30	exon	2994798	2994822	99.442	+	0	Amino_Acid_Before=R;Annotated=+;Charges=2;PEP=0.0007829;Missed_Cleavages=0;Mass=891.48142;Sequence(s)=_ALFGSIER_;PTMs=-;Paralogous=-
Chromosome	MaxQuant_1.5.0.30	exon	5491663	5491726	159.67	+	0	Amino_Acid_Before=R;Annotated=+;Charges=2,3;PEP=4.8472e-20;Missed_Cleavages=0;Mass=2181.143;Sequence(s)=_ALFQVATPQGVNPSTIPQGEK_;PTMs=-;Paralogous=-
Chromosome	MaxQuant_1.5.0.30	exon	4397875	4398004	79.67	-	0	Amino_Acid_Before=R;Annotated=+;Charges=4;PEP=3.9466e-09;Missed_Cleavages=1;Mass=4316.1925;Sequence(s)=_ALFTAHTNADSANPGVSDALAETLGLRVEDVLSPVAAGPNLDK_;PTMs=-;Paralogous=-
Chromosome	MaxQuant_1.5.0.30	exon	5483536	5483566	86.898	+	0	Amino_Acid_Before=K;Annotated=+;Charges=2;PEP=1.3807e-05;Missed_Cleavages=0;Mass=1045.592;Sequence(s)=_ALFTAPTAVR_;PTMs=-;Paralogous=-
Chromosome	MaxQuant_1.5.0.30	exon	2156943	2156973	78.098	-	0	Amino_Acid_Before=R;Annotated=+;Charges=2;PEP=5.8104e-05;Missed_Cleavages=0;Mass=955.54508;Sequence(s)=_ALGAAEVIGR_;PTMs=-;Paralogous=-
Chromosome	MaxQuant_1.5.0.30	exon	2156919	2156973	47.68	-	0	Amino_Acid_Before=R;Annotated=+;Charges=3;PEP=0.00048055;Missed_Cleavages=1;Mass=1762.9577;Sequence(s)=_ALGAAEVIGRLPADPDAK_;PTMs=-;Paralogous=-
Chromosome	MaxQuant_1.5.0.30	exon	2156901	2156973	67.76	-	0	Amino_Acid_Before=R;Annotated=+;Charges=3,4,5;PEP=1.8513e-07;Missed_Cleavages=2;Mass=2453.3867;Sequence(s)=_ALGAAEVIGRLPADPDAKPRPLAR_;PTMs=-;Paralogous=-
Chromosome	MaxQuant_1.5.0.30	exon	2190876	2190954	38.279	-	0	Amino_Acid_Before=R;Annotated=+;Charges=3;PEP=0.0077786;Missed_Cleavages=0;Mass=2501.3126;Sequence(s)=_ALGAAGVLEVGNSVQAVFGTNSEALK_;PTMs=-;Paralogous=-
Chromosome	MaxQuant_1.5.0.30	exon	2374009	2374039	82.261	+	0	Amino_Acid_Before=R;Annotated=+;Charges=2,3;PEP=3.715e-05;Missed_Cleavages=0;Mass=1019.5512;Sequence(s)=_ALGAEVPAHR_;PTMs=-;Paralogous=+
Chromosome	MaxQuant_1.5.0.30	exon	1080747	1080777	82.261	+	0	Amino_Acid_Before=R;Annotated=+;Charges=2,3;PEP=3.715e-05;Missed_Cleavages=0;Mass=1019.5512;Sequence(s)=_ALGAEVPAHR_;PTMs=-;Paralogous=+
Chromosome	MaxQuant_1.5.0.30	exon	4805824	4805884	114.9	-	0	Amino_Acid_Before=K;Annotated=+;Charges=2;PEP=9.5918e-10;Missed_Cleavages=0;Mass=1749.8533;Sequence(s)=_ALGAFGLTEAGGGSDAGATK_;PTMs=-;Paralogous=-
Chromosome	MaxQuant_1.5.0.30	exon	3313595	3313670	111.65	-	0	Amino_Acid_Before=R;Annotated=+;Charges=3;PEP=3.0911e-15;Missed_Cleavages=0;Mass=2571.318;Sequence(s)=_ALGAPADVLLLDEPTAHLDGALEDR_;PTMs=-;Paralogous=-
Chromosome	MaxQuant_1.5.0.30	exon	4363507	4363546	110.38	+	0	Amino_Acid_Before=R;Annotated=+;Charges=2,3;PEP=1.7635e-08;Missed_Cleavages=0;Mass=1253.6113;Sequence(s)=_ALGATGGEGQTHR_;PTMs=-;Paralogous=-
Chromosome	MaxQuant_1.5.0.30	exon	6241843	6241876	86.114	+	0	Amino_Acid_Before=R;Annotated=+;Charges=2,3;PEP=4.0401e-06;Missed_Cleavages=0;Mass=1098.5604;Sequence(s)=_ALGATHAMATR_;PTMs=-;Paralogous=-
Chromosome	MaxQuant_1.5.0.30	exon	4816387	4816432	102.5	-	0	Amino_Acid_Before=K;Annotated=+;Charges=2;PEP=2.5491e-06;Missed_Cleavages=0;Mass=1428.83;Sequence(s)=_ALGAVSTTTAGVILR_;PTMs=-;Paralogous=-
Chromosome	MaxQuant_1.5.0.30	exon	2443958	2444003	103.14	+	0	Amino_Acid_Before=R;Annotated=+;Charges=2,3;PEP=2.317e-06;Missed_Cleavages=0;Mass=1565.8202;Sequence(s)=_ALGAWGLPVSEHTTK_;PTMs=-;Paralogous=-
Chromosome	MaxQuant_1.5.0.30	exon	5768956	5768992	45.115	+	0	Amino_Acid_Before=R;Annotated=+;Charges=2;PEP=0.0065911;Missed_Cleavages=0;Mass=1227.5731;Sequence(s)=_ALGDDPAAEVDR_;PTMs=-;Paralogous=-
Chromosome	MaxQuant_1.5.0.30	exon	441038	441077	96.604	+	0	Amino_Acid_Before=R;Annotated=+;Charges=2,3;PEP=1.6389e-06;Missed_Cleavages=0;Mass=1745.7699;Sequence(s)=_ALGDNDWYQWHWR_;PTMs=-;Paralogous=-
Chromosome	MaxQuant_1.5.0.30	exon	5623236	5623272	50.088	-	0	Amino_Acid_Before=R;Annotated=+;Charges=2;PEP=0.0010994;Missed_Cleavages=0;Mass=1328.6208;Sequence(s)=_ALGDPNELSEER_;PTMs=-;Paralogous=-
Chromosome	MaxQuant_1.5.0.30	exon	5623233	5623272	42.125	-	0	Amino_Acid_Before=R;Annotated=+;Charges=2,3;PEP=0.0038467;Missed_Cleavages=1;Mass=1484.7219;Sequence(s)=_ALGDPNELSEERR_;PTMs=-;Paralogous=-
Chromosome	MaxQuant_1.5.0.30	exon	1458791	1458827	104.24	+	0	Amino_Acid_Before=R;Annotated=+;Charges=2;PEP=5.8384e-07;Missed_Cleavages=0;Mass=1195.6085;Sequence(s)=_ALGDSATYTVAK_;PTMs=-;Paralogous=-
Chromosome	MaxQuant_1.5.0.30	exon	1035537	1035567	66.19	+	0	Amino_Acid_Before=R;Annotated=+;Charges=2;PEP=4.7696e-05;Missed_Cleavages=0;Mass=1011.5713;Sequence(s)=_ALGELTGVPR_;PTMs=-;Paralogous=-
Chromosome	MaxQuant_1.5.0.30	exon	2433510	2433546	60.509	+	0	Amino_Acid_Before=R;Annotated=+;Charges=2;PEP=0.00037733;Missed_Cleavages=0;Mass=1125.6394;Sequence(s)=_ALGEPSAVVVGK_;PTMs=-;Paralogous=-
Chromosome	MaxQuant_1.5.0.30	exon	2433510	2433582	244.67	+	0	Amino_Acid_Before=R;Annotated=+;Charges=2,3,4;PEP=6.7484e-59;Missed_Cleavages=1;Mass=2207.2161;Sequence(s)=_ALGEPSAVVVGKPGTAAGLTDGLK_;PTMs=-;Paralogous=-
Chromosome	MaxQuant_1.5.0.30	exon	3344628	3344712	74.876	-	0	Amino_Acid_Before=R;Annotated=+;Charges=3;PEP=1.5188e-08;Missed_Cleavages=0;Mass=2905.4458;Sequence(s)=_ALGEQFGTDVHTVAIDLAEPDAPAELAR_;PTMs=-;Paralogous=-
Chromosome	MaxQuant_1.5.0.30	exon	3538773	3538794	50.898	+	0	Amino_Acid_Before=R;Annotated=+;Charges=2;PEP=0.020991;Missed_Cleavages=0;Mass=716.40685;Sequence(s)=_ALGEVTK_;PTMs=-;Paralogous=-
Chromosome	MaxQuant_1.5.0.30	exon	1563159	1563180	71.949	+	0	Amino_Acid_Before=R;Annotated=+;Charges=1,2;PEP=0.0059239;Missed_Cleavages=0;Mass=778.43776;Sequence(s)=_ALGFPFK_;PTMs=-;Paralogous=-
Chromosome	MaxQuant_1.5.0.30	exon	4487913	4487964	125.86	-	0	Amino_Acid_Before=K;Annotated=+;Charges=2,3;PEP=4.5706e-09;Missed_Cleavages=0;Mass=1704.9563;Sequence(s)=_ALGFPPNNVASIPPLAK_;PTMs=-;Paralogous=-
Chromosome	MaxQuant_1.5.0.30	exon	4409149	4409176	79.148	+	0	Amino_Acid_Before=R;Annotated=+;Charges=2;PEP=0.00034447;Missed_Cleavages=0;Mass=902.4974;Sequence(s)=_ALGGFVPSR_;PTMs=-;Paralogous=-
Chromosome	MaxQuant_1.5.0.30	exon	4409149	4409179	89.827	+	0	Amino_Acid_Before=R;Annotated=+;Charges=2,3;PEP=8.0736e-06;Missed_Cleavages=1;Mass=1058.5985;Sequence(s)=_ALGGFVPSRR_;PTMs=-;Paralogous=-
Chromosome	MaxQuant_1.5.0.30	exon	79085	79139	108.96	+	0	Amino_Acid_Before=R;Annotated=+;Charges=2,3;PEP=8.0744e-09;Missed_Cleavages=0;Mass=1993.052;Sequence(s)=_ALGGVLFIDEAYTLVQER_;PTMs=-;Paralogous=-
Chromosome	MaxQuant_1.5.0.30	exon	6689314	6689377	105.96	-	0	Amino_Acid_Before=R;Annotated=+;Charges=2,3;PEP=6.1236e-13;Missed_Cleavages=0;Mass=2118.2929;Sequence(s)=_ALGIPARPVVVGPITFLALSK_;PTMs=-;Paralogous=-
Chromosome	MaxQuant_1.5.0.30	exon	2001230	2001299	187.07	-	0	Amino_Acid_Before=R;Annotated=+;Charges=3;PEP=1.2505e-27;Missed_Cleavages=0;Mass=2499.2857;Sequence(s)=_ALGISPDPIEATNQLVDLLSDYR_;PTMs=-;Paralogous=-
Chromosome	MaxQuant_1.5.0.30	exon	1030769	1030805	94.767	+	0	Amino_Acid_Before=R;Annotated=+;Charges=3;PEP=1.2411e-06;Missed_Cleavages=0;Mass=1306.8085;Sequence(s)=_ALGLGLEIRPLR_;PTMs=-;Paralogous=-
Chromosome	MaxQuant_1.5.0.30	exon	5481676	5481718	34.92	-	0	Amino_Acid_Before=K;Annotated=+;Charges=2;PEP=0.05688;Missed_Cleavages=0;Mass=1482.848;Sequence(s)=_ALGLINTVLPDMVK_;PTMs=-;Paralogous=-
Chromosome	MaxQuant_1.5.0.30	exon	2194880	2194922	46.88	+	0	Amino_Acid_Before=R;Annotated=+;Charges=2;PEP=0.0011114;Missed_Cleavages=0;Mass=1207.7037;Sequence(s)=_ALGLPAAGLAAGAR_;PTMs=-;Paralogous=-
Chromosome	MaxQuant_1.5.0.30	exon	5809728	5809758	36.671	+	0	Amino_Acid_Before=R;Annotated=+;Charges=2;PEP=0.057881;Missed_Cleavages=0;Mass=986.55089;Sequence(s)=_ALGLQSSGVR_;PTMs=-;Paralogous=-
Chromosome	MaxQuant_1.5.0.30	exon	6695691	6695781	19.486	-	0	Amino_Acid_Before=R;Annotated=+;Charges=3;PEP=0.071254;Missed_Cleavages=0;Mass=3311.7725;Sequence(s)=_ALGLSTSYINQLENDQRPVTVPVLLSLSER_;PTMs=-;Paralogous=-
Chromosome	MaxQuant_1.5.0.30	exon	3101527	3101560	69.721	+	0	Amino_Acid_Before=R;Annotated=+;Charges=2;PEP=0.00054902;Missed_Cleavages=0;Mass=1323.6459;Sequence(s)=_ALGLTDWTYER_;PTMs=-;Paralogous=-
Chromosome	MaxQuant_1.5.0.30	exon	3718988	3719045	34.182	-	0	Amino_Acid_Before=K;Annotated=+;Charges=2,3;PEP=0.045865;Missed_Cleavages=1;Mass=2031.0385;Sequence(s)=_ALGLTVGWITADSTADERR_;PTMs=-;Paralogous=-
Chromosome	MaxQuant_1.5.0.30	exon	5365633	5365657	69.825	+	0	Amino_Acid_Before=R;Annotated=+;Charges=2;PEP=0.00040639;Missed_Cleavages=0;Mass=877.38513;Sequence(s)=_ALGMDEDK_;PTMs=-;Paralogous=-
Chromosome	MaxQuant_1.5.0.30	exon	991658	991691	68.626	-	0	Amino_Acid_Before=R;Annotated=+;Charges=2;PEP=0.00057964;Missed_Cleavages=0;Mass=1123.6502;Sequence(s)=_ALGPIGWIAAR_;PTMs=-;Paralogous=-
Chromosome	MaxQuant_1.5.0.30	exon	3295450	3295513	96.379	+	0	Amino_Acid_Before=K;Annotated=+;Charges=3,4;PEP=9.1356e-10;Missed_Cleavages=0;Mass=2191.1498;Sequence(s)=_ALGQPLTSAVATFSRPAPDHR_;PTMs=-;Paralogous=-
Chromosome	MaxQuant_1.5.0.30	exon	417444	417465	94.662	+	0	Amino_Acid_Before=K;Annotated=+;Charges=2;PEP=0.0034013;Missed_Cleavages=0;Mass=730.39735;Sequence(s)=_ALGSIDR_;PTMs=-;Paralogous=-
Chromosome	MaxQuant_1.5.0.30	exon	4001647	4001680	61.344	+	0	Amino_Acid_Before=R;Annotated=+;Charges=2;PEP=0.00038018;Missed_Cleavages=0;Mass=1098.6397;Sequence(s)=_ALGTDVVVAVR_;PTMs=-;Paralogous=-
Chromosome	MaxQuant_1.5.0.30	exon	676611	676686	101.45	+	0	Amino_Acid_Before=R;Annotated=+;Charges=3;PEP=1.2816e-14;Missed_Cleavages=1;Mass=2599.2613;Sequence(s)=_ALGTNPDKEEPSGSTDETLAEVIAR_;PTMs=-;Paralogous=-
Chromosome	MaxQuant_1.5.0.30	exon	890886	890943	94.281	+	0	Amino_Acid_Before=R;Annotated=+;Charges=2,3;PEP=1.5023e-07;Missed_Cleavages=0;Mass=1952.9844;Sequence(s)=_ALGTPGYDASVDYVVSALR_;PTMs=-;Paralogous=-
Chromosome	MaxQuant_1.5.0.30	exon	1525713	1525743	94.262	+	0	Amino_Acid_Before=R;Annotated=+;Charges=1;PEP=0.001322;Missed_Cleavages=0;Mass=854.44978;Sequence(s)=_ALGVPPASGS_;PTMs=-;Paralogous=-
Chromosome	MaxQuant_1.5.0.30	exon	3816568	3816610	100.11	-	0	Amino_Acid_Before=R;Annotated=+;Charges=2;PEP=2.5533e-06;Missed_Cleavages=0;Mass=1524.7784;Sequence(s)=_ALGVQIDVVDPDER_;PTMs=-;Paralogous=-
Chromosome	MaxQuant_1.5.0.30	exon	4701729	4701765	100.38	-	0	Amino_Acid_Before=R;Annotated=+;Charges=2;PEP=1.0232e-06;Missed_Cleavages=0;Mass=1333.7129;Sequence(s)=_ALGVTFEEIDIK_;PTMs=-;Paralogous=-
Chromosome	MaxQuant_1.5.0.30	exon	6348807	6348831	114.5	+	0	Amino_Acid_Before=K;Annotated=+;Charges=2;PEP=0.00047457;Missed_Cleavages=0;Mass=815.4865;Sequence(s)=_ALGVTLSR_;PTMs=-;Paralogous=-
Chromosome	MaxQuant_1.5.0.30	exon	1462320	1462356	177.1	+	0	Amino_Acid_Before=K;Annotated=+;Charges=2;PEP=1.1618e-16;Missed_Cleavages=0;Mass=1414.7205;Sequence(s)=_ALGWTNEQIVER_;PTMs=-;Paralogous=-
Chromosome	MaxQuant_1.5.0.30	exon	5034625	5034649	116.73	-	0	Amino_Acid_Before=K;Annotated=+;Charges=2;PEP=0.00042137;Missed_Cleavages=0;Mass=959.4865;Sequence(s)=_ALGYFSFR_;PTMs=-;Paralogous=-
Chromosome	MaxQuant_1.5.0.30	exon	4676219	4676303	197.35	-	0	Amino_Acid_Before=R;Annotated=+;Charges=2,3,4;PEP=2.4321e-39;Missed_Cleavages=0;Mass=2674.3675;Sequence(s)=_ALHAAADSVLANVDAVLAANAADVDAAR_;PTMs=-;Paralogous=-
Chromosome	MaxQuant_1.5.0.30	exon	910775	910799	105.39	-	0	Amino_Acid_Before=K;Annotated=+;Charges=2;PEP=0.0011793;Missed_Cleavages=0;Mass=805.48102;Sequence(s)=_ALHALGPK_;PTMs=-;Paralogous=-
Chromosome	MaxQuant_1.5.0.30	exon	4707100	4707160	27.224	-	0	Amino_Acid_Before=R;Annotated=+;Charges=3;PEP=0.057421;Missed_Cleavages=0;Mass=2149.1127;Sequence(s)=_ALHAVAIVNENDTVATNEIR_;PTMs=-;Paralogous=-
Chromosome	MaxQuant_1.5.0.30	exon	4416237	4416279	95.498	+	0	Amino_Acid_Before=K;Annotated=+;Charges=2,3;PEP=2.8537e-06;Missed_Cleavages=0;Mass=1557.816;Sequence(s)=_ALHAVGLMFEAMIR_;PTMs=-;Paralogous=-
Chromosome	MaxQuant_1.5.0.30	exon	5368331	5368397	38.205	+	0	Amino_Acid_Before=K;Annotated=+;Charges=3,4;PEP=0.015635;Missed_Cleavages=0;Mass=2390.1615;Sequence(s)=_ALHAWENDDSVHTVLLTGAGER_;PTMs=-;Paralogous=-
Chromosome	MaxQuant_1.5.0.30	exon	2548421	2548484	50.172	+	0	Amino_Acid_Before=R;Annotated=+;Charges=3;PEP=0.0013755;Missed_Cleavages=0;Mass=2313.1641;Sequence(s)=_ALHDVLAEYPEALVFGEDVAR_;PTMs=-;Paralogous=-
Chromosome	MaxQuant_1.5.0.30	exon	288341	288383	169.58	+	0	Amino_Acid_Before=K;Annotated=+;Charges=2,3;PEP=3.5864e-18;Missed_Cleavages=0;Mass=1416.7725;Sequence(s)=_ALHSIGAPLEPGQK_;PTMs=-;Paralogous=-
Chromosome	MaxQuant_1.5.0.30	exon	5510240	5510288	165.45	+	0	Amino_Acid_Before=R;Annotated=+;Charges=2,3;PEP=6.2073e-18;Missed_Cleavages=0;Mass=1680.8431;Sequence(s)=_ALHVDDSALVTGVNDR_;PTMs=-;Paralogous=-
Chromosome	MaxQuant_1.5.0.30	exon	6475681	6475720	123.28	-	0	Amino_Acid_Before=R;Annotated=+;Charges=2;PEP=6.7085e-09;Missed_Cleavages=0;Mass=1387.7195;Sequence(s)=_ALIAEQASEIDTK_;PTMs=-;Paralogous=-
Chromosome	MaxQuant_1.5.0.30	exon	1749239	1749284	225.32	+	0	Amino_Acid_Before=K;Annotated=+;Charges=2,3;PEP=2.7434e-39;Missed_Cleavages=0;Mass=1801.8774;Sequence(s)=_ALIAFYEEQIEDAYK_;PTMs=-;Paralogous=-
Chromosome	MaxQuant_1.5.0.30	exon	5599809	5599851	137.8	-	0	Amino_Acid_Before=R;Annotated=+;Charges=3,4;PEP=2.8143e-12;Missed_Cleavages=0;Mass=1461.8304;Sequence(s)=_ALIAGHDVVLLGER_;PTMs=-;Paralogous=-
Chromosome	MaxQuant_1.5.0.30	exon	6000638	6000659	75.311	+	0	Amino_Acid_Before=R;Annotated=+;Charges=2;PEP=0.0054911;Missed_Cleavages=0;Mass=752.49086;Sequence(s)=_ALIAPLR_;PTMs=-;Paralogous=-
Chromosome	MaxQuant_1.5.0.30	exon	5856590	5856653	148.38	-	0	Amino_Acid_Before=R;Annotated=+;Charges=2,3;PEP=1.6022e-15;Missed_Cleavages=0;Mass=2118.1069;Sequence(s)=_ALIDAATTHDGVAPVGDQVLR_;PTMs=-;Paralogous=-
Chromosome	MaxQuant_1.5.0.30	exon	4105726	4105804	105.24	+	0	Amino_Acid_Before=R;Annotated=+;Charges=3;PEP=7.284e-12;Missed_Cleavages=0;Mass=2830.4865;Sequence(s)=_ALIDDDLEGLVLPLGGPEVLSFHQQR_;PTMs=-;Paralogous=-
Chromosome	MaxQuant_1.5.0.30	exon	6221345	6221375	89.913	-	0	Amino_Acid_Before=R;Annotated=+;Charges=2;PEP=1.04e-05;Missed_Cleavages=0;Mass=1181.6445;Sequence(s)=_ALIDLATYFR_;PTMs=-;Paralogous=-
Chromosome	MaxQuant_1.5.0.30	exon	262902	262938	222.72	-	0	Amino_Acid_Before=K;Annotated=+;Charges=2,3;PEP=3.5006e-29;Missed_Cleavages=0;Mass=1493.7514;Sequence(s)=_ALIEQYEQFTPR_;PTMs=-;Paralogous=-
Chromosome	MaxQuant_1.5.0.30	exon	4401925	4401961	120.57	+	0	Amino_Acid_Before=R;Annotated=+;Charges=2;PEP=6.1744e-09;Missed_Cleavages=0;Mass=1267.6772;Sequence(s)=_ALIGADPVLDER_;PTMs=-;Paralogous=-
Chromosome	MaxQuant_1.5.0.30	exon	246954	246990	86.463	+	0	Amino_Acid_Before=R;Annotated=+;Charges=2;PEP=3.8681e-06;Missed_Cleavages=0;Mass=1269.6863;Sequence(s)=_ALIGLGQSMPQR_;PTMs=-;Paralogous=-
Chromosome	MaxQuant_1.5.0.30	exon	5958109	5958145	37.968	-	0	Amino_Acid_Before=K;Annotated=+;Charges=2;PEP=0.020251;Missed_Cleavages=0;Mass=1220.7605;Sequence(s)=_ALIIAPNLVAAR_;PTMs=-;Paralogous=-
Chromosome	MaxQuant_1.5.0.30	exon	6538353	6538395	22.991	-	0	Amino_Acid_Before=R;Annotated=+;Charges=3;PEP=0.039236;Missed_Cleavages=0;Mass=1438.7892;Sequence(s)=_ALILAAESGRPGER_;PTMs=-;Paralogous=-
Chromosome	MaxQuant_1.5.0.30	exon	1970285	1970348	128.38	-	0	Amino_Acid_Before=R;Annotated=+;Charges=2,3;PEP=1.7316e-12;Missed_Cleavages=0;Mass=2014.1423;Sequence(s)=_ALILAALATSQGTSTISGALR_;PTMs=-;Paralogous=-
Chromosome	MaxQuant_1.5.0.30	exon	4552159	4552210	75.548	-	0	Amino_Acid_Before=R;Annotated=+;Charges=2;PEP=6.4187e-06;Missed_Cleavages=0;Mass=1694.9203;Sequence(s)=_ALILDEPLAGLDAASAR_;PTMs=-;Paralogous=-
Chromosome	MaxQuant_1.5.0.30	exon	5808623	5808686	131.56	+	0	Amino_Acid_Before=K;Annotated=+;Charges=2,3;PEP=5.4559e-15;Missed_Cleavages=0;Mass=2145.1178;Sequence(s)=_ALILNSPHNPTGAVASDAELR_;PTMs=-;Paralogous=-
Chromosome	MaxQuant_1.5.0.30	exon	4756575	4756602	55.908	+	0	Amino_Acid_Before=K;Annotated=+;Charges=2;PEP=0.00049425;Missed_Cleavages=0;Mass=952.60695;Sequence(s)=_ALILPTLGR_;PTMs=-;Paralogous=-
Chromosome	MaxQuant_1.5.0.30	exon	1647051	1647093	159.52	+	0	Amino_Acid_Before=R;Annotated=+;Charges=2,3;PEP=1.0206e-17;Missed_Cleavages=0;Mass=1561.9192;Sequence(s)=_ALILVQPEDRPALK_;PTMs=-;Paralogous=-
Chromosome	MaxQuant_1.5.0.30	exon	1647051	1647096	121.13	+	0	Amino_Acid_Before=R;Annotated=+;Charges=2,3,4;PEP=3.0687e-08;Missed_Cleavages=1;Mass=1690.0141;Sequence(s)=_ALILVQPEDRPALKK_;PTMs=-;Paralogous=-
Chromosome	MaxQuant_1.5.0.30	exon	5184074	5184101	40.882	-	0	Amino_Acid_Before=R;Annotated=+;Charges=2;PEP=0.018021;Missed_Cleavages=0;Mass=999.58992;Sequence(s)=_ALIMAIVNR_;PTMs=-;Paralogous=-
Chromosome	MaxQuant_1.5.0.30	exon	807884	807926	42.947	-	0	Amino_Acid_Before=R;Annotated=+;Charges=2,3;PEP=0.0083126;Missed_Cleavages=0;Mass=1610.7909;Sequence(s)=_ALIMDMTLHAENPR_;PTMs=-;Paralogous=-
Chromosome	MaxQuant_1.5.0.30	exon	637152	637215	88.09	+	0	Amino_Acid_Before=M;Annotated=+;Charges=3;PEP=1.6478e-09;Missed_Cleavages=0;Mass=2230.178;Sequence(s)=_ALIPMPHVDVADEQVAAVLSR_;PTMs=-;Paralogous=-
Chromosome	MaxQuant_1.5.0.30	exon	5007862	5007886	71.296	-	0	Amino_Acid_Before=K;Annotated=+;Charges=2;PEP=0.001594;Missed_Cleavages=0;Mass=925.5709;Sequence(s)=_ALIQQVVR_;PTMs=-;Paralogous=-
Chromosome	MaxQuant_1.5.0.30	exon	3293653	3293674	40.103	-	0	Amino_Acid_Before=R;Annotated=+;Charges=2;PEP=0.024557;Missed_Cleavages=0;Mass=770.42865;Sequence(s)=_ALISDPR_;PTMs=-;Paralogous=-
Chromosome	MaxQuant_1.5.0.30	exon	5604224	5604248	101.54	-	0	Amino_Acid_Before=R;Annotated=+;Charges=2;PEP=0.00074368;Missed_Cleavages=0;Mass=907.50148;Sequence(s)=_ALISVYDK_;PTMs=-;Paralogous=-
Chromosome	MaxQuant_1.5.0.30	exon	988016	988055	108.01	+	0	Amino_Acid_Before=R;Annotated=+;Charges=2;PEP=2.3557e-07;Missed_Cleavages=0;Mass=1268.7452;Sequence(s)=_ALITAAAADLLAR_;PTMs=-;Paralogous=-
Chromosome	MaxQuant_1.5.0.30	exon	5050168	5050192	63.419	-	0	Amino_Acid_Before=R;Annotated=+;Charges=1,2;PEP=0.0023966;Missed_Cleavages=0;Mass=823.51674;Sequence(s)=_ALIVSPPK_;PTMs=-;Paralogous=-
Chromosome	MaxQuant_1.5.0.30	exon	1665560	1665617	193.27	+	0	Amino_Acid_Before=R;Annotated=+;Charges=2,3,4;PEP=7.1271e-26;Missed_Cleavages=2;Mass=2078.2099;Sequence(s)=_ALKDDIITVLGQLDALKPR_;PTMs=-;Paralogous=-
Chromosome	MaxQuant_1.5.0.30	exon	3174198	3174270	152.48	-	0	Amino_Acid_Before=R;Annotated=+;Charges=2,3;PEP=1.1178e-17;Missed_Cleavages=0;Mass=2397.2791;Sequence(s)=_ALLAAAVDQEPFEPVSSAVVSGLK_;PTMs=-;Paralogous=-
Chromosome	MaxQuant_1.5.0.30	exon	1739359	1739392	52.247	-	0	Amino_Acid_Before=R;Annotated=+;Charges=2;PEP=0.0076077;Missed_Cleavages=0;Mass=1223.6874;Sequence(s)=_ALLAEPDLINR_;PTMs=-;Paralogous=-
Chromosome	MaxQuant_1.5.0.30	exon	6980892	6980946	140.46	-	0	Amino_Acid_Before=R;Annotated=+;Charges=2;PEP=9.2696e-13;Missed_Cleavages=0;Mass=1836.9581;Sequence(s)=_ALLALEGGPEAQEELAAR_;PTMs=-;Paralogous=-
Chromosome	MaxQuant_1.5.0.30	exon	4491530	4491587	171.85	-	0	Amino_Acid_Before=R;Annotated=+;Charges=2,3;PEP=6.1786e-19;Missed_Cleavages=0;Mass=2026.0735;Sequence(s)=_ALLAPADDAALQVIVEDFR_;PTMs=-;Paralogous=-
Chromosome	MaxQuant_1.5.0.30	exon	258202	258256	44.238	-	0	Amino_Acid_Before=R;Annotated=+;Charges=2;PEP=0.0037605;Missed_Cleavages=0;Mass=1843.9713;Sequence(s)=_ALLDAGLLNGECLTVTGK_;PTMs=-;Paralogous=-
Chromosome	MaxQuant_1.5.0.30	exon	6340334	6340385	133.86	+	0	Amino_Acid_Before=K;Annotated=+;Charges=2;PEP=2.9251e-12;Missed_Cleavages=0;Mass=1790.9302;Sequence(s)=_ALLDAGTITAEEFEALK_;PTMs=-;Paralogous=-
Chromosome	MaxQuant_1.5.0.30	exon	2606571	2606607	158.42	+	0	Amino_Acid_Before=K;Annotated=+;Charges=2,3;PEP=3.7776e-13;Missed_Cleavages=0;Mass=1243.6772;Sequence(s)=_ALLDEAGVTVTR_;PTMs=-;Paralogous=-
Chromosome	MaxQuant_1.5.0.30	exon	6573823	6573856	97.633	+	0	Amino_Acid_Before=R;Annotated=+;Charges=2;PEP=7.7813e-07;Missed_Cleavages=0;Mass=1157.6041;Sequence(s)=_ALLDEVASGQR_;PTMs=-;Paralogous=-
Chromosome	MaxQuant_1.5.0.30	exon	872708	872738	55.314	-	0	Amino_Acid_Before=R;Annotated=+;Charges=2;PEP=0.0013308;Missed_Cleavages=0;Mass=1013.5757;Sequence(s)=_ALLDLGDVAK_;PTMs=-;Paralogous=-
Chromosome	MaxQuant_1.5.0.30	exon	4356494	4356536	187.97	-	0	Amino_Acid_Before=K;Annotated=+;Charges=2,3;PEP=1.2366e-21;Missed_Cleavages=1;Mass=1583.8267;Sequence(s)=_ALLDQEGRDDLALR_;PTMs=-;Paralogous=-
Chromosome	MaxQuant_1.5.0.30	exon	2722537	2722561	89.296	-	0	Amino_Acid_Before=R;Annotated=+;Charges=2,3;PEP=0.00072681;Missed_Cleavages=0;Mass=973.49813;Sequence(s)=_ALLDSYHR_;PTMs=-;Paralogous=-
Chromosome	MaxQuant_1.5.0.30	exon	6333511	6333559	76.82	+	0	Amino_Acid_Before=R;Annotated=+;Charges=2;PEP=1.2915e-05;Missed_Cleavages=0;Mass=1724.9097;Sequence(s)=_ALLDVLAWPEDSVAAR_;PTMs=-;Paralogous=-
Chromosome	MaxQuant_1.5.0.30	exon	2900633	2900654	77.741	+	0	Amino_Acid_Before=K;Annotated=+;Charges=2;PEP=0.0051782;Missed_Cleavages=0;Mass=782.46504;Sequence(s)=_ALLDVPR_;PTMs=-;Paralogous=-
Chromosome	MaxQuant_1.5.0.30	exon	4779687	4779741	89.484	+	0	Amino_Acid_Before=R;Annotated=+;Charges=2,3;PEP=3.2621e-07;Missed_Cleavages=0;Mass=1958.9118;Sequence(s)=_ALLDYLQMAADSMVNSAF_;PTMs=-;Paralogous=-
Chromosome	MaxQuant_1.5.0.30	exon	4396875	4396908	30.354	-	0	Amino_Acid_Before=R;Annotated=+;Charges=2;PEP=0.034971;Missed_Cleavages=0;Mass=1000.5553;Sequence(s)=_ALLEGGSVGAK_;PTMs=-;Paralogous=-
Chromosome	MaxQuant_1.5.0.30	exon	431538	431592	51.798	+	0	Amino_Acid_Before=R;Annotated=+;Charges=2;PEP=0.00039276;Missed_Cleavages=0;Mass=1549.7849;Sequence(s)=_ALLEGPSGAASPGGPGGR_;PTMs=-;Paralogous=-
Chromosome	MaxQuant_1.5.0.30	exon	1446416	1446452	89.805	-	0	Amino_Acid_Before=K;Annotated=+;Charges=2;PEP=2.2241e-06;Missed_Cleavages=0;Mass=1307.7238;Sequence(s)=_ALLFSVFEGGLR_;PTMs=-;Paralogous=-
Chromosome	MaxQuant_1.5.0.30	exon	3577048	3577078	82.417	-	0	Amino_Acid_Before=R;Annotated=+;Charges=2;PEP=3.6364e-05;Missed_Cleavages=0;Mass=1097.6445;Sequence(s)=_ALLGLDLIDR_;PTMs=-;Paralogous=-
Chromosome	MaxQuant_1.5.0.30	exon	4378127	4378196	45.992	-	0	Amino_Acid_Before=R;Annotated=+;Charges=3;PEP=0.00019861;Missed_Cleavages=0;Mass=2360.2336;Sequence(s)=_ALLGTPSADPPLEVDTGLRPEGR_;PTMs=-;Paralogous=-
Chromosome	MaxQuant_1.5.0.30	exon	6308692	6308740	188.47	-	0	Amino_Acid_Before=R;Annotated=+;Charges=2,3;PEP=2.1877e-25;Missed_Cleavages=0;Mass=1561.8828;Sequence(s)=_ALLGVGAHDIIGVEAK_;PTMs=-;Paralogous=-
Chromosome	MaxQuant_1.5.0.30	exon	2527406	2527445	42.317	-	0	Amino_Acid_Before=R;Annotated=+;Charges=3;PEP=0.0033391;Missed_Cleavages=0;Mass=1392.7725;Sequence(s)=_ALLLGELTDVHGR_;PTMs=-;Paralogous=-
Chromosome	MaxQuant_1.5.0.30	exon	513544	513574	38.804	-	0	Amino_Acid_Before=K;Annotated=+;Charges=2;PEP=0.044464;Missed_Cleavages=0;Mass=1075.639;Sequence(s)=_ALLLGGTLYR_;PTMs=-;Paralogous=-
Chromosome	MaxQuant_1.5.0.30	exon	6470936	6470990	36.029	-	0	Amino_Acid_Before=R;Annotated=+;Charges=3;PEP=0.028096;Missed_Cleavages=0;Mass=1818.1131;Sequence(s)=_ALLLPAGALVYIAIPPAR_;PTMs=-;Paralogous=-
Chromosome	MaxQuant_1.5.0.30	exon	1772170	1772212	80.746	-	0	Amino_Acid_Before=R;Annotated=+;Charges=2;PEP=1.365e-05;Missed_Cleavages=0;Mass=1514.8279;Sequence(s)=_ALLNFPISGMPISR_;PTMs=-;Paralogous=-
Chromosome	MaxQuant_1.5.0.30	exon	5631934	5631964	48.998	+	0	Amino_Acid_Before=K;Annotated=+;Charges=2;PEP=0.0020853;Missed_Cleavages=0;Mass=1025.6121;Sequence(s)=_ALLPVLTGDK_;PTMs=-;Paralogous=-
Chromosome	MaxQuant_1.5.0.30	exon	5631934	5632009	39.371	+	0	Amino_Acid_Before=K;Annotated=+;Charges=3;PEP=0.0078877;Missed_Cleavages=1;Mass=2525.3337;Sequence(s)=_ALLPVLTGDKSPAAQSDTSTDALVR_;PTMs=-;Paralogous=-
Chromosome	MaxQuant_1.5.0.30	exon	6547607	6547640	93.839	-	0	Amino_Acid_Before=R;Annotated=+;Charges=3;PEP=9.6798e-07;Missed_Cleavages=1;Mass=1395.7775;Sequence(s)=_ALLRDPAWIWR_;PTMs=-;Paralogous=-
Chromosome	MaxQuant_1.5.0.30	exon	1771135	1771192	104.84	-	0	Amino_Acid_Before=R;Annotated=+;Charges=3;PEP=3.5034e-08;Missed_Cleavages=0;Mass=1947.0902;Sequence(s)=_ALLSSINHLAAAVNVLGER_;PTMs=-;Paralogous=-
Chromosome	MaxQuant_1.5.0.30	exon	1656550	1656595	159.22	-	0	Amino_Acid_Before=R;Annotated=+;Charges=2;PEP=1.3207e-17;Missed_Cleavages=0;Mass=1502.8708;Sequence(s)=_ALLTGFLLATLAGDK_;PTMs=-;Paralogous=-
Chromosome	MaxQuant_1.5.0.30	exon	4988122	4988194	254.96	-	0	Amino_Acid_Before=M;Annotated=+;Charges=2,3;PEP=1.3837e-59;Missed_Cleavages=0;Mass=2521.2952;Sequence(s)=_ALLTIGDQFPEYDLTAVVGGDLSK_;PTMs=-;Paralogous=-
Chromosome	MaxQuant_1.5.0.30	exon	3677796	3677859	49.188	-	0	Amino_Acid_Before=R;Annotated=+;Charges=2;PEP=0.00031906;Missed_Cleavages=0;Mass=2014.1575;Sequence(s)=_ALLVVNVGGPAPAPETLGALR_;PTMs=-;Paralogous=-
Chromosome	MaxQuant_1.5.0.30	exon	3839697	3839724	79.128	-	0	Amino_Acid_Before=K;Annotated=+;Charges=2;PEP=0.00034475;Missed_Cleavages=0;Mass=1083.6692;Sequence(s)=_ALLVWLLEK_;PTMs=-;Paralogous=-
Chromosome	MaxQuant_1.5.0.30	exon	1908905	1908968	27.542	+	0	Amino_Acid_Before=K;Annotated=+;Charges=3,4;PEP=0.055257;Missed_Cleavages=0;Mass=2357.0899;Sequence(s)=_ALMAETSAIFGGEHSAHYYFR_;PTMs=-;Paralogous=-
Chromosome	MaxQuant_1.5.0.30	exon	3099167	3099200	121.73	+	0	Amino_Acid_Before=R;Annotated=+;Charges=1,2;PEP=2.9603e-05;Missed_Cleavages=0;Mass=1060.5951;Sequence(s)=_ALMAGLASSLK_;PTMs=-;Paralogous=-
Chromosome	MaxQuant_1.5.0.30	exon	5054710	5054758	147.7	-	0	Amino_Acid_Before=K;Annotated=+;Charges=2,3;PEP=1.4687e-12;Missed_Cleavages=0;Mass=1620.7851;Sequence(s)=_ALMAMSTGELAQAAEK_;PTMs=-;Paralogous=-
Chromosome	MaxQuant_1.5.0.30	exon	1463415	1463442	93.429	+	0	Amino_Acid_Before=R;Annotated=+;Charges=2;PEP=0.00020414;Missed_Cleavages=0;Mass=990.47391;Sequence(s)=_ALMGANMQR_;PTMs=-;Paralogous=-
Chromosome	MaxQuant_1.5.0.30	exon	2394610	2394649	186.76	+	0	Amino_Acid_Before=K;Annotated=+;Charges=2,3;PEP=1.3955e-21;Missed_Cleavages=0;Mass=1493.7701;Sequence(s)=_ALMNLGYEALFPR_;PTMs=-;Paralogous=+
Chromosome	MaxQuant_1.5.0.30	exon	1101348	1101387	186.76	+	0	Amino_Acid_Before=K;Annotated=+;Charges=2,3;PEP=1.3955e-21;Missed_Cleavages=0;Mass=1493.7701;Sequence(s)=_ALMNLGYEALFPR_;PTMs=-;Paralogous=+
Chromosome	MaxQuant_1.5.0.30	exon	680889	680937	64.52	-	0	Amino_Acid_Before=R;Annotated=+;Charges=3;PEP=0.00010492;Missed_Cleavages=0;Mass=1617.876;Sequence(s)=_ALMSTLLSAESIGVAR_;PTMs=-;Paralogous=-
Chromosome	MaxQuant_1.5.0.30	exon	2344686	2344734	135.89	+	0	Amino_Acid_Before=K;Annotated=+;Charges=2,3;PEP=4.6709e-12;Missed_Cleavages=0;Mass=1548.8875;Sequence(s)=_ALNAADTPIPALAALK_;PTMs=-;Paralogous=-
Chromosome	MaxQuant_1.5.0.30	exon	6374703	6374769	157.53	+	0	Amino_Acid_Before=R;Annotated=+;Charges=2;PEP=3.7005e-20;Missed_Cleavages=0;Mass=2166.0917;Sequence(s)=_ALNALDVPDSGVIQVGGDDGVR_;PTMs=-;Paralogous=-
Chromosome	MaxQuant_1.5.0.30	exon	5369332	5369398	81.48	+	0	Amino_Acid_Before=K;Annotated=+;Charges=2,3;PEP=2.5005e-07;Missed_Cleavages=0;Mass=2259.1417;Sequence(s)=_ALNALNSQVMTEVTAAAAELDK_;PTMs=-;Paralogous=-
Chromosome	MaxQuant_1.5.0.30	exon	5369332	5369440	251.68	+	0	Amino_Acid_Before=K;Annotated=+;Charges=3,4;PEP=4.1151e-70;Missed_Cleavages=1;Mass=3609.856;Sequence(s)=_ALNALNSQVMTEVTAAAAELDKDPGVGAIIVTGNEK_;PTMs=-;Paralogous=-
Chromosome	MaxQuant_1.5.0.30	exon	1139440	1139485	59.864	-	0	Amino_Acid_Before=R;Annotated=+;Charges=3;PEP=0.00021053;Missed_Cleavages=0;Mass=1452.8123;Sequence(s)=_ALNAVAPGVVNAVMK_;PTMs=-;Paralogous=-
Chromosome	MaxQuant_1.5.0.30	exon	6536285	6536357	179.33	-	0	Amino_Acid_Before=K;Annotated=+;Charges=2,3;PEP=4.4594e-28;Missed_Cleavages=0;Mass=2339.1856;Sequence(s)=_ALNEAVDEVIAVADAEGIDAGAVK_;PTMs=-;Paralogous=-
Chromosome	MaxQuant_1.5.0.30	exon	5155147	5155201	58.693	-	0	Amino_Acid_Before=R;Annotated=+;Charges=3;PEP=0.0001465;Missed_Cleavages=0;Mass=1844.9302;Sequence(s)=_ALNEIAGVLDTGSLADMR_;PTMs=-;Paralogous=-
Chromosome	MaxQuant_1.5.0.30	exon	5975333	5975387	67.645	-	0	Amino_Acid_Before=M;Annotated=+;Charges=3;PEP=4.8278e-06;Missed_Cleavages=0;Mass=1902.9799;Sequence(s)=_ALNIADLAEHAIDAVPDR_;PTMs=-;Paralogous=-
Chromosome	MaxQuant_1.5.0.30	exon	2008229	2008343	117.8	-	0	Amino_Acid_Before=K;Annotated=+;Charges=3,4;PEP=3.9909e-21;Missed_Cleavages=1;Mass=3953.9171;Sequence(s)=_ALNLGNPDPAETYSSSPHLYEDLDIPTDATGTVGKPAK_;PTMs=-;Paralogous=-
Chromosome	MaxQuant_1.5.0.30	exon	2353529	2353565	65.408	-	0	Amino_Acid_Before=R;Annotated=+;Charges=2;PEP=0.00030684;Missed_Cleavages=0;Mass=1160.586;Sequence(s)=_ALNLMSSPGSGK_;PTMs=-;Paralogous=-
Chromosome	MaxQuant_1.5.0.30	exon	3388908	3388941	134.49	+	0	Amino_Acid_Before=K;Annotated=+;Charges=2,3;PEP=8.2455e-11;Missed_Cleavages=0;Mass=1185.6506;Sequence(s)=_ALNTGAHIYVK_;PTMs=-;Paralogous=-
Chromosome	MaxQuant_1.5.0.30	exon	4003864	4003885	64.776	-	0	Amino_Acid_Before=K;Annotated=+;Charges=2;PEP=0.017147;Missed_Cleavages=0;Mass=799.43744;Sequence(s)=_ALNVMPR_;PTMs=-;Paralogous=-
Chromosome	MaxQuant_1.5.0.30	exon	6802456	6802489	69.721	-	0	Amino_Acid_Before=R;Annotated=+;Charges=2;PEP=3.8251e-05;Missed_Cleavages=0;Mass=1170.6146;Sequence(s)=_ALNWADALAAR_;PTMs=-;Paralogous=-
Chromosome	MaxQuant_1.5.0.30	exon	2623779	2623815	35.077	-	0	Amino_Acid_Before=R;Annotated=+;Charges=2;PEP=0.060535;Missed_Cleavages=0;Mass=1199.6398;Sequence(s)=_ALPAELTTEGAK_;PTMs=-;Paralogous=-
Chromosome	MaxQuant_1.5.0.30	exon	766	811	119.45	+	0	Amino_Acid_Before=K;Annotated=+;Charges=2,3;PEP=7.1661e-08;Missed_Cleavages=1;Mass=1551.8621;Sequence(s)=_ALPAKPVEVSVEGTR_;PTMs=-;Paralogous=-
Chromosome	MaxQuant_1.5.0.30	exon	1180031	1180103	140.88	+	0	Amino_Acid_Before=K;Annotated=+;Charges=2,3,4;PEP=2.1808e-16;Missed_Cleavages=0;Mass=2523.2679;Sequence(s)=_ALPAMATAVSSNPEAYVYLAESIR_;PTMs=-;Paralogous=-
Chromosome	MaxQuant_1.5.0.30	exon	450696	450732	44.922	+	0	Amino_Acid_Before=R;Annotated=+;Charges=2;PEP=0.0014572;Missed_Cleavages=0;Mass=1272.635;Sequence(s)=_ALPAPEYANAEK_;PTMs=-;Paralogous=-
Chromosome	MaxQuant_1.5.0.30	exon	455231	455273	68.044	+	0	Amino_Acid_Before=R;Annotated=+;Charges=2;PEP=2.826e-05;Missed_Cleavages=0;Mass=1635.7529;Sequence(s)=_ALPAPEYQDADQYR_;PTMs=-;Paralogous=-
Chromosome	MaxQuant_1.5.0.30	exon	464221	464257	92.112	+	0	Amino_Acid_Before=R;Annotated=+;Charges=2;PEP=1.962e-06;Missed_Cleavages=0;Mass=1329.6677;Sequence(s)=_ALPAPEYQSAQR_;PTMs=-;Paralogous=-
Chromosome	MaxQuant_1.5.0.30	exon	459739	459763	34.387	+	0	Amino_Acid_Before=R;Annotated=+;Charges=2;PEP=0.045602;Missed_Cleavages=0;Mass=915.48142;Sequence(s)=_ALPAPEYR_;PTMs=-;Paralogous=-
Chromosome	MaxQuant_1.5.0.30	exon	2805572	2805605	30.563	+	0	Amino_Acid_Before=R;Annotated=+;Charges=2;PEP=0.090913;Missed_Cleavages=0;Mass=1144.6241;Sequence(s)=_ALPDAVFVSAR_;PTMs=-;Paralogous=-
Chromosome	MaxQuant_1.5.0.30	exon	1758811	1758856	30.575	-	0	Amino_Acid_Before=R;Annotated=+;Charges=2;PEP=0.080398;Missed_Cleavages=0;Mass=1602.9233;Sequence(s)=_ALPGVISTETLVYLK_;PTMs=-;Paralogous=-
Chromosome	MaxQuant_1.5.0.30	exon	2507419	2507482	79.426	+	0	Amino_Acid_Before=R;Annotated=+;Charges=2,3,4;PEP=1.348e-06;Missed_Cleavages=1;Mass=2071.179;Sequence(s)=_ALPHADKPSVLLVVGVNGTGK_;PTMs=-;Paralogous=-
Chromosome	MaxQuant_1.5.0.30	exon	1747884	1747983	152.02	-	0	Amino_Acid_Before=R;Annotated=+;Charges=3,4;PEP=4.373e-26;Missed_Cleavages=0;Mass=3631.7835;Sequence(s)=_ALPIYQTTSYTFDDTSHAAALFGLEVPGNIYTR_;PTMs=-;Paralogous=-
Chromosome	MaxQuant_1.5.0.30	exon	990136	990169	99.752	+	0	Amino_Acid_Before=R;Annotated=+;Charges=2;PEP=6.3867e-07;Missed_Cleavages=0;Mass=1171.5721;Sequence(s)=_ALPNEDAEVSK_;PTMs=-;Paralogous=-
Chromosome	MaxQuant_1.5.0.30	exon	990136	990181	74.141	+	0	Amino_Acid_Before=R;Annotated=+;Charges=2,3;PEP=4.9097e-05;Missed_Cleavages=1;Mass=1670.8363;Sequence(s)=_ALPNEDAEVSKEIEK_;PTMs=-;Paralogous=-
Chromosome	MaxQuant_1.5.0.30	exon	4774724	4774745	81.297	+	0	Amino_Acid_Before=M;Annotated=+;Charges=2;PEP=0.0047203;Missed_Cleavages=0;Mass=783.46029;Sequence(s)=_ALPNLTR_;PTMs=-;Paralogous=-
Chromosome	MaxQuant_1.5.0.30	exon	2430491	2430515	46.426	-	0	Amino_Acid_Before=R;Annotated=+;Charges=2;PEP=0.013192;Missed_Cleavages=0;Mass=810.47119;Sequence(s)=_ALPQAGVR_;PTMs=-;Paralogous=-
Chromosome	MaxQuant_1.5.0.30	exon	3124976	3125006	126.39	+	0	Amino_Acid_Before=M;Annotated=+;Charges=2;PEP=7.043e-07;Missed_Cleavages=0;Mass=1169.6041;Sequence(s)=_ALPQLTDEQR_;PTMs=-;Paralogous=-
Chromosome	MaxQuant_1.5.0.30	exon	3855389	3855449	40.137	+	0	Amino_Acid_Before=K;Annotated=+;Charges=3;PEP=0.0061668;Missed_Cleavages=0;Mass=2156.1226;Sequence(s)=_ALPSEADGLSVQEFLATRPR_;PTMs=-;Paralogous=-
Chromosome	MaxQuant_1.5.0.30	exon	6924173	6924200	37.556	-	0	Amino_Acid_Before=R;Annotated=+;Charges=2;PEP=0.062295;Missed_Cleavages=0;Mass=1032.5604;Sequence(s)=_ALPSTFIER_;PTMs=-;Paralogous=-
Chromosome	MaxQuant_1.5.0.30	exon	5768737	5768785	80.508	+	0	Amino_Acid_Before=R;Annotated=+;Charges=2;PEP=1.0138e-05;Missed_Cleavages=0;Mass=1742.8628;Sequence(s)=_ALPTFEGPGLGDWDLR_;PTMs=-;Paralogous=-
Chromosome	MaxQuant_1.5.0.30	exon	3710520	3710565	129.01	-	0	Amino_Acid_Before=K;Annotated=+;Charges=2,3;PEP=6.3725e-09;Missed_Cleavages=0;Mass=1452.7936;Sequence(s)=_ALPTGILDALDAAGR_;PTMs=-;Paralogous=-
Chromosome	MaxQuant_1.5.0.30	exon	3710457	3710565	173.85	-	0	Amino_Acid_Before=K;Annotated=+;Charges=3,4;PEP=5.1246e-36;Missed_Cleavages=1;Mass=3581.8941;Sequence(s)=_ALPTGILDALDAAGRAPGLAELPPAATEEEALAELR_;PTMs=-;Paralogous=-
Chromosome	MaxQuant_1.5.0.30	exon	2883950	2884004	71.872	+	0	Amino_Acid_Before=K;Annotated=+;Charges=2;PEP=2.6591e-06;Missed_Cleavages=0;Mass=1877.9523;Sequence(s)=_ALPTYVPADDYLAGVSAR_;PTMs=-;Paralogous=-
Chromosome	MaxQuant_1.5.0.30	exon	714720	714747	40.067	-	0	Amino_Acid_Before=R;Annotated=+;Charges=2;PEP=0.014137;Missed_Cleavages=0;Mass=1008.612;Sequence(s)=_ALPVFRPLP_;PTMs=-;Paralogous=-
Chromosome	MaxQuant_1.5.0.30	exon	1525428	1525494	222.39	+	0	Amino_Acid_Before=R;Annotated=+;Charges=2,3;PEP=6.0263e-46;Missed_Cleavages=0;Mass=2233.2318;Sequence(s)=_ALPVIAEAVGDQVEVLLDGGIR_;PTMs=-;Paralogous=-
Chromosome	MaxQuant_1.5.0.30	exon	1525428	1525497	172.57	+	0	Amino_Acid_Before=R;Annotated=+;Charges=2,3,4;PEP=1.8106e-21;Missed_Cleavages=1;Mass=2389.3329;Sequence(s)=_ALPVIAEAVGDQVEVLLDGGIRR_;PTMs=-;Paralogous=-
Chromosome	MaxQuant_1.5.0.30	exon	3707309	3707366	128.74	+	0	Amino_Acid_Before=K;Annotated=+;Charges=2,3;PEP=3.8558e-10;Missed_Cleavages=0;Mass=2034.0058;Sequence(s)=_ALPVTSEVGLWTFDGTEGR_;PTMs=-;Paralogous=-
Chromosome	MaxQuant_1.5.0.30	exon	6136059	6136101	37.177	+	0	Amino_Acid_Before=R;Annotated=+;Charges=2;PEP=0.043227;Missed_Cleavages=0;Mass=1549.7446;Sequence(s)=_ALPYVADDLDATMR_;PTMs=-;Paralogous=-
Chromosome	MaxQuant_1.5.0.30	exon	5284303	5284369	133.68	-	0	Amino_Acid_Before=R;Annotated=+;Charges=3,4;PEP=3.2949e-15;Missed_Cleavages=0;Mass=2319.2084;Sequence(s)=_ALQAGHDINYISLNGTLHAVGR_;PTMs=-;Paralogous=-
Chromosome	MaxQuant_1.5.0.30	exon	2353316	2353343	69.275	-	0	Amino_Acid_Before=R;Annotated=+;Charges=2;PEP=0.00034183;Missed_Cleavages=0;Mass=985.55564;Sequence(s)=_ALQGLDLTR_;PTMs=-;Paralogous=-
Chromosome	MaxQuant_1.5.0.30	exon	1280024	1280048	60.436	-	0	Amino_Acid_Before=R;Annotated=+;Charges=2;PEP=0.0032681;Missed_Cleavages=0;Mass=870.51747;Sequence(s)=_ALQIGLEK_;PTMs=-;Paralogous=-
Chromosome	MaxQuant_1.5.0.30	exon	1389412	1389445	44.639	+	0	Amino_Acid_Before=K;Annotated=+;Charges=3;PEP=0.0013006;Missed_Cleavages=0;Mass=1272.6649;Sequence(s)=_ALQQTLFHMGK_;PTMs=-;Paralogous=-
Chromosome	MaxQuant_1.5.0.30	exon	880489	880531	94.673	+	0	Amino_Acid_Before=K;Annotated=+;Charges=2,3;PEP=3.0228e-06;Missed_Cleavages=0;Mass=1439.8096;Sequence(s)=_ALQQVAASLVEVGR_;PTMs=-;Paralogous=-
Chromosome	MaxQuant_1.5.0.30	exon	4222611	4222671	92.034	-	0	Amino_Acid_Before=R;Annotated=+;Charges=2,3;PEP=3.636e-09;Missed_Cleavages=0;Mass=2215.1637;Sequence(s)=_ALQSATLEYSALLFDHPLAR_;PTMs=-;Paralogous=-
Chromosome	MaxQuant_1.5.0.30	exon	4487493	4487544	209.31	-	0	Amino_Acid_Before=K;Annotated=+;Charges=2,3;PEP=1.6306e-33;Missed_Cleavages=0;Mass=1771.9832;Sequence(s)=_ALQTAFVGTDLPGTLIR_;PTMs=-;Paralogous=-
Chromosome	MaxQuant_1.5.0.30	exon	4195671	4195704	88.338	-	0	Amino_Acid_Before=R;Annotated=+;Charges=2;PEP=1.39e-06;Missed_Cleavages=0;Mass=1229.6252;Sequence(s)=_ALQTGEELVDR_;PTMs=-;Paralogous=-
Chromosome	MaxQuant_1.5.0.30	exon	2210774	2210858	15.074	+	0	Amino_Acid_Before=R;Annotated=+;Charges=5;PEP=0.075896;Missed_Cleavages=1;Mass=3238.6887;Sequence(s)=_ALQTVHRYDYLDAYVADLPNVVNLHAIR_;PTMs=-;Paralogous=-
Chromosome	MaxQuant_1.5.0.30	exon	50929	50968	143.94	-	0	Amino_Acid_Before=R;Annotated=+;Charges=2,3;PEP=7.272e-13;Missed_Cleavages=0;Mass=1371.7735;Sequence(s)=_ALQVAHTAGLVHR_;PTMs=-;Paralogous=-
Chromosome	MaxQuant_1.5.0.30	exon	6795437	6795464	78.149	-	0	Amino_Acid_Before=R;Annotated=+;Charges=2,3;PEP=9.4784e-06;Missed_Cleavages=0;Mass=1075.6212;Sequence(s)=_ALQVMFVLR_;PTMs=-;Paralogous=-
Chromosome	MaxQuant_1.5.0.30	exon	6659361	6659427	20.482	+	0	Amino_Acid_Before=M;Annotated=+;Charges=3;PEP=0.051544;Missed_Cleavages=1;Mass=2261.1903;Sequence(s)=_ALRDAVLAALLEGESSGYDLAK_;PTMs=-;Paralogous=-
Chromosome	MaxQuant_1.5.0.30	exon	1246474	1246513	21.814	+	0	Amino_Acid_Before=K;Annotated=+;Charges=3;PEP=0.054952;Missed_Cleavages=1;Mass=1359.7007;Sequence(s)=_ALRDHVAGPGPDR_;PTMs=-;Paralogous=-
Chromosome	MaxQuant_1.5.0.30	exon	1129586	1129679	53.094	-	0	Amino_Acid_Before=K;Annotated=+;Charges=3;PEP=8.247e-05;Missed_Cleavages=1;Mass=3034.558;Sequence(s)=_ALRDPAATTALAELDAVLIGGGPMPAGMAER_;PTMs=-;Paralogous=-
Chromosome	MaxQuant_1.5.0.30	exon	4161547	4161574	34.773	-	0	Amino_Acid_Before=K;Annotated=+;Charges=3;PEP=0.027247;Missed_Cleavages=1;Mass=1043.5611;Sequence(s)=_ALREELDAK_;PTMs=-;Paralogous=-
Chromosome	MaxQuant_1.5.0.30	exon	1436848	1436875	41.399	+	0	Amino_Acid_Before=M;Annotated=+;Charges=2,3;PEP=0.026495;Missed_Cleavages=1;Mass=1035.5713;Sequence(s)=_ALREFSSVK_;PTMs=-;Paralogous=-
Chromosome	MaxQuant_1.5.0.30	exon	6157292	6157322	86.898	-	0	Amino_Acid_Before=K;Annotated=+;Charges=2,3;PEP=1.032e-05;Missed_Cleavages=0;Mass=1100.6818;Sequence(s)=_ALRPLPVAHK_;PTMs=-;Paralogous=-
Chromosome	MaxQuant_1.5.0.30	exon	1614974	1614998	110.22	+	0	Amino_Acid_Before=R;Annotated=+;Charges=2,3;PEP=0.00051881;Missed_Cleavages=0;Mass=946.52362;Sequence(s)=_ALRPYAEK_;PTMs=-;Paralogous=-
Chromosome	MaxQuant_1.5.0.30	exon	5219717	5219759	14.084	+	0	Amino_Acid_Before=R;Annotated=+;Charges=4;PEP=0.069871;Missed_Cleavages=1;Mass=1596.8835;Sequence(s)=_ALRTEEPVLAETLR_;PTMs=-;Paralogous=-
Chromosome	MaxQuant_1.5.0.30	exon	2737068	2737101	113.69	+	0	Amino_Acid_Before=R;Annotated=+;Charges=2,3;PEP=9.6386e-09;Missed_Cleavages=0;Mass=1124.6554;Sequence(s)=_ALSAEVAVIPR_;PTMs=-;Paralogous=-
Chromosome	MaxQuant_1.5.0.30	exon	1577286	1577307	137.83	+	0	Amino_Acid_Before=R;Annotated=+;Charges=1;PEP=0.00081114;Missed_Cleavages=0;Mass=658.36499;Sequence(s)=_ALSALGQ_;PTMs=-;Paralogous=-
Chromosome	MaxQuant_1.5.0.30	exon	3014008	3014080	286.92	+	0	Amino_Acid_Before=K;Annotated=+;Charges=2,3;PEP=8.0009e-86;Missed_Cleavages=0;Mass=2473.2159;Sequence(s)=_ALSAPETAAVMDDVANFTDIAPVR_;PTMs=-;Paralogous=-
Chromosome	MaxQuant_1.5.0.30	exon	3966710	3966746	116.24	-	0	Amino_Acid_Before=K;Annotated=+;Charges=2;PEP=8.6789e-09;Missed_Cleavages=0;Mass=1157.5677;Sequence(s)=_ALSASAEGAEPR_;PTMs=-;Paralogous=-
Chromosome	MaxQuant_1.5.0.30	exon	618215	618239	57.722	-	0	Amino_Acid_Before=K;Annotated=+;Charges=2;PEP=0.0037816;Missed_Cleavages=0;Mass=906.45593;Sequence(s)=_ALSDFAQR_;PTMs=-;Paralogous=-
Chromosome	MaxQuant_1.5.0.30	exon	6401251	6401332	83.236	-	0	Amino_Acid_Before=K;Annotated=+;Charges=3,4;PEP=9.3035e-09;Missed_Cleavages=1;Mass=2874.4188;Sequence(s)=_ALSDLHAVDPYAVGLGDFGKPDGYLER_;PTMs=-;Paralogous=-
Chromosome	MaxQuant_1.5.0.30	exon	6793055	6793094	103.76	+	0	Amino_Acid_Before=K;Annotated=+;Charges=2;PEP=9.6436e-07;Missed_Cleavages=0;Mass=1328.73;Sequence(s)=_ALSDVVALITDGR_;PTMs=-;Paralogous=-
Chromosome	MaxQuant_1.5.0.30	exon	5951270	5951297	51.445	+	0	Amino_Acid_Before=R;Annotated=+;Charges=2;PEP=0.0093451;Missed_Cleavages=0;Mass=1030.5546;Sequence(s)=_ALSELLEEK_;PTMs=-;Paralogous=-
Chromosome	MaxQuant_1.5.0.30	exon	5343804	5343825	71.852	-	0	Amino_Acid_Before=R;Annotated=+;Charges=2;PEP=0.0059363;Missed_Cleavages=0;Mass=720.39187;Sequence(s)=_ALSFAGR_;PTMs=-;Paralogous=-
Chromosome	MaxQuant_1.5.0.30	exon	3693727	3693754	66.568	+	0	Amino_Acid_Before=R;Annotated=+;Charges=2;PEP=0.0005168;Missed_Cleavages=0;Mass=913.49813;Sequence(s)=_ALSGSVPQR_;PTMs=-;Paralogous=-
Chromosome	MaxQuant_1.5.0.30	exon	3693727	3693757	64.82	+	0	Amino_Acid_Before=R;Annotated=+;Charges=2,3;PEP=0.0024301;Missed_Cleavages=1;Mass=1041.5931;Sequence(s)=_ALSGSVPQRK_;PTMs=-;Paralogous=-
Chromosome	MaxQuant_1.5.0.30	exon	6472776	6472854	40.533	-	0	Amino_Acid_Before=R;Annotated=+;Charges=4;PEP=0.0046689;Missed_Cleavages=0;Mass=2530.3081;Sequence(s)=_ALSHFGEHSAGWVALAAAGALAQPAK_;PTMs=-;Paralogous=-
Chromosome	MaxQuant_1.5.0.30	exon	5156934	5156979	111.07	-	0	Amino_Acid_Before=R;Annotated=+;Charges=2,3;PEP=5.8595e-08;Missed_Cleavages=0;Mass=1531.8358;Sequence(s)=_ALSIAYTPGVAQVSR_;PTMs=-;Paralogous=-
Chromosome	MaxQuant_1.5.0.30	exon	3544944	3544968	163.34	+	0	Amino_Acid_Before=R;Annotated=+;Charges=1,2;PEP=9.934e-07;Missed_Cleavages=0;Mass=771.48544;Sequence(s)=_ALSIVAAK_;PTMs=-;Paralogous=-
Chromosome	MaxQuant_1.5.0.30	exon	5819182	5819233	119.46	+	0	Amino_Acid_Before=R;Annotated=+;Charges=3;PEP=7.516e-09;Missed_Cleavages=0;Mass=1855.9792;Sequence(s)=_ALSLFTEAATQLIGEHR_;PTMs=-;Paralogous=-
Chromosome	MaxQuant_1.5.0.30	exon	2432798	2432822	54.722	+	0	Amino_Acid_Before=K;Annotated=+;Charges=2;PEP=0.025287;Missed_Cleavages=0;Mass=791.38474;Sequence(s)=_ALSMGADK_;PTMs=-;Paralogous=-
Chromosome	MaxQuant_1.5.0.30	exon	2059378	2059432	55.267	+	0	Amino_Acid_Before=K;Annotated=+;Charges=2,3;PEP=0.00027664;Missed_Cleavages=1;Mass=1934.0837;Sequence(s)=_ALSPAELIVVDRNPEALK_;PTMs=-;Paralogous=-
Chromosome	MaxQuant_1.5.0.30	exon	5860718	5860793	288.73	+	0	Amino_Acid_Before=R;Annotated=+;Charges=2,3;PEP=8.919e-88;Missed_Cleavages=0;Mass=2363.2081;Sequence(s)=_ALSSAGNGNVTVAPTGAGIHEVDVK_;PTMs=-;Paralogous=-
Chromosome	MaxQuant_1.5.0.30	exon	4201742	4201826	101.73	-	0	Amino_Acid_Before=R;Annotated=+;Charges=3;PEP=2.1574e-12;Missed_Cleavages=0;Mass=2861.4481;Sequence(s)=_ALSSVMTEAVDNLLALGGIGFDEVADVR_;PTMs=-;Paralogous=-
Chromosome	MaxQuant_1.5.0.30	exon	1459007	1459034	76.282	+	0	Amino_Acid_Before=K;Annotated=+;Charges=2;PEP=7.0316e-05;Missed_Cleavages=0;Mass=930.50221;Sequence(s)=_ALSVADVEK_;PTMs=-;Paralogous=-
Chromosome	MaxQuant_1.5.0.30	exon	5991620	5991689	30.554	-	0	Amino_Acid_Before=R;Annotated=+;Charges=3;PEP=0.020364;Missed_Cleavages=0;Mass=2428.1792;Sequence(s)=_ALSVGTDITDDAQVAHLVDETMK_;PTMs=-;Paralogous=-
Chromosome	MaxQuant_1.5.0.30	exon	2669432	2669453	71.715	+	0	Amino_Acid_Before=R;Annotated=+;Charges=2;PEP=0.0059541;Missed_Cleavages=0;Mass=700.42317;Sequence(s)=_ALSVVGR_;PTMs=-;Paralogous=-
Chromosome	MaxQuant_1.5.0.30	exon	1010693	1010768	146.39	+	0	Amino_Acid_Before=R;Annotated=+;Charges=2,3;PEP=2.2266e-19;Missed_Cleavages=0;Mass=2623.2918;Sequence(s)=_ALSVVTEPPVEGSWAWLPDEAAGSR_;PTMs=-;Paralogous=-
Chromosome	MaxQuant_1.5.0.30	exon	3094466	3094508	119.87	+	0	Amino_Acid_Before=R;Annotated=+;Charges=2;PEP=3.185e-10;Missed_Cleavages=0;Mass=1425.7464;Sequence(s)=_ALTALEVAAEPGER_;PTMs=-;Paralogous=-
Chromosome	MaxQuant_1.5.0.30	exon	2705263	2705290	78.556	-	0	Amino_Acid_Before=R;Annotated=+;Charges=2;PEP=0.00035257;Missed_Cleavages=0;Mass=943.50869;Sequence(s)=_ALTAVANER_;PTMs=-;Paralogous=-
Chromosome	MaxQuant_1.5.0.30	exon	2382409	2382529	279.78	+	0	Amino_Acid_Before=R;Annotated=+;Charges=3,4,5,6;PEP=4.6382e-90;Missed_Cleavages=0;Mass=4215.0767;Sequence(s)=_ALTAVSDQTHITSVPSIEQGNNDSHAIGLGQMNLHGYLAR_;PTMs=-;Paralogous=+
Chromosome	MaxQuant_1.5.0.30	exon	1089147	1089267	279.78	+	0	Amino_Acid_Before=R;Annotated=+;Charges=3,4,5,6;PEP=4.6382e-90;Missed_Cleavages=0;Mass=4215.0767;Sequence(s)=_ALTAVSDQTHITSVPSIEQGNNDSHAIGLGQMNLHGYLAR_;PTMs=-;Paralogous=+
Chromosome	MaxQuant_1.5.0.30	exon	341193	341223	63.864	-	0	Amino_Acid_Before=R;Annotated=+;Charges=2;PEP=0.00030948;Missed_Cleavages=0;Mass=1056.5451;Sequence(s)=_ALTDNPALDK_;PTMs=-;Paralogous=-
Chromosome	MaxQuant_1.5.0.30	exon	4675565	4675592	64.711	-	0	Amino_Acid_Before=R;Annotated=+;Charges=2;PEP=0.00066321;Missed_Cleavages=0;Mass=956.5291;Sequence(s)=_ALTDTALPR_;PTMs=-;Paralogous=-
Chromosome	MaxQuant_1.5.0.30	exon	570876	570927	107.5	-	0	Amino_Acid_Before=R;Annotated=+;Charges=2;PEP=3.9102e-09;Missed_Cleavages=0;Mass=1852.0306;Sequence(s)=_ALTDTVVTQPTPELLVR_;PTMs=-;Paralogous=-
Chromosome	MaxQuant_1.5.0.30	exon	3570884	3570983	165.17	+	0	Amino_Acid_Before=R;Annotated=+;Charges=2,3;PEP=1.7141e-30;Missed_Cleavages=0;Mass=3416.5743;Sequence(s)=_ALTEGLSAQQSDEEFNSTLDASIQSIYDASVAG_;PTMs=-;Paralogous=-
Chromosome	MaxQuant_1.5.0.30	exon	6193359	6193383	43.808	-	0	Amino_Acid_Before=R;Annotated=+;Charges=2;PEP=0.0081269;Missed_Cleavages=0;Mass=847.49159;Sequence(s)=_ALTFAGLR_;PTMs=-;Paralogous=-
Chromosome	MaxQuant_1.5.0.30	exon	5159174	5159195	89.369	-	0	Amino_Acid_Before=R;Annotated=+;Charges=2;PEP=0.0033179;Missed_Cleavages=0;Mass=792.44939;Sequence(s)=_ALTFSVR_;PTMs=-;Paralogous=-
Chromosome	MaxQuant_1.5.0.30	exon	55278	55320	118.51	-	0	Amino_Acid_Before=R;Annotated=+;Charges=2,3;PEP=2.4445e-08;Missed_Cleavages=0;Mass=1565.8236;Sequence(s)=_ALTGHEVEPTLIMR_;PTMs=-;Paralogous=-
Chromosome	MaxQuant_1.5.0.30	exon	611981	612005	148.04	-	0	Amino_Acid_Before=R;Annotated=+;Charges=2;PEP=1.7804e-05;Missed_Cleavages=0;Mass=813.50724;Sequence(s)=_ALTGLAIR_;PTMs=-;Paralogous=-
Chromosome	MaxQuant_1.5.0.30	exon	5599686	5599782	190.23	-	0	Amino_Acid_Before=R;Annotated=+;Charges=2,3,4;PEP=4.2108e-36;Missed_Cleavages=0;Mass=3447.7562;Sequence(s)=_ALTGLLDEWTPVIAGSELGEHPYSPITPESIR_;PTMs=-;Paralogous=-
Chromosome	MaxQuant_1.5.0.30	exon	5599683	5599782	44.893	-	0	Amino_Acid_Before=R;Annotated=+;Charges=4;PEP=9.359e-05;Missed_Cleavages=1;Mass=3603.8573;Sequence(s)=_ALTGLLDEWTPVIAGSELGEHPYSPITPESIRR_;PTMs=-;Paralogous=-
Chromosome	MaxQuant_1.5.0.30	exon	5036994	5037066	209.41	-	0	Amino_Acid_Before=K;Annotated=+;Charges=3,4;PEP=4.5594e-37;Missed_Cleavages=0;Mass=2406.3707;Sequence(s)=_ALTGRPGVNQTAAALLSQTVGLLR_;PTMs=-;Paralogous=-
Chromosome	MaxQuant_1.5.0.30	exon	5036985	5037066	127.53	-	0	Amino_Acid_Before=K;Annotated=+;Charges=4;PEP=2.1996e-16;Missed_Cleavages=1;Mass=2748.5359;Sequence(s)=_ALTGRPGVNQTAAALLSQTVGLLRGER_;PTMs=-;Paralogous=-
Chromosome	MaxQuant_1.5.0.30	exon	3118291	3118324	66.267	+	0	Amino_Acid_Before=K;Annotated=+;Charges=2,3;PEP=3.3979e-05;Missed_Cleavages=0;Mass=1206.7085;Sequence(s)=_ALTHDGILVIR_;PTMs=-;Paralogous=-
Chromosome	MaxQuant_1.5.0.30	exon	5034166	5034190	85.813	-	0	Amino_Acid_Before=K;Annotated=+;Charges=2;PEP=0.0010648;Missed_Cleavages=0;Mass=828.48175;Sequence(s)=_ALTLAANR_;PTMs=-;Paralogous=-
Chromosome	MaxQuant_1.5.0.30	exon	4993754	4993784	115.71	-	0	Amino_Acid_Before=R;Annotated=+;Charges=2;PEP=1.4863e-06;Missed_Cleavages=0;Mass=1065.691;Sequence(s)=_ALTLLVPALR_;PTMs=-;Paralogous=-
Chromosome	MaxQuant_1.5.0.30	exon	125029	125053	70.256	-	0	Amino_Acid_Before=R;Annotated=+;Charges=2;PEP=0.0016319;Missed_Cleavages=0;Mass=917.50044;Sequence(s)=_ALTLMVDR_;PTMs=-;Paralogous=-
Chromosome	MaxQuant_1.5.0.30	exon	143000	143021	44.692	+	0	Amino_Acid_Before=R;Annotated=+;Charges=2;PEP=0.056509;Missed_Cleavages=0;Mass=782.50142;Sequence(s)=_ALTPLLR_;PTMs=-;Paralogous=-
Chromosome	MaxQuant_1.5.0.30	exon	6140668	6140698	59.908	-	0	Amino_Acid_Before=R;Annotated=+;Charges=2;PEP=0.00078207;Missed_Cleavages=0;Mass=1021.6284;Sequence(s)=_ALTPPALIAR_;PTMs=-;Paralogous=-
Chromosome	MaxQuant_1.5.0.30	exon	2430275	2430317	211.75	-	0	Amino_Acid_Before=K;Annotated=+;Charges=2,3;PEP=3.4723e-27;Missed_Cleavages=0;Mass=1436.7736;Sequence(s)=_ALTQHATVGSPVTR_;PTMs=-;Paralogous=-
Chromosome	MaxQuant_1.5.0.30	exon	2477374	2477434	48.354	+	0	Amino_Acid_Before=R;Annotated=+;Charges=2,3;PEP=0.00038203;Missed_Cleavages=0;Mass=2176.1641;Sequence(s)=_ALTRPGTTLVVPADGYYQVR_;PTMs=-;Paralogous=-
Chromosome	MaxQuant_1.5.0.30	exon	4328656	4328710	210.98	-	0	Amino_Acid_Before=R;Annotated=+;Charges=2,3,4;PEP=2.0561e-34;Missed_Cleavages=0;Mass=1990.0385;Sequence(s)=_ALTSSGLASLHLVHEWNR_;PTMs=-;Paralogous=-
Chromosome	MaxQuant_1.5.0.30	exon	281935	281983	112.34	-	0	Amino_Acid_Before=K;Annotated=+;Charges=2;PEP=3.4927e-08;Missed_Cleavages=0;Mass=1704.7843;Sequence(s)=_ALTVSGFTDPDNDPEK_;PTMs=-;Paralogous=-
Chromosome	MaxQuant_1.5.0.30	exon	4408804	4408849	220.97	+	0	Amino_Acid_Before=K;Annotated=+;Charges=2;PEP=3.5156e-39;Missed_Cleavages=0;Mass=1731.8502;Sequence(s)=_ALVADMSDQEIWNLK_;PTMs=-;Paralogous=-
Chromosome	MaxQuant_1.5.0.30	exon	1344637	1344694	71.376	+	0	Amino_Acid_Before=R;Annotated=+;Charges=3;PEP=1.6601e-06;Missed_Cleavages=0;Mass=2081.0178;Sequence(s)=_ALVAEGPNDLFIAEDSHQR_;PTMs=-;Paralogous=-
Chromosome	MaxQuant_1.5.0.30	exon	3309907	3309946	143.42	+	0	Amino_Acid_Before=K;Annotated=+;Charges=2;PEP=7.6804e-13;Missed_Cleavages=0;Mass=1363.7096;Sequence(s)=_ALVAFTQSGDTVR_;PTMs=-;Paralogous=-
Chromosome	MaxQuant_1.5.0.30	exon	3309907	3309949	181.77	+	0	Amino_Acid_Before=K;Annotated=+;Charges=2,3;PEP=1.0446e-21;Missed_Cleavages=1;Mass=1519.8107;Sequence(s)=_ALVAFTQSGDTVRR_;PTMs=-;Paralogous=-
Chromosome	MaxQuant_1.5.0.30	exon	3152058	3152091	48.044	+	0	Amino_Acid_Before=K;Annotated=+;Charges=2,3;PEP=0.0014628;Missed_Cleavages=0;Mass=1126.6247;Sequence(s)=_ALVAHFGSVAR_;PTMs=-;Paralogous=-
Chromosome	MaxQuant_1.5.0.30	exon	3102831	3102906	191.4	+	0	Amino_Acid_Before=R;Annotated=+;Charges=2,3;PEP=1.1566e-30;Missed_Cleavages=0;Mass=2526.3437;Sequence(s)=_ALVAMLEGMVAGVPITSEEIGAQLK_;PTMs=-;Paralogous=-
Chromosome	MaxQuant_1.5.0.30	exon	4378547	4378571	34.253	-	0	Amino_Acid_Before=R;Annotated=+;Charges=2;PEP=0.055931;Missed_Cleavages=0;Mass=773.43955;Sequence(s)=_ALVASASR_;PTMs=-;Paralogous=-
Chromosome	MaxQuant_1.5.0.30	exon	1029734	1029827	29.187	+	0	Amino_Acid_Before=R;Annotated=+;Charges=4;PEP=0.035289;Missed_Cleavages=0;Mass=3191.7303;Sequence(s)=_ALVDADVVLSSTGAVRPVVSLADVHYALAQR_;PTMs=-;Paralogous=-
Chromosome	MaxQuant_1.5.0.30	exon	3285672	3285705	48.115	+	0	Amino_Acid_Before=K;Annotated=+;Charges=2;PEP=0.0014571;Missed_Cleavages=0;Mass=1114.5982;Sequence(s)=_ALVDDVAASVR_;PTMs=-;Paralogous=-
Chromosome	MaxQuant_1.5.0.30	exon	2350142	2350175	32.254	+	0	Amino_Acid_Before=R;Annotated=+;Charges=3;PEP=0.046634;Missed_Cleavages=1;Mass=1225.6667;Sequence(s)=_ALVDLDPEARK_;PTMs=-;Paralogous=-
Chromosome	MaxQuant_1.5.0.30	exon	3308869	3308902	107.06	+	0	Amino_Acid_Before=R;Annotated=+;Charges=2;PEP=1.5796e-07;Missed_Cleavages=0;Mass=1130.5754;Sequence(s)=_ALVEAGMDVAR_;PTMs=-;Paralogous=-
Chromosome	MaxQuant_1.5.0.30	exon	344427	344472	102.64	-	0	Amino_Acid_Before=K;Annotated=+;Charges=2;PEP=2.5007e-06;Missed_Cleavages=0;Mass=1578.9345;Sequence(s)=_ALVEGGLPVIELTLR_;PTMs=-;Paralogous=-
Chromosome	MaxQuant_1.5.0.30	exon	531239	531302	81.878	-	0	Amino_Acid_Before=R;Annotated=+;Charges=2,3;PEP=3.4439e-07;Missed_Cleavages=1;Mass=2238.0256;Sequence(s)=_ALVESGEMSGVADMSDLTDRR_;PTMs=-;Paralogous=-
Chromosome	MaxQuant_1.5.0.30	exon	5802935	5802989	74.732	+	0	Amino_Acid_Before=R;Annotated=+;Charges=2,3;PEP=2.2345e-06;Missed_Cleavages=0;Mass=1791.0982;Sequence(s)=_ALVGVGQLISVLPVGLTR_;PTMs=-;Paralogous=-
Chromosome	MaxQuant_1.5.0.30	exon	975652	975691	47.774	+	0	Amino_Acid_Before=R;Annotated=+;Charges=3,4;PEP=0.00072372;Missed_Cleavages=0;Mass=1546.8368;Sequence(s)=_ALVHPQIYNHSIR_;PTMs=-;Paralogous=-
Chromosome	MaxQuant_1.5.0.30	exon	1098263	1098320	93.371	+	0	Amino_Acid_Before=R;Annotated=+;Charges=2,3;PEP=1.5914e-07;Missed_Cleavages=0;Mass=1932.0503;Sequence(s)=_ALVIGTGFSGLGMAIELQR_;PTMs=-;Paralogous=+
Chromosome	MaxQuant_1.5.0.30	exon	2391525	2391582	93.371	+	0	Amino_Acid_Before=R;Annotated=+;Charges=2,3;PEP=1.5914e-07;Missed_Cleavages=0;Mass=1932.0503;Sequence(s)=_ALVIGTGFSGLGMAIELQR_;PTMs=-;Paralogous=+
Chromosome	MaxQuant_1.5.0.30	exon	5566357	5566384	71.451	-	0	Amino_Acid_Before=R;Annotated=+;Charges=2;PEP=0.00044991;Missed_Cleavages=0;Mass=998.57605;Sequence(s)=_ALVIVVDDR_;PTMs=-;Paralogous=-
Chromosome	MaxQuant_1.5.0.30	exon	3803175	3803226	68.481	-	0	Amino_Acid_Before=R;Annotated=+;Charges=3;PEP=1.307e-05;Missed_Cleavages=2;Mass=2059.0851;Sequence(s)=_ALVLAFNKWDLVDEDRR_;PTMs=-;Paralogous=-
Chromosome	MaxQuant_1.5.0.30	exon	1767857	1767878	58.687	+	0	Amino_Acid_Before=R;Annotated=+;Charges=1,2;PEP=0.011954;Missed_Cleavages=0;Mass=756.47454;Sequence(s)=_ALVLDVK_;PTMs=-;Paralogous=-
Chromosome	MaxQuant_1.5.0.30	exon	5147478	5147517	83.243	+	0	Amino_Acid_Before=R;Annotated=+;Charges=2;PEP=8.4465e-06;Missed_Cleavages=0;Mass=1328.7551;Sequence(s)=_ALVLSVLVGEDSK_;PTMs=-;Paralogous=-
Chromosome	MaxQuant_1.5.0.30	exon	5147478	5147520	111.12	+	0	Amino_Acid_Before=R;Annotated=+;Charges=2,3;PEP=4.0489e-08;Missed_Cleavages=1;Mass=1484.8562;Sequence(s)=_ALVLSVLVGEDSKR_;PTMs=-;Paralogous=-
Chromosome	MaxQuant_1.5.0.30	exon	4816321	4816387	237.18	-	0	Amino_Acid_Before=R;Annotated=+;Charges=2,3;PEP=1.1822e-46;Missed_Cleavages=0;Mass=2375.1533;Sequence(s)=_ALVNLEAEGADTFFGEPELEPK_;PTMs=-;Paralogous=-
Chromosome	MaxQuant_1.5.0.30	exon	3363172	3363235	109.61	-	0	Amino_Acid_Before=R;Annotated=+;Charges=2,3;PEP=1.3254e-11;Missed_Cleavages=0;Mass=2224.2355;Sequence(s)=_ALVNYPSALLLDEPLGALDLK_;PTMs=-;Paralogous=-
Chromosome	MaxQuant_1.5.0.30	exon	2737320	2737371	145.52	+	0	Amino_Acid_Before=R;Annotated=+;Charges=2,3;PEP=8.6215e-13;Missed_Cleavages=0;Mass=1913.0662;Sequence(s)=_ALVPVLPSIEEFPYAIR_;PTMs=-;Paralogous=-
Chromosome	MaxQuant_1.5.0.30	exon	6033373	6033409	32.759	-	0	Amino_Acid_Before=K;Annotated=+;Charges=2;PEP=0.059871;Missed_Cleavages=0;Mass=1229.7384;Sequence(s)=_ALVPVSTVVFAK_;PTMs=-;Paralogous=-
[truncated: 21,761 more rows]
