# Supplementary material for: Proteogenomic Analysis of Mycobacterium smegmatis Using High Resolution Mass Spectrometry
Source: Front Microbiol. 2016 Apr 5;7:427. doi: 10.3389/fmicb.2016.00427 (PMC4821088; doi:10.3389/fmicb.2016.00427)
Supplement: Data Sheet 5 — Analysis of best peptide PSM PEP scores. [file DataSheet5.ZIP › Supplementary Data Sheet 5_ Analysis of best peptide PSM PEP scores/Database PEP scores.csv]

	GeneMarkS database	Reference proteome	Six Frame database
Contaminant peptides	101.0	106.0	95.0
Contaminant peptides median PEP score	4.543700E-04	4.768350E-04	2.974300E-04
Contaminant peptides PEP score STDEV	3.019430E-02	3.350372E-02	2.711668E-02
Annotated peptides	27168	27720	25427
Annotated peptides median PEP score	1.156550E-04	1.316850E-04	1.065500E-04
Annotated peptides PEP score STDEV	2.770838E-02	2.783190E-02	2.330240E-02
Novel peptides	407	0	553
Novel peptides median PEP score	2.215000E-04	NAN	1.036300E-03
Novel peptides PEP score STDEV	2.961934E-02	NAN	2.915195E-02
Reverse peptides	59	72	48
Reverse peptides median PEP score	6.241300E-02	7.462850E-02	6.473600E-02
Reverse peptides PEP score STDEV	3.811704E-02	3.385034E-02	3.497349E-02
Contaminant peptides (2 or more replicates)	35	35	33
Contaminant peptides median PEP score (2 or more replicates)	3.493900E-06	3.484900E-06	4.969800E-06
Contaminant peptides PEP score STDEV (2 or more replicates)	8.625527E-03	8.477380E-03	1.006073E-02
Annotated peptides (2 or more replicates)	23009	23472	21566
Annotated peptides median PEP score (2 or more replicates)	1.938700E-05	2.170150E-05	2.652800E-05
Annotated peptides PEP score STDEV (2 or more replicates)	1.792383E-02	1.817923E-02	1.516299E-02
Novel peptides (2 or more replicates)	334	0	431
Novel peptides median PEP score (2 or more replicates)	3.009650E-05	NAN	1.012500E-04
Novel peptides PEP score STDEV (2 or more replicates)	1.719902E-02	NAN	1.689549E-02
Reverse peptides (2 or more replicates)	23	21	20
Reverse peptides median PEP score (2 or more replicates)	1.190200E-02	2.406400E-02	7.711150E-03
Reverse peptides PEP score STDEV (2 or more replicates)	2.773817E-02	3.238628E-02	2.585212E-02
