# Supplementary material for: Proteogenomic Analysis of Mycobacterium smegmatis Using High Resolution Mass Spectrometry
Source: Front Microbiol. 2016 Apr 5;7:427. doi: 10.3389/fmicb.2016.00427 (PMC4821088; doi:10.3389/fmicb.2016.00427)
Supplement: Data Sheet 5 — Analysis of best peptide PSM PEP scores. [file DataSheet5.ZIP › Supplementary Data Sheet 5_ Analysis of best peptide PSM PEP scores/PEP_Kruskal-Wallis/GeneMarkS database_PEP_score_kw_dunn.txt]

Kruskal-Wallis analysis of variance of peptide PEP scores (all peptides) and annotation status.


Sample sizes:
  ANNOTATION  freq
1  Annotated 27168
2      Novel   407
3    Reverse    59

	Kruskal-Wallis rank sum test

data:  data$PEP by data$ANNOTATION
Kruskal-Wallis chi-squared = 91.134, df = 2, p-value < 2.2e-16


Summary of post-hoc pairwise analysis using two-sided Dunn test with Bonferroni correction.

           Comparison         Z      P.unadj        P.adj
1   Annotated - Novel -1.054675 2.915739e-01 8.747218e-01
2 Annotated - Reverse -9.493778 2.228095e-21 6.684286e-21
3     Novel - Reverse -8.503996 1.831733e-17 5.495199e-17


Kruskal-Wallis analysis of variance of peptide PEP scores (peptides seen in at least two replicates) and annotation status.


Sample sizes:
  ANNOTATION  freq
1  Annotated 23009
2      Novel   334
3    Reverse    23

	Kruskal-Wallis rank sum test

data:  data$PEP by data$ANNOTATION
Kruskal-Wallis chi-squared = 32.756, df = 2, p-value = 7.713e-08


Summary of post-hoc pairwise analysis using two-sided Dunn test with Bonferroni correction.

           Comparison          Z      P.unadj        P.adj
1   Annotated - Novel -0.5510365 5.816086e-01 1.000000e+00
2 Annotated - Reverse -5.6986985 1.207255e-08 3.621766e-08
3     Novel - Reverse -5.3739484 7.703091e-08 2.310927e-07


Packages:
https://stat.ethz.ch/R-manual/R-devel/library/stats/html/kruskal.test.html
http://finzi.psych.upenn.edu/library/FSA/html/dunnTest.html
