# Supplementary material for: Proteogenomic Analysis of Mycobacterium smegmatis Using High Resolution Mass Spectrometry
Source: Front Microbiol. 2016 Apr 5;7:427. doi: 10.3389/fmicb.2016.00427 (PMC4821088; doi:10.3389/fmicb.2016.00427)
Supplement: Data Sheet 5 — Analysis of best peptide PSM PEP scores. [file DataSheet5.ZIP › Supplementary Data Sheet 5_ Analysis of best peptide PSM PEP scores/PEP_Kruskal-Wallis/Six Frame database_PEP_score_kw_dunn.txt]

Kruskal-Wallis analysis of variance of peptide PEP scores (all peptides) and annotation status.


Sample sizes:
  ANNOTATION  freq
1  Annotated 25427
2      Novel   553
3    Reverse    48

	Kruskal-Wallis rank sum test

data:  data$PEP by data$ANNOTATION
Kruskal-Wallis chi-squared = 106.46, df = 2, p-value < 2.2e-16


Summary of post-hoc pairwise analysis using two-sided Dunn test with Bonferroni correction.

           Comparison         Z      P.unadj        P.adj
1   Annotated - Novel -4.981767 6.300628e-07 1.890188e-06
2 Annotated - Reverse -9.066876 1.224786e-19 3.674358e-19
3     Novel - Reverse -7.282365 3.280183e-13 9.840550e-13


Kruskal-Wallis analysis of variance of peptide PEP scores (peptides seen in at least two replicates) and annotation status.


Sample sizes:
  ANNOTATION  freq
1  Annotated 21566
2      Novel   431
3    Reverse    20

	Kruskal-Wallis rank sum test

data:  data$PEP by data$ANNOTATION
Kruskal-Wallis chi-squared = 38.915, df = 2, p-value = 3.547e-09


Summary of post-hoc pairwise analysis using two-sided Dunn test with Bonferroni correction.

           Comparison         Z      P.unadj        P.adj
1   Annotated - Novel -2.753147 5.902538e-03 1.770761e-02
2 Annotated - Reverse -5.609419 2.030066e-08 6.090198e-08
3     Novel - Reverse -4.900638 9.552570e-07 2.865771e-06


Packages:
https://stat.ethz.ch/R-manual/R-devel/library/stats/html/kruskal.test.html
http://finzi.psych.upenn.edu/library/FSA/html/dunnTest.html
