# Supplementary material for: Proteogenomic Analysis of Mycobacterium smegmatis Using High Resolution Mass Spectrometry
Source: Front Microbiol. 2016 Apr 5;7:427. doi: 10.3389/fmicb.2016.00427 (PMC4821088; doi:10.3389/fmicb.2016.00427)
Supplement: Data Sheet 6 — Analysis of all peptide PSM PEP scores. [file DataSheet6.ZIP]

Archive with 33 entries (26 files):
- Supplementary Data Sheet 6_ Analysis  of all peptide PSM PEP scores/Database PSM PEP scores.csv
- Supplementary Data Sheet 6_ Analysis  of all peptide PSM PEP scores/PEP_boxplots/
- Supplementary Data Sheet 6_ Analysis  of all peptide PSM PEP scores/PEP_boxplots/GeneMarkS database PSM PEP.jpg
- Supplementary Data Sheet 6_ Analysis  of all peptide PSM PEP scores/PEP_boxplots/Reference proteome PSM PEP.jpg
- Supplementary Data Sheet 6_ Analysis  of all peptide PSM PEP scores/PEP_boxplots/Six Frame database PSM PEP.jpg
- Supplementary Data Sheet 6_ Analysis  of all peptide PSM PEP scores/PEP_density/
- Supplementary Data Sheet 6_ Analysis  of all peptide PSM PEP scores/PEP_density/GeneMarkS_database_MSMS_PEP_score_density.jpeg
- Supplementary Data Sheet 6_ Analysis  of all peptide PSM PEP scores/PEP_density/Reference_proteome_MSMS_PEP_score_density.jpeg
- Supplementary Data Sheet 6_ Analysis  of all peptide PSM PEP scores/PEP_density/Six_Frame_database_MSMS_PEP_score_density.jpeg
- Supplementary Data Sheet 6_ Analysis  of all peptide PSM PEP scores/PEP_Kruskal-Wallis/
- Supplementary Data Sheet 6_ Analysis  of all peptide PSM PEP scores/PEP_Kruskal-Wallis/GeneMarkS database_PEP_score_kw_dunn.txt
- Supplementary Data Sheet 6_ Analysis  of all peptide PSM PEP scores/PEP_Kruskal-Wallis/Reference proteome_PEP_score_kw_dunn.txt
- Supplementary Data Sheet 6_ Analysis  of all peptide PSM PEP scores/PEP_Kruskal-Wallis/Six Frame database_PEP_score_kw_dunn.txt
- Supplementary Data Sheet 6_ Analysis  of all peptide PSM PEP scores/PEP_qqnorm/
- Supplementary Data Sheet 6_ Analysis  of all peptide PSM PEP scores/PEP_qqnorm/GeneMarkS_database/
- Supplementary Data Sheet 6_ Analysis  of all peptide PSM PEP scores/PEP_qqnorm/GeneMarkS_database/Annoted_PEP_2_reps.jpeg
- Supplementary Data Sheet 6_ Analysis  of all peptide PSM PEP scores/PEP_qqnorm/GeneMarkS_database/Annoted_PEP_all.jpeg
- Supplementary Data Sheet 6_ Analysis  of all peptide PSM PEP scores/PEP_qqnorm/GeneMarkS_database/Novel_PEP_2_reps.jpeg
- Supplementary Data Sheet 6_ Analysis  of all peptide PSM PEP scores/PEP_qqnorm/GeneMarkS_database/Novel_PEP_all.jpeg
- Supplementary Data Sheet 6_ Analysis  of all peptide PSM PEP scores/PEP_qqnorm/GeneMarkS_database/Reverse_PEP_2_reps.jpeg
- Supplementary Data Sheet 6_ Analysis  of all peptide PSM PEP scores/PEP_qqnorm/GeneMarkS_database/Reverse_PEP_all.jpeg
- Supplementary Data Sheet 6_ Analysis  of all peptide PSM PEP scores/PEP_qqnorm/Reference_proteome/
- Supplementary Data Sheet 6_ Analysis  of all peptide PSM PEP scores/PEP_qqnorm/Reference_proteome/Annoted_PEP_2_reps.jpeg
- Supplementary Data Sheet 6_ Analysis  of all peptide PSM PEP scores/PEP_qqnorm/Reference_proteome/Annoted_PEP_all.jpeg
- Supplementary Data Sheet 6_ Analysis  of all peptide PSM PEP scores/PEP_qqnorm/Reference_proteome/Reverse_PEP_2_reps.jpeg
- Supplementary Data Sheet 6_ Analysis  of all peptide PSM PEP scores/PEP_qqnorm/Reference_proteome/Reverse_PEP_all.jpeg
- Supplementary Data Sheet 6_ Analysis  of all peptide PSM PEP scores/PEP_qqnorm/Six_Frame_database/
- Supplementary Data Sheet 6_ Analysis  of all peptide PSM PEP scores/PEP_qqnorm/Six_Frame_database/Annoted_PEP_2_reps.jpeg
- Supplementary Data Sheet 6_ Analysis  of all peptide PSM PEP scores/PEP_qqnorm/Six_Frame_database/Annoted_PEP_all.jpeg
- Supplementary Data Sheet 6_ Analysis  of all peptide PSM PEP scores/PEP_qqnorm/Six_Frame_database/Novel_PEP_2_reps.jpeg
- Supplementary Data Sheet 6_ Analysis  of all peptide PSM PEP scores/PEP_qqnorm/Six_Frame_database/Novel_PEP_all.jpeg
- Supplementary Data Sheet 6_ Analysis  of all peptide PSM PEP scores/PEP_qqnorm/Six_Frame_database/Reverse_PEP_2_reps.jpeg
- Supplementary Data Sheet 6_ Analysis  of all peptide PSM PEP scores/PEP_qqnorm/Six_Frame_database/Reverse_PEP_all.jpeg
