# Supplementary material for: Proteogenomic Analysis of Mycobacterium smegmatis Using High Resolution Mass Spectrometry
Source: Front Microbiol. 2016 Apr 5;7:427. doi: 10.3389/fmicb.2016.00427 (PMC4821088; doi:10.3389/fmicb.2016.00427)
Supplement: Data Sheet 6 — Analysis of all peptide PSM PEP scores. [file DataSheet6.ZIP › Supplementary Data Sheet 6_ Analysis of all peptide PSM PEP scores/Database PSM PEP scores.csv]

	GeneMarkS database	Reference proteome	Six Frame database
Contaminant PSMs	438.0	444.0	419.0
Contaminant PSMs median PEP score	5.213300E-04	6.801000E-04	1.113600E-03
Contaminant PSMs PEP score STDEV	2.615187E-02	2.755774E-02	2.558032E-02
Annotated PSMs	207499	211457	195810
Annotated PSMs median PEP score	2.002100E-04	2.279600E-04	2.802700E-04
Annotated PSMs PEP score STDEV	2.780041E-02	2.794318E-02	2.422210E-02
Novel PSMs	2927	0	3600
Novel PSMs median PEP score	2.220900E-04	NAN	5.132900E-04
Novel PSMs PEP score STDEV	2.887736E-02	NAN	2.620981E-02
Reverse PSMs	168	172	150
Reverse PSMs median PEP score	4.147000E-02	7.337100E-02	3.172500E-02
Reverse PSMs PEP score STDEV	3.585374E-02	3.135703E-02	3.034435E-02
Contaminant PSMs (2 or more replicates)	351	352	338
Contaminant PSMs median PEP score (2 or more replicates)	4.453800E-04	4.764200E-04	1.033180E-03
Contaminant PSMs PEP score STDEV (2 or more replicates)	2.377647E-02	2.421064E-02	2.428992E-02
Annotated PSMs (2 or more replicates)	203175	207056	191805
Annotated PSMs median PEP score (2 or more replicates)	1.706000E-04	1.934050E-04	2.205500E-04
Annotated PSMs PEP score STDEV (2 or more replicates)	2.695970E-02	2.711587E-02	2.358232E-02
Novel PSMs (2 or more replicates)	2853	0	3477
Novel PSMs median PEP score (2 or more replicates)	1.891100E-04	NAN	4.185300E-04
Novel PSMs PEP score STDEV (2 or more replicates)	2.782947E-02	NAN	2.483676E-02
Reverse PSMs (2 or more replicates)	128	118	122
Reverse PSMs median PEP score (2 or more replicates)	2.089400E-02	6.431400E-02	2.397900E-02
Reverse PSMs PEP score STDEV (2 or more replicates)	3.200372E-02	3.092422E-02	2.582691E-02
