# Supplementary material for: Proteogenomic Analysis of Mycobacterium smegmatis Using High Resolution Mass Spectrometry
Source: Front Microbiol. 2016 Apr 5;7:427. doi: 10.3389/fmicb.2016.00427 (PMC4821088; doi:10.3389/fmicb.2016.00427)
Supplement: Data Sheet 6 — Analysis of all peptide PSM PEP scores. [file DataSheet6.ZIP › Supplementary Data Sheet 6_ Analysis of all peptide PSM PEP scores/PEP_Kruskal-Wallis/GeneMarkS database_PEP_score_kw_dunn.txt]

Kruskal-Wallis analysis of variance of peptide PEP scores (all peptides) and annotation status.


Sample sizes:
  ANNOTATION   freq
1  Annotated 207499
2      Novel   2927
3    Reverse    168

	Kruskal-Wallis rank sum test

data:  data$PEP by data$ANNOTATION
Kruskal-Wallis chi-squared = 221.79, df = 2, p-value < 2.2e-16


Summary of post-hoc pairwise analysis using two-sided Dunn test with Bonferroni correction.

           Comparison          Z      P.unadj        P.adj
1   Annotated - Novel  -2.452274 1.419565e-02 4.258694e-02
2 Annotated - Reverse -14.697605 6.678051e-49 2.003415e-48
3     Novel - Reverse -13.723569 7.336292e-43 2.200888e-42


Kruskal-Wallis analysis of variance of peptide PEP scores (peptides seen in at least two replicates) and annotation status.


Sample sizes:
  ANNOTATION   freq
1  Annotated 203175
2      Novel   2853
3    Reverse    128

	Kruskal-Wallis rank sum test

data:  data$PEP by data$ANNOTATION
Kruskal-Wallis chi-squared = 149.44, df = 2, p-value < 2.2e-16


Summary of post-hoc pairwise analysis using two-sided Dunn test with Bonferroni correction.

           Comparison          Z      P.unadj        P.adj
1   Annotated - Novel  -2.256933 2.401225e-02 7.203676e-02
2 Annotated - Reverse -12.020912 2.759092e-33 8.277277e-33
3     Novel - Reverse -11.292758 1.424938e-29 4.274814e-29


Packages:
https://stat.ethz.ch/R-manual/R-devel/library/stats/html/kruskal.test.html
http://finzi.psych.upenn.edu/library/FSA/html/dunnTest.html
