# Supplementary material for: Proteogenomic Analysis of Mycobacterium smegmatis Using High Resolution Mass Spectrometry
Source: Front Microbiol. 2016 Apr 5;7:427. doi: 10.3389/fmicb.2016.00427 (PMC4821088; doi:10.3389/fmicb.2016.00427)
Supplement: Data Sheet 6 — Analysis of all peptide PSM PEP scores. [file DataSheet6.ZIP › Supplementary Data Sheet 6_ Analysis of all peptide PSM PEP scores/PEP_Kruskal-Wallis/Reference proteome_PEP_score_kw_dunn.txt]

Kruskal-Wallis analysis of variance of peptide PEP scores (all peptides) and annotation status.


Sample sizes:
  ANNOTATION   freq
1  Annotated 211457
2    Reverse    172

	Kruskal-Wallis rank sum test

data:  data$PEP by data$ANNOTATION
Kruskal-Wallis chi-squared = 315.07, df = 1, p-value < 2.2e-16


Summary of post-hoc pairwise analysis using two-sided Dunn test with Bonferroni correction.

           Comparison         Z      P.unadj        P.adj
1 Annotated - Reverse -17.75035 1.712878e-70 1.712878e-70


Kruskal-Wallis analysis of variance of peptide PEP scores (peptides seen in at least two replicates) and annotation status.


Sample sizes:
  ANNOTATION   freq
1  Annotated 207056
2    Reverse    118

	Kruskal-Wallis rank sum test

data:  data$PEP by data$ANNOTATION
Kruskal-Wallis chi-squared = 202.04, df = 1, p-value < 2.2e-16


Summary of post-hoc pairwise analysis using two-sided Dunn test with Bonferroni correction.

           Comparison         Z      P.unadj        P.adj
1 Annotated - Reverse -14.21425 7.475238e-46 7.475238e-46


Packages:
https://stat.ethz.ch/R-manual/R-devel/library/stats/html/kruskal.test.html
http://finzi.psych.upenn.edu/library/FSA/html/dunnTest.html
