# Supplementary material for: Proteogenomic Analysis of Mycobacterium smegmatis Using High Resolution Mass Spectrometry
Source: Front Microbiol. 2016 Apr 5;7:427. doi: 10.3389/fmicb.2016.00427 (PMC4821088; doi:10.3389/fmicb.2016.00427)
Supplement: Data Sheet 6 — Analysis of all peptide PSM PEP scores. [file DataSheet6.ZIP › Supplementary Data Sheet 6_ Analysis of all peptide PSM PEP scores/PEP_Kruskal-Wallis/Six Frame database_PEP_score_kw_dunn.txt]

Kruskal-Wallis analysis of variance of peptide PEP scores (all peptides) and annotation status.


Sample sizes:
  ANNOTATION   freq
1  Annotated 195810
2      Novel   3600
3    Reverse    150

	Kruskal-Wallis rank sum test

data:  data$PEP by data$ANNOTATION
Kruskal-Wallis chi-squared = 232.97, df = 2, p-value < 2.2e-16


Summary of post-hoc pairwise analysis using two-sided Dunn test with Bonferroni correction.

           Comparison         Z      P.unadj        P.adj
1   Annotated - Novel  -5.97678 2.275918e-09 6.827754e-09
2 Annotated - Reverse -14.06669 6.084757e-45 1.825427e-44
3     Novel - Reverse -12.58147 2.670027e-36 8.010081e-36


Kruskal-Wallis analysis of variance of peptide PEP scores (peptides seen in at least two replicates) and annotation status.


Sample sizes:
  ANNOTATION   freq
1  Annotated 191805
2      Novel   3477
3    Reverse    122

	Kruskal-Wallis rank sum test

data:  data$PEP by data$ANNOTATION
Kruskal-Wallis chi-squared = 169.41, df = 2, p-value < 2.2e-16


Summary of post-hoc pairwise analysis using two-sided Dunn test with Bonferroni correction.

           Comparison         Z      P.unadj        P.adj
1   Annotated - Novel  -4.94754 7.515738e-07 2.254721e-06
2 Annotated - Reverse -12.05532 1.818310e-33 5.454931e-33
3     Novel - Reverse -10.93386 7.939688e-28 2.381906e-27


Packages:
https://stat.ethz.ch/R-manual/R-devel/library/stats/html/kruskal.test.html
http://finzi.psych.upenn.edu/library/FSA/html/dunnTest.html
